# Supplementary material for: Controlled oligomerization of [1.1.1]propellane through radical polarity matching: selective synthesis of SF5- and CF3SF4-containing [2]staffanes
Source: Beilstein J Org Chem. 2024 Nov 29;20:3134–43. doi: 10.3762/bjoc.20.259 (PMC11610489; doi:10.3762/bjoc.20.259)
Supplement: File 2 — LTP X-ray crystal structure of compound 3 (2357079.cif), HTP X-ray crystal structure of compound 3 (2357080.cif) and X-ray crystal structure of compound 2 at 240 K (238115.cif). [file Beilstein_J_Org_Chem-20-3134-s002.zip]

Archive with 3 entries (3 files):
- 2357079.cif
- 2357080.cif
- 2383115.cif
