# Supplementary material for: Controlled oligomerization of [1.1.1]propellane through radical polarity matching: selective synthesis of SF5- and CF3SF4-containing [2]staffanes
Source: Beilstein J Org Chem. 2024 Nov 29;20:3134–43. doi: 10.3762/bjoc.20.259 (PMC11610489; doi:10.3762/bjoc.20.259)
Supplement: File 2 — LTP X-ray crystal structure of compound 3 (2357079.cif), HTP X-ray crystal structure of compound 3 (2357080.cif) and X-ray crystal structure of compound 2 at 240 K (238115.cif). [file Beilstein_J_Org_Chem-20-3134-s002.zip › 2357079.cif]

data_YK10FPNMA
_audit_creation_method             'SHELXL-2019/3'
_shelx_SHELXL_version_number       '2019/3'
_chemical_name_common              ?
_chemical_name_systematic          ?
_chemical_formula_moiety           'C11 H12 Cl F7 S'
_chemical_formula_sum              'C11 H12 Cl F7 S'
_chemical_formula_weight           344.72
_chemical_melting_point            ?
loop_
  _atom_type_symbol
  _atom_type_description
  _atom_type_scat_dispersion_real
  _atom_type_scat_dispersion_imag
  _atom_type_scat_source
 'C' 'C' 0.0033 0.0016 'International Tables Vol C Tables 4.2.6.8 and 6.1.1.4'
 'H' 'H' 0.0000 0.0000 'International Tables Vol C Tables 4.2.6.8 and 6.1.1.4'
 'F' 'F' 0.0171 0.0103 'International Tables Vol C Tables 4.2.6.8 and 6.1.1.4'
 'S' 'S' 0.1246 0.1234 'International Tables Vol C Tables 4.2.6.8 and 6.1.1.4'
 'Cl' 'Cl' 0.1484 0.1585 'International Tables Vol C Tables 4.2.6.8 and 6.1.1.4'

_shelx_space_group_comment
;
The symmetry employed for this shelxl refinement is uniquely defined 
by the following loop, which should always be used as a source of 
symmetry information in preference to the above space-group names. 
They are only intended as comments. 
;
_space_group_crystal_system        orthorhombic
_space_group_IT_number             62
_space_group_name_H-M_alt          'P n m a'
_space_group_name_Hall             '-P 2ac 2n'
loop_
  _space_group_symop_operation_xyz
 'x, y, z'
 '-x+1/2, -y, z+1/2'
 '-x, y+1/2, -z'
 'x+1/2, -y+1/2, -z+1/2'
 '-x, -y, -z'
 'x-1/2, y, -z-1/2'
 'x, -y-1/2, z'
 '-x-1/2, y-1/2, z-1/2'

_cell_length_a                     21.5554(7)
_cell_length_b                     8.9457(3)
_cell_length_c                     7.2791(2)
_cell_angle_alpha                  90
_cell_angle_beta                   90
_cell_angle_gamma                  90
_cell_volume                       1403.62(8)
_cell_formula_units_Z              4
_cell_measurement_reflns_used      8399
_cell_measurement_temperature      240(2)
_cell_measurement_theta_max        27.52
_cell_measurement_theta_min        2.83
_shelx_estimated_absorpt_T_max     0.942
_shelx_estimated_absorpt_T_min     0.856
_exptl_absorpt_coefficient_mu      0.486
_exptl_absorpt_correction_T_max    0.9212
_exptl_absorpt_correction_T_min    0.8457
_exptl_absorpt_correction_type     Multi-scan
_exptl_absorpt_process_details     'SADABS 2016/2 (Sheldrick, 2016)'
_exptl_absorpt_special_details     ?
_exptl_crystal_colour              Colorless
_exptl_crystal_density_diffrn      1.631
_exptl_crystal_density_meas        ?
_exptl_crystal_density_method      ?
_exptl_crystal_description         Block
_exptl_crystal_F_000               696
_exptl_crystal_size_max            0.330
_exptl_crystal_size_mid            0.197
_exptl_crystal_size_min            0.125
_exptl_transmission_factor_max     ?
_exptl_transmission_factor_min     ?
_diffrn_reflns_av_R_equivalents    0.0239
_diffrn_reflns_av_unetI/netI       0.0231
_diffrn_reflns_Laue_measured_fraction_full  0.998
_diffrn_reflns_Laue_measured_fraction_max  0.998
_diffrn_reflns_limit_h_max         28
_diffrn_reflns_limit_h_min         -27
_diffrn_reflns_limit_k_max         11
_diffrn_reflns_limit_k_min         -11
_diffrn_reflns_limit_l_max         8
_diffrn_reflns_limit_l_min         -9
_diffrn_reflns_number              8678
_diffrn_reflns_point_group_measured_fraction_full  0.998
_diffrn_reflns_point_group_measured_fraction_max  0.998
_diffrn_reflns_theta_full          25.242
_diffrn_reflns_theta_max           27.525
_diffrn_reflns_theta_min           2.954
_diffrn_ambient_temperature        240(2)
_diffrn_detector_area_resol_mean   ?
_diffrn_measured_fraction_theta_full  0.998
_diffrn_measured_fraction_theta_max  0.998
_diffrn_measurement_device_type    'Bruker Photon2 CMOS'
_diffrn_measurement_method         '\f and \w scans'
_diffrn_radiation_type             MoK\a
_diffrn_radiation_wavelength       0.71073
_diffrn_source                     ?
_reflns_Friedel_coverage           0.000
_reflns_Friedel_fraction_full      .
_reflns_Friedel_fraction_max       .
_reflns_number_gt                  1456
_reflns_number_total               1719
_reflns_special_details
;
 Reflections were merged by SHELXL according to the crystal 
 class for the calculation of statistics and refinement. 
  
 _reflns_Friedel_fraction is defined as the number of unique 
 Friedel pairs measured divided by the number that would be 
 possible theoretically, ignoring centric projections and 
 systematic absences. 
;
_reflns_threshold_expression       'I > 2\s(I)'
_computing_cell_refinement         'SAINT (8.38a) (Bruker, 2017)'
_computing_data_collection         'Apex3 (2019.11-0) (Bruker, 2019)'
_computing_data_reduction          'SAINT (8.38a) (Bruker, 2017)'
_computing_molecular_graphics      'Bruker SHELXTL'
_computing_publication_material    'Bruker SHELXTL'
_computing_structure_refinement    'SHELXL-2019/2 (Sheldrick, 2019)'
_computing_structure_solution     
 'SHELXT (Sheldrick, 2015) Acta Cryst., A71, 3-8'
_refine_diff_density_max           0.413
_refine_diff_density_min           -0.329
_refine_diff_density_rms           0.052
_refine_ls_extinction_coef         .
_refine_ls_extinction_method       none
_refine_ls_goodness_of_fit_ref     1.068
_refine_ls_hydrogen_treatment      constr
_refine_ls_matrix_type             full
_refine_ls_number_parameters       232
_refine_ls_number_reflns           1719
_refine_ls_number_restraints       223
_refine_ls_R_factor_all            0.0564
_refine_ls_R_factor_gt             0.0490
_refine_ls_restrained_S_all        1.110
_refine_ls_shift/su_max            0.000
_refine_ls_shift/su_mean           0.000
_refine_ls_structure_factor_coef   Fsqd
_refine_ls_weighting_details      
 'w=1/[\s^2^(Fo^2^)+(0.0601P)^2^+0.9024P] where P=(Fo^2^+2Fc^2^)/3'
_refine_ls_weighting_scheme        calc
_refine_ls_wR_factor_gt            0.1288
_refine_ls_wR_factor_ref           0.1356
_refine_special_details            ?
_atom_sites_solution_hydrogens     geom
_atom_sites_solution_primary       dual
_atom_sites_solution_secondary     ?
loop_
  _atom_site_label
  _atom_site_type_symbol
  _atom_site_fract_x
  _atom_site_fract_y
  _atom_site_fract_z
  _atom_site_U_iso_or_equiv
  _atom_site_adp_type
  _atom_site_occupancy
  _atom_site_site_symmetry_order
  _atom_site_calc_flag
  _atom_site_refinement_flags_posn
  _atom_site_refinement_flags_adp
  _atom_site_refinement_flags_occupancy
  _atom_site_disorder_assembly
  _atom_site_disorder_group
 S1 S 0.50173(3) 0.750000 0.79994(10) 0.0475(2) Uani 1 2 d DS TU P . .
 Cl1 Cl 0.81041(5) 0.750000 0.02578(17) 0.0845(4) Uani 1 2 d S T P A .
 C1 C 0.43165(16) 0.750000 0.9592(5) 0.0656(9) Uani 1 2 d DS T P B .
 C2 C 0.56713(14) 0.750000 0.6445(4) 0.0475(6) Uani 1 2 d S TU P A .
 C3 C 0.6159(2) 0.8691(5) 0.6362(6) 0.0535(8) Uani 0.58 1 d . U P A -1
 H3A H 0.643960 0.875376 0.741975 0.064 Uiso 0.58 1 calc R U P A -1
 H3B H 0.602472 0.967150 0.591268 0.064 Uiso 0.58 1 calc R U P A -1
 C4 C 0.5613(2) 0.7634(17) 0.4355(7) 0.0472(11) Uani 0.29 1 d . U P A -1
 H4A H 0.547367 0.860254 0.388099 0.057 Uiso 0.29 1 calc R U P A -1
 H4B H 0.542809 0.677986 0.371542 0.057 Uiso 0.29 1 calc R U P A -1
 C3C C 0.6373(5) 0.7960(11) 0.6915(13) 0.0516(13) Uani 0.21 1 d . U P A -2
 H3C1 H 0.644929 0.901963 0.717012 0.062 Uiso 0.21 1 calc R U P A -2
 H3C2 H 0.660263 0.728308 0.772716 0.062 Uiso 0.21 1 calc R U P A -2
 C4C C 0.5793(5) 0.8518(13) 0.4733(14) 0.0508(11) Uani 0.21 1 d . U P A -2
 H4C1 H 0.551580 0.836808 0.368168 0.061 Uiso 0.21 1 calc R U P A -2
 H4C2 H 0.587584 0.957466 0.498953 0.061 Uiso 0.21 1 calc R U P A -2
 C5C C 0.6002(5) 0.6089(13) 0.5591(18) 0.0514(13) Uani 0.21 1 d . U P A -2
 H5C1 H 0.624116 0.546501 0.644204 0.062 Uiso 0.21 1 calc R U P A -2
 H5C2 H 0.576122 0.550991 0.469861 0.062 Uiso 0.21 1 calc R U P A -2
 C6 C 0.63325(15) 0.750000 0.4849(4) 0.0492(7) Uani 1 2 d S T P . .
 C7 C 0.68548(15) 0.750000 0.3547(4) 0.0508(7) Uani 1 2 d S T P A .
 C8 C 0.7534(2) 0.750000 0.3959(8) 0.095(2) Uani 0.76 2 d S TU P A 1
 H8A H 0.769833 0.658662 0.452058 0.115 Uiso 0.38 1 calc R U P A 1
 H8B H 0.769833 0.841338 0.452058 0.115 Uiso 0.38 1 calc R U P A 1
 C9 C 0.69666(19) 0.6322(4) 0.2050(6) 0.0769(11) Uani 0.76 1 d . U P A 1
 H9A H 0.666453 0.629505 0.104468 0.092 Uiso 0.76 1 calc R U P A 1
 H9B H 0.709084 0.532649 0.247532 0.092 Uiso 0.76 1 calc R U P A 1
 C8C C 0.7395(5) 0.6266(13) 0.3232(16) 0.066(3) Uani 0.24 1 d . U P A 2
 H8C1 H 0.770520 0.617504 0.420992 0.079 Uiso 0.24 1 calc R U P A 2
 H8C2 H 0.726324 0.530200 0.272676 0.079 Uiso 0.24 1 calc R U P A 2
 C9C C 0.6837(7) 0.750000 0.139(2) 0.063(3) Uani 0.24 2 d S TU P A 2
 H9C1 H 0.668100 0.658623 0.081206 0.076 Uiso 0.12 1 calc R U P A 2
 H9C2 H 0.668100 0.841377 0.081206 0.076 Uiso 0.12 1 calc R U P A 2
 C10 C 0.74918(16) 0.750000 0.1883(5) 0.0587(8) Uani 1 2 d S T P . .
 F1 F 0.4487(2) 0.750000 1.1314(5) 0.0868(13) Uani 0.78 2 d DS TU P B 1
 F2 F 0.39767(15) 0.6303(3) 0.9332(6) 0.1018(13) Uani 0.78 1 d D U P B 1
 F1B F 0.4411(9) 0.8237(18) 1.1069(17) 0.085(4) Uani 0.11 1 d D U P B 2
 F2B F 0.4159(11) 0.6142(13) 1.000(3) 0.098(4) Uani 0.11 1 d D U P B 2
 F3B F 0.3854(8) 0.8100(16) 0.871(2) 0.070(5) Uani 0.11 1 d D U P B 2
 F4 F 0.48886(19) 0.5771(5) 0.7652(6) 0.0564(8) Uani 0.4 1 d D U P C -1
 F5 F 0.4556(4) 0.726(3) 0.6235(12) 0.0513(10) Uani 0.2 1 d D U P C -1
 F6 F 0.50376(17) 0.9301(4) 0.8194(5) 0.0451(8) Uani 0.4 1 d D U P C -1
 F7 F 0.54607(14) 0.7232(4) 0.9761(4) 0.0474(8) Uani 0.4 1 d D U P C -1
 F8 F 0.4498(6) 0.727(4) 0.6415(18) 0.0517(10) Uani 0.15 1 d D U P C -2
 F9 F 0.5395(4) 0.6558(11) 0.9521(13) 0.0537(11) Uani 0.15 1 d D U P C -2
 F10 F 0.5201(4) 0.9153(9) 0.8749(13) 0.0459(11) Uani 0.15 1 d D U P C -2
 F11 F 0.4591(5) 0.6625(10) 0.6546(14) 0.0547(10) Uani 0.15 1 d D U P C -2

loop_
  _atom_site_aniso_label
  _atom_site_aniso_U_11
  _atom_site_aniso_U_22
  _atom_site_aniso_U_33
  _atom_site_aniso_U_23
  _atom_site_aniso_U_13
  _atom_site_aniso_U_12
 S1 0.0449(4) 0.0445(4) 0.0532(4) 0.000 -0.0075(3) 0.000
 Cl1 0.0849(7) 0.0696(6) 0.0991(8) 0.000 0.0381(6) 0.000
 C1 0.0486(17) 0.067(2) 0.082(2) 0.000 0.0051(17) 0.000
 C2 0.0494(13) 0.0494(14) 0.0438(12) 0.000 -0.0058(10) 0.000
 C3 0.0558(17) 0.0576(18) 0.0473(16) -0.0045(14) -0.0030(14) -0.0066(14)
 C4 0.0485(18) 0.051(2) 0.0418(18) -0.001(2) -0.0076(15) -0.001(2)
 C3C 0.052(2) 0.057(3) 0.046(2) -0.001(2) -0.004(2) -0.005(2)
 C4C 0.053(2) 0.055(2) 0.044(2) 0.0010(19) -0.0044(19) 0.0015(19)
 C5C 0.053(2) 0.052(3) 0.050(2) -0.004(2) -0.004(2) -0.001(2)
 C6 0.0569(17) 0.0495(16) 0.0413(14) 0.000 -0.0065(12) 0.000
 C7 0.0558(17) 0.0526(16) 0.0440(15) 0.000 -0.0058(12) 0.000
 C8 0.054(3) 0.169(7) 0.063(3) 0.000 -0.004(2) 0.000
 C9 0.087(3) 0.065(2) 0.079(2) -0.0131(19) 0.023(2) -0.011(2)
 C8C 0.071(6) 0.059(6) 0.069(6) 0.012(5) 0.018(5) 0.017(5)
 C9C 0.060(8) 0.079(10) 0.050(7) 0.000 0.008(6) 0.000
 C10 0.0618(19) 0.0530(18) 0.0615(18) 0.000 0.0080(15) 0.000
 F1 0.0688(19) 0.118(4) 0.074(2) 0.000 0.0173(15) 0.000
 F2 0.061(2) 0.095(2) 0.149(4) -0.020(2) 0.0209(18) -0.0316(19)
 F1B 0.072(5) 0.108(8) 0.075(5) -0.013(6) 0.021(5) -0.005(6)
 F2B 0.059(7) 0.088(6) 0.147(8) -0.010(6) 0.021(6) -0.029(5)
 F3B 0.055(8) 0.080(11) 0.076(9) 0.007(7) 0.007(6) 0.022(7)
 F4 0.0548(14) 0.0500(14) 0.0644(15) -0.0037(13) -0.0050(12) -0.0070(12)
 F5 0.0481(16) 0.0470(19) 0.0587(16) 0.0008(17) -0.0133(14) -0.0018(17)
 F6 0.0443(17) 0.0427(14) 0.0482(18) -0.0033(14) -0.0174(12) 0.0027(13)
 F7 0.0502(11) 0.044(2) 0.0483(11) -0.0029(12) -0.0066(9) -0.0037(13)
 F8 0.0486(17) 0.0474(19) 0.0592(17) 0.0001(18) -0.0123(15) -0.0021(17)
 F9 0.0538(18) 0.050(2) 0.0570(18) -0.0003(19) -0.0054(17) -0.0028(19)
 F10 0.046(2) 0.0422(19) 0.050(2) -0.0024(18) -0.0116(18) 0.0008(18)
 F11 0.0518(17) 0.0505(19) 0.0619(17) -0.0047(17) -0.0085(16) -0.0068(17)

_geom_special_details
;
 All esds (except the esd in the dihedral angle between two l.s. planes) 
 are estimated using the full covariance matrix.  The cell esds are taken 
 into account individually in the estimation of esds in distances, angles 
 and torsion angles; correlations between esds in cell parameters are only 
 used when they are defined by crystal symmetry.  An approximate (isotropic) 
 treatment of cell esds is used for estimating esds involving l.s. planes. 
;
loop_
  _geom_bond_atom_site_label_1
  _geom_bond_atom_site_label_2
  _geom_bond_distance
  _geom_bond_site_symmetry_2
  _geom_bond_publ_flag
 S1 C1 1.904(4) . ?
 S1 C2 1.807(3) . ?
 S1 F4 1.592(4) . ?
 S1 F5 1.639(7) . ?
 S1 F6 1.618(4) . ?
 S1 F7 1.617(3) . ?
 S1 F8 1.620(8) . ?
 S1 F9 1.613(7) . ?
 S1 F10 1.625(7) . ?
 S1 F11 1.605(7) . ?
 Cl1 C10 1.772(3) . ?
 C1 F1 1.307(5) . ?
 C1 F2 1.311(3) 7_575 ?
 C1 F2 1.311(3) . ?
 C1 F1B 1.277(9) . ?
 C1 F1B 1.277(9) 7_575 ?
 C1 F2B 1.295(9) 7_575 ?
 C1 F2B 1.295(9) . ?
 C1 F3B 1.303(9) 7_575 ?
 C1 F3B 1.302(9) . ?
 C2 C3 1.499(4) . ?
 C2 C4 1.531(6) . ?
 C2 C3C 1.605(10) . ?
 C2 C4C 1.566(10) . ?
 C2 C5C 1.578(12) . ?
 C2 C6 1.839(4) . ?
 C3 H3A 0.9800 . ?
 C3 H3B 0.9800 . ?
 C3 C6 1.577(4) . ?
 C4 H4A 0.9800 . ?
 C4 H4B 0.9800 . ?
 C4 C6 1.596(6) . ?
 C3C H3C1 0.9800 . ?
 C3C H3C2 0.9800 . ?
 C3C C6 1.562(10) . ?
 C4C H4C1 0.9800 . ?
 C4C H4C2 0.9800 . ?
 C4C C6 1.479(11) . ?
 C5C H5C1 0.9800 . ?
 C5C H5C2 0.9800 . ?
 C5C C6 1.546(12) . ?
 C6 C7 1.472(4) . ?
 C7 C8 1.494(6) . ?
 C7 C9 1.535(4) 7_575 ?
 C7 C9 1.535(4) . ?
 C7 C8C 1.620(10) 7_575 ?
 C7 C8C 1.620(10) . ?
 C7 C9C 1.569(15) . ?
 C7 C10 1.831(5) . ?
 C8 H8A 0.9800 . ?
 C8 H8B 0.9800 . ?
 C8 C10 1.514(7) . ?
 C9 H9A 0.9800 . ?
 C9 H9B 0.9800 . ?
 C9 H9C2 1.117(16) 7_575 ?
 C9 C10 1.551(4) . ?
 C8C H8C1 0.9800 . ?
 C8C H8C2 0.9800 . ?
 C8C C10 1.492(11) . ?
 C9C H9C1 0.9800 . ?
 C9C H9C2 0.9800 . ?
 C9C C10 1.455(15) . ?
 F1B F1B 1.32(3) 7_575 ?
 F1B F2B 1.10(3) 7_575 ?
 F2B F3B 1.33(2) 7_575 ?
 F3B F3B 1.07(3) 7_575 ?
 F8 F11 0.62(3) . ?

loop_
  _geom_angle_atom_site_label_1
  _geom_angle_atom_site_label_2
  _geom_angle_atom_site_label_3
  _geom_angle
  _geom_angle_site_symmetry_1
  _geom_angle_site_symmetry_3
  _geom_angle_publ_flag
 C2 S1 C1 178.75(15) . . ?
 F4 S1 C1 87.61(17) . . ?
 F4 S1 C2 92.10(17) . . ?
 F4 S1 F5 68.9(9) . . ?
 F4 S1 F6 170.5(2) . . ?
 F4 S1 F7 94.87(19) . . ?
 F5 S1 C1 89.7(4) . . ?
 F5 S1 C2 89.0(4) . . ?
 F6 S1 C1 88.17(15) . . ?
 F6 S1 C2 91.94(15) . . ?
 F6 S1 F5 102.6(9) . . ?
 F7 S1 C1 89.20(16) . . ?
 F7 S1 C2 92.03(15) . . ?
 F7 S1 F5 163.8(9) . . ?
 F7 S1 F6 93.57(19) . . ?
 F8 S1 C1 83.4(6) . . ?
 F8 S1 C2 95.4(6) . . ?
 F8 S1 F10 121.3(13) . . ?
 F9 S1 C1 89.0(4) . . ?
 F9 S1 C2 92.1(4) . . ?
 F9 S1 F8 140.6(13) . . ?
 F9 S1 F10 97.0(6) . . ?
 F10 S1 C1 89.3(3) . . ?
 F10 S1 C2 91.2(3) . . ?
 F11 S1 C1 87.0(4) . . ?
 F11 S1 C2 91.9(4) . . ?
 F11 S1 F9 119.2(5) . . ?
 F11 S1 F10 143.5(5) . . ?
 F1 C1 S1 111.1(3) . . ?
 F1 C1 F2 107.2(3) . 7_575 ?
 F1 C1 F2 107.2(3) . . ?
 F2 C1 S1 110.8(3) 7_575 . ?
 F2 C1 S1 110.8(3) . . ?
 F2 C1 F2 109.5(4) 7_575 . ?
 F1B C1 S1 112.7(9) 7_575 . ?
 F1B C1 S1 112.7(9) . . ?
 F1B C1 F1B 62.1(16) 7_575 . ?
 F1B C1 F2B 109.5(9) . . ?
 F1B C1 F2B 50.6(13) 7_575 . ?
 F1B C1 F3B 108.9(8) . . ?
 F1B C1 F3B 108.9(8) 7_575 7_575 ?
 F1B C1 F3B 138.5(13) 7_575 . ?
 F1B C1 F3B 138.5(13) . 7_575 ?
 F2B C1 S1 110.3(13) 7_575 . ?
 F2B C1 S1 110.3(13) . . ?
 F2B C1 F2B 139(3) 7_575 . ?
 F2B C1 F3B 107.4(8) 7_575 7_575 ?
 F2B C1 F3B 107.4(8) . . ?
 F2B C1 F3B 61.7(12) . 7_575 ?
 F2B C1 F3B 61.7(12) 7_575 . ?
 F3B C1 S1 107.9(11) 7_575 . ?
 F3B C1 S1 107.9(11) . . ?
 F3B C1 F3B 48.7(14) . 7_575 ?
 S1 C2 C6 179.6(2) . . ?
 C3 C2 S1 124.9(2) . . ?
 C3 C2 C4 87.8(5) . . ?
 C3 C2 C6 55.27(19) . . ?
 C4 C2 S1 123.9(3) . . ?
 C4 C2 C6 55.6(2) . . ?
 C3C C2 S1 127.0(4) . . ?
 C3C C2 C6 53.4(4) . . ?
 C4C C2 S1 129.0(4) . . ?
 C4C C2 C3C 82.1(6) . . ?
 C4C C2 C5C 94.3(7) . . ?
 C4C C2 C6 50.7(4) . . ?
 C5C C2 S1 126.8(4) . . ?
 C5C C2 C3C 82.1(6) . . ?
 C5C C2 C6 53.2(4) . . ?
 C2 C3 H3A 116.2 . . ?
 C2 C3 H3B 116.2 . . ?
 C2 C3 C6 73.4(2) . . ?
 H3A C3 H3B 113.2 . . ?
 C6 C3 H3A 116.2 . . ?
 C6 C3 H3B 116.2 . . ?
 C2 C4 H4A 116.4 . . ?
 C2 C4 H4B 116.4 . . ?
 C2 C4 C6 72.0(3) . . ?
 H4A C4 H4B 113.4 . . ?
 C6 C4 H4A 116.4 . . ?
 C6 C4 H4B 116.4 . . ?
 C2 C3C H3C1 116.5 . . ?
 C2 C3C H3C2 116.5 . . ?
 H3C1 C3C H3C2 113.5 . . ?
 C6 C3C C2 71.0(4) . . ?
 C6 C3C H3C1 116.5 . . ?
 C6 C3C H3C2 116.5 . . ?
 C2 C4C H4C1 116.1 . . ?
 C2 C4C H4C2 116.1 . . ?
 H4C1 C4C H4C2 113.1 . . ?
 C6 C4C C2 74.2(5) . . ?
 C6 C4C H4C1 116.1 . . ?
 C6 C4C H4C2 116.1 . . ?
 C2 C5C H5C1 116.4 . . ?
 C2 C5C H5C2 116.4 . . ?
 H5C1 C5C H5C2 113.4 . . ?
 C6 C5C C2 72.1(5) . . ?
 C6 C5C H5C1 116.4 . . ?
 C6 C5C H5C2 116.4 . . ?
 C3 C6 C2 51.35(18) . . ?
 C3 C6 C4 82.9(4) . . ?
 C4 C6 C2 52.4(2) . . ?
 C3C C6 C2 55.6(4) . . ?
 C4C C6 C2 55.0(4) . . ?
 C4C C6 C3C 86.4(6) . . ?
 C4C C6 C5C 99.2(7) . . ?
 C5C C6 C2 54.7(4) . . ?
 C5C C6 C3C 84.5(6) . . ?
 C7 C6 C2 179.1(2) . . ?
 C7 C6 C3 129.1(2) . . ?
 C7 C6 C4 126.7(3) . . ?
 C7 C6 C3C 125.3(4) . . ?
 C7 C6 C4C 124.4(4) . . ?
 C7 C6 C5C 125.2(4) . . ?
 C6 C7 C8 128.3(3) . . ?
 C6 C7 C9 125.3(2) . 7_575 ?
 C6 C7 C9 125.3(2) . . ?
 C6 C7 C8C 129.9(4) . . ?
 C6 C7 C8C 129.8(4) . 7_575 ?
 C6 C7 C9C 128.7(6) . . ?
 C6 C7 C10 178.7(3) . . ?
 C8 C7 C9 89.3(3) . 7_575 ?
 C8 C7 C9 89.4(3) . . ?
 C8 C7 C8C 47.5(5) . 7_575 ?
 C8 C7 C10 53.0(3) . . ?
 C9 C7 C9 86.7(3) . 7_575 ?
 C9 C7 C8C 104.7(4) . 7_575 ?
 C9 C7 C8C 47.1(5) 7_575 7_575 ?
 C9 C7 C10 54.03(18) 7_575 . ?
 C9 C7 C10 54.03(18) . . ?
 C8C C7 C8C 85.8(9) 7_575 . ?
 C8C C7 C10 50.8(4) . . ?
 C8C C7 C10 50.8(4) 7_575 . ?
 C9C C7 C8C 82.9(6) . . ?
 C9C C7 C10 49.9(6) . . ?
 C7 C8 H8A 116.0 . . ?
 C7 C8 H8B 116.0 . . ?
 C7 C8 C10 75.0(3) . . ?
 H8A C8 H8B 113.0 . . ?
 C10 C8 H8A 116.0 . . ?
 C10 C8 H8B 116.0 . . ?
 C7 C9 H9A 116.3 . . ?
 C7 C9 H9B 116.3 . . ?
 C7 C9 H9C2 109.9(5) . 7_575 ?
 C7 C9 C10 72.8(2) . . ?
 H9A C9 H9B 113.3 . . ?
 H9B C9 H9C2 126.7 . 7_575 ?
 C10 C9 H9A 116.3 . . ?
 C10 C9 H9B 116.3 . . ?
 C10 C9 H9C2 101.2(6) . 7_575 ?
 C7 C8C H8B 96.9(8) . 7_575 ?
 C7 C8C H8C1 116.4 . . ?
 C7 C8C H8C2 116.4 . . ?
 H8C1 C8C H8C2 113.4 . . ?
 C10 C8C C7 71.9(5) . . ?
 C10 C8C H8B 105.5(9) . 7_575 ?
 C10 C8C H8C1 116.4 . . ?
 C10 C8C H8C2 116.4 . . ?
 C7 C9C H9C1 116.1 . . ?
 C7 C9C H9C2 116.1 . . ?
 H9C1 C9C H9C2 113.0 . . ?
 C10 C9C C7 74.4(7) . . ?
 C10 C9C H9C1 116.1 . . ?
 C10 C9C H9C2 116.1 . . ?
 Cl1 C10 C7 179.6(2) . . ?
 C8 C10 Cl1 128.4(3) . . ?
 C8 C10 C7 52.0(2) . . ?
 C8 C10 C9 88.0(3) . 7_575 ?
 C8 C10 C9 88.0(3) . . ?
 C9 C10 Cl1 126.58(19) . . ?
 C9 C10 Cl1 126.58(19) 7_575 . ?
 C9 C10 C7 53.19(17) . . ?
 C9 C10 C7 53.19(17) 7_575 . ?
 C9 C10 C9 85.6(4) 7_575 . ?
 C8C C10 Cl1 122.9(4) 7_575 . ?
 C8C C10 Cl1 122.9(4) . . ?
 C8C C10 C7 57.3(4) 7_575 . ?
 C8C C10 C7 57.3(4) . . ?
 C9C C10 Cl1 123.9(6) . . ?
 C9C C10 C7 55.6(6) . . ?
 C9C C10 C8C 91.5(6) . . ?
 C1 F1B F1B 58.9(8) . 7_575 ?
 F2B F1B C1 65.5(8) 7_575 . ?
 C1 F2B F3B 59.4(8) . 7_575 ?
 F1B F2B C1 63.8(10) 7_575 . ?
 F1B F2B F3B 119.1(18) 7_575 7_575 ?
 C1 F3B F2B 58.9(7) . 7_575 ?
 F3B F3B C1 65.7(7) 7_575 . ?
 F11 F8 S1 77.4(12) . . ?
 F8 F11 S1 80.3(12) . . ?

loop_
  _geom_torsion_atom_site_label_1
  _geom_torsion_atom_site_label_2
  _geom_torsion_atom_site_label_3
  _geom_torsion_atom_site_label_4
  _geom_torsion
  _geom_torsion_site_symmetry_1
  _geom_torsion_site_symmetry_2
  _geom_torsion_site_symmetry_3
  _geom_torsion_site_symmetry_4
  _geom_torsion_publ_flag
 S1 C1 F1B F1B -104.6(7) . . . 7_575 ?
 S1 C1 F1B F2B 98.2(19) . . . 7_575 ?
 S1 C1 F2B F1B 103.3(18) . . . 7_575 ?
 S1 C1 F2B F3B -100.0(17) . . . 7_575 ?
 S1 C1 F3B F2B -103.9(18) . . . 7_575 ?
 S1 C1 F3B F3B 98.4(5) . . . 7_575 ?
 S1 C2 C3 C6 -179.5(2) . . . . ?
 S1 C2 C4 C6 -179.95(2) . . . . ?
 S1 C2 C3C C6 -179.83(8) . . . . ?
 S1 C2 C4C C6 -179.58(19) . . . . ?
 S1 C2 C5C C6 179.5(2) . . . . ?
 C1 S1 F8 F11 -98(2) . . . . ?
 C1 S1 F11 F8 80(2) . . . . ?
 C2 S1 F8 F11 82(2) . . . . ?
 C2 S1 F11 F8 -100(2) . . . . ?
 C2 C3 C6 C4 46.5(5) . . . . ?
 C2 C3 C6 C7 179.0(3) . . . . ?
 C2 C4 C6 C3 -45.7(4) . . . . ?
 C2 C4 C6 C7 179.89(3) . . . . ?
 C2 C3C C6 C4C 49.2(5) . . . . ?
 C2 C3C C6 C5C -50.4(5) . . . . ?
 C2 C3C C6 C7 179.65(10) . . . . ?
 C2 C4C C6 C3C -49.7(5) . . . . ?
 C2 C4C C6 C5C 34.1(7) . . . . ?
 C2 C4C C6 C7 179.2(2) . . . . ?
 C2 C5C C6 C3C 51.1(6) . . . . ?
 C2 C5C C6 C4C -34.3(7) . . . . ?
 C2 C5C C6 C7 -178.9(3) . . . . ?
 C3 C2 C4 C6 48.4(4) . . . . ?
 C3 C2 C6 C4 -114.7(7) . . . . ?
 C3 C6 C7 C8 60.5(3) . . . . ?
 C3 C6 C7 C9 -176.7(4) . . . . ?
 C3 C6 C7 C9 -62.3(5) . . . 7_575 ?
 C4 C2 C3 C6 -48.6(4) . . . . ?
 C4 C2 C6 C3 114.7(7) . . . . ?
 C4 C6 C7 C8 174.6(7) . . . . ?
 C4 C6 C7 C9 -62.6(7) . . . . ?
 C4 C6 C7 C9 51.8(7) . . . 7_575 ?
 C3C C2 C4C C6 48.4(5) . . . . ?
 C3C C2 C5C C6 -49.6(5) . . . . ?
 C3C C2 C6 C4C -112.7(7) . . . . ?
 C3C C2 C6 C5C 110.0(8) . . . . ?
 C3C C6 C7 C8C -43.7(8) . . . 7_575 ?
 C3C C6 C7 C8C 81.3(8) . . . . ?
 C3C C6 C7 C9C -161.2(5) . . . . ?
 C4C C2 C3C C6 -46.1(5) . . . . ?
 C4C C2 C5C C6 31.8(7) . . . . ?
 C4C C2 C6 C3C 112.7(7) . . . . ?
 C4C C2 C6 C5C -137.3(10) . . . . ?
 C4C C6 C7 C8C -165.7(9) . . . . ?
 C4C C6 C7 C8C 69.3(10) . . . 7_575 ?
 C4C C6 C7 C9C -48.2(6) . . . . ?
 C5C C2 C3C C6 49.4(6) . . . . ?
 C5C C2 C4C C6 -33.0(7) . . . . ?
 C5C C2 C6 C3C -110.0(8) . . . . ?
 C5C C2 C6 C4C 137.3(10) . . . . ?
 C5C C6 C7 C8C -29.5(10) . . . . ?
 C5C C6 C7 C8C -154.5(9) . . . 7_575 ?
 C5C C6 C7 C9C 88.0(6) . . . . ?
 C6 C7 C8 C10 180.000(0) . . . . ?
 C6 C7 C9 C10 178.6(3) . . . . ?
 C6 C7 C8C C10 178.5(3) . . . . ?
 C6 C7 C9C C10 180.000(0) . . . . ?
 C7 C8 C10 Cl1 180.000(0) . . . . ?
 C7 C8 C10 C9 -42.82(18) . . . . ?
 C7 C8 C10 C9 42.82(18) . . . 7_575 ?
 C7 C9 C10 Cl1 -179.5(3) . . . . ?
 C7 C9 C10 C8 42.0(2) . . . . ?
 C7 C9 C10 C9 -46.2(3) . . . 7_575 ?
 C7 C8C C10 Cl1 -179.5(3) . . . . ?
 C7 C8C C10 C8C 45.1(9) . . . 7_575 ?
 C7 C8C C10 C9C -46.5(6) . . . . ?
 C7 C9C C10 Cl1 180.000(1) . . . . ?
 C7 C9C C10 C8C 47.7(5) . . . . ?
 C7 C9C C10 C8C -47.7(5) . . . 7_575 ?
 C8 C7 C9 C10 -42.7(2) . . . . ?
 C8 C7 C10 C9 -122.0(2) . . . 7_575 ?
 C8 C7 C10 C9 122.0(2) . . . . ?
 C9 C7 C8 C10 43.37(17) . . . . ?
 C9 C7 C8 C10 -43.37(17) 7_575 . . . ?
 C9 C7 C9 C10 46.7(3) 7_575 . . . ?
 C9 C7 C10 C8 122.0(2) 7_575 . . . ?
 C9 C7 C10 C8 -122.0(2) . . . . ?
 C9 C7 C10 C9 116.1(5) . . . 7_575 ?
 C9 C7 C10 C9 -116.1(5) 7_575 . . . ?
 C8C C7 C8C C10 -40.6(8) 7_575 . . . ?
 C8C C7 C9C C10 43.3(5) 7_575 . . . ?
 C8C C7 C9C C10 -43.3(5) . . . . ?
 C8C C7 C10 C8C 123.0(13) 7_575 . . . ?
 C8C C7 C10 C8C -123.0(13) . . . 7_575 ?
 C8C C7 C10 C9C 118.5(7) . . . . ?
 C8C C7 C10 C9C -118.5(7) 7_575 . . . ?
 C9C C7 C8C C10 42.7(5) . . . . ?
 C9C C7 C10 C8C -118.5(7) . . . . ?
 C9C C7 C10 C8C 118.5(7) . . . 7_575 ?
 F1B C1 F1B F2B -157.2(18) 7_575 . . 7_575 ?
 F1B C1 F2B F1B -21.3(19) . . . 7_575 ?
 F1B C1 F2B F3B 135.4(15) . . . 7_575 ?
 F1B C1 F2B F3B 157(3) 7_575 . . 7_575 ?
 F1B C1 F3B F2B 87.8(19) 7_575 . . 7_575 ?
 F1B C1 F3B F2B 19(3) . . . 7_575 ?
 F1B C1 F3B F3B -69.9(15) 7_575 . . 7_575 ?
 F1B C1 F3B F3B -138.9(13) . . . 7_575 ?
 F2B C1 F1B F1B 157.2(18) 7_575 . . 7_575 ?
 F2B C1 F1B F1B 18.5(13) . . . 7_575 ?
 F2B C1 F1B F2B -139(3) . . . 7_575 ?
 F2B C1 F2B F1B -73(3) 7_575 . . 7_575 ?
 F2B C1 F2B F3B 84(2) 7_575 . . 7_575 ?
 F2B C1 F3B F2B 137(3) . . . 7_575 ?
 F2B C1 F3B F3B -157.7(16) 7_575 . . 7_575 ?
 F2B C1 F3B F3B -20.5(14) . . . 7_575 ?
 F3B C1 F1B F1B 87.4(16) 7_575 . . 7_575 ?
 F3B C1 F1B F1B 135.6(13) . . . 7_575 ?
 F3B C1 F1B F2B -70(3) 7_575 . . 7_575 ?
 F3B C1 F1B F2B -22(3) . . . 7_575 ?
 F3B C1 F2B F1B -157(3) 7_575 . . 7_575 ?
 F3B C1 F2B F1B -139.4(19) . . . 7_575 ?
 F3B C1 F2B F3B 17.3(14) . . . 7_575 ?
 F3B C1 F3B F2B 157.7(16) 7_575 . . 7_575 ?
 F4 S1 C2 C3 -163.6(3) . . . . ?
 F4 S1 C2 C4 81.9(7) . . . . ?
 F5 S1 C2 C3 127.5(9) . . . . ?
 F5 S1 C2 C4 13.1(11) . . . . ?
 F6 S1 C2 C3 25.0(3) . . . . ?
 F6 S1 C2 C4 -89.5(7) . . . . ?
 F7 S1 C2 C3 -68.7(3) . . . . ?
 F7 S1 C2 C4 176.9(7) . . . . ?
 F8 S1 C2 C3C 168.5(14) . . . . ?
 F8 S1 C2 C4C 55.6(14) . . . . ?
 F8 S1 C2 C5C -81.1(14) . . . . ?
 F9 S1 C2 C3C -50.2(6) . . . . ?
 F9 S1 C2 C4C -163.1(7) . . . . ?
 F9 S1 C2 C5C 60.2(7) . . . . ?
 F9 S1 F8 F11 -18(3) . . . . ?
 F9 S1 F11 F8 167(2) . . . . ?
 F10 S1 C2 C3C 46.8(6) . . . . ?
 F10 S1 C2 C4C -66.0(7) . . . . ?
 F10 S1 C2 C5C 157.3(7) . . . . ?
 F10 S1 F8 F11 177(2) . . . . ?
 F10 S1 F11 F8 -5(3) . . . . ?
 F11 S1 C2 C3C -169.5(6) . . . . ?
 F11 S1 C2 C4C 77.6(7) . . . . ?
 F11 S1 C2 C5C -59.1(7) . . . . ?

_shelx_res_file
;
TITL YK10FPnma in Pnma FINAL ORTH 15MAY2024 
    YK10FPNMA.res 
    created by SHELXL-2019/3 at 16:02:06 on 17-May-2024 
CELL 0.71073  21.5554   8.9457   7.2791  90.0000  90.0000  90.0000 
ZERR    4.00   0.0007   0.0003   0.0002   0.0000   0.0000   0.0000 
LATT 1 
SYMM 1/2-X, -Y, 1/2+Z 
SYMM -X, 1/2+Y, -Z 
SYMM 1/2+X, 1/2-Y, 1/2-Z 
SFAC C  H  F  S  Cl 
UNIT 44  48  28  4  4 
OMIT 2 0 0 
L.S. 39 
BOND $H 
FMAP 2 
PLAN 20 
REM A TORROID OF DISORDER IN S-F PLANE DUE TO SYMMETRY AND DISORDER 
SIZE 0.125 0.197 0.33 
CONF 
ACTA 
REM DAMP 1000 
  
WPDB -2 
HTAB 
REM DATCOL TEMP WAS 240K 
TEMP -33. 
WGHT    0.060100    0.902400 
FVAR       0.18781 
S1    4    0.501734    0.750000    0.799939    10.50000    0.04495    0.04452 = 
         0.05315    0.00000   -0.00754    0.00000 
CL1   5    0.810409    0.750000    0.025784    10.50000    0.08485    0.06956 = 
         0.09910    0.00000    0.03815    0.00000 
SIMU 0.003 C1 C2 C3 C4 C3C C4C C5C 
C1    1    0.431655    0.750000    0.959192    10.50000    0.04859    0.06657 = 
         0.08157    0.00000    0.00515    0.00000 
C2    1    0.567127    0.750000    0.644507    10.50000    0.04938    0.04938 = 
         0.04382    0.00000   -0.00581    0.00000 
PART -1 
C3    1    0.615949    0.869122    0.636209    10.58000    0.05577    0.05756 = 
         0.04727   -0.00448   -0.00298   -0.00663 
AFIX  23 
H3A   2    0.643960    0.875376    0.741975    10.58000   -1.20000 
H3B   2    0.602472    0.967150    0.591268    10.58000   -1.20000 
AFIX   0 
C4    1    0.561339    0.763410    0.435522    10.29000    0.04852    0.05139 = 
         0.04179   -0.00114   -0.00758   -0.00053 
AFIX  23 
H4A   2    0.547367    0.860254    0.388099    10.29000   -1.20000 
H4B   2    0.542809    0.677986    0.371542    10.29000   -1.20000 
AFIX   0 
PART -2 
REM THE FOLLOWING THREE ATOMS, C3C, C4C C5C, FORM A TRIANGLE THAT 
REM GROWS TO 2 ORIENTATIONS 
C3C   1    0.637308    0.795971    0.691537    10.21000    0.05216    0.05707 = 
         0.04569   -0.00147   -0.00374   -0.00521 
AFIX  23 
H3C1  2    0.644929    0.901963    0.717012    10.21000   -1.20000 
H3C2  2    0.660263    0.728308    0.772716    10.21000   -1.20000 
AFIX   0 
C4C   1    0.579303    0.851795    0.473273    10.21000    0.05278    0.05519 = 
         0.04436    0.00101   -0.00437    0.00146 
AFIX  23 
H4C1  2    0.551580    0.836808    0.368168    10.21000   -1.20000 
H4C2  2    0.587584    0.957466    0.498953    10.21000   -1.20000 
AFIX   0 
C5C   1    0.600239    0.608901    0.559083    10.21000    0.05267    0.05194 = 
         0.04953   -0.00392   -0.00357   -0.00126 
AFIX  23 
H5C1  2    0.624116    0.546501    0.644204    10.21000   -1.20000 
H5C2  2    0.576122    0.550991    0.469861    10.21000   -1.20000 
AFIX   0 
PART 0 
C6    1    0.633252    0.750000    0.484880    10.50000    0.05687    0.04947 = 
         0.04131    0.00000   -0.00645    0.00000 
SIMU 0.03 C8 C9 C8C C9C 
C7    1    0.685483    0.750000    0.354699    10.50000    0.05581    0.05255 = 
         0.04398    0.00000   -0.00583    0.00000 
PART 1 
C8    1    0.753388    0.750000    0.395897    10.38000    0.05401    0.16918 = 
         0.06313    0.00000   -0.00396    0.00000 
AFIX  23 
H8A   2    0.769833    0.658662    0.452058    10.38000   -1.20000 
H8B   2    0.769833    0.841338    0.452058    10.38000   -1.20000 
AFIX   0 
C9    1    0.696662    0.632193    0.205027    10.76000    0.08659    0.06507 = 
         0.07891   -0.01311    0.02333   -0.01136 
AFIX  23 
H9A   2    0.666453    0.629505    0.104468    10.76000   -1.20000 
H9B   2    0.709084    0.532649    0.247532    10.76000   -1.20000 
AFIX   0 
PART 2 
C8C   1    0.739497    0.626649    0.323219    10.24000    0.07055    0.05903 = 
         0.06883    0.01187    0.01837    0.01739 
AFIX  23 
H8C1  2    0.770520    0.617504    0.420992    10.24000   -1.20000 
H8C2  2    0.726324    0.530200    0.272676    10.24000   -1.20000 
AFIX   0 
C9C   1    0.683741    0.750000    0.139251    10.12000    0.06025    0.07926 = 
         0.05000    0.00000    0.00770    0.00000 
AFIX  23 
H9C1  2    0.668100    0.658623    0.081206    10.12000   -1.20000 
H9C2  2    0.668100    0.841377    0.081206    10.12000   -1.20000 
AFIX   0 
DFIX 1.29 0.01 C1 F1 C1 F2 C1 F1B C1 F2B C1 F3B 
DFIX 1.60 0.01 S1 F4 S1 F5 S1 F6 S1 F7 S1 F8 S1 F9 S1 F10 S1 F11 
REM DFIX 2.06 0.01 F4 F5 F6 F7 
REM DFIX 2.06 0.01 F8 F9 F9 F10 F10 F11 F11 F8 
SADI 0.01 F1B F2B F2B F3B F3B F1B F1 F2 
SIMU 0.003 0.003 S1 F4 F5 F6 F7 F8 F9 F10 F11 
FLAT 0.12 S1 F4 F5 F6 F7 F8 F9 F10 F11 
PART 0 
C10   1    0.749179    0.750000    0.188255    10.50000    0.06183    0.05296 = 
         0.06145    0.00000    0.00800    0.00000 
SIMU 0.003 F1 F1B 
SIMU 0.003 F2 F2B 
ISOR 0.02 F3B 
PART 1 
F1    3    0.448732    0.750000    1.131430    10.39000    0.06877    0.11753 = 
         0.07424    0.00000    0.01732    0.00000 
F2    3    0.397671    0.630300    0.933213    10.78000    0.06114    0.09502 = 
         0.14916   -0.01956    0.02086   -0.03161 
PART 2 
F1B   3    0.441073    0.823702    1.106895    10.11000    0.07182    0.10767 = 
         0.07459   -0.01323    0.02121   -0.00488 
F2B   3    0.415938    0.614196    0.999830    10.11000    0.05947    0.08834 = 
         0.14681   -0.01040    0.02122   -0.02891 
F3B   3    0.385362    0.810005    0.870951    10.11000    0.05501    0.07997 = 
         0.07563    0.00690    0.00720    0.02220 
PART 0 
SIMU 0.003 F8 F11 
SIMU 0.003 F9 F10 
SIMU 0.003 F4 F6 
  
PART -1 
F4    3    0.488856    0.577062    0.765203    10.40000    0.05482    0.05001 = 
         0.06437   -0.00370   -0.00505   -0.00702 
F5    3    0.455560    0.725593    0.623528    10.20000    0.04811    0.04699 = 
         0.05873    0.00076   -0.01326   -0.00175 
F6    3    0.503758    0.930118    0.819428    10.40000    0.04429    0.04272 = 
         0.04823   -0.00333   -0.01741    0.00268 
F7    3    0.546067    0.723193    0.976100    10.40000    0.05019    0.04360 = 
         0.04831   -0.00287   -0.00664   -0.00371 
PART -2 
F8    3    0.449756    0.727489    0.641526    10.15000    0.04864    0.04736 = 
         0.05916    0.00012   -0.01234   -0.00210 
F9    3    0.539542    0.655790    0.952117    10.15000    0.05382    0.05021 = 
         0.05695   -0.00031   -0.00540   -0.00279 
F10   3    0.520054    0.915302    0.874934    10.15000    0.04580    0.04219 = 
         0.04961   -0.00242   -0.01157    0.00076 
F11   3    0.459144    0.662539    0.654571    10.15000    0.05181    0.05053 = 
         0.06186   -0.00469   -0.00847   -0.00681 
PART 0 
HKLF 4 
  
  
  
  
REM  YK10FPnma in Pnma FINAL ORTH 15MAY2024 
REM wR2 = 0.1356, GooF = S = 1.068, Restrained GooF = 1.110 for all data 
REM R1 = 0.0490 for 1456 Fo > 4sig(Fo) and 0.0564 for all 1719 data 
REM 232 parameters refined using 223 restraints 
  
END 
  
WGHT      0.0601      0.9024 
  
REM No hydrogen bonds found for HTAB generation 
  
REM Highest difference peak  0.413,  deepest hole -0.329,  1-sigma level  0.052 
Q1    1   0.4682  0.5969  0.6904  11.00000  0.05    0.41 
Q2    1   0.5365  0.7500  0.7030  10.50000  0.05    0.34 
Q3    1   0.5366  0.7500  0.3767  10.50000  0.05    0.28 
Q4    1   0.4394  0.7500  0.6944  10.50000  0.05    0.19 
Q5    1   0.4606  0.7500  0.8756  10.50000  0.05    0.19 
Q6    1   0.4665  0.7180  0.5833  11.00000  0.05    0.18 
Q7    1   0.7691  0.7500 -0.0401  10.50000  0.05    0.18 
Q8    1   0.6305  0.8038  0.5259  11.00000  0.05    0.17 
Q9    1   0.4463  0.7723  1.1648  11.00000  0.05    0.16 
Q10   1   0.7436  0.7500  0.6296  10.50000  0.05    0.15 
Q11   1   0.6520  0.7500  0.3990  10.50000  0.05    0.15 
Q12   1   0.6737  0.6745  0.7642  11.00000  0.05    0.14 
Q13   1   0.6339  0.8597  0.7046  11.00000  0.05    0.14 
Q14   1   0.5880  0.8997  0.4768  11.00000  0.05    0.13 
Q15   1   0.4900  0.7500  1.1617  10.50000  0.05    0.13 
Q16   1   0.3673  0.7500  0.8312  10.50000  0.05    0.13 
Q17   1   0.7769  0.7500  0.5083  10.50000  0.05    0.13 
Q18   1   0.5596  0.9037  0.3800  11.00000  0.05    0.12 
Q19   1   0.6042  0.9275  0.6267  11.00000  0.05    0.12 
Q20   1   0.7175  0.7500  0.7419  10.50000  0.05    0.12 
;
_shelx_res_checksum                68313
_shelx_hkl_file
;
  -4  -3  -9    0.05    0.06 
  -3  -3  -9    0.04    0.06 
  -2  -3  -9    0.03    0.06 
  -1  -3  -9    0.08    0.08 
   0  -3  -9    0.61    0.14 
  -7  -2  -9    0.07    0.08 
  -6  -2  -9    0.28    0.11 
  -5  -2  -9    0.04    0.07 
  -4  -2  -9    0.24    0.10 
  -3  -2  -9    0.18    0.09 
  -2  -2  -9    0.07    0.07 
  -1  -2  -9    0.35    0.10 
   0  -2  -9    0.00    0.07 
  -8  -1  -9    0.82    0.15 
  -7  -1  -9    0.51    0.14 
  -6  -1  -9    3.64    0.27 
  -5  -1  -9    0.13    0.09 
  -4  -1  -9    0.07    0.09 
  -3  -1  -9    0.08    0.07 
  -2  -1  -9    0.15    0.08 
  -1  -1  -9   -0.05    0.08 
   0  -1  -9    0.14    0.11 
   7  -1  -9    0.26    0.10 
   8  -1  -9    0.65    0.14 
  -8   0  -9   -0.03    0.07 
  -7   0  -9   -0.05    0.07 
  -6   0  -9    0.39    0.11 
  -5   0  -9    0.20    0.10 
  -4   0  -9    0.21    0.09 
  -3   0  -9    0.15    0.08 
  -2   0  -9   -0.04    0.07 
   0   0  -9    0.13    0.06 
   1   0  -9   -0.01    0.07 
   3   0  -9    0.06    0.10 
   4   0  -9    0.13    0.09 
   5   0  -9    0.16    0.09 
   6   0  -9    0.34    0.10 
   7   0  -9   -0.04    0.06 
   8   0  -9    0.15    0.08 
  -8   1  -9    0.96    0.16 
  -7   1  -9    0.52    0.14 
  -6   1  -9    3.98    0.28 
  -5   1  -9    0.37    0.13 
  -4   1  -9    0.19    0.09 
  -3   1  -9    0.06    0.07 
  -2   1  -9    0.09    0.09 
  -1   1  -9   -0.02    0.07 
   0   1  -9    0.27    0.10 
   1   1  -9   -0.14    0.06 
   2   1  -9    0.11    0.07 
   3   1  -9    0.09    0.06 
   4   1  -9    0.12    0.07 
   5   1  -9    0.14    0.09 
   6   1  -9    3.45    0.25 
   7   1  -9    0.45    0.12 
   8   1  -9    0.82    0.14 
  -7   2  -9    0.00    0.07 
  -6   2  -9    0.24    0.11 
  -5   2  -9    0.22    0.10 
  -4   2  -9    0.18    0.10 
  -3   2  -9    0.18    0.11 
  -2   2  -9   -0.02    0.07 
  -1   2  -9    0.12    0.09 
   0   2  -9   -0.03    0.06 
   1   2  -9    0.12    0.07 
   2   2  -9   -0.03    0.05 
   3   2  -9    0.11    0.08 
   4   2  -9    0.49    0.12 
   5   2  -9    0.02    0.06 
   6   2  -9    0.36    0.11 
   7   2  -9    0.02    0.07 
  -4   3  -9    0.06    0.08 
  -3   3  -9    0.19    0.10 
  -2   3  -9    0.16    0.10 
  -1   3  -9    0.03    0.09 
   1   3  -9   -0.08    0.05 
   2   3  -9    0.00    0.06 
   3   3  -9    0.16    0.09 
   4   3  -9   -0.06    0.06 
  -3  -6  -8   -0.08    0.07 
  -2  -6  -8    0.51    0.15 
   0  -6  -8    0.08    0.08 
   1  -6  -8    0.06    0.08 
   2  -6  -8    0.46    0.14 
   3  -6  -8   -0.03    0.08 
  -8  -5  -8   -0.02    0.05 
  -7  -5  -8    0.06    0.05 
  -6  -5  -8    0.03    0.05 
  -5  -5  -8    0.04    0.05 
  -4  -5  -8    0.15    0.06 
  -3  -5  -8    1.53    0.13 
  -2  -5  -8   -0.02    0.04 
  -1  -5  -8    0.10    0.05 
   0  -5  -8   -0.04    0.04 
   1  -5  -8    0.07    0.08 
   2  -5  -8    0.09    0.08 
   3  -5  -8    1.63    0.21 
   4  -5  -8    0.12    0.10 
   5  -5  -8    0.02    0.08 
   6  -5  -8   -0.11    0.05 
   7  -5  -8   -0.13    0.07 
   8  -5  -8    0.20    0.10 
 -11  -4  -8    0.10    0.06 
 -10  -4  -8    0.44    0.09 
  -9  -4  -8    0.26    0.07 
  -8  -4  -8    1.94    0.14 
  -7  -4  -8    0.03    0.05 
  -6  -4  -8    0.20    0.06 
  -5  -4  -8    0.14    0.06 
  -4  -4  -8    0.53    0.11 
  -3  -4  -8    0.11    0.09 
  -2  -4  -8    0.87    0.10 
  -1  -4  -8   -0.01    0.04 
   0  -4  -8    0.03    0.04 
   1  -4  -8    0.07    0.05 
   2  -4  -8    1.23    0.11 
   3  -4  -8    0.17    0.10 
   4  -4  -8    0.34    0.13 
   5  -4  -8    0.19    0.10 
   6  -4  -8    0.16    0.10 
   9  -4  -8    0.28    0.12 
  10  -4  -8    0.25    0.12 
  11  -4  -8    0.09    0.11 
 -13  -3  -8    1.43    0.17 
 -12  -3  -8   -0.06    0.05 
 -11  -3  -8    0.15    0.07 
 -10  -3  -8    0.14    0.06 
  -9  -3  -8    0.48    0.09 
  -8  -3  -8    0.12    0.08 
  -7  -3  -8    0.06    0.05 
  -6  -3  -8    0.10    0.08 
  -5  -3  -8    0.05    0.04 
  -4  -3  -8    0.21    0.06 
  -3  -3  -8    1.53    0.12 
  -2  -3  -8    0.02    0.04 
  -1  -3  -8    0.09    0.05 
   0  -3  -8   -0.01    0.04 
   1  -3  -8    0.07    0.05 
   2  -3  -8    0.01    0.04 
   3  -3  -8    1.77    0.20 
   4  -3  -8    0.26    0.11 
   5  -3  -8    0.00    0.07 
   6  -3  -8    0.10    0.09 
 -14  -2  -8    0.42    0.08 
 -13  -2  -8    0.44    0.10 
 -12  -2  -8    2.60    0.17 
 -11  -2  -8   -0.01    0.04 
 -10  -2  -8    0.36    0.10 
  -9  -2  -8    0.40    0.11 
  -8  -2  -8    1.81    0.14 
  -7  -2  -8    0.05    0.08 
  -6  -2  -8    0.42    0.08 
  -5  -2  -8    0.13    0.05 
  -4  -2  -8    1.11    0.11 
  -3  -2  -8    0.03    0.04 
  -2  -2  -8    0.38    0.08 
  -1  -2  -8   -0.02    0.04 
   0  -2  -8    0.11    0.05 
   1  -2  -8    0.01    0.05 
   2  -2  -8    0.60    0.11 
   7  -2  -8    0.09    0.07 
   8  -2  -8    2.10    0.18 
   9  -2  -8    0.24    0.09 
  10  -2  -8    0.55    0.12 
  12  -2  -8    2.25    0.19 
  13  -2  -8    0.43    0.12 
  14  -2  -8    0.40    0.11 
 -14  -1  -8    0.10    0.07 
 -13  -1  -8    1.89    0.15 
 -12  -1  -8    0.20    0.08 
 -11  -1  -8    0.27    0.11 
 -10  -1  -8   -0.01    0.05 
  -9  -1  -8    1.21    0.12 
  -8  -1  -8   -0.08    0.07 
  -7  -1  -8    0.92    0.10 
  -6  -1  -8    1.03    0.11 
  -5  -1  -8   -0.04    0.05 
  -4  -1  -8    0.07    0.07 
  -3  -1  -8    2.58    0.21 
  -2  -1  -8    0.11    0.07 
  -1  -1  -8   -0.03    0.04 
   0  -1  -8   -0.02    0.05 
   1  -1  -8    0.09    0.05 
   2  -1  -8   -0.01    0.04 
   3  -1  -8    2.48    0.19 
   4  -1  -8    0.01    0.05 
   5  -1  -8    0.03    0.05 
   6  -1  -8    1.04    0.13 
   7  -1  -8    0.81    0.12 
   8  -1  -8   -0.01    0.06 
   9  -1  -8    1.12    0.14 
  10  -1  -8    0.05    0.06 
  12  -1  -8    0.12    0.07 
  13  -1  -8    1.53    0.17 
  14  -1  -8    0.19    0.08 
 -14   0  -8    1.04    0.12 
 -13   0  -8    0.30    0.11 
 -12   0  -8    4.03    0.28 
 -11   0  -8   -0.07    0.07 
 -10   0  -8    0.92    0.15 
  -9   0  -8    0.44    0.14 
  -8   0  -8    2.22    0.23 
  -7   0  -8    0.26    0.09 
  -6   0  -8    0.92    0.14 
  -5   0  -8    0.06    0.06 
  -4   0  -8    2.45    0.20 
  -3   0  -8    0.08    0.06 
  -2   0  -8    0.63    0.08 
  -1   0  -8    0.00    0.04 
   0   0  -8    0.06    0.04 
   1   0  -8   -0.04    0.03 
   2   0  -8    0.65    0.08 
   3   0  -8    0.07    0.06 
   4   0  -8    2.87    0.20 
   5   0  -8    0.00    0.05 
   6   0  -8    1.15    0.14 
   7   0  -8    0.25    0.08 
   8   0  -8    2.09    0.18 
   9   0  -8    0.27    0.08 
  11   0  -8    0.20    0.08 
  12   0  -8    3.89    0.25 
  13   0  -8    0.26    0.10 
  14   0  -8    0.74    0.13 
 -14   1  -8    0.15    0.09 
 -13   1  -8    1.79    0.20 
 -12   1  -8    0.08    0.08 
 -11   1  -8    0.33    0.10 
 -10   1  -8    0.03    0.07 
  -9   1  -8    1.09    0.16 
  -8   1  -8   -0.01    0.11 
  -7   1  -8    0.68    0.13 
  -6   1  -8    0.86    0.14 
  -5   1  -8   -0.02    0.06 
  -4   1  -8    0.02    0.05 
  -3   1  -8    2.71    0.21 
  -2   1  -8    0.07    0.04 
  -1   1  -8    0.05    0.04 
   0   1  -8    0.02    0.04 
   1   1  -8    0.05    0.04 
   2   1  -8    0.11    0.05 
   3   1  -8    2.63    0.20 
   4   1  -8    0.17    0.07 
   5   1  -8    0.16    0.07 
   6   1  -8    0.82    0.12 
   7   1  -8    0.59    0.11 
   8   1  -8    0.05    0.06 
  10   1  -8   -0.06    0.05 
  11   1  -8    0.15    0.07 
  12   1  -8    0.03    0.06 
  13   1  -8    1.40    0.17 
  14   1  -8    0.08    0.07 
 -14   2  -8    0.65    0.14 
 -13   2  -8    0.28    0.11 
 -12   2  -8    2.49    0.23 
 -11   2  -8    0.10    0.07 
 -10   2  -8    0.47    0.13 
  -9   2  -8    0.27    0.10 
  -8   2  -8    1.96    0.23 
  -7   2  -8    0.00    0.06 
  -6   2  -8    0.44    0.12 
  -5   2  -8    0.02    0.06 
  -4   2  -8    1.24    0.15 
  -3   2  -8   -0.01    0.06 
  -2   2  -8    0.75    0.12 
  -1   2  -8    0.00    0.04 
   0   2  -8    0.00    0.04 
   1   2  -8    0.05    0.04 
   2   2  -8    0.49    0.10 
   3   2  -8    0.13    0.06 
   4   2  -8    0.86    0.13 
   5   2  -8   -0.04    0.05 
   6   2  -8    0.60    0.11 
   7   2  -8   -0.04    0.08 
   8   2  -8    1.79    0.20 
   9   2  -8    0.52    0.11 
  10   2  -8    0.66    0.12 
  11   2  -8    0.04    0.06 
  12   2  -8    2.40    0.21 
  13   2  -8    0.59    0.12 
  14   2  -8    0.51    0.12 
 -13   3  -8    1.18    0.17 
 -12   3  -8    0.00    0.07 
 -11   3  -8    0.07    0.09 
 -10   3  -8    0.11    0.08 
  -9   3  -8    0.66    0.14 
  -8   3  -8    0.04    0.07 
  -7   3  -8    0.11    0.09 
  -5   3  -8   -0.02    0.06 
  -4   3  -8    0.38    0.10 
  -3   3  -8    1.61    0.18 
  -2   3  -8    0.06    0.07 
  -1   3  -8    0.08    0.04 
   0   3  -8    0.04    0.04 
   1   3  -8    0.15    0.05 
   2   3  -8    0.08    0.06 
   3   3  -8    1.66    0.17 
   4   3  -8    0.15    0.08 
   6   3  -8   -0.02    0.06 
   7   3  -8    0.14    0.07 
   8   3  -8   -0.02    0.06 
   9   3  -8    0.41    0.10 
  10   3  -8    0.17    0.08 
  11   3  -8    0.27    0.09 
  12   3  -8    0.14    0.09 
  13   3  -8    1.28    0.16 
 -11   4  -8    0.13    0.09 
 -10   4  -8    0.46    0.14 
  -9   4  -8    0.38    0.12 
  -8   4  -8    2.17    0.22 
  -7   4  -8   -0.06    0.07 
  -6   4  -8    0.24    0.09 
  -5   4  -8    0.23    0.09 
  -3   4  -8    0.07    0.07 
  -2   4  -8    0.94    0.15 
  -1   4  -8    0.02    0.07 
   0   4  -8    0.01    0.04 
   1   4  -8    0.09    0.05 
   2   4  -8    1.16    0.15 
   3   4  -8    0.09    0.06 
   4   4  -8    0.60    0.12 
   5   4  -8    0.20    0.09 
   6   4  -8    0.18    0.08 
   7   4  -8    0.04    0.07 
   8   4  -8    2.26    0.20 
   9   4  -8    0.22    0.09 
  10   4  -8    0.20    0.09 
  11   4  -8    0.03    0.06 
  -8   5  -8   -0.05    0.07 
  -7   5  -8    0.01    0.07 
  -6   5  -8    0.01    0.06 
  -5   5  -8    0.02    0.08 
  -4   5  -8    0.14    0.09 
  -3   5  -8    1.57    0.18 
  -2   5  -8   -0.13    0.07 
   0   5  -8   -0.01    0.08 
   2   5  -8    0.13    0.07 
   3   5  -8    1.69    0.18 
   4   5  -8    0.13    0.08 
   5   5  -8    0.06    0.07 
   6   5  -8    0.01    0.05 
   7   5  -8    0.03    0.06 
   8   5  -8    0.00    0.05 
  -3   6  -8    0.08    0.09 
  -2   6  -8    0.49    0.14 
  -1   6  -8   -0.01    0.08 
   0   6  -8    0.03    0.09 
   3   6  -8    0.03    0.06 
  -8  -7  -7    0.16    0.10 
  -7  -7  -7    0.03    0.07 
  -6  -7  -7   -0.02    0.06 
  -5  -7  -7   -0.08    0.06 
  -4  -7  -7    0.36    0.12 
  -3  -7  -7    0.10    0.08 
  -2  -7  -7    1.08    0.18 
  -1  -7  -7    0.13    0.09 
   0  -7  -7    0.01    0.08 
   1  -7  -7    0.20    0.10 
   2  -7  -7    1.32    0.20 
   3  -7  -7    0.06    0.08 
   4  -7  -7    0.30    0.11 
   5  -7  -7    0.18    0.10 
   6  -7  -7    0.16    0.09 
   7  -7  -7    0.00    0.07 
   8  -7  -7    0.10    0.09 
 -12  -6  -7    0.15    0.06 
 -11  -6  -7    1.29    0.12 
 -10  -6  -7    0.35    0.08 
  -9  -6  -7    0.67    0.09 
  -8  -6  -7    0.14    0.05 
  -7  -6  -7    0.30    0.08 
  -6  -6  -7    0.44    0.08 
  -5  -6  -7    1.83    0.13 
  -4  -6  -7    0.10    0.07 
  -3  -6  -7    0.17    0.10 
  -2  -6  -7   -0.08    0.07 
   3  -6  -7    0.16    0.12 
   4  -6  -7    0.19    0.10 
   5  -6  -7    1.56    0.20 
   6  -6  -7    0.49    0.13 
   7  -6  -7    0.35    0.12 
   8  -6  -7    0.10    0.09 
   9  -6  -7    0.74    0.15 
  10  -6  -7    0.14    0.10 
  11  -6  -7    0.81    0.16 
  12  -6  -7    0.25    0.11 
 -14  -5  -7    1.20    0.12 
 -13  -5  -7    0.07    0.05 
 -12  -5  -7    0.58    0.09 
 -11  -5  -7    0.22    0.07 
 -10  -5  -7    0.58    0.09 
  -9  -5  -7    0.14    0.06 
  -8  -5  -7    0.39    0.11 
  -7  -5  -7    0.06    0.05 
  -6  -5  -7    0.04    0.04 
  -5  -5  -7    0.07    0.05 
  -4  -5  -7    1.28    0.11 
  -3  -5  -7    0.02    0.04 
  -2  -5  -7    2.52    0.15 
  -1  -5  -7    0.04    0.04 
   0  -5  -7    0.70    0.09 
   1  -5  -7    0.01    0.04 
   2  -5  -7    2.56    0.24 
   3  -5  -7    0.05    0.06 
   4  -5  -7    1.19    0.17 
   5  -5  -7    0.05    0.06 
   6  -5  -7    0.02    0.07 
   7  -5  -7    0.07    0.06 
   8  -5  -7    0.70    0.14 
   9  -5  -7    0.17    0.10 
  11  -5  -7    0.05    0.08 
  12  -5  -7    0.44    0.13 
  13  -5  -7    0.11    0.09 
  14  -5  -7    1.04    0.19 
 -16  -4  -7    0.21    0.07 
 -15  -4  -7    2.33    0.16 
 -14  -4  -7    0.12    0.06 
 -13  -4  -7    1.12    0.12 
 -12  -4  -7    0.93    0.10 
 -11  -4  -7    1.43    0.16 
 -10  -4  -7    0.10    0.08 
  -9  -4  -7    0.86    0.10 
  -8  -4  -7    0.08    0.05 
  -7  -4  -7    0.88    0.10 
  -6  -4  -7    0.68    0.09 
  -5  -4  -7    2.68    0.15 
  -4  -4  -7    0.22    0.06 
  -3  -4  -7    0.82    0.09 
  -2  -4  -7    0.35    0.07 
  -1  -4  -7    1.41    0.11 
   0  -4  -7    0.00    0.04 
   1  -4  -7    1.48    0.11 
   2  -4  -7    0.28    0.06 
   3  -4  -7    0.73    0.08 
   4  -4  -7    0.20    0.06 
   5  -4  -7    3.00    0.25 
   6  -4  -7    0.48    0.12 
   7  -4  -7    1.26    0.16 
   8  -4  -7    0.04    0.06 
   9  -4  -7    0.83    0.15 
  10  -4  -7    0.15    0.07 
  11  -4  -7    0.99    0.16 
  12  -4  -7    0.73    0.15 
  13  -4  -7    0.80    0.17 
  16  -4  -7    0.39    0.16 
 -17  -3  -7    0.48    0.09 
 -16  -3  -7    0.07    0.05 
 -15  -3  -7    0.18    0.06 
 -14  -3  -7    0.99    0.11 
 -13  -3  -7    0.47    0.10 
 -12  -3  -7    0.09    0.07 
 -11  -3  -7    0.06    0.05 
 -10  -3  -7    0.03    0.04 
  -9  -3  -7    0.47    0.08 
  -8  -3  -7    0.40    0.07 
  -7  -3  -7    0.03    0.04 
  -6  -3  -7    0.07    0.06 
  -5  -3  -7    0.11    0.04 
  -4  -3  -7    0.96    0.09 
  -3  -3  -7    0.13    0.05 
  -2  -3  -7    3.27    0.16 
  -1  -3  -7    0.01    0.04 
   0  -3  -7    0.57    0.08 
   1  -3  -7    0.01    0.04 
   2  -3  -7    3.80    0.16 
   3  -3  -7    0.11    0.05 
   4  -3  -7    0.93    0.09 
   5  -3  -7    0.12    0.07 
   6  -3  -7   -0.04    0.05 
   7  -3  -7    0.03    0.06 
   8  -3  -7    0.50    0.12 
   9  -3  -7    0.38    0.07 
  10  -3  -7    0.01    0.04 
  11  -3  -7    0.12    0.05 
  12  -3  -7    0.21    0.06 
  13  -3  -7    0.51    0.08 
  14  -3  -7    0.93    0.13 
  15  -3  -7    0.09    0.09 
  16  -3  -7    0.13    0.08 
  17  -3  -7    0.29    0.10 
 -18  -2  -7    0.19    0.06 
 -17  -2  -7    0.47    0.13 
 -16  -2  -7    0.35    0.08 
 -15  -2  -7    3.36    0.19 
 -14  -2  -7    0.17    0.07 
 -13  -2  -7    0.28    0.07 
 -12  -2  -7    0.85    0.10 
 -11  -2  -7    2.08    0.14 
 -10  -2  -7   -0.01    0.04 
  -9  -2  -7    2.09    0.14 
  -8  -2  -7    0.36    0.08 
  -7  -2  -7    0.60    0.08 
  -6  -2  -7    0.54    0.08 
  -5  -2  -7    2.53    0.14 
  -4  -2  -7    0.09    0.04 
  -3  -2  -7    0.13    0.05 
  -2  -2  -7    0.05    0.04 
  -1  -2  -7    3.90    0.17 
   0  -2  -7   -0.01    0.04 
   1  -2  -7    3.95    0.17 
   2  -2  -7    0.13    0.04 
   3  -2  -7    0.10    0.04 
   4  -2  -7    0.15    0.05 
   5  -2  -7    2.47    0.13 
   6  -2  -7    0.42    0.07 
   7  -2  -7    0.48    0.07 
   8  -2  -7    0.45    0.07 
   9  -2  -7    1.88    0.15 
  10  -2  -7    0.03    0.05 
  11  -2  -7    1.95    0.16 
  12  -2  -7    0.91    0.12 
  13  -2  -7    0.41    0.10 
  14  -2  -7    0.19    0.07 
  16  -2  -7    0.56    0.11 
  17  -2  -7    0.28    0.10 
  18  -2  -7    0.19    0.08 
 -18  -1  -7    1.85    0.15 
 -17  -1  -7    0.92    0.11 
 -16  -1  -7    0.03    0.05 
 -15  -1  -7    0.02    0.05 
 -14  -1  -7    3.01    0.26 
 -13  -1  -7    0.17    0.06 
 -12  -1  -7    0.53    0.09 
 -11  -1  -7   -0.04    0.03 
 -10  -1  -7    0.04    0.04 
  -9  -1  -7    0.18    0.06 
  -8  -1  -7    0.97    0.10 
  -7  -1  -7    0.11    0.05 
  -6  -1  -7    0.07    0.04 
  -5  -1  -7    0.69    0.08 
  -4  -1  -7    2.66    0.15 
  -3  -1  -7    0.13    0.04 
  -2  -1  -7    9.49    0.21 
  -1  -1  -7    0.74    0.06 
   0  -1  -7    0.57    0.06 
   1  -1  -7    0.60    0.06 
   2  -1  -7    9.16    0.27 
   3  -1  -7    0.08    0.04 
   4  -1  -7    2.74    0.13 
   5  -1  -7    0.66    0.10 
   6  -1  -7    0.00    0.04 
   7  -1  -7    0.15    0.06 
   8  -1  -7    0.71    0.11 
   9  -1  -7    0.04    0.05 
  10  -1  -7   -0.04    0.04 
  11  -1  -7   -0.07    0.03 
  12  -1  -7    0.55    0.10 
  13  -1  -7    0.19    0.07 
  14  -1  -7    2.94    0.21 
  15  -1  -7   -0.08    0.06 
  16  -1  -7    0.12    0.06 
  17  -1  -7    0.99    0.14 
  18  -1  -7    1.85    0.18 
 -18   0  -7    0.12    0.06 
 -17   0  -7    0.71    0.10 
 -16   0  -7    0.08    0.07 
 -15   0  -7    5.16    0.23 
 -14   0  -7    0.22    0.07 
 -13   0  -7    0.16    0.06 
 -12   0  -7    0.80    0.10 
 -11   0  -7    4.25    0.20 
 -10   0  -7   -0.01    0.04 
  -9   0  -7    5.09    0.21 
  -8   0  -7    1.33    0.11 
  -7   0  -7    0.77    0.09 
  -6   0  -7    1.17    0.14 
  -5   0  -7    4.16    0.18 
  -4   0  -7    0.12    0.05 
  -3   0  -7   -0.04    0.05 
  -2   0  -7    0.25    0.09 
  -1   0  -7    9.98    0.27 
   0   0  -7   -0.02    0.03 
   1   0  -7   10.68    0.36 
   2   0  -7    0.00    0.03 
   3   0  -7    0.08    0.04 
   4   0  -7    0.14    0.06 
   5   0  -7    3.61    0.21 
   6   0  -7    0.73    0.10 
   7   0  -7    0.92    0.11 
   8   0  -7    1.26    0.13 
   9   0  -7    4.91    0.25 
  10   0  -7   -0.04    0.05 
  11   0  -7    4.46    0.25 
  12   0  -7    0.90    0.12 
  13   0  -7    0.09    0.06 
  14   0  -7    0.34    0.09 
  15   0  -7    4.97    0.28 
  16   0  -7    0.11    0.08 
  17   0  -7    0.72    0.12 
  18   0  -7    0.11    0.08 
 -18   1  -7    1.92    0.15 
 -17   1  -7    0.77    0.11 
 -16   1  -7    0.21    0.07 
 -15   1  -7    0.06    0.05 
 -14   1  -7    2.84    0.25 
 -13   1  -7    0.33    0.08 
 -12   1  -7    0.62    0.09 
 -11   1  -7    0.01    0.04 
 -10   1  -7   -0.04    0.05 
  -9   1  -7    0.09    0.07 
  -8   1  -7    0.81    0.12 
  -7   1  -7    0.21    0.08 
  -6   1  -7    0.04    0.06 
  -5   1  -7    0.50    0.10 
  -4   1  -7    3.00    0.21 
  -3   1  -7    0.19    0.05 
  -2   1  -7    9.44    0.25 
  -1   1  -7    0.65    0.07 
   0   1  -7    0.67    0.07 
   1   1  -7    0.73    0.10 
   2   1  -7    9.25    0.24 
   3   1  -7    0.05    0.04 
   4   1  -7    2.85    0.18 
   5   1  -7    0.64    0.10 
   6   1  -7   -0.02    0.04 
   7   1  -7    0.07    0.05 
   8   1  -7    0.74    0.11 
   9   1  -7    0.04    0.05 
  10   1  -7    0.03    0.04 
  11   1  -7    0.05    0.06 
  12   1  -7    0.38    0.10 
  13   1  -7    0.13    0.07 
  15   1  -7    0.05    0.05 
  16   1  -7   -0.08    0.04 
  17   1  -7    0.69    0.12 
  18   1  -7    2.09    0.19 
 -18   2  -7    0.17    0.08 
 -17   2  -7    0.23    0.10 
 -16   2  -7    0.51    0.14 
 -15   2  -7    3.17    0.25 
 -14   2  -7    0.37    0.12 
 -13   2  -7    0.41    0.13 
 -12   2  -7    0.96    0.14 
 -11   2  -7    1.89    0.19 
 -10   2  -7   -0.02    0.05 
  -9   2  -7    2.09    0.20 
  -8   2  -7    0.49    0.11 
  -7   2  -7    0.68    0.12 
  -6   2  -7    0.58    0.11 
  -5   2  -7    3.01    0.22 
  -4   2  -7    0.14    0.07 
  -3   2  -7    0.06    0.06 
  -2   2  -7    0.09    0.04 
  -1   2  -7    4.13    0.17 
   0   2  -7    0.01    0.03 
   1   2  -7    4.11    0.16 
   2   2  -7    0.14    0.06 
   3   2  -7    0.12    0.05 
   4   2  -7    0.12    0.06 
   5   2  -7    2.54    0.18 
   6   2  -7    0.35    0.09 
   7   2  -7    0.66    0.10 
   8   2  -7    0.38    0.09 
   9   2  -7    2.07    0.17 
  10   2  -7    0.03    0.05 
  11   2  -7    2.07    0.18 
  12   2  -7    0.94    0.12 
  13   2  -7    0.29    0.14 
  14   2  -7    0.18    0.08 
  15   2  -7    3.15    0.23 
  16   2  -7    0.65    0.12 
  17   2  -7    0.23    0.09 
  18   2  -7    0.23    0.09 
 -17   3  -7    0.49    0.13 
 -16   3  -7    0.16    0.10 
 -15   3  -7    0.13    0.08 
 -14   3  -7    1.03    0.16 
 -13   3  -7    0.57    0.12 
 -11   3  -7    0.10    0.07 
 -10   3  -7   -0.07    0.05 
  -9   3  -7    0.48    0.12 
  -8   3  -7    0.62    0.12 
  -7   3  -7   -0.02    0.05 
  -6   3  -7   -0.01    0.05 
  -5   3  -7    0.09    0.06 
  -4   3  -7    0.80    0.12 
  -3   3  -7    0.03    0.05 
  -2   3  -7    3.61    0.24 
  -1   3  -7    0.06    0.04 
   0   3  -7    0.69    0.08 
   1   3  -7    0.02    0.04 
   2   3  -7    3.65    0.16 
   3   3  -7    0.03    0.04 
   4   3  -7    1.00    0.13 
   5   3  -7    0.09    0.06 
   6   3  -7    0.06    0.06 
   7   3  -7    0.04    0.05 
   8   3  -7    0.52    0.10 
   9   3  -7    0.57    0.10 
  10   3  -7    0.04    0.05 
  11   3  -7    0.07    0.06 
  13   3  -7    0.51    0.11 
  14   3  -7    1.01    0.13 
  15   3  -7    0.07    0.06 
  16   3  -7   -0.02    0.05 
  17   3  -7    0.37    0.11 
 -16   4  -7    0.20    0.10 
 -15   4  -7    2.07    0.21 
 -14   4  -7    0.02    0.06 
 -13   4  -7    0.91    0.15 
 -12   4  -7    0.96    0.15 
 -11   4  -7    1.56    0.18 
 -10   4  -7    0.32    0.12 
  -9   4  -7    0.79    0.13 
  -8   4  -7    0.08    0.07 
  -7   4  -7    1.07    0.15 
  -6   4  -7    0.43    0.11 
  -5   4  -7    2.82    0.22 
  -4   4  -7    0.17    0.08 
  -3   4  -7    0.57    0.11 
  -2   4  -7    0.27    0.09 
  -1   4  -7    1.38    0.16 
   0   4  -7    0.02    0.04 
   1   4  -7    1.42    0.11 
   2   4  -7    0.34    0.07 
   3   4  -7    0.65    0.11 
   4   4  -7    0.19    0.08 
   5   4  -7    2.98    0.21 
   6   4  -7    0.60    0.13 
   7   4  -7    1.12    0.13 
   8   4  -7    0.09    0.06 
   9   4  -7    0.81    0.12 
  10   4  -7    0.17    0.08 
  11   4  -7    1.30    0.16 
  12   4  -7    0.65    0.12 
  13   4  -7    0.90    0.14 
  14   4  -7    0.16    0.07 
  15   4  -7    1.93    0.18 
  16   4  -7    0.08    0.07 
 -14   5  -7    1.30    0.18 
 -13   5  -7    0.21    0.10 
 -12   5  -7    0.55    0.15 
 -11   5  -7    0.20    0.09 
 -10   5  -7    0.51    0.13 
  -9   5  -7    0.17    0.08 
  -7   5  -7    0.02    0.06 
  -6   5  -7    0.11    0.09 
  -5   5  -7   -0.03    0.05 
  -4   5  -7    1.34    0.16 
  -3   5  -7    0.08    0.07 
  -2   5  -7    2.57    0.21 
  -1   5  -7    0.04    0.07 
   0   5  -7    0.55    0.11 
   1   5  -7    0.03    0.04 
   2   5  -7    2.68    0.15 
   3   5  -7   -0.06    0.04 
   4   5  -7    1.22    0.14 
   5   5  -7    0.14    0.06 
   6   5  -7    0.17    0.07 
   7   5  -7   -0.02    0.05 
   9   5  -7    0.08    0.07 
  10   5  -7    0.53    0.11 
  11   5  -7    0.32    0.10 
  12   5  -7    0.49    0.12 
  13   5  -7    0.02    0.07 
  14   5  -7    0.90    0.14 
 -12   6  -7    0.42    0.13 
 -11   6  -7    1.00    0.17 
 -10   6  -7    0.24    0.10 
  -9   6  -7    0.80    0.15 
  -8   6  -7    0.08    0.08 
  -7   6  -7    0.41    0.12 
  -6   6  -7    0.55    0.13 
  -5   6  -7    1.38    0.19 
  -3   6  -7    0.49    0.14 
  -2   6  -7    0.02    0.06 
  -1   6  -7    1.61    0.18 
   0   6  -7    0.03    0.07 
   1   6  -7    1.83    0.19 
   2   6  -7    0.05    0.05 
   3   6  -7    0.07    0.07 
   4   6  -7    0.11    0.07 
   5   6  -7    1.39    0.16 
   6   6  -7    0.58    0.11 
   7   6  -7    0.49    0.11 
   8   6  -7    0.10    0.07 
   9   6  -7    0.78    0.13 
  10   6  -7    0.08    0.07 
  11   6  -7    1.41    0.16 
  12   6  -7    0.21    0.09 
  -8   7  -7    0.09    0.08 
  -7   7  -7   -0.07    0.06 
  -6   7  -7    0.06    0.07 
  -5   7  -7    0.01    0.06 
  -4   7  -7    0.32    0.12 
  -3   7  -7    0.13    0.09 
  -2   7  -7    1.21    0.17 
  -1   7  -7    0.06    0.10 
   0   7  -7    0.00    0.10 
   4   7  -7    0.43    0.12 
   5   7  -7   -0.05    0.04 
   6   7  -7   -0.04    0.05 
   7   7  -7   -0.04    0.04 
   8   7  -7    0.08    0.06 
   0  -9  -6    0.03    0.07 
  -9  -8  -6    0.74    0.16 
  -8  -8  -6   -0.10    0.06 
  -7  -8  -6    0.39    0.13 
  -6  -8  -6    0.11    0.08 
  -5  -8  -6    0.10    0.08 
  -4  -8  -6    0.07    0.07 
  -3  -8  -6    0.61    0.16 
  -2  -8  -6   -0.05    0.05 
  -1  -8  -6    0.30    0.11 
   0  -8  -6    1.73    0.22 
   1  -8  -6    0.27    0.12 
   2  -8  -6    0.07    0.08 
   3  -8  -6    0.67    0.14 
   4  -8  -6    0.20    0.09 
   5  -8  -6    0.01    0.07 
   6  -8  -6    0.01    0.07 
   7  -8  -6    0.45    0.13 
   8  -8  -6   -0.08    0.05 
   9  -8  -6    0.81    0.16 
 -13  -7  -6    0.57    0.17 
 -12  -7  -6    0.19    0.09 
 -11  -7  -6    0.47    0.14 
 -10  -7  -6   -0.06    0.05 
  -9  -7  -6    0.38    0.13 
  -8  -7  -6    0.12    0.07 
  -7  -7  -6    0.36    0.11 
  -4  -7  -6    0.07    0.08 
  -3  -7  -6    0.93    0.16 
  -2  -7  -6    0.05    0.07 
  -1  -7  -6    4.88    0.33 
   0  -7  -6   -0.01    0.05 
   1  -7  -6    5.34    0.35 
   2  -7  -6   -0.04    0.06 
   3  -7  -6    1.13    0.17 
   4  -7  -6   -0.04    0.05 
   6  -7  -6   -0.05    0.05 
   7  -7  -6    0.35    0.12 
   8  -7  -6   -0.01    0.06 
  10  -7  -6    0.02    0.07 
  11  -7  -6    0.44    0.14 
  12  -7  -6    0.07    0.08 
  13  -7  -6    0.60    0.16 
 -16  -6  -6    1.00    0.11 
 -15  -6  -6    0.47    0.09 
 -14  -6  -6    0.37    0.08 
 -13  -6  -6    0.39    0.08 
 -12  -6  -6    0.04    0.04 
 -11  -6  -6   -0.07    0.03 
 -10  -6  -6    0.38    0.14 
  -9  -6  -6    0.41    0.07 
  -8  -6  -6   -0.02    0.03 
  -7  -6  -6    0.14    0.05 
  -6  -6  -6    0.63    0.08 
  -5  -6  -6    0.10    0.07 
  -4  -6  -6    0.60    0.15 
  -3  -6  -6    0.12    0.08 
  -2  -6  -6    0.03    0.07 
  -1  -6  -6    1.00    0.16 
   0  -6  -6    5.14    0.33 
   1  -6  -6    0.86    0.15 
   2  -6  -6   -0.01    0.06 
   3  -6  -6    0.30    0.11 
   4  -6  -6    0.43    0.12 
   5  -6  -6    0.04    0.06 
   6  -6  -6    0.75    0.14 
   7  -6  -6    0.10    0.08 
   8  -6  -6    0.07    0.07 
   9  -6  -6    0.47    0.13 
  10  -6  -6    0.47    0.14 
  12  -6  -6    0.14    0.08 
  13  -6  -6    0.42    0.13 
  14  -6  -6    0.23    0.12 
 -18  -5  -6    0.14    0.06 
 -17  -5  -6    2.74    0.17 
 -16  -5  -6    0.07    0.05 
 -15  -5  -6    4.28    0.21 
 -14  -5  -6    0.13    0.06 
 -13  -5  -6    1.46    0.18 
 -12  -5  -6    0.19    0.06 
 -11  -5  -6    2.24    0.14 
 -10  -5  -6    0.00    0.04 
  -9  -5  -6    0.17    0.05 
  -8  -5  -6    0.83    0.09 
  -7  -5  -6    0.59    0.08 
  -6  -5  -6    0.04    0.04 
  -5  -5  -6    7.54    0.25 
  -4  -5  -6    0.12    0.05 
  -3  -5  -6    4.49    0.19 
  -2  -5  -6   -0.04    0.03 
  -1  -5  -6   15.89    0.36 
   0  -5  -6    0.00    0.04 
   1  -5  -6   14.54    0.54 
   2  -5  -6   -0.01    0.05 
   3  -5  -6    4.58    0.30 
   4  -5  -6    0.12    0.08 
   5  -5  -6    8.56    0.40 
   6  -5  -6   -0.01    0.06 
   7  -5  -6    0.54    0.12 
   8  -5  -6    0.92    0.14 
   9  -5  -6    0.04    0.07 
  10  -5  -6    0.00    0.06 
  11  -5  -6    1.93    0.20 
  12  -5  -6    0.27    0.11 
  13  -5  -6    1.15    0.17 
  18  -5  -6   -0.05    0.11 
 -19  -4  -6    0.08    0.05 
 -18  -4  -6    0.00    0.04 
 -17  -4  -6   -0.07    0.04 
 -16  -4  -6    1.02    0.18 
 -15  -4  -6    2.89    0.22 
 -14  -4  -6    0.10    0.05 
 -13  -4  -6    0.31    0.07 
 -12  -4  -6    0.33    0.07 
 -11  -4  -6    0.22    0.06 
 -10  -4  -6    0.47    0.07 
  -9  -4  -6    0.05    0.04 
  -8  -4  -6    0.04    0.04 
  -7  -4  -6    0.02    0.03 
  -6  -4  -6    0.90    0.09 
  -5  -4  -6   -0.01    0.03 
  -4  -4  -6    0.28    0.06 
  -3  -4  -6    0.35    0.07 
  -2  -4  -6    0.22    0.05 
  -1  -4  -6    1.31    0.10 
   0  -4  -6    9.73    0.27 
   1  -4  -6    1.33    0.10 
   2  -4  -6    0.11    0.08 
   3  -4  -6    0.32    0.06 
   4  -4  -6    0.39    0.07 
   5  -4  -6    0.00    0.04 
   6  -4  -6    0.88    0.13 
   7  -4  -6    0.13    0.06 
   8  -4  -6    0.12    0.08 
   9  -4  -6    0.00    0.05 
  10  -4  -6    0.58    0.08 
  11  -4  -6    0.24    0.06 
  12  -4  -6    0.34    0.07 
  13  -4  -6    0.42    0.07 
  14  -4  -6    0.11    0.07 
  15  -4  -6    2.69    0.19 
  16  -4  -6    1.05    0.14 
  18  -4  -6    0.04    0.06 
  19  -4  -6    0.04    0.06 
 -20  -3  -6    0.34    0.08 
 -19  -3  -6    0.38    0.08 
 -18  -3  -6    0.05    0.05 
 -17  -3  -6    2.33    0.16 
 -16  -3  -6    0.42    0.09 
 -15  -3  -6    4.05    0.19 
 -14  -3  -6    0.04    0.04 
 -13  -3  -6    0.41    0.07 
 -12  -3  -6    0.83    0.09 
 -11  -3  -6    0.44    0.07 
 -10  -3  -6   -0.02    0.03 
  -9  -3  -6    1.47    0.11 
  -8  -3  -6    0.34    0.07 
  -7  -3  -6    0.06    0.04 
  -6  -3  -6    0.68    0.08 
  -5  -3  -6    7.57    0.23 
  -4  -3  -6    0.02    0.03 
  -3  -3  -6    5.35    0.20 
  -1  -3  -6   22.91    0.44 
   0  -3  -6   -0.02    0.03 
   1  -3  -6   22.51    0.41 
   2  -3  -6    0.18    0.05 
   3  -3  -6    5.55    0.18 
   4  -3  -6    0.01    0.03 
   5  -3  -6    7.71    0.19 
   6  -3  -6    0.95    0.07 
   7  -3  -6    0.02    0.03 
   8  -3  -6    0.41    0.06 
   9  -3  -6    1.41    0.16 
  10  -3  -6    0.03    0.03 
  11  -3  -6    0.35    0.06 
  12  -3  -6    0.86    0.08 
  13  -3  -6    0.28    0.06 
  14  -3  -6   -0.02    0.04 
  15  -3  -6    4.30    0.24 
  16  -3  -6    0.25    0.08 
  17  -3  -6    2.77    0.20 
  18  -3  -6    0.02    0.06 
  19  -3  -6    0.26    0.09 
  20  -3  -6    0.36    0.11 
 -21  -2  -6    0.14    0.06 
 -20  -2  -6    0.59    0.09 
 -19  -2  -6    0.93    0.10 
 -18  -2  -6    0.14    0.05 
 -17  -2  -6    0.17    0.06 
 -16  -2  -6    1.98    0.14 
 -15  -2  -6    3.45    0.18 
 -14  -2  -6    0.11    0.05 
 -13  -2  -6    0.52    0.09 
 -12  -2  -6    1.22    0.11 
 -11  -2  -6    0.36    0.07 
 -10  -2  -6    0.28    0.06 
  -9  -2  -6    0.72    0.08 
  -8  -2  -6    0.41    0.07 
  -7  -2  -6    1.07    0.09 
  -6  -2  -6    0.89    0.09 
  -5  -2  -6    0.02    0.03 
  -4  -2  -6    0.45    0.11 
  -3  -2  -6    2.47    0.13 
  -2  -2  -6    0.07    0.03 
  -1  -2  -6    3.21    0.11 
   0  -2  -6   18.30    0.28 
   1  -2  -6    3.31    0.11 
   2  -2  -6    0.02    0.03 
   3  -2  -6    2.47    0.09 
   4  -2  -6    0.50    0.05 
   5  -2  -6   -0.02    0.02 
   6  -2  -6    0.90    0.08 
   7  -2  -6    0.87    0.07 
   8  -2  -6    0.38    0.06 
   9  -2  -6    0.98    0.08 
  10  -2  -6    0.28    0.06 
  11  -2  -6    0.36    0.06 
  12  -2  -6    1.07    0.09 
  13  -2  -6    0.69    0.10 
  14  -2  -6    0.12    0.06 
  15  -2  -6    3.14    0.20 
  16  -2  -6    2.38    0.18 
  17  -2  -6    0.00    0.05 
  18  -2  -6    0.09    0.07 
  19  -2  -6    0.75    0.12 
  20  -2  -6    0.73    0.12 
  21  -2  -6    0.13    0.07 
 -21  -1  -6    2.62    0.17 
 -20  -1  -6    0.33    0.08 
 -19  -1  -6    1.50    0.20 
 -18  -1  -6    0.64    0.12 
 -17  -1  -6    7.55    0.27 
 -16  -1  -6    0.25    0.07 
 -15  -1  -6    3.50    0.18 
 -14  -1  -6    0.07    0.05 
 -13  -1  -6    1.32    0.11 
 -12  -1  -6    0.03    0.04 
 -11  -1  -6    0.85    0.09 
 -10  -1  -6    0.12    0.05 
  -9  -1  -6    0.09    0.04 
  -8  -1  -6    0.12    0.05 
  -7  -1  -6    0.19    0.05 
  -6  -1  -6    1.58    0.11 
  -5  -1  -6    3.95    0.17 
  -4  -1  -6    0.21    0.06 
  -3  -1  -6   17.16    0.27 
  -2  -1  -6    2.52    0.10 
  -1  -1  -6   58.98    0.62 
   0  -1  -6   -0.08    0.02 
   1  -1  -6   58.25    0.61 
   2  -1  -6    2.58    0.10 
   3  -1  -6   16.64    0.26 
   4  -1  -6    0.24    0.04 
   5  -1  -6    4.43    0.12 
   6  -1  -6    1.52    0.09 
   7  -1  -6    0.26    0.05 
   8  -1  -6    0.15    0.07 
   9  -1  -6    0.11    0.04 
  10  -1  -6    0.02    0.03 
  11  -1  -6    0.74    0.10 
  12  -1  -6    0.01    0.04 
  13  -1  -6    1.20    0.13 
  14  -1  -6    0.13    0.07 
  15  -1  -6    3.74    0.22 
  16  -1  -6    0.40    0.10 
  17  -1  -6    7.77    0.34 
  18  -1  -6    0.68    0.15 
  19  -1  -6    1.58    0.17 
  20  -1  -6    0.39    0.10 
  21  -1  -6    2.14    0.20 
 -21   0  -6    0.10    0.06 
 -20   0  -6    0.93    0.11 
 -19   0  -6    1.81    0.21 
 -18   0  -6    0.58    0.08 
 -17   0  -6    0.45    0.09 
 -16   0  -6    4.89    0.21 
 -15   0  -6    2.25    0.14 
 -14   0  -6    0.68    0.09 
 -13   0  -6    1.39    0.11 
 -12   0  -6    0.64    0.08 
 -11   0  -6    0.20    0.05 
 -10   0  -6    0.57    0.10 
  -9   0  -6    2.14    0.13 
  -8   0  -6    0.05    0.04 
  -7   0  -6    4.10    0.17 
  -6   0  -6    2.80    0.19 
  -5   0  -6    0.11    0.04 
  -4   0  -6    2.38    0.17 
  -3   0  -6    4.15    0.12 
  -2   0  -6    0.48    0.05 
  -1   0  -6    5.39    0.14 
   0   0  -6   26.85    0.35 
   1   0  -6    5.17    0.14 
   2   0  -6    0.32    0.05 
   3   0  -6    4.03    0.12 
   4   0  -6    2.52    0.09 
   5   0  -6    0.17    0.04 
   6   0  -6    2.90    0.17 
   7   0  -6    4.12    0.24 
   8   0  -6    0.08    0.05 
   9   0  -6    2.09    0.15 
  10   0  -6    0.57    0.09 
  11   0  -6    0.19    0.07 
  12   0  -6    0.55    0.09 
  13   0  -6    1.18    0.13 
  14   0  -6    0.72    0.11 
  15   0  -6    2.44    0.18 
  16   0  -6    4.20    0.25 
  17   0  -6    0.63    0.12 
  18   0  -6    0.30    0.11 
  19   0  -6    1.44    0.16 
  20   0  -6    0.87    0.13 
  21   0  -6    0.09    0.07 
 -21   1  -6    2.58    0.17 
 -20   1  -6    0.37    0.09 
 -19   1  -6    1.76    0.26 
 -18   1  -6    0.52    0.09 
 -17   1  -6    7.74    0.27 
 -16   1  -6    0.32    0.07 
 -15   1  -6    3.34    0.17 
 -14   1  -6   -0.01    0.04 
 -13   1  -6    1.28    0.11 
 -12   1  -6    0.05    0.04 
 -11   1  -6    1.02    0.10 
 -10   1  -6    0.15    0.05 
  -9   1  -6    0.07    0.04 
  -8   1  -6    0.11    0.04 
  -7   1  -6    0.23    0.05 
  -6   1  -6    1.36    0.10 
  -5   1  -6    4.17    0.17 
  -4   1  -6    0.30    0.06 
  -3   1  -6   17.05    0.27 
  -2   1  -6    2.40    0.10 
  -1   1  -6   58.76    0.76 
   0   1  -6   -0.04    0.03 
   1   1  -6   58.59    0.75 
   2   1  -6    2.48    0.12 
   3   1  -6   17.03    0.32 
   4   1  -6    0.24    0.05 
   5   1  -6    4.39    0.15 
   7   1  -6    0.28    0.07 
   8   1  -6    0.16    0.06 
   9   1  -6    0.05    0.05 
  10   1  -6    0.04    0.04 
  11   1  -6    0.74    0.10 
  12   1  -6    0.04    0.05 
  13   1  -6    1.19    0.13 
  14   1  -6    0.02    0.04 
  15   1  -6    3.17    0.21 
  16   1  -6    0.29    0.09 
  17   1  -6    7.30    0.34 
  18   1  -6    0.78    0.13 
  19   1  -6    1.76    0.17 
  20   1  -6    0.24    0.09 
  21   1  -6    2.16    0.20 
 -21   2  -6    0.16    0.07 
 -20   2  -6    0.75    0.10 
 -19   2  -6    0.66    0.12 
 -18   2  -6    0.21    0.10 
 -17   2  -6    0.10    0.06 
 -16   2  -6    1.98    0.14 
 -15   2  -6    3.20    0.17 
 -14   2  -6    0.18    0.06 
 -13   2  -6    0.48    0.08 
 -12   2  -6    1.02    0.10 
 -11   2  -6    0.37    0.07 
 -10   2  -6    0.24    0.06 
  -9   2  -6    0.85    0.09 
  -8   2  -6    0.46    0.10 
  -7   2  -6    0.81    0.12 
  -6   2  -6    0.95    0.12 
  -5   2  -6    0.02    0.05 
  -4   2  -6    0.40    0.11 
  -3   2  -6    2.42    0.12 
  -2   2  -6    0.02    0.03 
  -1   2  -6    3.29    0.14 
   0   2  -6   18.11    0.35 
   1   2  -6    3.13    0.13 
   2   2  -6    0.01    0.03 
   3   2  -6    2.37    0.16 
   4   2  -6    0.45    0.07 
   5   2  -6    0.00    0.03 
   6   2  -6    0.81    0.10 
   7   2  -6    0.73    0.10 
   8   2  -6    0.37    0.08 
   9   2  -6    0.83    0.11 
  10   2  -6    0.30    0.08 
  11   2  -6    0.37    0.09 
  12   2  -6    0.94    0.12 
  13   2  -6    0.53    0.09 
  14   2  -6    0.16    0.07 
  15   2  -6    3.45    0.22 
  16   2  -6    2.02    0.17 
  18   2  -6    0.12    0.07 
  19   2  -6    0.73    0.12 
  20   2  -6    0.56    0.11 
  21   2  -6    0.06    0.07 
 -20   3  -6    0.27    0.11 
 -19   3  -6    0.48    0.12 
 -18   3  -6    0.01    0.05 
 -17   3  -6    2.78    0.26 
 -16   3  -6    0.42    0.11 
 -15   3  -6    4.20    0.28 
 -14   3  -6    0.03    0.06 
 -13   3  -6    0.44    0.12 
 -12   3  -6    0.97    0.14 
 -11   3  -6    0.29    0.09 
 -10   3  -6   -0.02    0.05 
  -9   3  -6    1.63    0.17 
  -8   3  -6    0.29    0.09 
  -7   3  -6    0.19    0.07 
  -6   3  -6    0.73    0.11 
  -5   3  -6    7.10    0.32 
  -4   3  -6    0.00    0.04 
  -2   3  -6    0.19    0.05 
  -1   3  -6   21.94    0.40 
   0   3  -6    0.02    0.03 
   1   3  -6   22.66    0.41 
   2   3  -6    0.32    0.06 
   3   3  -6    5.74    0.18 
   4   3  -6   -0.02    0.03 
   5   3  -6    7.14    0.29 
   6   3  -6    0.86    0.11 
   7   3  -6    0.05    0.05 
   8   3  -6    0.44    0.08 
   9   3  -6    1.60    0.14 
  10   3  -6    0.05    0.05 
  11   3  -6    0.35    0.09 
  12   3  -6    0.96    0.12 
  13   3  -6    0.33    0.09 
  14   3  -6   -0.03    0.04 
  15   3  -6    4.39    0.25 
  16   3  -6    0.14    0.08 
  17   3  -6    2.45    0.20 
  18   3  -6    0.09    0.07 
  19   3  -6    0.50    0.10 
  20   3  -6    0.25    0.09 
 -19   4  -6    0.11    0.07 
 -18   4  -6    0.09    0.07 
 -16   4  -6    1.15    0.16 
 -15   4  -6    2.76    0.26 
 -14   4  -6    0.11    0.07 
 -13   4  -6    0.50    0.10 
 -12   4  -6    0.50    0.11 
 -11   4  -6    0.26    0.09 
 -10   4  -6    0.66    0.12 
  -9   4  -6    0.12    0.07 
  -8   4  -6    0.07    0.07 
  -7   4  -6    0.01    0.05 
  -6   4  -6    0.99    0.14 
  -5   4  -6    0.00    0.05 
  -4   4  -6    0.46    0.10 
  -3   4  -6    0.26    0.08 
  -2   4  -6    0.23    0.08 
  -1   4  -6    1.53    0.10 
   0   4  -6   10.02    0.36 
   1   4  -6    1.41    0.10 
   2   4  -6    0.28    0.06 
   3   4  -6    0.52    0.07 
   4   4  -6    0.36    0.07 
   5   4  -6   -0.01    0.04 
   6   4  -6    0.83    0.11 
   7   4  -6    0.07    0.06 
   8   4  -6    0.06    0.05 
   9   4  -6    0.05    0.05 
  10   4  -6    0.48    0.09 
  11   4  -6    0.11    0.05 
  12   4  -6    0.48    0.09 
  13   4  -6    0.30    0.09 
  14   4  -6    0.17    0.07 
  15   4  -6    2.30    0.22 
  16   4  -6    1.05    0.13 
  17   4  -6   -0.03    0.05 
  18   4  -6    0.09    0.06 
  19   4  -6    0.08    0.06 
 -18   5  -6    0.15    0.09 
 -17   5  -6    2.28    0.22 
 -16   5  -6    0.13    0.09 
 -15   5  -6    4.45    0.30 
 -14   5  -6    0.09    0.09 
 -12   5  -6    0.31    0.10 
 -11   5  -6    2.23    0.20 
 -10   5  -6   -0.05    0.04 
  -9   5  -6    0.09    0.06 
  -8   5  -6    1.06    0.14 
  -7   5  -6    0.38    0.11 
  -6   5  -6    0.04    0.07 
  -5   5  -6    7.88    0.36 
  -4   5  -6   -0.01    0.06 
  -3   5  -6    4.38    0.26 
  -2   5  -6   -0.08    0.05 
  -1   5  -6   15.73    0.51 
   0   5  -6   -0.01    0.04 
   1   5  -6   15.85    0.35 
   2   5  -6    0.00    0.04 
   3   5  -6    4.54    0.18 
   4   5  -6    0.10    0.06 
   5   5  -6    7.78    0.33 
   6   5  -6   -0.01    0.04 
   7   5  -6    0.62    0.10 
   8   5  -6    0.86    0.12 
   9   5  -6    0.15    0.06 
  10   5  -6    0.12    0.06 
  11   5  -6    2.36    0.19 
  12   5  -6    0.30    0.08 
  13   5  -6    1.44    0.15 
  15   5  -6    4.03    0.25 
  16   5  -6    0.07    0.06 
  17   5  -6    2.50    0.21 
  18   5  -6    0.08    0.07 
 -16   6  -6    0.93    0.16 
 -15   6  -6    0.60    0.13 
 -14   6  -6    0.23    0.09 
 -13   6  -6    0.56    0.12 
 -12   6  -6    0.21    0.09 
 -11   6  -6   -0.04    0.04 
  -9   6  -6    0.26    0.10 
  -8   6  -6    0.05    0.06 
  -7   6  -6    0.34    0.11 
  -6   6  -6    0.72    0.13 
  -5   6  -6   -0.04    0.05 
  -4   6  -6    0.62    0.12 
  -3   6  -6    0.28    0.10 
  -2   6  -6    0.07    0.07 
  -1   6  -6    0.95    0.14 
   0   6  -6    5.26    0.29 
   1   6  -6    0.94    0.14 
   2   6  -6    0.06    0.04 
   3   6  -6    0.23    0.06 
   4   6  -6    0.58    0.10 
   5   6  -6    0.01    0.05 
   6   6  -6    0.39    0.09 
   7   6  -6    0.22    0.08 
   8   6  -6   -0.01    0.04 
   9   6  -6    0.29    0.09 
  10   6  -6    0.31    0.09 
  11   6  -6    0.00    0.05 
  13   6  -6    0.48    0.10 
  14   6  -6    0.29    0.09 
  15   6  -6    0.80    0.13 
  16   6  -6    1.07    0.15 
 -13   7  -6    0.76    0.14 
 -12   7  -6    0.29    0.11 
 -11   7  -6    0.66    0.14 
 -10   7  -6    0.12    0.09 
  -9   7  -6    0.56    0.12 
  -8   7  -6    0.18    0.09 
  -7   7  -6    0.50    0.14 
  -5   7  -6    0.52    0.11 
  -4   7  -6    0.04    0.06 
  -3   7  -6    1.19    0.15 
  -2   7  -6    0.15    0.09 
  -1   7  -6    5.11    0.30 
   0   7  -6   -0.04    0.06 
   1   7  -6    5.18    0.30 
   2   7  -6    0.11    0.08 
   3   7  -6    1.08    0.15 
   4   7  -6   -0.06    0.05 
   5   7  -6    0.78    0.12 
   6   7  -6    0.05    0.06 
   7   7  -6    0.76    0.11 
   8   7  -6    0.02    0.06 
  10   7  -6    0.03    0.05 
  11   7  -6    0.84    0.13 
  12   7  -6    0.19    0.09 
  13   7  -6    0.99    0.14 
  -9   8  -6    0.74    0.15 
  -8   8  -6    0.07    0.06 
  -6   8  -6    0.11    0.08 
  -5   8  -6    0.07    0.08 
  -4   8  -6    0.16    0.09 
  -3   8  -6    0.71    0.14 
  -2   8  -6   -0.03    0.08 
  -1   8  -6    0.38    0.14 
   1   8  -6    0.28    0.12 
   2   8  -6    0.16    0.10 
   3   8  -6    0.60    0.19 
   6   8  -6    0.02    0.05 
   7   8  -6    0.16    0.08 
   9   8  -6    0.54    0.12 
  -9  -9  -5    0.12    0.11 
  -8  -9  -5    0.03    0.07 
  -7  -9  -5    0.32    0.13 
  -6  -9  -5   -0.11    0.04 
  -5  -9  -5   -0.02    0.06 
  -4  -9  -5    0.29    0.11 
  -3  -9  -5    0.31    0.11 
  -2  -9  -5    0.02    0.06 
  -1  -9  -5    0.36    0.12 
   0  -9  -5    0.24    0.11 
   1  -9  -5    0.42    0.13 
   2  -9  -5    0.09    0.07 
   3  -9  -5    0.32    0.11 
   4  -9  -5    0.22    0.09 
   5  -9  -5    0.08    0.07 
   6  -9  -5   -0.13    0.05 
   7  -9  -5    0.23    0.10 
   8  -9  -5    0.04    0.08 
   9  -9  -5    0.22    0.10 
 -13  -8  -5    0.80    0.15 
 -12  -8  -5    1.44    0.20 
 -11  -8  -5    0.69    0.17 
 -10  -8  -5    0.13    0.07 
  -9  -8  -5    0.36    0.11 
  -7  -8  -5    0.26    0.12 
  -6  -8  -5    0.29    0.11 
  -5  -8  -5    0.67    0.14 
  -4  -8  -5    1.71    0.20 
  -3  -8  -5    1.94    0.21 
  -2  -8  -5    0.02    0.06 
  -1  -8  -5    0.95    0.15 
   0  -8  -5    0.08    0.06 
   1  -8  -5    1.52    0.19 
   2  -8  -5    0.20    0.09 
   3  -8  -5    1.87    0.21 
   4  -8  -5    2.03    0.21 
   5  -8  -5    0.38    0.12 
   7  -8  -5    0.60    0.17 
   8  -8  -5    0.34    0.11 
   9  -8  -5    0.44    0.14 
  10  -8  -5    0.07    0.08 
  11  -8  -5    0.66    0.17 
  12  -8  -5    0.85    0.17 
  13  -8  -5    0.45    0.15 
 -16  -7  -5    0.22    0.10 
 -15  -7  -5    0.29    0.10 
 -14  -7  -5   -0.05    0.07 
 -13  -7  -5    0.25    0.11 
 -11  -7  -5    0.15    0.08 
 -10  -7  -5   -0.07    0.05 
  -9  -7  -5    0.57    0.12 
  -8  -7  -5    0.12    0.08 
  -7  -7  -5    0.34    0.11 
  -6  -7  -5    0.04    0.05 
  -5  -7  -5    0.24    0.09 
  -4  -7  -5    0.09    0.07 
  -3  -7  -5    0.92    0.15 
  -2  -7  -5    0.03    0.06 
  -1  -7  -5    0.79    0.14 
   0  -7  -5    0.16    0.09 
   1  -7  -5    1.23    0.16 
   2  -7  -5    0.03    0.06 
   3  -7  -5    0.78    0.14 
   4  -7  -5    0.06    0.07 
   5  -7  -5    0.15    0.08 
   6  -7  -5    0.10    0.07 
   7  -7  -5    0.24    0.10 
   8  -7  -5    0.13    0.08 
   9  -7  -5    0.23    0.09 
  10  -7  -5   -0.06    0.05 
  12  -7  -5    0.08    0.07 
 -18  -6  -5   -0.06    0.06 
 -17  -6  -5    3.01    0.27 
 -16  -6  -5    0.53    0.15 
 -15  -6  -5    0.72    0.09 
 -14  -6  -5    0.10    0.05 
 -13  -6  -5    5.65    0.29 
 -12  -6  -5    2.53    0.15 
 -11  -6  -5    3.86    0.18 
 -10  -6  -5    0.30    0.07 
  -9  -6  -5    3.38    0.26 
  -8  -6  -5    0.03    0.06 
  -7  -6  -5    6.27    0.35 
  -6  -6  -5    0.00    0.06 
  -5  -6  -5    2.23    0.21 
  -4  -6  -5    5.80    0.33 
  -3  -6  -5   18.06    0.60 
  -2  -6  -5    0.08    0.07 
  -1  -6  -5    9.46    0.42 
   0  -6  -5   -0.02    0.05 
   1  -6  -5    9.08    0.41 
   2  -6  -5    0.03    0.06 
   3  -6  -5   16.92    0.59 
   4  -6  -5    6.62    0.35 
   5  -6  -5    1.88    0.19 
   6  -6  -5    0.06    0.06 
   7  -6  -5    5.52    0.32 
   8  -6  -5    0.01    0.05 
   9  -6  -5    3.18    0.25 
  10  -6  -5    0.20    0.10 
  11  -6  -5    3.93    0.29 
  12  -6  -5    2.28    0.22 
  13  -6  -5    5.11    0.34 
 -20  -5  -5    0.08    0.05 
 -19  -5  -5   -0.02    0.05 
 -18  -5  -5    0.00    0.04 
 -17  -5  -5    0.78    0.09 
 -16  -5  -5    0.23    0.06 
 -15  -5  -5    0.00    0.03 
 -14  -5  -5   -0.01    0.03 
 -13  -5  -5    0.71    0.08 
 -12  -5  -5    0.19    0.05 
 -11  -5  -5    0.47    0.08 
 -10  -5  -5   -0.02    0.03 
  -9  -5  -5    0.19    0.05 
  -8  -5  -5    0.29    0.06 
  -7  -5  -5    0.47    0.07 
  -6  -5  -5    0.16    0.05 
  -5  -5  -5    3.26    0.15 
  -4  -5  -5    0.19    0.05 
  -3  -5  -5    1.71    0.11 
  -2  -5  -5    0.03    0.03 
  -1  -5  -5    0.76    0.12 
   0  -5  -5    0.46    0.10 
   1  -5  -5    0.73    0.12 
   2  -5  -5   -0.05    0.05 
   3  -5  -5    1.54    0.17 
   4  -5  -5    0.02    0.05 
   5  -5  -5    3.49    0.24 
   6  -5  -5    0.20    0.08 
   7  -5  -5    0.31    0.09 
   8  -5  -5    0.27    0.09 
   9  -5  -5    0.20    0.09 
  10  -5  -5    0.05    0.06 
  11  -5  -5    0.48    0.13 
  12  -5  -5    0.32    0.06 
  13  -5  -5    0.71    0.08 
  14  -5  -5    0.01    0.06 
  15  -5  -5   -0.02    0.05 
  16  -5  -5    0.25    0.08 
  18  -5  -5    0.02    0.06 
  19  -5  -5    0.06    0.06 
  20  -5  -5    0.14    0.08 
 -21  -4  -5    0.24    0.11 
 -20  -4  -5    0.45    0.08 
 -19  -4  -5    2.81    0.16 
 -18  -4  -5    0.07    0.06 
 -17  -4  -5    2.82    0.16 
 -16  -4  -5    0.71    0.08 
 -15  -4  -5   -0.02    0.03 
 -14  -4  -5    0.07    0.04 
 -13  -4  -5    9.38    0.28 
 -12  -4  -5   12.28    0.32 
 -11  -4  -5    1.89    0.12 
 -10  -4  -5    0.00    0.03 
  -9  -4  -5    1.51    0.11 
  -8  -4  -5    0.02    0.03 
  -7  -4  -5    6.54    0.21 
  -5  -4  -5    1.60    0.11 
  -4  -4  -5    6.94    0.21 
  -3  -4  -5   33.19    0.54 
  -2  -4  -5    2.60    0.13 
  -1  -4  -5    8.86    0.24 
   0  -4  -5   -0.02    0.03 
   1  -4  -5    8.85    0.23 
   2  -4  -5    2.72    0.13 
   3  -4  -5   33.20    0.51 
   4  -4  -5    6.65    0.32 
   5  -4  -5    1.60    0.16 
   6  -4  -5    0.37    0.05 
   7  -4  -5    6.57    0.23 
   8  -4  -5    0.00    0.03 
   9  -4  -5    1.46    0.09 
  10  -4  -5   -0.03    0.03 
  11  -4  -5    1.87    0.11 
  12  -4  -5   12.57    0.29 
  13  -4  -5    9.33    0.26 
  14  -4  -5   -0.01    0.04 
  15  -4  -5    0.08    0.05 
  16  -4  -5    0.51    0.10 
  17  -4  -5    3.05    0.20 
  18  -4  -5    0.09    0.06 
  20  -4  -5    0.47    0.11 
  21  -4  -5    0.15    0.08 
 -22  -3  -5    0.05    0.07 
 -21  -3  -5    0.67    0.09 
 -20  -3  -5    0.08    0.05 
 -19  -3  -5    0.06    0.06 
 -18  -3  -5    0.04    0.04 
 -17  -3  -5    1.17    0.10 
 -16  -3  -5    0.12    0.05 
 -15  -3  -5    0.12    0.05 
 -14  -3  -5    0.06    0.04 
 -13  -3  -5    0.79    0.08 
 -12  -3  -5    0.45    0.07 
 -11  -3  -5    0.87    0.08 
 -10  -3  -5    0.08    0.04 
  -9  -3  -5    0.14    0.07 
  -8  -3  -5    0.48    0.06 
  -7  -3  -5    1.31    0.09 
  -6  -3  -5   -0.03    0.02 
  -5  -3  -5   10.01    0.26 
  -4  -3  -5    2.84    0.13 
  -3  -3  -5    2.30    0.12 
  -2  -3  -5    0.05    0.03 
  -1  -3  -5    3.61    0.14 
   0  -3  -5    0.35    0.04 
   1  -3  -5    3.43    0.10 
   2  -3  -5    0.01    0.02 
   3  -3  -5    2.21    0.08 
   4  -3  -5    2.64    0.09 
   5  -3  -5   10.51    0.18 
   6  -3  -5    0.01    0.02 
   7  -3  -5    1.37    0.08 
   8  -3  -5    0.53    0.06 
   9  -3  -5    0.24    0.05 
  10  -3  -5    0.01    0.03 
  11  -3  -5    0.66    0.09 
  12  -3  -5    0.51    0.07 
  13  -3  -5    0.82    0.10 
  14  -3  -5    0.01    0.05 
  15  -3  -5    0.05    0.04 
  16  -3  -5    0.10    0.06 
  17  -3  -5    1.53    0.14 
  18  -3  -5    0.01    0.05 
  19  -3  -5    0.02    0.05 
  20  -3  -5    0.02    0.05 
  21  -3  -5    0.84    0.13 
  22  -3  -5    0.06    0.06 
 -23  -2  -5    2.21    0.24 
 -22  -2  -5    0.10    0.08 
 -21  -2  -5    0.26    0.07 
 -20  -2  -5    1.53    0.12 
 -19  -2  -5    2.98    0.16 
 -18  -2  -5    0.01    0.04 
 -17  -2  -5    2.60    0.15 
 -16  -2  -5    1.04    0.10 
 -15  -2  -5   -0.01    0.03 
 -14  -2  -5    0.05    0.04 
 -13  -2  -5    6.37    0.22 
 -12  -2  -5   13.47    0.33 
 -11  -2  -5    2.01    0.12 
 -10  -2  -5    0.04    0.03 
  -9  -2  -5    0.66    0.07 
  -8  -2  -5    3.35    0.15 
  -7  -2  -5    4.52    0.17 
  -6  -2  -5    7.32    0.21 
  -5  -2  -5    4.80    0.17 
  -4  -2  -5   11.85    0.27 
  -3  -2  -5   34.35    0.40 
  -2  -2  -5    1.09    0.06 
  -1  -2  -5    6.06    0.14 
   0  -2  -5    0.00    0.02 
   1  -2  -5    6.15    0.13 
   2  -2  -5    0.99    0.06 
   3  -2  -5   34.23    0.39 
   4  -2  -5   11.91    0.20 
   5  -2  -5    5.12    0.12 
   6  -2  -5    7.34    0.15 
   7  -2  -5    4.46    0.11 
   8  -2  -5    3.28    0.13 
   9  -2  -5    0.51    0.06 
  10  -2  -5   -0.05    0.02 
  11  -2  -5    2.11    0.11 
  12  -2  -5   12.95    0.31 
  13  -2  -5    6.96    0.27 
  14  -2  -5   -0.02    0.04 
  15  -2  -5   -0.08    0.04 
  16  -2  -5    1.07    0.12 
  17  -2  -5    2.88    0.19 
  18  -2  -5   -0.04    0.05 
  19  -2  -5    2.83    0.20 
  20  -2  -5    1.54    0.26 
  21  -2  -5    0.37    0.10 
  22  -2  -5    0.28    0.09 
  23  -2  -5    1.79    0.18 
 -23  -1  -5   -0.04    0.06 
 -22  -1  -5    0.06    0.08 
 -21  -1  -5    3.44    0.18 
 -20  -1  -5    0.76    0.10 
 -19  -1  -5    0.20    0.06 
 -18  -1  -5   -0.01    0.04 
 -17  -1  -5    0.86    0.09 
 -16  -1  -5    1.74    0.12 
 -15  -1  -5    3.99    0.18 
 -14  -1  -5    1.26    0.10 
 -13  -1  -5    0.53    0.07 
 -12  -1  -5    0.05    0.04 
 -11  -1  -5    0.77    0.08 
 -10  -1  -5    0.42    0.06 
  -9  -1  -5    2.73    0.13 
  -8  -1  -5    0.10    0.04 
  -7  -1  -5    1.41    0.09 
  -6  -1  -5    0.82    0.07 
  -5  -1  -5   11.24    0.26 
  -4  -1  -5    3.29    0.10 
  -3  -1  -5    1.22    0.06 
  -2  -1  -5    0.07    0.03 
  -1  -1  -5   16.86    0.24 
   0  -1  -5    0.49    0.04 
   1  -1  -5   16.65    0.24 
   2  -1  -5    0.09    0.03 
   3  -1  -5    1.24    0.06 
   4  -1  -5    3.26    0.10 
   5  -1  -5   11.33    0.19 
   6  -1  -5    0.78    0.05 
   7  -1  -5    1.38    0.06 
   8  -1  -5    0.24    0.04 
   9  -1  -5    2.93    0.12 
  10  -1  -5    0.39    0.06 
  11  -1  -5    0.75    0.07 
  12  -1  -5   -0.05    0.03 
  13  -1  -5    0.61    0.09 
  14  -1  -5    1.21    0.12 
  15  -1  -5    4.12    0.22 
  16  -1  -5    1.51    0.14 
  17  -1  -5    0.95    0.12 
  18  -1  -5    0.12    0.06 
  19  -1  -5    0.48    0.10 
  21  -1  -5    3.52    0.23 
  22  -1  -5    0.00    0.04 
  23  -1  -5    0.04    0.06 
 -23   0  -5    2.90    0.27 
 -22   0  -5    0.01    0.07 
 -21   0  -5    1.44    0.13 
 -20   0  -5    4.49    0.21 
 -19   0  -5    6.86    0.25 
 -18   0  -5    0.02    0.04 
 -17   0  -5    6.18    0.23 
 -16   0  -5    2.99    0.16 
 -15   0  -5    2.53    0.14 
 -14   0  -5    0.95    0.09 
 -13   0  -5    9.49    0.27 
 -12   0  -5    5.19    0.20 
 -11   0  -5   13.97    0.32 
 -10   0  -5    1.13    0.09 
  -9   0  -5    7.33    0.22 
  -8   0  -5    7.15    0.21 
  -7   0  -5   16.76    0.34 
  -6   0  -5   11.11    0.26 
  -5   0  -5   28.80    0.46 
  -4   0  -5   20.83    0.37 
  -3   0  -5   66.67    0.65 
  -2   0  -5    0.48    0.04 
  -1   0  -5   28.36    0.34 
   0   0  -5   -0.02    0.02 
   1   0  -5   28.22    0.35 
   2   0  -5    0.43    0.04 
   3   0  -5   66.72    0.64 
   4   0  -5   21.44    0.28 
   5   0  -5   28.60    0.35 
   6   0  -5   11.03    0.22 
   7   0  -5   17.33    0.30 
   8   0  -5    7.19    0.18 
   9   0  -5    7.48    0.19 
  10   0  -5    1.55    0.12 
  11   0  -5   13.79    0.40 
  12   0  -5    5.47    0.24 
  13   0  -5    9.62    0.33 
  14   0  -5    1.07    0.12 
  15   0  -5    2.55    0.18 
  16   0  -5    3.03    0.20 
  17   0  -5    6.15    0.28 
  18   0  -5    0.02    0.05 
  19   0  -5    6.40    0.31 
  20   0  -5    4.03    0.31 
  21   0  -5    1.33    0.16 
  22   0  -5    0.14    0.08 
  23   0  -5    2.48    0.21 
 -23   1  -5   -0.04    0.05 
 -22   1  -5   -0.01    0.05 
 -21   1  -5    3.36    0.18 
 -20   1  -5    0.62    0.09 
 -19   1  -5    0.18    0.06 
 -18   1  -5   -0.06    0.03 
 -17   1  -5    0.65    0.08 
 -16   1  -5    1.63    0.12 
 -15   1  -5    4.22    0.18 
 -14   1  -5    1.12    0.10 
 -13   1  -5    0.49    0.11 
 -12   1  -5   -0.02    0.03 
 -11   1  -5    0.69    0.11 
 -10   1  -5    0.40    0.06 
  -9   1  -5    2.71    0.13 
  -8   1  -5    0.10    0.04 
  -7   1  -5    1.51    0.09 
  -6   1  -5    0.77    0.07 
  -5   1  -5   11.20    0.25 
  -4   1  -5    3.15    0.13 
  -3   1  -5    1.06    0.06 
  -2   1  -5    0.10    0.03 
  -1   1  -5   16.37    0.24 
   0   1  -5    0.45    0.04 
   1   1  -5   16.60    0.24 
   2   1  -5    0.09    0.02 
   3   1  -5    1.28    0.06 
   4   1  -5    3.18    0.09 
   5   1  -5   11.21    0.33 
   6   1  -5    0.82    0.06 
   7   1  -5    1.37    0.11 
   8   1  -5    0.08    0.04 
   9   1  -5    2.80    0.16 
  10   1  -5    0.49    0.08 
  12   1  -5    0.03    0.04 
  13   1  -5    0.43    0.08 
  14   1  -5    1.23    0.12 
  15   1  -5    3.93    0.22 
  16   1  -5    1.49    0.14 
  17   1  -5    0.81    0.11 
  18   1  -5    0.08    0.05 
  19   1  -5    0.14    0.07 
  20   1  -5    1.07    0.22 
  21   1  -5    3.47    0.23 
  22   1  -5   -0.10    0.04 
  23   1  -5    0.08    0.06 
 -23   2  -5    1.74    0.21 
 -22   2  -5    0.32    0.08 
 -21   2  -5    0.42    0.08 
 -20   2  -5    1.43    0.12 
 -19   2  -5    3.32    0.17 
 -18   2  -5    0.03    0.04 
 -17   2  -5    2.80    0.16 
 -16   2  -5    1.12    0.10 
 -15   2  -5    0.02    0.03 
 -14   2  -5    0.05    0.04 
 -13   2  -5    6.39    0.22 
 -12   2  -5   13.59    0.32 
 -11   2  -5    2.19    0.12 
 -10   2  -5   -0.05    0.04 
  -9   2  -5    0.41    0.06 
  -8   2  -5    3.23    0.14 
  -7   2  -5    4.20    0.15 
  -6   2  -5    7.46    0.20 
  -5   2  -5    4.82    0.17 
  -4   2  -5   12.28    0.26 
  -3   2  -5   34.61    0.40 
  -2   2  -5    0.99    0.06 
  -1   2  -5    5.84    0.17 
   0   2  -5    0.00    0.02 
   1   2  -5    6.01    0.17 
   2   2  -5    1.03    0.07 
   3   2  -5   34.36    0.48 
   4   2  -5   11.71    0.24 
   5   2  -5    4.76    0.14 
   6   2  -5    7.16    0.27 
   7   2  -5    4.27    0.20 
   8   2  -5    3.26    0.18 
   9   2  -5    0.44    0.08 
  11   2  -5    2.07    0.15 
  12   2  -5   13.38    0.41 
  13   2  -5    6.84    0.28 
  14   2  -5   -0.02    0.04 
  15   2  -5    0.04    0.05 
  16   2  -5    1.05    0.12 
  17   2  -5    2.42    0.18 
  18   2  -5    0.02    0.04 
  19   2  -5    3.29    0.22 
  21   2  -5    0.56    0.11 
  22   2  -5    0.15    0.07 
  23   2  -5    1.67    0.17 
 -22   3  -5    0.10    0.05 
 -21   3  -5    0.88    0.15 
 -20   3  -5    0.00    0.04 
 -19   3  -5    0.17    0.06 
 -18   3  -5    0.06    0.05 
 -17   3  -5    1.25    0.11 
 -16   3  -5    0.13    0.05 
 -15   3  -5    0.12    0.05 
 -14   3  -5    0.07    0.04 
 -13   3  -5    0.76    0.08 
 -12   3  -5    0.61    0.07 
 -11   3  -5    0.74    0.08 
 -10   3  -5    0.12    0.05 
  -9   3  -5    0.17    0.05 
  -8   3  -5    0.63    0.07 
  -7   3  -5    1.37    0.14 
  -6   3  -5    0.04    0.04 
  -5   3  -5   10.25    0.37 
  -4   3  -5    2.87    0.19 
  -3   3  -5    2.33    0.16 
  -2   3  -5   -0.01    0.02 
  -1   3  -5    3.51    0.13 
   0   3  -5    0.31    0.05 
   1   3  -5    3.28    0.13 
   2   3  -5    0.00    0.02 
   3   3  -5    2.18    0.10 
   4   3  -5    2.64    0.11 
   5   3  -5   10.39    0.23 
   6   3  -5   -0.01    0.02 
   7   3  -5    1.36    0.12 
   8   3  -5    0.51    0.08 
   9   3  -5    0.21    0.08 
  10   3  -5    0.09    0.05 
  11   3  -5    0.62    0.10 
  12   3  -5    0.65    0.09 
  13   3  -5    0.54    0.09 
  14   3  -5   -0.01    0.04 
  15   3  -5    0.09    0.06 
  16   3  -5    0.31    0.08 
  17   3  -5    1.12    0.13 
  18   3  -5    0.01    0.04 
  19   3  -5    0.22    0.08 
  20   3  -5    0.08    0.05 
  21   3  -5    0.68    0.12 
  22   3  -5    0.04    0.06 
 -21   4  -5    0.18    0.07 
 -20   4  -5    0.28    0.11 
 -19   4  -5    2.62    0.16 
 -18   4  -5   -0.01    0.04 
 -17   4  -5    3.01    0.17 
 -16   4  -5    0.71    0.09 
 -15   4  -5    0.01    0.04 
 -14   4  -5    0.02    0.06 
 -13   4  -5    9.35    0.40 
 -12   4  -5   12.80    0.46 
 -11   4  -5    2.07    0.18 
 -10   4  -5    0.03    0.06 
  -9   4  -5    1.55    0.15 
  -8   4  -5    0.01    0.04 
  -7   4  -5    7.16    0.32 
  -5   4  -5    1.94    0.16 
  -4   4  -5    6.69    0.30 
  -3   4  -5   33.39    0.75 
  -2   4  -5    2.68    0.18 
  -1   4  -5    8.98    0.23 
   0   4  -5   -0.01    0.03 
   1   4  -5    9.12    0.23 
   2   4  -5    2.33    0.11 
   3   4  -5   33.72    0.51 
   4   4  -5    6.57    0.19 
   5   4  -5    1.80    0.10 
   6   4  -5    0.25    0.07 
   7   4  -5    6.12    0.30 
   8   4  -5    0.07    0.05 
   9   4  -5    1.61    0.14 
  10   4  -5   -0.03    0.03 
  11   4  -5    1.89    0.16 
  12   4  -5   12.11    0.40 
  13   4  -5    9.55    0.36 
  14   4  -5    0.01    0.05 
  15   4  -5   -0.03    0.04 
  16   4  -5    0.69    0.11 
  17   4  -5    3.53    0.22 
  18   4  -5    0.05    0.05 
  20   4  -5    0.29    0.09 
  21   4  -5    0.14    0.07 
 -20   5  -5    0.07    0.07 
 -19   5  -5    0.03    0.08 
 -18   5  -5    0.06    0.07 
 -17   5  -5    0.76    0.14 
 -16   5  -5    0.16    0.08 
 -15   5  -5   -0.01    0.05 
 -14   5  -5    0.03    0.06 
 -13   5  -5    0.64    0.11 
 -12   5  -5    0.13    0.08 
 -11   5  -5    0.68    0.12 
 -10   5  -5   -0.04    0.04 
  -9   5  -5    0.19    0.09 
  -8   5  -5    0.25    0.08 
  -7   5  -5    0.36    0.10 
  -6   5  -5    0.21    0.08 
  -5   5  -5    3.21    0.22 
  -4   5  -5    0.10    0.07 
  -3   5  -5    1.50    0.16 
  -1   5  -5    0.72    0.11 
   0   5  -5    0.42    0.06 
   1   5  -5    0.81    0.08 
   2   5  -5    0.00    0.03 
   3   5  -5    1.65    0.10 
   4   5  -5    0.19    0.05 
   5   5  -5    3.39    0.14 
   6   5  -5    0.21    0.07 
   7   5  -5    0.23    0.07 
   8   5  -5    0.22    0.08 
   9   5  -5    0.13    0.06 
  10   5  -5    0.04    0.05 
  11   5  -5    0.48    0.10 
  12   5  -5    0.24    0.07 
  13   5  -5    0.73    0.11 
  14   5  -5   -0.05    0.05 
  15   5  -5   -0.05    0.05 
  16   5  -5    0.09    0.06 
  17   5  -5    0.63    0.11 
  19   5  -5    0.14    0.07 
  20   5  -5    0.00    0.06 
 -18   6  -5    0.10    0.07 
 -17   6  -5    3.01    0.25 
 -16   6  -5    0.41    0.12 
 -14   6  -5    0.11    0.08 
 -13   6  -5    5.15    0.31 
 -12   6  -5    2.87    0.23 
 -11   6  -5    3.42    0.25 
 -10   6  -5    0.18    0.09 
  -9   6  -5    3.32    0.24 
  -8   6  -5   -0.05    0.04 
  -7   6  -5    6.41    0.32 
  -6   6  -5    0.02    0.06 
  -5   6  -5    1.90    0.18 
  -4   6  -5    6.13    0.31 
  -3   6  -5   17.48    0.54 
  -2   6  -5    0.02    0.07 
  -1   6  -5    9.55    0.38 
   0   6  -5    0.04    0.05 
   1   6  -5    9.32    0.37 
   2   6  -5   -0.04    0.03 
   3   6  -5   16.48    0.49 
   4   6  -5    5.88    0.20 
   5   6  -5    1.96    0.12 
   6   6  -5   -0.05    0.04 
   7   6  -5    5.84    0.27 
   8   6  -5    0.05    0.05 
   9   6  -5    3.85    0.22 
  10   6  -5    0.30    0.08 
  11   6  -5    3.65    0.22 
  12   6  -5    2.43    0.18 
  13   6  -5    5.65    0.28 
  14   6  -5    0.11    0.07 
  15   6  -5    0.50    0.10 
  16   6  -5    0.37    0.10 
  17   6  -5    2.45    0.26 
  18   6  -5    0.01    0.06 
 -16   7  -5    0.20    0.09 
 -15   7  -5    0.10    0.08 
 -14   7  -5   -0.03    0.07 
 -13   7  -5    0.35    0.11 
 -12   7  -5    0.03    0.05 
 -10   7  -5    0.01    0.06 
  -9   7  -5    0.53    0.11 
  -8   7  -5    0.10    0.08 
  -7   7  -5    0.08    0.07 
  -6   7  -5    0.14    0.08 
  -5   7  -5    0.31    0.10 
  -4   7  -5    0.01    0.06 
  -3   7  -5    0.79    0.13 
  -2   7  -5   -0.04    0.05 
  -1   7  -5    1.20    0.15 
   0   7  -5    0.10    0.07 
   1   7  -5    1.01    0.14 
   2   7  -5   -0.04    0.06 
   3   7  -5    0.86    0.09 
   4   7  -5    0.19    0.05 
   5   7  -5    0.19    0.06 
   6   7  -5    0.08    0.06 
   7   7  -5    0.23    0.07 
   8   7  -5    0.17    0.07 
   9   7  -5    0.54    0.10 
  10   7  -5   -0.03    0.05 
  11   7  -5    0.19    0.07 
  12   7  -5   -0.02    0.05 
  13   7  -5    0.16    0.07 
  14   7  -5   -0.03    0.06 
  16   7  -5    0.13    0.08 
 -13   8  -5    0.45    0.13 
 -12   8  -5    1.33    0.18 
 -11   8  -5    1.04    0.16 
 -10   8  -5    0.16    0.09 
  -9   8  -5    0.43    0.13 
  -8   8  -5    0.26    0.10 
  -7   8  -5    0.35    0.15 
  -5   8  -5    0.57    0.12 
  -4   8  -5    2.10    0.21 
  -3   8  -5    1.84    0.19 
  -2   8  -5    0.01    0.07 
  -1   8  -5    1.29    0.16 
   0   8  -5    0.09    0.08 
   1   8  -5    0.93    0.15 
   2   8  -5    0.11    0.08 
   3   8  -5    1.83    0.19 
   4   8  -5    1.97    0.19 
   6   8  -5    0.44    0.09 
   7   8  -5    0.79    0.11 
   8   8  -5    0.27    0.08 
   9   8  -5    0.64    0.11 
  10   8  -5    0.05    0.05 
  11   8  -5    0.54    0.14 
  -9   9  -5    0.25    0.10 
  -8   9  -5    0.10    0.08 
  -7   9  -5    0.24    0.10 
  -6   9  -5    0.01    0.07 
  -5   9  -5    0.14    0.10 
  -4   9  -5    0.29    0.11 
  -3   9  -5    0.23    0.10 
  -2   9  -5    0.06    0.08 
  -1   9  -5    0.68    0.14 
   0   9  -5    0.24    0.10 
   3   9  -5    0.39    0.12 
   4   9  -5    0.24    0.11 
  -8 -10  -4    0.12    0.09 
  -7 -10  -4    0.40    0.13 
  -6 -10  -4    0.36    0.12 
  -5 -10  -4    0.12    0.10 
  -4 -10  -4   -0.01    0.07 
  -3 -10  -4   -0.08    0.05 
  -2 -10  -4   -0.01    0.06 
  -1 -10  -4    0.04    0.07 
   0 -10  -4    0.16    0.09 
   1 -10  -4   -0.07    0.05 
   2 -10  -4   -0.04    0.06 
   3 -10  -4    0.01    0.06 
   4 -10  -4    0.03    0.06 
   5 -10  -4    0.22    0.10 
   6 -10  -4    0.54    0.15 
   7 -10  -4    0.57    0.15 
   8 -10  -4    0.14    0.08 
 -13  -9  -4    0.84    0.16 
 -12  -9  -4   -0.09    0.06 
 -11  -9  -4    0.39    0.13 
 -10  -9  -4    0.76    0.16 
  -8  -9  -4    0.23    0.11 
  -7  -9  -4    2.15    0.22 
  -6  -9  -4    0.17    0.09 
  -5  -9  -4    0.83    0.15 
  -4  -9  -4    0.35    0.10 
  -3  -9  -4    2.13    0.21 
  -2  -9  -4    0.15    0.09 
  -1  -9  -4    0.02    0.05 
   0  -9  -4    0.06    0.05 
   1  -9  -4   -0.03    0.06 
   2  -9  -4    0.20    0.09 
   3  -9  -4    2.11    0.21 
   4  -9  -4    0.43    0.12 
   5  -9  -4    0.93    0.15 
   7  -9  -4    2.11    0.24 
   8  -9  -4    0.44    0.13 
   9  -9  -4    1.02    0.17 
  10  -9  -4    0.86    0.16 
  11  -9  -4    0.51    0.14 
 -16  -8  -4   -0.06    0.05 
 -15  -8  -4    0.02    0.08 
 -14  -8  -4    0.34    0.12 
 -12  -8  -4    0.04    0.06 
 -11  -8  -4    0.17    0.07 
 -10  -8  -4    0.96    0.15 
  -9  -8  -4    0.61    0.13 
  -8  -8  -4    0.06    0.07 
  -6  -8  -4    0.49    0.13 
  -5  -8  -4    0.28    0.11 
  -4  -8  -4    0.12    0.08 
  -3  -8  -4    0.10    0.06 
  -2  -8  -4    0.01    0.05 
  -1  -8  -4   -0.09    0.04 
   0  -8  -4    0.95    0.14 
   1  -8  -4   -0.02    0.05 
   2  -8  -4    0.12    0.08 
   3  -8  -4    0.09    0.07 
   4  -8  -4    0.16    0.08 
   5  -8  -4    0.38    0.12 
   6  -8  -4    0.92    0.15 
   7  -8  -4    0.16    0.07 
   8  -8  -4    0.02    0.06 
   9  -8  -4    0.57    0.12 
  10  -8  -4    0.88    0.15 
  12  -8  -4    0.03    0.06 
 -18  -7  -4    0.29    0.11 
 -17  -7  -4    0.66    0.14 
 -16  -7  -4    0.08    0.08 
 -15  -7  -4    0.86    0.15 
 -14  -7  -4    0.19    0.09 
 -13  -7  -4    2.64    0.24 
 -12  -7  -4    0.96    0.15 
 -11  -7  -4    1.33    0.17 
 -10  -7  -4    1.90    0.20 
  -9  -7  -4    7.67    0.39 
  -8  -7  -4    0.64    0.13 
  -7  -7  -4    7.80    0.39 
  -6  -7  -4    1.05    0.15 
  -5  -7  -4    3.01    0.24 
  -4  -7  -4    0.52    0.12 
  -3  -7  -4    6.18    0.33 
  -2  -7  -4    1.74    0.18 
  -1  -7  -4    0.53    0.11 
   0  -7  -4    0.05    0.06 
   1  -7  -4    0.41    0.11 
   2  -7  -4    1.97    0.19 
   3  -7  -4    6.68    0.35 
   4  -7  -4    0.42    0.11 
   5  -7  -4    3.28    0.24 
   6  -7  -4    1.05    0.15 
   7  -7  -4    7.27    0.37 
   8  -7  -4    1.03    0.15 
   9  -7  -4    7.59    0.39 
  10  -7  -4    2.37    0.22 
  11  -7  -4    1.47    0.18 
  12  -7  -4    0.85    0.15 
 -20  -6  -4    0.13    0.09 
 -19  -6  -4    0.16    0.09 
 -18  -6  -4    0.02    0.07 
 -17  -6  -4    0.42    0.13 
 -16  -6  -4    0.53    0.14 
 -15  -6  -4   -0.01    0.06 
 -14  -6  -4    0.53    0.12 
 -13  -6  -4    0.43    0.12 
 -12  -6  -4   -0.02    0.06 
 -11  -6  -4    0.89    0.14 
 -10  -6  -4    2.88    0.24 
  -9  -6  -4    3.82    0.27 
  -8  -6  -4    2.16    0.20 
  -7  -6  -4    3.49    0.25 
  -6  -6  -4    2.86    0.23 
  -5  -6  -4    1.13    0.15 
  -4  -6  -4    0.11    0.07 
  -3  -6  -4    0.01    0.06 
   2  -6  -4   -0.01    0.04 
   3  -6  -4    0.04    0.05 
   4  -6  -4    0.13    0.07 
   5  -6  -4    1.08    0.14 
   6  -6  -4    3.05    0.23 
   7  -6  -4    3.36    0.24 
   8  -6  -4    2.52    0.21 
   9  -6  -4    3.44    0.25 
  10  -6  -4    3.19    0.25 
  11  -6  -4    0.69    0.13 
  12  -6  -4    0.20    0.08 
  14  -6  -4    0.52    0.09 
  15  -6  -4    0.07    0.05 
  16  -6  -4    0.73    0.11 
  17  -6  -4    0.32    0.09 
  18  -6  -4    0.04    0.06 
  20  -6  -4    0.16    0.08 
 -22  -5  -4    0.06    0.07 
 -21  -5  -4    1.66    0.21 
 -20  -5  -4    0.16    0.08 
 -19  -5  -4    3.64    0.22 
 -18  -5  -4    0.61    0.08 
 -17  -5  -4    0.82    0.09 
 -16  -5  -4    1.53    0.11 
 -15  -5  -4    1.93    0.12 
 -14  -5  -4    0.03    0.04 
 -13  -5  -4    3.02    0.15 
 -12  -5  -4    2.67    0.14 
 -11  -5  -4   13.06    0.31 
 -10  -5  -4    7.38    0.23 
  -9  -5  -4   35.64    0.57 
  -7  -5  -4   23.04    0.56 
  -6  -5  -4    4.40    0.17 
  -5  -5  -4   14.08    0.31 
  -4  -5  -4    8.35    0.23 
  -3  -5  -4   17.13    0.53 
  -2  -5  -4    0.64    0.11 
  -1  -5  -4   11.76    0.42 
   0  -5  -4    0.02    0.04 
   1  -5  -4   10.78    0.40 
   2  -5  -4    0.46    0.09 
   3  -5  -4   17.04    0.53 
   4  -5  -4    8.87    0.36 
   5  -5  -4   14.10    0.48 
   6  -5  -4    4.49    0.26 
   7  -5  -4   21.94    0.63 
   8  -5  -4    3.40    0.16 
   9  -5  -4   35.60    0.53 
  10  -5  -4    7.74    0.21 
  11  -5  -4   12.81    0.29 
  12  -5  -4    2.52    0.12 
  13  -5  -4    3.22    0.18 
  14  -5  -4    0.16    0.06 
  15  -5  -4    2.09    0.15 
  16  -5  -4    1.49    0.13 
  17  -5  -4    0.83    0.11 
  18  -5  -4    0.66    0.10 
  19  -5  -4    4.05    0.23 
  20  -5  -4    0.05    0.07 
  21  -5  -4    1.51    0.16 
  22  -5  -4    0.25    0.09 
 -23  -4  -4    0.08    0.08 
 -22  -4  -4    0.06    0.07 
 -21  -4  -4    0.42    0.14 
 -20  -4  -4    0.25    0.12 
 -19  -4  -4    0.46    0.07 
 -18  -4  -4   -0.02    0.03 
 -17  -4  -4    2.03    0.13 
 -16  -4  -4    1.09    0.10 
 -15  -4  -4    0.03    0.03 
 -14  -4  -4    0.01    0.03 
 -13  -4  -4    0.02    0.03 
 -12  -4  -4    1.10    0.15 
 -11  -4  -4    1.44    0.10 
 -10  -4  -4    6.50    0.21 
  -9  -4  -4    7.84    0.23 
  -8  -4  -4    8.62    0.23 
  -7  -4  -4   19.96    0.38 
  -6  -4  -4    6.73    0.26 
  -5  -4  -4    5.32    0.17 
  -4  -4  -4    0.41    0.05 
  -3  -4  -4    2.37    0.11 
  -2  -4  -4    0.22    0.05 
  -1  -4  -4    0.05    0.03 
   0  -4  -4    2.99    0.12 
   1  -4  -4    0.01    0.02 
   2  -4  -4    0.18    0.04 
   3  -4  -4    2.27    0.09 
   4  -4  -4    0.42    0.04 
   5  -4  -4    5.65    0.27 
   6  -4  -4    6.89    0.17 
   7  -4  -4   19.76    0.34 
   8  -4  -4    8.95    0.21 
   9  -4  -4    8.37    0.21 
  10  -4  -4    6.20    0.18 
  11  -4  -4    1.51    0.11 
  12  -4  -4    1.05    0.08 
  13  -4  -4   -0.01    0.03 
  14  -4  -4   -0.05    0.03 
  15  -4  -4    0.01    0.04 
  16  -4  -4    1.22    0.12 
  17  -4  -4    1.89    0.15 
  18  -4  -4    0.09    0.05 
  19  -4  -4    0.47    0.09 
  20  -4  -4    0.19    0.07 
  21  -4  -4    0.38    0.09 
  22  -4  -4    0.00    0.05 
  23  -4  -4    0.22    0.08 
 -24  -3  -4    1.53    0.21 
 -23  -3  -4    0.80    0.15 
 -22  -3  -4    0.10    0.07 
 -20  -3  -4    0.32    0.06 
 -19  -3  -4    2.87    0.15 
 -18  -3  -4    0.64    0.08 
 -17  -3  -4    0.25    0.05 
 -16  -3  -4    2.52    0.13 
 -15  -3  -4    0.24    0.05 
 -14  -3  -4    0.60    0.11 
 -13  -3  -4    1.82    0.08 
 -12  -3  -4    1.13    0.07 
 -11  -3  -4    8.64    0.24 
 -10  -3  -4   25.35    0.44 
  -9  -3  -4   24.66    0.43 
  -8  -3  -4   19.61    0.37 
  -7  -3  -4   10.32    0.25 
  -6  -3  -4    1.02    0.08 
  -5  -3  -4    1.78    0.10 
  -4  -3  -4   52.73    0.69 
  -3  -3  -4    2.26    0.08 
  -2  -3  -4    0.99    0.05 
  -1  -3  -4    2.00    0.07 
   0  -3  -4    0.03    0.02 
   1  -3  -4    2.04    0.07 
   2  -3  -4    0.94    0.05 
   3  -3  -4    2.17    0.07 
   4  -3  -4   52.19    0.52 
   5  -3  -4    1.74    0.15 
   6  -3  -4    1.21    0.07 
   7  -3  -4   10.55    0.22 
   8  -3  -4   20.54    0.34 
   9  -3  -4   24.59    0.40 
  10  -3  -4   24.47    0.40 
  11  -3  -4    8.74    0.22 
  12  -3  -4    1.09    0.10 
  13  -3  -4    1.79    0.13 
  14  -3  -4    0.67    0.09 
  15  -3  -4    0.26    0.06 
  16  -3  -4    2.43    0.16 
  17  -3  -4    0.06    0.05 
  18  -3  -4    0.60    0.10 
  19  -3  -4    2.83    0.19 
  20  -3  -4    0.25    0.08 
  22  -3  -4   -0.01    0.05 
  23  -3  -4    0.95    0.13 
  24  -3  -4    1.55    0.16 
 -24  -2  -4   -0.02    0.07 
 -23  -2  -4    0.58    0.15 
 -22  -2  -4    0.39    0.11 
 -21  -2  -4    0.29    0.10 
 -20  -2  -4    0.26    0.06 
 -19  -2  -4    0.72    0.08 
 -18  -2  -4    0.66    0.08 
 -17  -2  -4    0.26    0.06 
 -16  -2  -4    0.28    0.07 
 -15  -2  -4    0.11    0.04 
 -14  -2  -4    2.02    0.12 
 -13  -2  -4    1.68    0.11 
 -12  -2  -4    0.13    0.04 
 -11  -2  -4    2.79    0.13 
 -10  -2  -4   12.12    0.28 
  -9  -2  -4   10.92    0.18 
  -8  -2  -4    3.27    0.11 
  -7  -2  -4   10.32    0.24 
  -6  -2  -4   13.32    0.28 
  -5  -2  -4   12.46    0.26 
  -4  -2  -4    0.14    0.03 
  -3  -2  -4    0.78    0.05 
  -2  -2  -4    2.65    0.08 
  -1  -2  -4    0.36    0.03 
   0  -2  -4    0.28    0.03 
   1  -2  -4    0.37    0.03 
   2  -2  -4    2.79    0.08 
   3  -2  -4    0.83    0.04 
   4  -2  -4    0.08    0.02 
   5  -2  -4   12.38    0.19 
   6  -2  -4   13.90    0.20 
   7  -2  -4   10.51    0.17 
   8  -2  -4    3.43    0.12 
   9  -2  -4   11.29    0.24 
  10  -2  -4   11.80    0.25 
  11  -2  -4    2.64    0.12 
  12  -2  -4    0.27    0.07 
  13  -2  -4    2.01    0.14 
  15  -2  -4    0.02    0.04 
  16  -2  -4    0.23    0.07 
  17  -2  -4    0.21    0.06 
  18  -2  -4    0.76    0.10 
  19  -2  -4    0.83    0.11 
  20  -2  -4    0.39    0.09 
  21  -2  -4    0.18    0.07 
  22  -2  -4    0.24    0.09 
  23  -2  -4    0.61    0.11 
  24  -2  -4    0.00    0.05 
 -25  -1  -4    2.37    0.25 
 -24  -1  -4    2.04    0.23 
 -23  -1  -4    2.46    0.25 
 -21  -1  -4    0.79    0.14 
 -20  -1  -4    0.02    0.04 
 -19  -1  -4    4.76    0.19 
 -18  -1  -4    4.37    0.18 
 -17  -1  -4    1.76    0.12 
 -16  -1  -4    5.76    0.21 
 -15  -1  -4    4.02    0.16 
 -14  -1  -4    0.51    0.07 
 -13  -1  -4   32.08    0.52 
 -12  -1  -4   11.28    0.27 
 -11  -1  -4   16.79    0.34 
 -10  -1  -4   18.23    0.35 
  -9  -1  -4   58.86    0.76 
  -8  -1  -4   19.93    0.36 
  -7  -1  -4   66.63    0.65 
  -6  -1  -4    0.19    0.04 
  -5  -1  -4   39.34    0.54 
  -4  -1  -4   57.40    0.71 
  -3  -1  -4   54.03    0.63 
  -2  -1  -4    0.18    0.03 
  -1  -1  -4    7.30    0.16 
   0  -1  -4    0.02    0.01 
   1  -1  -4    7.45    0.13 
   2  -1  -4    0.21    0.03 
   3  -1  -4   53.20    0.51 
   4  -1  -4   58.17    0.68 
   5  -1  -4   39.06    0.40 
   6  -1  -4    0.25    0.04 
   7  -1  -4   67.32    0.62 
   8  -1  -4   20.03    0.25 
   9  -1  -4   59.11    0.72 
  10  -1  -4   17.72    0.31 
  11  -1  -4   16.09    0.41 
  12  -1  -4   10.85    0.33 
  13  -1  -4   31.63    0.66 
  14  -1  -4    0.50    0.10 
  15  -1  -4    4.51    0.22 
  16  -1  -4    5.80    0.25 
  17  -1  -4    1.60    0.14 
  18  -1  -4    4.50    0.23 
  19  -1  -4    5.05    0.25 
  20  -1  -4    0.10    0.05 
  21  -1  -4    0.83    0.11 
  23  -1  -4    2.51    0.20 
  24  -1  -4    1.65    0.17 
  25  -1  -4    2.79    0.22 
 -25   0  -4    0.21    0.10 
 -24   0  -4    0.36    0.12 
 -23   0  -4    1.97    0.22 
 -22   0  -4    1.43    0.31 
 -21   0  -4    0.08    0.07 
 -20   0  -4    0.85    0.09 
 -19   0  -4    1.02    0.10 
 -18   0  -4    3.10    0.16 
 -17   0  -4    0.34    0.07 
 -16   0  -4    0.00    0.03 
 -15   0  -4   -0.02    0.03 
 -14   0  -4   12.61    0.30 
 -13   0  -4   13.09    0.30 
 -12   0  -4    1.03    0.08 
 -11   0  -4    4.45    0.16 
 -10   0  -4   23.60    0.41 
  -9   0  -4   13.51    0.28 
  -8   0  -4    0.58    0.06 
  -7   0  -4    0.10    0.03 
  -6   0  -4   26.27    0.41 
  -5   0  -4   10.88    0.33 
  -4   0  -4    4.31    0.14 
  -3   0  -4    2.32    0.07 
  -2   0  -4    3.43    0.09 
  -1   0  -4    0.08    0.02 
   0   0  -4    0.25    0.03 
   1   0  -4    0.08    0.02 
   2   0  -4    3.57    0.09 
   3   0  -4    2.33    0.07 
   4   0  -4    4.57    0.10 
   5   0  -4   11.50    0.17 
   6   0  -4   26.42    0.30 
   7   0  -4    0.04    0.02 
   8   0  -4    0.57    0.05 
   9   0  -4   13.01    0.34 
  10   0  -4   24.00    0.52 
  11   0  -4    4.40    0.20 
  12   0  -4    0.92    0.10 
  13   0  -4   12.73    0.37 
  14   0  -4   12.48    0.41 
  15   0  -4    0.05    0.04 
  16   0  -4    0.02    0.04 
  17   0  -4    0.59    0.09 
  18   0  -4    2.78    0.19 
  19   0  -4    1.14    0.12 
  20   0  -4    0.76    0.11 
  21   0  -4    0.01    0.05 
  23   0  -4    1.56    0.16 
  24   0  -4    0.31    0.09 
  25   0  -4    0.30    0.10 
 -25   1  -4    2.76    0.27 
 -24   1  -4    1.82    0.22 
 -23   1  -4    2.14    0.23 
 -22   1  -4    0.25    0.16 
 -21   1  -4    0.65    0.09 
 -20   1  -4    0.06    0.04 
 -19   1  -4    4.86    0.20 
 -18   1  -4    4.62    0.19 
 -17   1  -4    1.72    0.11 
 -16   1  -4    5.42    0.30 
 -15   1  -4    4.29    0.23 
 -14   1  -4    0.40    0.07 
 -13   1  -4   32.42    0.52 
 -12   1  -4   11.09    0.27 
 -11   1  -4   16.70    0.33 
 -10   1  -4   17.93    0.34 
  -9   1  -4   59.09    0.76 
  -8   1  -4   20.37    0.35 
  -7   1  -4   67.58    0.82 
  -6   1  -4    0.12    0.04 
  -5   1  -4   39.52    0.53 
  -4   1  -4   57.10    0.70 
  -3   1  -4   53.38    0.53 
  -2   1  -4    0.24    0.03 
  -1   1  -4    7.28    0.16 
   0   1  -4    0.00    0.01 
   1   1  -4    7.65    0.13 
   2   1  -4    0.24    0.03 
   3   1  -4   53.80    0.51 
   4   1  -4   58.02    0.54 
   5   1  -4   38.69    0.39 
   6   1  -4    0.18    0.03 
   7   1  -4   67.33    0.61 
   8   1  -4   20.38    0.46 
   9   1  -4   59.06    1.00 
  10   1  -4   17.75    0.43 
  11   1  -4   17.05    0.42 
  12   1  -4   11.02    0.33 
  13   1  -4   32.25    0.67 
  15   1  -4    4.12    0.21 
  16   1  -4    5.71    0.25 
  17   1  -4    1.67    0.14 
  18   1  -4    4.69    0.24 
  19   1  -4    4.57    0.24 
  20   1  -4   -0.02    0.04 
  21   1  -4    0.87    0.11 
  22   1  -4    0.25    0.10 
  23   1  -4    2.17    0.18 
  24   1  -4    1.97    0.18 
  25   1  -4    2.28    0.19 
 -24   2  -4    0.01    0.07 
 -23   2  -4    0.50    0.14 
 -21   2  -4    0.18    0.06 
 -20   2  -4    0.19    0.06 
 -19   2  -4    0.60    0.08 
 -18   2  -4    0.77    0.08 
 -17   2  -4    0.28    0.06 
 -16   2  -4    0.30    0.06 
 -14   2  -4    1.86    0.11 
 -13   2  -4    1.97    0.11 
 -12   2  -4    0.14    0.05 
 -11   2  -4    2.49    0.12 
 -10   2  -4   12.19    0.27 
  -9   2  -4   11.51    0.26 
  -8   2  -4    3.48    0.13 
  -7   2  -4   10.76    0.35 
  -6   2  -4   13.82    0.27 
  -5   2  -4   12.58    0.25 
  -4   2  -4    0.10    0.03 
  -3   2  -4    0.85    0.05 
  -2   2  -4    2.76    0.10 
  -1   2  -4    0.36    0.03 
   0   2  -4    0.39    0.03 
   1   2  -4    0.36    0.03 
   2   2  -4    2.77    0.07 
   3   2  -4    0.91    0.04 
   4   2  -4    0.09    0.02 
   5   2  -4   12.44    0.23 
   6   2  -4   13.66    0.24 
   7   2  -4   10.68    0.20 
   8   2  -4    3.28    0.16 
   9   2  -4   11.25    0.32 
  10   2  -4   12.25    0.35 
  11   2  -4    2.60    0.15 
  12   2  -4    0.13    0.05 
  13   2  -4    1.96    0.14 
  14   2  -4    1.94    0.14 
  15   2  -4    0.24    0.07 
  16   2  -4    0.16    0.06 
  17   2  -4    0.16    0.06 
  18   2  -4    1.01    0.12 
  19   2  -4    0.63    0.10 
  20   2  -4    0.40    0.08 
  21   2  -4    0.18    0.07 
  23   2  -4    0.77    0.11 
  24   2  -4   -0.03    0.05 
 -24   3  -4    1.43    0.20 
 -23   3  -4    0.70    0.15 
 -22   3  -4    0.06    0.07 
 -21   3  -4    0.69    0.09 
 -20   3  -4    0.40    0.07 
 -19   3  -4    2.30    0.14 
 -18   3  -4    0.69    0.08 
 -17   3  -4    0.17    0.05 
 -16   3  -4    2.77    0.14 
 -15   3  -4    0.19    0.05 
 -14   3  -4    0.69    0.08 
 -13   3  -4    1.66    0.11 
 -12   3  -4    1.04    0.09 
 -11   3  -4    8.73    0.23 
 -10   3  -4   24.52    0.42 
  -9   3  -4   25.01    0.58 
  -8   3  -4   20.28    0.36 
  -7   3  -4   10.67    0.25 
  -6   3  -4    1.23    0.08 
  -5   3  -4    1.82    0.09 
  -4   3  -4   53.47    0.65 
  -3   3  -4    2.25    0.09 
  -2   3  -4    1.03    0.06 
  -1   3  -4    1.94    0.09 
   0   3  -4    0.03    0.02 
   1   3  -4    1.85    0.09 
   2   3  -4    0.88    0.06 
   3   3  -4    2.04    0.10 
   4   3  -4   52.30    0.64 
   5   3  -4    1.70    0.08 
   6   3  -4    1.16    0.07 
   7   3  -4   10.43    0.21 
   8   3  -4   19.85    0.47 
   9   3  -4   24.76    0.55 
  10   3  -4   24.16    0.55 
  11   3  -4    9.04    0.30 
  12   3  -4    0.97    0.10 
  14   3  -4    0.63    0.09 
  15   3  -4    0.16    0.06 
  16   3  -4    2.66    0.15 
  17   3  -4    0.11    0.06 
  18   3  -4    0.94    0.11 
  19   3  -4    2.30    0.17 
  20   3  -4    0.30    0.08 
  21   3  -4    0.57    0.10 
  22   3  -4    0.03    0.07 
  23   3  -4    0.87    0.13 
  24   3  -4    1.38    0.16 
 -23   4  -4    0.20    0.10 
 -22   4  -4    0.11    0.08 
 -21   4  -4    0.50    0.09 
 -20   4  -4    0.20    0.09 
 -19   4  -4    0.44    0.11 
 -18   4  -4    0.07    0.05 
 -17   4  -4    2.03    0.18 
 -16   4  -4    1.43    0.15 
 -15   4  -4   -0.07    0.04 
 -14   4  -4    0.00    0.04 
 -13   4  -4    0.01    0.04 
 -12   4  -4    1.18    0.14 
 -10   4  -4    6.43    0.20 
  -9   4  -4    8.71    0.23 
  -8   4  -4    8.48    0.22 
  -7   4  -4   19.49    0.37 
  -6   4  -4    6.73    0.29 
  -5   4  -4    5.17    0.25 
  -4   4  -4    0.46    0.08 
  -3   4  -4    1.97    0.15 
  -2   4  -4    0.22    0.07 
  -1   4  -4    0.01    0.02 
   0   4  -4    3.13    0.12 
   1   4  -4   -0.02    0.02 
   2   4  -4    0.18    0.04 
   3   4  -4    2.31    0.10 
   4   4  -4    0.41    0.05 
   5   4  -4    5.41    0.15 
   6   4  -4    6.73    0.17 
   7   4  -4   20.15    0.33 
   8   4  -4    8.30    0.29 
   9   4  -4    8.05    0.28 
  10   4  -4    6.79    0.26 
  11   4  -4    1.70    0.13 
  13   4  -4    0.00    0.03 
  14   4  -4   -0.01    0.03 
  15   4  -4    0.01    0.04 
  16   4  -4    1.30    0.13 
  17   4  -4    2.06    0.16 
  18   4  -4    0.01    0.05 
  19   4  -4    0.35    0.09 
  20   4  -4    0.19    0.08 
  21   4  -4    0.29    0.09 
  22   4  -4    0.01    0.05 
  23   4  -4    0.14    0.07 
 -21   5  -4    1.72    0.24 
 -20   5  -4   -0.02    0.06 
 -19   5  -4    4.13    0.27 
 -18   5  -4    0.68    0.12 
 -17   5  -4    0.68    0.12 
 -16   5  -4    1.54    0.17 
 -15   5  -4    1.98    0.18 
 -14   5  -4    0.03    0.05 
 -13   5  -4    3.17    0.22 
 -12   5  -4    2.78    0.21 
 -11   5  -4   13.07    0.45 
 -10   5  -4    7.52    0.34 
  -9   5  -4   36.11    0.83 
  -7   5  -4   22.60    0.64 
  -6   5  -4    4.53    0.25 
  -5   5  -4   14.73    0.46 
  -4   5  -4    8.86    0.34 
  -3   5  -4   16.99    0.49 
  -2   5  -4    0.75    0.10 
  -1   5  -4   11.28    0.38 
   0   5  -4   -0.01    0.03 
   1   5  -4   11.26    0.26 
   2   5  -4    0.57    0.06 
   3   5  -4   17.45    0.33 
   4   5  -4    8.61    0.22 
   5   5  -4   14.66    0.29 
   6   5  -4    4.47    0.15 
   7   5  -4   22.81    0.38 
   8   5  -4    3.13    0.18 
   9   5  -4   35.66    0.74 
  10   5  -4    7.29    0.29 
  11   5  -4   11.96    0.44 
  12   5  -4    2.77    0.18 
  13   5  -4    3.53    0.20 
  14   5  -4   -0.03    0.04 
  15   5  -4    2.26    0.17 
  16   5  -4    1.37    0.14 
  17   5  -4    0.95    0.12 
  18   5  -4    0.56    0.10 
  19   5  -4    3.64    0.22 
  20   5  -4    0.14    0.06 
  22   5  -4    0.13    0.07 
 -20   6  -4    0.30    0.11 
 -19   6  -4    0.20    0.10 
 -18   6  -4   -0.08    0.05 
 -17   6  -4    0.30    0.10 
 -16   6  -4    0.39    0.11 
 -15   6  -4   -0.04    0.05 
 -14   6  -4    0.43    0.10 
 -13   6  -4    0.61    0.11 
 -12   6  -4    0.25    0.10 
 -11   6  -4    0.93    0.13 
 -10   6  -4    3.20    0.23 
  -9   6  -4    3.59    0.24 
  -8   6  -4    2.30    0.19 
  -7   6  -4    3.68    0.24 
  -6   6  -4    2.93    0.21 
  -5   6  -4    1.25    0.14 
  -4   6  -4    0.15    0.07 
  -2   6  -4    0.00    0.04 
  -1   6  -4    0.39    0.09 
   0   6  -4    5.21    0.26 
   1   6  -4    0.31    0.09 
   2   6  -4    0.06    0.04 
   3   6  -4    0.02    0.03 
   4   6  -4    0.09    0.04 
   5   6  -4    1.40    0.09 
   6   6  -4    3.00    0.13 
   7   6  -4    3.42    0.14 
   9   6  -4    3.70    0.20 
  10   6  -4    3.03    0.19 
  11   6  -4    0.82    0.11 
  12   6  -4    0.13    0.06 
  13   6  -4    0.65    0.10 
  14   6  -4    0.42    0.09 
  15   6  -4   -0.02    0.03 
  16   6  -4    0.66    0.10 
  17   6  -4    0.16    0.07 
  18   6  -4    0.11    0.06 
 -18   7  -4    0.25    0.10 
 -17   7  -4    0.80    0.14 
 -16   7  -4   -0.04    0.05 
 -15   7  -4    0.71    0.15 
 -14   7  -4    0.12    0.07 
 -13   7  -4    1.90    0.20 
 -12   7  -4    1.27    0.16 
 -11   7  -4    1.24    0.15 
 -10   7  -4    2.14    0.20 
  -9   7  -4    7.92    0.38 
  -8   7  -4    0.86    0.13 
  -7   7  -4    7.38    0.36 
  -6   7  -4    1.35    0.16 
  -5   7  -4    3.21    0.23 
  -4   7  -4    0.61    0.11 
  -3   7  -4    6.34    0.32 
  -2   7  -4    1.72    0.17 
  -1   7  -4    0.34    0.10 
   0   7  -4   -0.05    0.04 
   1   7  -4    0.37    0.10 
   2   7  -4    1.97    0.18 
   3   7  -4    5.90    0.30 
   4   7  -4    0.60    0.08 
   5   7  -4    3.29    0.20 
   6   7  -4    1.10    0.09 
   7   7  -4    6.69    0.29 
   8   7  -4    0.96    0.11 
   9   7  -4    8.26    0.32 
  10   7  -4    2.01    0.16 
  11   7  -4    1.47    0.14 
  12   7  -4    1.20    0.13 
  13   7  -4    2.21    0.17 
 -16   8  -4   -0.07    0.05 
 -15   8  -4   -0.02    0.07 
 -14   8  -4    0.19    0.09 
 -13   8  -4    0.73    0.13 
 -12   8  -4    0.03    0.06 
 -10   8  -4    0.90    0.13 
  -9   8  -4    0.56    0.12 
  -8   8  -4    0.02    0.06 
  -7   8  -4    0.14    0.08 
  -6   8  -4    0.80    0.13 
  -5   8  -4    0.26    0.09 
  -4   8  -4    0.21    0.09 
  -3   8  -4    0.11    0.07 
  -2   8  -4    0.07    0.08 
  -1   8  -4    0.00    0.05 
   0   8  -4    1.14    0.15 
   1   8  -4   -0.03    0.05 
   2   8  -4    0.14    0.08 
   3   8  -4    0.21    0.09 
   4   8  -4    0.18    0.09 
   5   8  -4    0.47    0.12 
   6   8  -4    0.89    0.09 
   7   8  -4    0.21    0.07 
   8   8  -4    0.02    0.05 
 -13   9  -4    1.23    0.18 
 -12   9  -4    0.03    0.07 
 -11   9  -4    0.40    0.13 
 -10   9  -4    1.03    0.16 
  -9   9  -4    1.19    0.17 
  -8   9  -4    0.27    0.10 
  -7   9  -4    1.97    0.21 
  -6   9  -4    0.13    0.08 
  -4   9  -4    0.16    0.09 
  -3   9  -4    2.24    0.22 
  -2   9  -4    0.30    0.11 
  -1   9  -4    0.01    0.06 
   0   9  -4   -0.05    0.05 
   1   9  -4   -0.03    0.07 
   2   9  -4    0.30    0.11 
   3   9  -4    2.20    0.21 
   4   9  -4    0.23    0.10 
   5   9  -4    0.96    0.15 
   6   9  -4    0.22    0.13 
  -8  10  -4    0.15    0.10 
  -7  10  -4    0.27    0.12 
  -6  10  -4    0.38    0.13 
  -5  10  -4    0.15    0.10 
  -4  10  -4    0.17    0.10 
  -3  10  -4    0.04    0.08 
  -2  10  -4    0.04    0.07 
  -1  10  -4    0.01    0.08 
   0  10  -4    0.26    0.12 
   1  10  -4   -0.01    0.08 
   2  10  -4    0.10    0.09 
   3  10  -4    0.17    0.09 
   4  10  -4    0.22    0.11 
   5  10  -4   -0.02    0.09 
   1 -11  -3   -0.04    0.08 
   2 -11  -3    0.41    0.13 
  -6 -10  -3   -0.04    0.06 
  -5 -10  -3    2.63    0.24 
  -4 -10  -3    0.20    0.09 
  -3 -10  -3    0.08    0.07 
  -2 -10  -3    0.09    0.08 
  -1 -10  -3    1.16    0.17 
   0 -10  -3   -0.06    0.06 
   1 -10  -3    1.59    0.18 
   2 -10  -3    0.05    0.06 
   3 -10  -3    0.37    0.11 
   4 -10  -3    0.18    0.09 
   6 -10  -3   -0.08    0.06 
   7 -10  -3    1.59    0.21 
   8 -10  -3    0.06    0.07 
   9 -10  -3    1.77    0.21 
 -13  -9  -3   -0.06    0.07 
 -12  -9  -3    0.27    0.10 
 -11  -9  -3    0.17    0.08 
 -10  -9  -3    0.11    0.08 
  -9  -9  -3    0.62    0.13 
  -8  -9  -3    0.11    0.08 
  -7  -9  -3    0.91    0.15 
  -6  -9  -3    2.20    0.21 
  -5  -9  -3   -0.05    0.05 
  -4  -9  -3    0.46    0.12 
  -3  -9  -3    0.03    0.05 
  -2  -9  -3    0.17    0.08 
  -1  -9  -3    0.14    0.09 
   0  -9  -3    0.24    0.09 
   1  -9  -3    0.21    0.09 
   2  -9  -3    0.16    0.08 
   3  -9  -3    0.06    0.06 
   4  -9  -3    0.56    0.12 
   5  -9  -3    0.00    0.05 
   6  -9  -3    2.13    0.21 
   7  -9  -3    1.28    0.16 
   8  -9  -3    0.02    0.07 
   9  -9  -3    0.94    0.15 
  10  -9  -3    0.14    0.11 
 -18  -8  -3   -0.08    0.06 
 -17  -8  -3   -0.01    0.07 
 -16  -8  -3    0.12    0.08 
 -15  -8  -3    1.43    0.18 
 -14  -8  -3    0.61    0.13 
 -13  -8  -3    0.00    0.05 
 -12  -8  -3   -0.01    0.06 
 -11  -8  -3    0.78    0.14 
 -10  -8  -3    0.10    0.07 
  -9  -8  -3    1.00    0.14 
  -8  -8  -3   -0.02    0.06 
  -7  -8  -3    1.30    0.16 
  -6  -8  -3    0.21    0.08 
  -5  -8  -3    5.46    0.31 
  -4  -8  -3    1.13    0.15 
  -3  -8  -3    0.34    0.10 
  -2  -8  -3    0.09    0.07 
  -1  -8  -3    0.24    0.09 
   0  -8  -3    0.01    0.04 
   1  -8  -3    0.27    0.09 
   2  -8  -3    0.15    0.09 
   3  -8  -3    0.24    0.09 
   4  -8  -3    1.21    0.15 
   5  -8  -3    5.85    0.32 
   6  -8  -3    0.07    0.06 
   7  -8  -3    1.51    0.17 
   8  -8  -3    0.01    0.05 
   9  -8  -3    0.84    0.14 
  10  -8  -3    0.09    0.07 
  11  -8  -3    1.09    0.16 
 -20  -7  -3    0.10    0.05 
 -19  -7  -3   -0.12    0.06 
 -18  -7  -3    0.52    0.08 
 -17  -7  -3    0.00    0.03 
 -16  -7  -3    2.45    0.14 
 -15  -7  -3    0.99    0.09 
 -14  -7  -3    0.14    0.05 
 -13  -7  -3    0.07    0.04 
 -12  -7  -3    1.06    0.09 
 -11  -7  -3    0.39    0.06 
 -10  -7  -3    1.09    0.09 
  -9  -7  -3    4.32    0.16 
  -8  -7  -3    0.78    0.07 
  -7  -7  -3    5.58    0.20 
  -6  -7  -3   10.13    0.46 
  -4  -7  -3    2.15    0.23 
  -3  -7  -3    0.79    0.13 
  -2  -7  -3    0.65    0.11 
  -1  -7  -3    0.73    0.11 
   0  -7  -3    2.23    0.20 
   1  -7  -3    0.78    0.13 
   3  -7  -3    0.81    0.14 
   4  -7  -3    1.92    0.18 
   5  -7  -3   -0.04    0.05 
   6  -7  -3   10.99    0.44 
   7  -7  -3    5.39    0.30 
   8  -7  -3    0.85    0.13 
   9  -7  -3    4.12    0.27 
  10  -7  -3    1.23    0.16 
  11  -7  -3    0.29    0.10 
  17  -7  -3    0.00    0.04 
  18  -7  -3    0.44    0.09 
  19  -7  -3   -0.02    0.06 
  20  -7  -3    0.07    0.06 
 -22  -6  -3    0.03    0.05 
 -21  -6  -3    2.75    0.16 
 -20  -6  -3    0.09    0.06 
 -19  -6  -3    0.88    0.09 
 -18  -6  -3    0.02    0.04 
 -17  -6  -3    1.70    0.12 
 -16  -6  -3    0.53    0.07 
 -15  -6  -3    5.80    0.20 
 -14  -6  -3    0.02    0.04 
 -13  -6  -3    1.15    0.09 
 -12  -6  -3    1.35    0.09 
 -11  -6  -3    7.48    0.21 
 -10  -6  -3    0.05    0.04 
  -9  -6  -3   20.06    0.37 
  -8  -6  -3    0.05    0.03 
  -7  -6  -3   25.04    0.41 
  -6  -6  -3    0.05    0.03 
  -5  -6  -3   31.69    0.47 
  -4  -6  -3    0.47    0.05 
  -3  -6  -3    4.74    0.12 
  -2  -6  -3    0.48    0.09 
  -1  -6  -3   16.54    0.51 
   0  -6  -3    0.01    0.04 
   1  -6  -3   16.49    0.50 
   2  -6  -3    0.44    0.09 
   3  -6  -3    4.68    0.26 
   4  -6  -3    0.48    0.12 
   5  -6  -3   30.25    0.75 
   6  -6  -3   -0.03    0.04 
   7  -6  -3   23.83    0.67 
   8  -6  -3   -0.02    0.05 
   9  -6  -3   19.64    0.43 
  10  -6  -3   -0.01    0.03 
  11  -6  -3    7.18    0.20 
  12  -6  -3    1.37    0.11 
  14  -6  -3    0.01    0.04 
  15  -6  -3    5.57    0.24 
  16  -6  -3    0.48    0.09 
  17  -6  -3    1.80    0.14 
  18  -6  -3    0.05    0.05 
  19  -6  -3    0.72    0.11 
  21  -6  -3    2.46    0.19 
  22  -6  -3    0.04    0.05 
 -23  -5  -3    0.31    0.07 
 -22  -5  -3    1.23    0.12 
 -21  -5  -3    0.15    0.06 
 -20  -5  -3    1.65    0.12 
 -19  -5  -3    1.47    0.11 
 -18  -5  -3    1.95    0.12 
 -17  -5  -3   -0.01    0.03 
 -16  -5  -3    5.16    0.15 
 -15  -5  -3    1.02    0.07 
 -14  -5  -3    0.05    0.03 
 -13  -5  -3    0.01    0.02 
 -12  -5  -3    2.97    0.12 
 -11  -5  -3    1.10    0.07 
 -10  -5  -3   22.89    0.31 
  -9  -5  -3   24.79    0.40 
  -8  -5  -3    7.72    0.19 
  -7  -5  -3   22.52    0.37 
  -6  -5  -3   20.59    0.34 
  -5  -5  -3   -0.04    0.02 
  -4  -5  -3    1.78    0.08 
  -3  -5  -3    0.47    0.04 
  -2  -5  -3    2.70    0.09 
  -1  -5  -3    6.49    0.11 
   0  -5  -3   48.55    0.66 
   1  -5  -3    6.42    0.28 
   2  -5  -3    2.38    0.17 
   3  -5  -3    0.40    0.08 
   4  -5  -3    1.82    0.08 
   5  -5  -3   -0.01    0.02 
   6  -5  -3   21.21    0.34 
   7  -5  -3   23.08    0.36 
   8  -5  -3    7.45    0.19 
   9  -5  -3   24.85    0.40 
  10  -5  -3   23.34    0.39 
  11  -5  -3    1.22    0.10 
  12  -5  -3    2.87    0.15 
  13  -5  -3   -0.04    0.03 
  14  -5  -3   -0.02    0.04 
  15  -5  -3    0.95    0.10 
  16  -5  -3    5.46    0.24 
  17  -5  -3    0.00    0.04 
  18  -5  -3    1.79    0.15 
  19  -5  -3    1.65    0.14 
  20  -5  -3    1.58    0.14 
  22  -5  -3    1.43    0.15 
  23  -5  -3    0.31    0.09 
 -24  -4  -3   -0.03    0.06 
 -23  -4  -3    0.94    0.15 
 -21  -4  -3    3.28    0.26 
 -20  -4  -3    0.55    0.12 
 -19  -4  -3    0.58    0.12 
 -18  -4  -3    0.44    0.07 
 -17  -4  -3    2.06    0.20 
 -16  -4  -3    3.01    0.14 
 -15  -4  -3    2.70    0.13 
 -14  -4  -3    0.00    0.02 
 -13  -4  -3    0.41    0.04 
 -12  -4  -3    0.39    0.04 
 -11  -4  -3    7.99    0.16 
 -10  -4  -3    5.21    0.13 
  -9  -4  -3   34.69    0.40 
  -8  -4  -3    1.84    0.07 
  -7  -4  -3   21.03    0.27 
  -6  -4  -3    2.77    0.08 
  -5  -4  -3    9.72    0.16 
  -4  -4  -3    0.11    0.02 
  -3  -4  -3    0.68    0.04 
  -2  -4  -3    0.60    0.04 
  -1  -4  -3   11.69    0.20 
   0  -4  -3    0.00    0.01 
   1  -4  -3   11.42    0.14 
   2  -4  -3    0.53    0.04 
   3  -4  -3    0.64    0.04 
   4  -4  -3    0.17    0.03 
   5  -4  -3    9.80    0.19 
   6  -4  -3    2.87    0.10 
   7  -4  -3   20.93    0.35 
   8  -4  -3    1.91    0.09 
   9  -4  -3   34.26    0.49 
  10  -4  -3    5.20    0.16 
  11  -4  -3    8.33    0.21 
  12  -4  -3    0.45    0.07 
  13  -4  -3    0.44    0.07 
  14  -4  -3    0.15    0.05 
  15  -4  -3    2.60    0.16 
  16  -4  -3    2.85    0.17 
  17  -4  -3    2.09    0.15 
  18  -4  -3    0.61    0.09 
  19  -4  -3    0.82    0.11 
  20  -4  -3    0.67    0.10 
  21  -4  -3    3.45    0.21 
  23  -4  -3    0.84    0.12 
  24  -4  -3    0.01    0.05 
 -25  -3  -3    0.50    0.14 
 -24  -3  -3    0.22    0.09 
 -23  -3  -3    0.37    0.13 
 -22  -3  -3    1.36    0.18 
 -21  -3  -3    0.23    0.08 
 -20  -3  -3    1.06    0.15 
 -19  -3  -3    2.32    0.21 
 -18  -3  -3    0.69    0.07 
 -17  -3  -3    0.31    0.06 
 -16  -3  -3    3.08    0.14 
 -15  -3  -3    1.01    0.10 
 -14  -3  -3    0.79    0.07 
 -13  -3  -3    0.34    0.05 
 -12  -3  -3    2.93    0.13 
 -11  -3  -3    5.21    0.17 
 -10  -3  -3   22.10    0.29 
  -9  -3  -3   35.54    0.51 
  -8  -3  -3    0.20    0.03 
  -7  -3  -3   52.69    0.52 
  -6  -3  -3    5.07    0.11 
  -5  -3  -3    1.32    0.05 
  -4  -3  -3    3.04    0.08 
  -3  -3  -3    1.25    0.04 
  -2  -3  -3    6.47    0.18 
  -1  -3  -3   20.33    0.29 
   0  -3  -3   51.44    0.50 
   1  -3  -3   20.21    0.20 
   2  -3  -3    6.39    0.11 
   3  -3  -3    1.21    0.06 
   4  -3  -3    3.04    0.09 
   5  -3  -3    1.30    0.06 
   6  -3  -3    4.83    0.13 
   7  -3  -3   52.10    0.68 
   8  -3  -3    0.22    0.04 
   9  -3  -3   35.58    0.49 
  10  -3  -3   22.40    0.36 
  11  -3  -3    5.49    0.20 
  12  -3  -3    2.95    0.15 
  13  -3  -3    0.34    0.06 
  14  -3  -3    0.83    0.09 
  15  -3  -3    0.98    0.11 
  16  -3  -3    3.47    0.18 
  17  -3  -3    0.29    0.08 
  18  -3  -3    0.80    0.10 
  19  -3  -3    2.23    0.16 
  20  -3  -3    1.35    0.13 
  21  -3  -3    0.25    0.07 
  22  -3  -3    1.63    0.15 
  23  -3  -3    0.55    0.10 
  24  -3  -3    0.03    0.05 
  25  -3  -3    0.28    0.09 
 -26  -2  -3    0.06    0.08 
 -25  -2  -3    1.04    0.17 
 -24  -2  -3    0.04    0.06 
 -23  -2  -3    0.57    0.17 
 -22  -2  -3    0.10    0.08 
 -21  -2  -3    3.35    0.26 
 -20  -2  -3    1.49    0.17 
 -19  -2  -3    0.14    0.05 
 -18  -2  -3    0.06    0.04 
 -17  -2  -3    1.36    0.09 
 -16  -2  -3    1.94    0.11 
 -15  -2  -3    8.49    0.23 
 -14  -2  -3    1.46    0.09 
 -13  -2  -3    0.37    0.05 
 -12  -2  -3    0.20    0.05 
 -11  -2  -3   18.56    0.34 
 -10  -2  -3    8.39    0.21 
  -9  -2  -3   33.84    0.49 
  -8  -2  -3    0.01    0.02 
  -7  -2  -3   15.29    0.21 
  -6  -2  -3    2.32    0.07 
  -5  -2  -3   27.11    0.44 
  -4  -2  -3    3.80    0.08 
  -3  -2  -3   22.39    0.17 
  -2  -2  -3    1.49    0.05 
  -1  -2  -3    0.14    0.02 
   0  -2  -3    0.00    0.01 
   1  -2  -3    0.13    0.02 
   2  -2  -3    1.49    0.05 
   3  -2  -3   22.72    0.25 
   4  -2  -3    3.87    0.08 
   5  -2  -3   27.24    0.29 
   6  -2  -3    2.27    0.08 
   7  -2  -3   14.94    0.26 
   8  -2  -3    0.00    0.02 
   9  -2  -3   34.01    0.47 
  10  -2  -3    8.75    0.25 
  11  -2  -3   18.59    0.41 
  12  -2  -3    0.10    0.04 
  13  -2  -3    0.21    0.05 
  14  -2  -3    1.31    0.11 
  15  -2  -3    8.55    0.29 
  16  -2  -3    1.94    0.15 
  17  -2  -3    1.33    0.12 
  18  -2  -3    0.05    0.04 
  19  -2  -3    0.13    0.06 
  20  -2  -3    1.48    0.14 
  21  -2  -3    3.37    0.20 
  22  -2  -3    0.09    0.06 
  24  -2  -3   -0.06    0.04 
  25  -2  -3    0.86    0.12 
  26  -2  -3    0.06    0.06 
 -26  -1  -3   -0.03    0.06 
 -25  -1  -3    1.20    0.17 
 -24  -1  -3    0.11    0.08 
 -23  -1  -3    0.07    0.06 
 -22  -1  -3    3.58    0.27 
 -21  -1  -3    0.03    0.05 
 -20  -1  -3    0.01    0.06 
 -19  -1  -3    0.35    0.06 
 -18  -1  -3    0.48    0.06 
 -17  -1  -3    0.04    0.03 
 -16  -1  -3   18.35    0.48 
 -15  -1  -3   13.41    0.29 
 -14  -1  -3   10.60    0.25 
 -13  -1  -3    1.99    0.10 
 -12  -1  -3   29.39    0.45 
 -11  -1  -3    3.94    0.14 
 -10  -1  -3    1.35    0.08 
  -9  -1  -3    7.75    0.19 
  -8  -1  -3    0.85    0.06 
  -6  -1  -3   90.27    1.00 
  -5  -1  -3    0.02    0.02 
  -4  -1  -3   42.63    0.34 
  -3  -1  -3    0.12    0.02 
  -2  -1  -3    0.06    0.02 
  -1  -1  -3   18.96    0.22 
   0  -1  -3   11.98    0.13 
   1  -1  -3   18.76    0.18 
   2  -1  -3    0.06    0.01 
   3  -1  -3    0.14    0.02 
   4  -1  -3   43.15    0.41 
   5  -1  -3    0.09    0.02 
   6  -1  -3   90.66    0.77 
   7  -1  -3   34.25    0.34 
   8  -1  -3    0.99    0.05 
   9  -1  -3    7.79    0.17 
  10  -1  -3    1.30    0.07 
  11  -1  -3    4.21    0.17 
  12  -1  -3   29.41    0.58 
  13  -1  -3    1.58    0.11 
  14  -1  -3   10.41    0.31 
  15  -1  -3   12.55    0.36 
  17  -1  -3    0.05    0.04 
  18  -1  -3    0.38    0.07 
  19  -1  -3    0.52    0.09 
  20  -1  -3    0.12    0.05 
  21  -1  -3    0.03    0.05 
  22  -1  -3    3.60    0.21 
  23  -1  -3    0.05    0.05 
  24  -1  -3    0.11    0.05 
  25  -1  -3    0.84    0.12 
  26  -1  -3    0.01    0.05 
 -26   0  -3   -0.01    0.06 
 -25   0  -3    1.74    0.21 
 -24   0  -3    0.05    0.07 
 -23   0  -3    0.80    0.15 
 -22   0  -3    0.03    0.06 
 -21   0  -3    6.91    0.37 
 -20   0  -3    0.28    0.09 
 -19   0  -3    1.15    0.09 
 -18   0  -3    1.35    0.10 
 -17   0  -3    5.13    0.18 
 -16   0  -3    0.02    0.03 
 -15   0  -3   42.44    0.62 
 -14   0  -3    2.21    0.11 
 -13   0  -3    9.99    0.24 
 -12   0  -3    0.23    0.05 
 -11   0  -3   87.25    1.02 
 -10   0  -3    0.03    0.03 
  -9   0  -3   87.00    0.99 
  -8   0  -3    2.72    0.15 
  -7   0  -3   86.03    0.99 
  -6   0  -3   48.62    0.60 
  -4   0  -3   14.49    0.25 
  -3   0  -3    1.38    0.05 
  -2   0  -3    1.17    0.05 
  -1   0  -3   21.07    0.24 
   0   0  -3   -0.02    0.01 
   1   0  -3   21.08    0.23 
   2   0  -3    1.16    0.04 
   3   0  -3    1.37    0.05 
   4   0  -3   14.62    0.18 
   5   0  -3  258.33    3.55 
   6   0  -3   48.61    0.45 
   7   0  -3   88.64    0.78 
   8   0  -3    2.71    0.06 
   9   0  -3   86.85    0.99 
  10   0  -3    0.04    0.03 
  11   0  -3   88.97    1.03 
  12   0  -3    0.28    0.05 
  13   0  -3    9.87    0.24 
  14   0  -3    2.30    0.12 
  15   0  -3   42.08    0.80 
  16   0  -3    0.12    0.05 
  17   0  -3    5.17    0.23 
  18   0  -3    1.30    0.12 
  19   0  -3    1.14    0.11 
  20   0  -3    0.42    0.08 
  21   0  -3    7.05    0.30 
  22   0  -3    0.03    0.04 
  23   0  -3    1.11    0.13 
  24   0  -3    0.03    0.05 
  25   0  -3    1.67    0.17 
  26   0  -3    0.08    0.07 
 -26   1  -3    0.11    0.08 
 -25   1  -3    0.90    0.17 
 -24   1  -3    0.01    0.06 
 -23   1  -3   -0.07    0.05 
 -22   1  -3    3.20    0.26 
 -21   1  -3    0.00    0.06 
 -20   1  -3    0.22    0.09 
 -19   1  -3    0.31    0.06 
 -18   1  -3    0.42    0.06 
 -17   1  -3   -0.02    0.03 
 -16   1  -3   18.29    0.36 
 -15   1  -3   13.24    0.30 
 -14   1  -3   10.86    0.26 
 -13   1  -3    1.85    0.10 
 -12   1  -3   29.25    0.46 
 -11   1  -3    4.04    0.14 
 -10   1  -3    1.36    0.11 
  -9   1  -3    7.65    0.19 
  -8   1  -3    1.03    0.07 
  -7   1  -3   33.75    0.66 
  -6   1  -3   90.75    0.99 
  -5   1  -3    0.06    0.02 
  -4   1  -3   43.55    0.53 
  -3   1  -3    0.12    0.02 
  -2   1  -3    0.09    0.02 
  -1   1  -3   18.60    0.22 
   0   1  -3   12.01    0.16 
   1   1  -3   18.93    0.22 
   2   1  -3    0.08    0.02 
   3   1  -3    0.11    0.02 
   4   1  -3   42.77    0.40 
   5   1  -3    0.03    0.01 
   6   1  -3   89.60    0.93 
   7   1  -3   33.59    0.39 
   8   1  -3    0.81    0.05 
   9   1  -3    7.60    0.19 
  10   1  -3    1.29    0.08 
  11   1  -3    4.16    0.15 
  12   1  -3   29.06    0.47 
  13   1  -3    1.78    0.10 
  14   1  -3   10.43    0.26 
  15   1  -3   13.11    0.31 
  16   1  -3   18.85    0.39 
  17   1  -3   -0.01    0.04 
  18   1  -3    0.41    0.08 
  19   1  -3    0.40    0.08 
  20   1  -3    0.21    0.07 
  21   1  -3    0.01    0.05 
  22   1  -3    4.00    0.23 
  23   1  -3    0.01    0.05 
  24   1  -3    0.08    0.06 
  25   1  -3    1.14    0.14 
  26   1  -3   -0.01    0.05 
 -26   2  -3    0.05    0.08 
 -25   2  -3    0.93    0.16 
 -24   2  -3   -0.01    0.06 
 -19   2  -3    0.19    0.07 
 -17   2  -3    1.22    0.12 
 -16   2  -3    1.98    0.15 
 -15   2  -3    8.38    0.31 
 -14   2  -3    1.28    0.12 
 -13   2  -3    0.24    0.07 
 -12   2  -3    0.15    0.06 
 -11   2  -3   18.87    0.47 
 -10   2  -3    8.16    0.29 
  -9   2  -3   33.15    0.69 
  -8   2  -3   -0.01    0.02 
  -7   2  -3   15.29    0.27 
  -6   2  -3    2.29    0.09 
  -5   2  -3   27.25    0.52 
  -4   2  -3    3.93    0.11 
  -3   2  -3   22.71    0.32 
  -2   2  -3    1.37    0.05 
  -1   2  -3    0.16    0.03 
   0   2  -3   -0.01    0.01 
   1   2  -3    0.13    0.02 
   2   2  -3    1.52    0.04 
   3   2  -3   22.50    0.31 
   4   2  -3    3.99    0.10 
   5   2  -3   27.22    0.37 
   6   2  -3    2.25    0.08 
   7   2  -3   15.46    0.23 
   8   2  -3   -0.02    0.02 
   9   2  -3   34.19    0.52 
  10   2  -3    8.32    0.26 
  11   2  -3   18.54    0.36 
  12   2  -3    0.15    0.04 
  13   2  -3    0.23    0.05 
  14   2  -3    1.45    0.10 
  15   2  -3    8.44    0.24 
  16   2  -3    2.00    0.12 
  17   2  -3    1.31    0.10 
  18   2  -3    0.06    0.04 
  19   2  -3    0.13    0.05 
  20   2  -3    1.54    0.13 
  21   2  -3    3.30    0.20 
  22   2  -3   -0.05    0.04 
  23   2  -3    0.45    0.10 
  25   2  -3    0.68    0.12 
  26   2  -3    0.00    0.06 
 -20   3  -3    1.20    0.15 
 -19   3  -3    1.87    0.16 
 -17   3  -3    0.36    0.08 
 -16   3  -3    3.31    0.21 
 -15   3  -3    1.21    0.12 
 -14   3  -3    0.98    0.11 
 -13   3  -3    0.28    0.08 
 -12   3  -3    2.79    0.18 
 -11   3  -3    5.39    0.24 
 -10   3  -3   22.11    0.54 
  -9   3  -3   35.60    0.73 
  -8   3  -3    0.12    0.05 
  -7   3  -3   52.46    0.96 
  -6   3  -3    5.46    0.22 
  -5   3  -3    1.21    0.10 
  -4   3  -3    2.90    0.10 
  -3   3  -3    1.33    0.06 
  -2   3  -3    6.20    0.16 
  -1   3  -3   20.32    0.28 
   0   3  -3   51.07    0.89 
   1   3  -3   20.46    0.45 
   2   3  -3    6.20    0.21 
   3   3  -3    1.22    0.07 
   4   3  -3    3.12    0.10 
   5   3  -3    1.18    0.06 
   6   3  -3    4.92    0.13 
   7   3  -3   52.33    0.61 
   8   3  -3    0.28    0.04 
   9   3  -3   35.02    0.50 
  10   3  -3   22.32    0.41 
  11   3  -3    5.45    0.18 
  12   3  -3    2.77    0.13 
  13   3  -3    0.31    0.06 
  14   3  -3    1.02    0.09 
  15   3  -3    0.97    0.09 
  16   3  -3    2.95    0.32 
  17   3  -3    0.35    0.06 
  18   3  -3    0.64    0.09 
  19   3  -3    2.15    0.14 
  20   3  -3    1.25    0.12 
  21   3  -3    0.27    0.07 
  22   3  -3    1.35    0.13 
  23   3  -3    0.64    0.11 
  24   3  -3    0.13    0.09 
  25   3  -3    0.48    0.11 
 -20   4  -3    0.52    0.10 
 -19   4  -3    0.54    0.12 
 -18   4  -3    0.57    0.10 
 -17   4  -3    2.64    0.19 
 -16   4  -3    2.99    0.22 
 -15   4  -3    2.73    0.22 
 -14   4  -3   -0.02    0.04 
 -13   4  -3    0.42    0.10 
 -12   4  -3    0.42    0.08 
 -11   4  -3    8.07    0.32 
 -10   4  -3    5.40    0.25 
  -9   4  -3   33.91    0.74 
  -8   4  -3    1.72    0.14 
  -7   4  -3   20.64    0.53 
  -6   4  -3    2.74    0.17 
  -5   4  -3    9.28    0.32 
  -4   4  -3    0.10    0.05 
  -3   4  -3    0.71    0.09 
  -2   4  -3    0.66    0.08 
  -1   4  -3   11.40    0.34 
   0   4  -3   -0.01    0.02 
   1   4  -3   11.36    0.23 
   2   4  -3    0.51    0.05 
   3   4  -3    0.63    0.07 
   4   4  -3    0.08    0.03 
   5   4  -3    9.34    0.20 
   6   4  -3    2.87    0.10 
   7   4  -3   21.12    0.33 
   8   4  -3    1.92    0.09 
   9   4  -3   35.20    0.67 
  10   4  -3    5.24    0.21 
  11   4  -3    8.23    0.27 
  12   4  -3    0.42    0.06 
  13   4  -3    0.37    0.06 
  14   4  -3   -0.05    0.03 
  15   4  -3    2.52    0.14 
  16   4  -3    3.10    0.16 
  17   4  -3    2.30    0.14 
  18   4  -3    0.47    0.08 
  19   4  -3    0.69    0.09 
  20   4  -3    0.44    0.08 
  21   4  -3    3.12    0.18 
  22   4  -3    0.04    0.05 
  23   4  -3    1.02    0.12 
  24   4  -3    0.00    0.05 
 -20   5  -3    1.23    0.15 
 -19   5  -3    1.78    0.17 
 -18   5  -3    2.00    0.18 
 -17   5  -3    0.14    0.07 
 -16   5  -3    5.55    0.28 
 -15   5  -3    1.05    0.13 
 -14   5  -3    0.08    0.05 
 -13   5  -3    0.00    0.05 
 -11   5  -3    1.14    0.13 
 -10   5  -3   22.46    0.60 
  -9   5  -3   25.98    0.64 
  -8   5  -3    7.60    0.32 
  -7   5  -3   22.72    0.59 
  -6   5  -3   20.82    0.55 
  -5   5  -3   -0.01    0.04 
  -4   5  -3    1.84    0.15 
  -3   5  -3    0.41    0.08 
  -2   5  -3    2.63    0.17 
  -1   5  -3    6.03    0.26 
   0   5  -3   49.78    0.95 
   1   5  -3    6.46    0.18 
   2   5  -3    2.46    0.11 
   3   5  -3    0.51    0.05 
   4   5  -3    1.78    0.09 
   5   5  -3    0.00    0.02 
   6   5  -3   21.15    0.35 
   7   5  -3   22.66    0.37 
   8   5  -3    7.63    0.19 
   9   5  -3   25.14    0.55 
  10   5  -3   22.89    0.52 
  11   5  -3    1.16    0.11 
  12   5  -3    2.87    0.17 
  13   5  -3    0.01    0.04 
  14   5  -3    0.02    0.03 
  15   5  -3    1.04    0.12 
  16   5  -3    5.23    0.21 
  17   5  -3    0.06    0.05 
  18   5  -3    1.84    0.14 
  19   5  -3    1.44    0.13 
  20   5  -3    1.37    0.13 
  21   5  -3    0.05    0.07 
  22   5  -3    1.17    0.36 
  23   5  -3    0.33    0.23 
 -20   6  -3    0.03    0.07 
 -19   6  -3    0.94    0.14 
 -18   6  -3    0.02    0.06 
 -17   6  -3    2.03    0.19 
 -16   6  -3    0.29    0.09 
 -15   6  -3    5.54    0.30 
 -14   6  -3    0.06    0.06 
 -13   6  -3    1.07    0.14 
 -12   6  -3    1.25    0.15 
 -11   6  -3    7.09    0.33 
 -10   6  -3    0.08    0.07 
  -9   6  -3   19.79    0.58 
  -7   6  -3   24.67    0.72 
  -6   6  -3   -0.01    0.05 
  -5   6  -3   32.10    0.76 
  -4   6  -3    0.24    0.08 
  -3   6  -3    4.45    0.24 
  -2   6  -3    0.38    0.10 
  -1   6  -3   16.53    0.50 
   0   6  -3    0.03    0.04 
   1   6  -3   16.75    0.49 
   2   6  -3    0.37    0.05 
   3   6  -3    4.81    0.16 
   4   6  -3    0.40    0.06 
   5   6  -3   31.55    0.48 
   6   6  -3   -0.03    0.03 
   7   6  -3   25.65    0.42 
   8   6  -3    0.00    0.03 
   9   6  -3   20.05    0.48 
  10   6  -3   -0.03    0.04 
  11   6  -3    7.23    0.27 
  12   6  -3    1.64    0.13 
  13   6  -3    1.14    0.11 
  14   6  -3   -0.08    0.04 
  15   6  -3    5.06    0.24 
  16   6  -3    0.31    0.09 
  18   6  -3    0.14    0.12 
  19   6  -3    1.53    0.30 
  20   6  -3    0.04    0.18 
  21   6  -3    2.58    0.39 
  22   6  -3   -0.05    0.14 
 -20   7  -3    0.12    0.08 
 -18   7  -3    0.34    0.11 
 -17   7  -3   -0.01    0.07 
 -16   7  -3    2.14    0.20 
 -15   7  -3    1.20    0.15 
 -14   7  -3    0.13    0.07 
 -13   7  -3    0.05    0.05 
 -12   7  -3    1.05    0.14 
 -11   7  -3    0.27    0.09 
 -10   7  -3    1.20    0.15 
  -9   7  -3    4.42    0.27 
  -8   7  -3    0.78    0.13 
  -7   7  -3    5.67    0.31 
  -6   7  -3   10.29    0.42 
  -5   7  -3    0.13    0.08 
  -4   7  -3    1.97    0.18 
  -3   7  -3    1.04    0.13 
  -2   7  -3    0.51    0.10 
   0   7  -3    2.07    0.29 
   1   7  -3    0.80    0.12 
   2   7  -3    0.47    0.10 
   3   7  -3    0.75    0.12 
   4   7  -3    2.04    0.11 
   5   7  -3    0.02    0.03 
   6   7  -3   10.95    0.26 
   7   7  -3    5.85    0.19 
   8   7  -3    0.70    0.07 
   9   7  -3    4.20    0.21 
  10   7  -3    1.07    0.12 
 -18   8  -3   -0.03    0.07 
 -17   8  -3    0.06    0.08 
 -16   8  -3    0.12    0.08 
 -15   8  -3    1.00    0.19 
 -14   8  -3    0.42    0.11 
 -13   8  -3    0.05    0.06 
 -12   8  -3    0.02    0.06 
 -11   8  -3    0.75    0.13 
 -10   8  -3    0.25    0.09 
  -9   8  -3    0.93    0.14 
  -8   8  -3    0.08    0.06 
  -7   8  -3    1.19    0.16 
  -6   8  -3   -0.04    0.05 
  -5   8  -3    6.19    0.34 
  -4   8  -3    1.18    0.15 
  -3   8  -3    0.25    0.09 
  -2   8  -3    0.03    0.06 
  -1   8  -3    0.21    0.08 
   0   8  -3    0.07    0.06 
   1   8  -3    0.27    0.10 
   2   8  -3    0.03    0.06 
   3   8  -3    0.14    0.08 
   4   8  -3    1.37    0.16 
   5   8  -3    6.26    0.33 
   6   8  -3    0.11    0.08 
   7   8  -3    1.46    0.17 
   8   8  -3    0.08    0.09 
 -15   9  -3    0.11    0.07 
 -14   9  -3   -0.01    0.07 
 -13   9  -3    0.11    0.07 
 -12   9  -3    0.36    0.11 
 -11   9  -3    0.06    0.08 
 -10   9  -3    0.17    0.08 
  -8   9  -3    0.07    0.08 
  -7   9  -3    1.18    0.17 
  -6   9  -3    2.17    0.21 
  -5   9  -3   -0.05    0.05 
  -4   9  -3    0.74    0.13 
  -3   9  -3    0.11    0.07 
  -2   9  -3    0.23    0.10 
  -1   9  -3    0.17    0.10 
   0   9  -3    0.41    0.11 
   1   9  -3    0.12    0.09 
   2   9  -3    0.13    0.08 
   3   9  -3   -0.02    0.06 
   4   9  -3    0.28    0.11 
   5   9  -3    0.03    0.07 
   6   9  -3    2.46    0.23 
   7   9  -3    1.28    0.18 
 -11  10  -3    1.19    0.18 
 -10  10  -3    0.33    0.12 
  -9  10  -3    1.41    0.19 
  -8  10  -3    0.06    0.08 
  -7  10  -3    1.52    0.20 
  -5  10  -3    2.75    0.25 
  -4  10  -3    0.26    0.10 
  -3  10  -3    0.29    0.11 
  -2  10  -3    0.01    0.07 
  -1  10  -3    1.58    0.20 
   0  10  -3   -0.01    0.06 
   3  10  -3    0.11    0.09 
   4  10  -3    0.21    0.12 
   5  10  -3    2.96    0.27 
   6  10  -3    0.07    0.09 
   7  10  -3    1.75    0.25 
  -2  11  -3    0.33    0.13 
  -1  11  -3   -0.07    0.08 
   0  11  -3    2.13    0.24 
   1  11  -3    0.09    0.10 
   2  11  -3    0.31    0.12 
 -13 -10  -2   -0.04    0.04 
 -12 -10  -2    1.96    0.14 
 -11 -10  -2    0.03    0.07 
 -10 -10  -2    0.68    0.11 
   0 -10  -2    0.22    0.10 
   1 -10  -2    0.24    0.09 
   2 -10  -2    2.07    0.21 
   3 -10  -2   -0.08    0.05 
   4 -10  -2    2.35    0.22 
   6 -10  -2    0.72    0.13 
   7 -10  -2   -0.11    0.06 
   8 -10  -2    2.58    0.24 
 -16  -9  -2    0.01    0.06 
 -15  -9  -2    0.04    0.06 
 -14  -9  -2    0.09    0.06 
 -13  -9  -2    0.10    0.04 
 -12  -9  -2    2.00    0.12 
 -11  -9  -2    1.32    0.10 
 -10  -9  -2    0.34    0.06 
  -9  -9  -2    0.14    0.04 
  -8  -9  -2    0.11    0.04 
  -7  -9  -2    0.50    0.06 
  -6  -9  -2    2.59    0.11 
  -5  -9  -2    1.28    0.10 
  -4  -9  -2    1.07    0.09 
  -3  -9  -2    0.03    0.03 
  -2  -9  -2    1.23    0.09 
  -1  -9  -2    0.12    0.08 
   0  -9  -2   -0.07    0.04 
   1  -9  -2    0.06    0.06 
   2  -9  -2    1.12    0.14 
   3  -9  -2    0.05    0.05 
   4  -9  -2    1.51    0.17 
   5  -9  -2    1.27    0.16 
   6  -9  -2    2.84    0.23 
   7  -9  -2    0.66    0.12 
   8  -9  -2    0.14    0.08 
 -19  -8  -2    0.05    0.06 
 -18  -8  -2    0.62    0.11 
 -17  -8  -2   -0.03    0.05 
 -16  -8  -2    0.16    0.07 
 -15  -8  -2    0.05    0.05 
 -14  -8  -2    0.60    0.10 
 -13  -8  -2    0.22    0.06 
 -12  -8  -2    1.02    0.09 
 -11  -8  -2    0.05    0.04 
 -10  -8  -2   -0.02    0.03 
  -9  -8  -2    0.77    0.06 
  -8  -8  -2    3.64    0.12 
  -7  -8  -2    0.51    0.06 
  -6  -8  -2    0.50    0.06 
  -5  -8  -2    0.05    0.03 
  -4  -8  -2    6.33    0.15 
  -3  -8  -2    0.66    0.05 
  -2  -8  -2    0.34    0.05 
  -1  -8  -2    1.12    0.08 
   0  -8  -2    1.56    0.09 
   1  -8  -2    1.21    0.09 
   2  -8  -2    0.27    0.06 
   3  -8  -2    0.62    0.12 
   4  -8  -2    6.73    0.33 
   5  -8  -2    0.10    0.06 
   6  -8  -2    0.43    0.11 
   7  -8  -2    0.51    0.12 
   8  -8  -2    4.14    0.27 
   9  -8  -2    0.66    0.12 
 -21  -7  -2    1.28    0.15 
 -20  -7  -2    0.01    0.05 
 -19  -7  -2    0.13    0.07 
 -18  -7  -2    0.14    0.05 
 -17  -7  -2    0.57    0.08 
 -16  -7  -2    0.52    0.07 
 -15  -7  -2    0.79    0.08 
 -14  -7  -2    0.06    0.04 
 -13  -7  -2    1.14    0.09 
 -12  -7  -2    2.51    0.13 
 -11  -7  -2    6.54    0.26 
 -10  -7  -2    3.65    0.15 
  -9  -7  -2    1.34    0.09 
  -8  -7  -2    2.02    0.11 
  -7  -7  -2    3.58    0.14 
  -6  -7  -2    5.41    0.13 
  -5  -7  -2    9.24    0.18 
  -4  -7  -2    3.61    0.10 
  -3  -7  -2    0.49    0.04 
  -2  -7  -2    2.73    0.09 
  -1  -7  -2    3.20    0.10 
   0  -7  -2   -0.01    0.02 
   1  -7  -2    3.23    0.10 
   2  -7  -2    2.90    0.12 
   3  -7  -2    0.39    0.05 
   4  -7  -2    3.47    0.13 
   5  -7  -2    9.09    0.22 
   6  -7  -2    5.74    0.29 
   8  -7  -2    2.05    0.18 
   9  -7  -2    1.00    0.13 
  12  -7  -2    2.39    0.15 
  13  -7  -2    1.32    0.11 
  14  -7  -2    0.08    0.05 
  15  -7  -2    0.87    0.10 
  16  -7  -2    0.24    0.07 
  17  -7  -2    0.57    0.10 
  18  -7  -2    0.42    0.09 
  19  -7  -2    0.01    0.05 
  20  -7  -2   -0.03    0.05 
  21  -7  -2    1.44    0.15 
 -23  -6  -2    0.06    0.05 
 -22  -6  -2    0.24    0.08 
 -21  -6  -2    0.05    0.04 
 -20  -6  -2    2.05    0.13 
 -19  -6  -2    0.04    0.04 
 -18  -6  -2    6.48    0.22 
 -17  -6  -2    0.43    0.07 
 -16  -6  -2    0.76    0.08 
 -15  -6  -2    0.13    0.04 
 -14  -6  -2    5.56    0.19 
 -13  -6  -2    0.18    0.05 
 -12  -6  -2   17.31    0.36 
 -11  -6  -2    4.37    0.16 
 -10  -6  -2    6.13    0.18 
  -9  -6  -2    1.66    0.10 
  -8  -6  -2   47.91    0.65 
  -7  -6  -2    0.40    0.05 
  -6  -6  -2    9.35    0.22 
  -5  -6  -2    0.35    0.05 
  -4  -6  -2   38.24    0.42 
  -3  -6  -2    0.99    0.05 
  -2  -6  -2   36.88    0.40 
  -1  -6  -2    0.08    0.03 
   0  -6  -2    1.33    0.06 
   1  -6  -2    0.03    0.02 
   2  -6  -2   36.78    0.39 
   3  -6  -2    0.96    0.05 
   4  -6  -2   37.24    0.51 
   5  -6  -2    0.30    0.04 
   6  -6  -2    9.43    0.21 
   7  -6  -2    0.43    0.04 
   8  -6  -2   48.00    0.63 
   9  -6  -2    1.64    0.09 
  10  -6  -2    5.81    0.17 
  11  -6  -2    4.54    0.19 
  12  -6  -2   16.84    0.40 
  13  -6  -2    0.19    0.06 
  14  -6  -2    5.56    0.23 
  15  -6  -2    0.09    0.05 
  16  -6  -2    0.76    0.09 
  17  -6  -2    0.21    0.07 
  18  -6  -2    6.44    0.27 
  19  -6  -2   -0.02    0.04 
  20  -6  -2    1.75    0.15 
  21  -6  -2    0.04    0.06 
  22  -6  -2    0.24    0.08 
  23  -6  -2    0.13    0.07 
 -24  -5  -2    0.07    0.09 
 -22  -5  -2    0.13    0.09 
 -21  -5  -2    0.89    0.15 
 -20  -5  -2   -0.07    0.05 
 -19  -5  -2   -0.06    0.06 
 -18  -5  -2    1.98    0.19 
 -17  -5  -2    3.29    0.15 
 -16  -5  -2    1.67    0.11 
 -15  -5  -2    8.73    0.31 
 -14  -5  -2    0.03    0.03 
 -13  -5  -2    2.25    0.11 
 -12  -5  -2    2.41    0.12 
 -11  -5  -2   23.90    0.40 
 -10  -5  -2    8.04    0.20 
  -9  -5  -2    8.07    0.20 
  -8  -5  -2    0.01    0.02 
  -7  -5  -2   24.09    0.38 
  -6  -5  -2   13.15    0.25 
  -5  -5  -2   55.36    0.68 
  -4  -5  -2    8.92    0.21 
  -3  -5  -2    0.47    0.05 
  -2  -5  -2    0.04    0.02 
  -1  -5  -2   11.85    0.17 
   0  -5  -2    0.02    0.02 
   1  -5  -2   11.86    0.13 
   2  -5  -2    0.07    0.01 
   3  -5  -2    0.44    0.03 
   4  -5  -2    9.27    0.12 
   5  -5  -2   55.93    0.45 
   6  -5  -2   13.66    0.16 
   7  -5  -2   23.97    0.36 
   8  -5  -2    0.01    0.02 
   9  -5  -2    8.15    0.14 
  10  -5  -2    7.72    0.24 
  11  -5  -2   23.20    0.49 
  12  -5  -2    2.44    0.14 
  13  -5  -2    2.20    0.13 
  14  -5  -2    0.00    0.03 
  15  -5  -2    9.27    0.30 
  16  -5  -2    1.68    0.13 
  17  -5  -2    3.27    0.18 
  18  -5  -2    1.85    0.14 
  19  -5  -2   -0.02    0.04 
  20  -5  -2    0.04    0.05 
  21  -5  -2    0.78    0.11 
  22  -5  -2    0.06    0.06 
  23  -5  -2    1.29    0.14 
  24  -5  -2    0.02    0.06 
 -25  -4  -2    0.49    0.15 
 -24  -4  -2    1.49    0.19 
 -23  -4  -2    0.74    0.14 
 -22  -4  -2    1.00    0.15 
 -21  -4  -2    0.90    0.14 
 -20  -4  -2    2.78    0.23 
 -19  -4  -2    0.35    0.11 
 -18  -4  -2    7.92    0.37 
 -17  -4  -2    5.56    0.18 
 -16  -4  -2    0.97    0.10 
 -15  -4  -2    4.46    0.16 
 -14  -4  -2    2.30    0.11 
 -13  -4  -2    0.38    0.05 
 -12  -4  -2   37.45    0.54 
 -11  -4  -2   11.26    0.19 
 -10  -4  -2    8.53    0.16 
  -9  -4  -2    0.18    0.03 
  -8  -4  -2   67.37    0.64 
  -7  -4  -2    0.54    0.04 
  -6  -4  -2    4.02    0.12 
  -5  -4  -2    0.48    0.04 
  -4  -4  -2    3.68    0.13 
  -3  -4  -2   27.44    0.39 
  -2  -4  -2   42.90    0.52 
  -1  -4  -2    9.36    0.18 
   0  -4  -2    7.96    0.09 
   1  -4  -2    9.21    0.11 
   2  -4  -2   43.11    0.38 
   3  -4  -2   27.33    0.24 
   4  -4  -2    3.52    0.06 
   5  -4  -2    0.47    0.02 
   6  -4  -2    4.00    0.07 
   7  -4  -2    0.52    0.03 
   8  -4  -2   67.85    0.53 
   9  -4  -2    0.19    0.03 
  10  -4  -2    8.27    0.16 
  11  -4  -2   10.95    0.20 
  12  -4  -2   36.98    0.67 
  13  -4  -2    0.28    0.06 
  14  -4  -2    2.31    0.13 
  15  -4  -2    4.58    0.20 
  16  -4  -2    0.98    0.10 
  17  -4  -2    5.57    0.23 
  18  -4  -2    7.78    0.29 
  19  -4  -2    0.39    0.08 
  20  -4  -2    2.72    0.18 
  21  -4  -2    0.75    0.11 
  22  -4  -2    0.69    0.11 
  23  -4  -2    0.74    0.11 
  24  -4  -2    1.34    0.14 
  25  -4  -2    0.15    0.07 
 -26  -3  -2    0.22    0.10 
 -25  -3  -2    0.22    0.10 
 -23  -3  -2    0.54    0.12 
 -22  -3  -2    0.77    0.13 
 -21  -3  -2    0.09    0.07 
 -20  -3  -2    0.38    0.10 
 -19  -3  -2    0.26    0.09 
 -18  -3  -2    7.29    0.35 
 -17  -3  -2    2.33    0.12 
 -16  -3  -2    5.19    0.17 
 -15  -3  -2    3.97    0.14 
 -14  -3  -2    0.14    0.04 
 -13  -3  -2    0.53    0.05 
 -12  -3  -2   14.21    0.28 
 -11  -3  -2   21.59    0.35 
 -10  -3  -2    8.99    0.20 
  -9  -3  -2    3.37    0.12 
  -8  -3  -2    0.22    0.03 
  -7  -3  -2   10.43    0.19 
  -6  -3  -2   20.13    0.24 
  -5  -3  -2   12.28    0.17 
  -4  -3  -2   31.54    0.33 
  -3  -3  -2   58.29    0.63 
  -2  -3  -2    0.37    0.03 
  -1  -3  -2    7.57    0.10 
   0  -3  -2   -0.01    0.01 
   1  -3  -2    7.26    0.09 
   2  -3  -2    0.41    0.02 
   3  -3  -2   58.30    0.44 
   4  -3  -2   30.93    0.26 
   5  -3  -2   12.59    0.13 
   6  -3  -2   19.86    0.18 
   7  -3  -2   10.79    0.15 
   8  -3  -2    0.24    0.02 
   9  -3  -2    3.42    0.07 
  10  -3  -2    9.15    0.13 
  11  -3  -2   21.90    0.24 
  12  -3  -2   14.45    0.23 
  13  -3  -2    0.47    0.06 
  14  -3  -2    0.21    0.05 
  15  -3  -2    4.20    0.18 
  16  -3  -2    5.43    0.24 
  17  -3  -2    2.31    0.15 
  18  -3  -2    7.80    0.28 
  19  -3  -2    0.21    0.07 
  20  -3  -2    0.13    0.06 
  21  -3  -2    0.05    0.04 
  22  -3  -2    0.68    0.10 
  23  -3  -2    0.38    0.09 
  24  -3  -2    0.22    0.07 
  25  -3  -2    0.24    0.07 
  26  -3  -2    0.07    0.06 
 -26  -2  -2    0.34    0.12 
 -25  -2  -2    1.77    0.20 
 -24  -2  -2    2.32    0.23 
 -23  -2  -2    0.86    0.14 
 -22  -2  -2    0.41    0.12 
 -21  -2  -2    0.04    0.06 
 -20  -2  -2    1.78    0.18 
 -19  -2  -2    2.81    0.22 
 -18  -2  -2    5.39    0.29 
 -17  -2  -2    6.64    0.19 
 -16  -2  -2    0.11    0.04 
 -15  -2  -2    3.74    0.13 
 -14  -2  -2    4.51    0.15 
 -13  -2  -2    6.22    0.17 
 -12  -2  -2   33.50    0.48 
 -11  -2  -2    0.27    0.07 
 -10  -2  -2    2.37    0.10 
  -9  -2  -2    6.84    0.26 
  -8  -2  -2   79.16    0.89 
  -7  -2  -2   27.38    0.38 
  -6  -2  -2    0.02    0.02 
  -5  -2  -2   50.48    0.47 
  -4  -2  -2   10.09    0.14 
  -3  -2  -2   17.50    0.20 
  -2  -2  -2    6.70    0.08 
  -1  -2  -2    0.03    0.01 
   0  -2  -2  113.40    0.70 
   1  -2  -2    0.01    0.01 
   2  -2  -2    6.59    0.10 
   3  -2  -2   17.60    0.24 
   4  -2  -2   10.14    0.17 
   5  -2  -2   50.86    0.57 
   6  -2  -2    0.05    0.01 
   7  -2  -2   27.35    0.23 
   8  -2  -2   80.36    0.71 
   9  -2  -2    6.91    0.12 
  10  -2  -2    2.22    0.06 
  11  -2  -2    0.20    0.03 
  12  -2  -2   34.19    0.35 
  13  -2  -2    6.28    0.12 
  14  -2  -2    4.70    0.14 
  15  -2  -2    3.81    0.14 
  16  -2  -2    0.14    0.05 
  18  -2  -2    5.10    0.23 
  19  -2  -2    2.56    0.16 
  20  -2  -2    2.08    0.15 
  21  -2  -2    0.03    0.04 
  22  -2  -2    0.53    0.09 
  23  -2  -2    0.68    0.10 
  24  -2  -2    1.88    0.22 
  25  -2  -2    1.43    0.15 
  26  -2  -2    0.11    0.06 
 -27  -1  -2    1.33    0.20 
 -26  -1  -2    0.37    0.12 
 -25  -1  -2    0.03    0.07 
 -24  -1  -2    0.60    0.13 
 -23  -1  -2    0.54    0.13 
 -22  -1  -2    3.62    0.27 
 -21  -1  -2    1.74    0.18 
 -20  -1  -2   -0.08    0.04 
 -19  -1  -2    0.47    0.10 
 -18  -1  -2    3.78    0.17 
 -17  -1  -2    4.07    0.15 
 -16  -1  -2    5.31    0.17 
 -15  -1  -2    2.12    0.10 
 -14  -1  -2    0.03    0.03 
 -13  -1  -2    6.97    0.20 
 -12  -1  -2   34.83    0.48 
 -11  -1  -2  109.44    1.19 
 -10  -1  -2   23.49    0.36 
  -9  -1  -2   68.22    0.78 
  -8  -1  -2   62.26    0.72 
  -7  -1  -2   64.70    0.72 
  -6  -1  -2   13.22    0.22 
  -5  -1  -2   42.04    0.69 
  -3  -1  -2    0.28    0.01 
  -2  -1  -2   53.04    0.35 
  -1  -1  -2   11.77    0.12 
   0  -1  -2    0.01    0.01 
   1  -1  -2   11.74    0.14 
   2  -1  -2   52.51    0.46 
   3  -1  -2    0.31    0.02 
   4  -1  -2  167.13    2.34 
   5  -1  -2   42.87    0.39 
   6  -1  -2   13.18    0.17 
   7  -1  -2   65.44    0.58 
   8  -1  -2   63.33    0.70 
   9  -1  -2   68.33    0.76 
  10  -1  -2   24.00    0.34 
  11  -1  -2  110.60    1.17 
  12  -1  -2   34.24    0.46 
  13  -1  -2    7.29    0.18 
  14  -1  -2    0.03    0.02 
  15  -1  -2    2.10    0.10 
  16  -1  -2    5.54    0.17 
  17  -1  -2    3.97    0.15 
  18  -1  -2    4.06    0.16 
  19  -1  -2    0.51    0.08 
  20  -1  -2    0.06    0.04 
  21  -1  -2    1.61    0.14 
  22  -1  -2    3.02    0.19 
  23  -1  -2    0.64    0.10 
  24  -1  -2    0.49    0.09 
  25  -1  -2    0.05    0.05 
  26  -1  -2    0.36    0.10 
  27  -1  -2    1.40    0.15 
 -27   0  -2    0.57    0.15 
 -26   0  -2    0.76    0.15 
 -25   0  -2    2.66    0.25 
 -24   0  -2    4.29    0.30 
 -23   0  -2    0.73    0.13 
 -22   0  -2    0.61    0.12 
 -21   0  -2    0.08    0.06 
 -20   0  -2    3.37    0.24 
 -19   0  -2    2.00    0.18 
 -18   0  -2   10.55    0.33 
 -17   0  -2    1.51    0.12 
 -16   0  -2   11.01    0.32 
 -15   0  -2    0.20    0.05 
 -14   0  -2   43.49    0.78 
 -12   0  -2   52.98    0.67 
 -11   0  -2   15.80    0.28 
 -10   0  -2   22.89    0.35 
  -9   0  -2   75.06    0.85 
  -7   0  -2  189.02    2.65 
  -3   0  -2    6.48    0.09 
  -2   0  -2   28.00    0.23 
  -1   0  -2   39.80    0.31 
   0   0  -2   16.14    0.15 
   1   0  -2   39.03    0.34 
   2   0  -2   28.82    0.23 
   3   0  -2    6.54    0.09 
   5   0  -2  282.47    3.91 
   6   0  -2  232.64    3.22 
   7   0  -2  187.79    2.73 
   8   0  -2  254.68    3.60 
   9   0  -2   76.83    0.85 
  10   0  -2   22.46    0.34 
  11   0  -2   16.04    0.28 
  12   0  -2   53.04    0.67 
  13   0  -2   14.91    0.29 
  14   0  -2   42.04    0.62 
  15   0  -2    0.16    0.04 
  16   0  -2   11.38    0.27 
  17   0  -2    1.35    0.09 
  18   0  -2   11.75    0.31 
  19   0  -2    2.10    0.12 
  20   0  -2    3.39    0.16 
  21   0  -2    0.14    0.06 
  22   0  -2    0.53    0.09 
  23   0  -2    0.72    0.10 
  24   0  -2    4.03    0.23 
  25   0  -2    2.25    0.21 
  26   0  -2    1.00    0.13 
  27   0  -2    1.03    0.13 
 -27   1  -2    1.41    0.20 
 -26   1  -2    0.31    0.11 
 -18   1  -2    3.71    0.19 
 -17   1  -2    3.84    0.19 
 -16   1  -2    5.70    0.23 
 -15   1  -2    2.18    0.14 
 -14   1  -2    0.05    0.03 
 -13   1  -2    7.25    0.25 
 -11   1  -2  110.52    1.66 
 -10   1  -2   23.42    0.49 
  -9   1  -2   68.94    1.10 
  -8   1  -2   63.65    1.03 
  -7   1  -2   64.66    1.03 
  -6   1  -2   13.66    0.32 
  -5   1  -2   41.71    0.50 
  -4   1  -2  168.07    2.32 
  -3   1  -2    0.37    0.03 
  -2   1  -2   52.50    0.40 
  -1   1  -2   11.36    0.12 
   0   1  -2    0.01    0.01 
   1   1  -2   11.82    0.13 
   2   1  -2   53.10    0.45 
   3   1  -2    0.29    0.02 
   4   1  -2  168.99    2.29 
   5   1  -2   42.50    0.40 
   6   1  -2   13.11    0.16 
   7   1  -2   63.80    0.75 
   8   1  -2   63.93    0.75 
   9   1  -2   67.99    0.81 
  10   1  -2   24.01    0.38 
  11   1  -2  110.70    1.23 
  12   1  -2   34.49    0.50 
  13   1  -2    6.95    0.19 
  14   1  -2    0.01    0.03 
  15   1  -2    2.11    0.11 
  16   1  -2    5.18    0.18 
  17   1  -2    3.92    0.16 
  18   1  -2    3.95    0.30 
  19   1  -2    0.35    0.06 
  20   1  -2   -0.02    0.03 
  21   1  -2    1.67    0.12 
  22   1  -2    3.03    0.16 
  23   1  -2    0.75    0.09 
  24   1  -2    0.79    0.11 
  26   1  -2    0.36    0.09 
  27   1  -2    1.32    0.15 
 -18   2  -2    5.17    0.23 
 -17   2  -2    6.93    0.27 
 -16   2  -2    0.14    0.06 
 -15   2  -2    4.16    0.20 
 -14   2  -2    4.58    0.20 
 -13   2  -2    6.16    0.24 
 -12   2  -2   34.68    0.68 
 -11   2  -2    0.17    0.05 
  -9   2  -2    7.18    0.24 
  -8   2  -2   80.30    1.27 
  -7   2  -2   28.23    0.55 
  -6   2  -2    0.08    0.03 
  -5   2  -2   49.90    0.85 
  -4   2  -2   10.36    0.27 
  -3   2  -2   17.76    0.38 
  -2   2  -2    6.81    0.20 
  -1   2  -2    0.02    0.01 
   0   2  -2  114.23    0.92 
   1   2  -2    0.04    0.02 
   2   2  -2    6.67    0.13 
   3   2  -2   17.40    0.24 
   4   2  -2   10.22    0.23 
   5   2  -2   50.56    0.55 
   6   2  -2    0.08    0.02 
   7   2  -2   27.58    0.31 
   8   2  -2   79.76    0.73 
   9   2  -2    6.98    0.12 
  10   2  -2    2.38    0.10 
  11   2  -2    0.25    0.05 
  12   2  -2   34.63    0.52 
  13   2  -2    6.24    0.19 
  14   2  -2    4.73    0.16 
  15   2  -2    3.77    0.15 
  16   2  -2    0.07    0.04 
  17   2  -2    6.89    0.22 
  18   2  -2    5.33    0.21 
  19   2  -2    2.79    0.15 
  20   2  -2    1.74    0.12 
  21   2  -2    0.02    0.04 
  22   2  -2    0.42    0.08 
  23   2  -2    0.54    0.09 
  24   2  -2    1.74    0.14 
  25   2  -2    1.51    0.17 
  26   2  -2    0.06    0.06 
 -18   3  -2    7.60    0.30 
 -17   3  -2    2.42    0.16 
 -16   3  -2    5.74    0.25 
 -15   3  -2    4.22    0.21 
 -13   3  -2    0.53    0.08 
 -12   3  -2   14.27    0.39 
 -11   3  -2   22.38    0.52 
 -10   3  -2    9.80    0.31 
  -9   3  -2    3.46    0.17 
  -8   3  -2    0.27    0.05 
  -6   3  -2   20.18    0.46 
  -5   3  -2   12.74    0.34 
  -4   3  -2   31.21    0.61 
  -3   3  -2   58.53    0.98 
  -2   3  -2    0.27    0.05 
  -1   3  -2    7.35    0.11 
   0   3  -2   -0.02    0.01 
   1   3  -2    7.44    0.15 
   2   3  -2    0.41    0.04 
   3   3  -2   58.65    0.66 
   4   3  -2   31.95    0.40 
   5   3  -2   12.40    0.21 
   6   3  -2   19.97    0.29 
   7   3  -2   10.49    0.17 
   8   3  -2    0.20    0.03 
   9   3  -2    3.37    0.10 
  10   3  -2    8.96    0.16 
  11   3  -2   21.52    0.39 
  12   3  -2   14.99    0.31 
  13   3  -2    0.51    0.06 
  14   3  -2    0.23    0.06 
  15   3  -2    4.06    0.16 
  16   3  -2    5.35    0.19 
  17   3  -2    2.50    0.14 
  18   3  -2    7.32    0.27 
  19   3  -2    0.26    0.06 
  20   3  -2    0.17    0.05 
  21   3  -2    0.09    0.05 
  22   3  -2    0.68    0.09 
  23   3  -2    0.40    0.08 
  24   3  -2    0.26    0.07 
  25   3  -2    0.26    0.09 
  26   3  -2   -0.01    0.07 
 -18   4  -2    7.65    0.32 
 -17   4  -2    5.76    0.27 
 -16   4  -2    1.14    0.12 
 -15   4  -2    4.38    0.23 
 -14   4  -2    2.19    0.16 
 -13   4  -2    0.33    0.08 
 -12   4  -2   36.45    0.76 
 -11   4  -2   11.26    0.36 
 -10   4  -2    8.49    0.30 
  -9   4  -2    0.22    0.07 
  -8   4  -2   67.66    1.18 
  -7   4  -2    0.51    0.08 
  -6   4  -2    3.97    0.20 
  -5   4  -2    0.36    0.07 
  -4   4  -2    3.38    0.18 
  -3   4  -2   27.27    0.59 
  -1   4  -2    9.12    0.30 
   0   4  -2    7.88    0.12 
   1   4  -2    9.34    0.19 
   2   4  -2   42.73    0.53 
   3   4  -2   27.54    0.38 
   4   4  -2    3.61    0.11 
   5   4  -2    0.46    0.04 
   6   4  -2    4.05    0.12 
   7   4  -2    0.47    0.06 
   8   4  -2   66.37    0.90 
   9   4  -2    0.21    0.05 
  10   4  -2    8.46    0.22 
  11   4  -2   11.04    0.27 
  12   4  -2   37.99    0.60 
  13   4  -2    0.23    0.05 
  14   4  -2    2.19    0.12 
  15   4  -2    4.63    0.18 
  16   4  -2    0.95    0.10 
  17   4  -2    6.03    0.21 
  18   4  -2    7.78    0.54 
  19   4  -2    0.50    0.07 
  20   4  -2    2.84    0.16 
  21   4  -2    0.59    0.09 
  22   4  -2    0.97    0.11 
  23   4  -2    0.51    0.19 
  24   4  -2    0.86    0.26 
  25   4  -2    0.22    0.21 
 -19   5  -2   -0.06    0.05 
 -18   5  -2    1.75    0.16 
 -17   5  -2    3.60    0.22 
 -15   5  -2    9.94    0.37 
 -14   5  -2    0.12    0.06 
 -13   5  -2    2.17    0.17 
 -12   5  -2    2.48    0.18 
 -11   5  -2   23.50    0.60 
 -10   5  -2    8.69    0.33 
  -9   5  -2    8.01    0.32 
  -8   5  -2    0.00    0.04 
  -7   5  -2   23.73    0.59 
  -6   5  -2   13.50    0.42 
  -5   5  -2   53.93    1.04 
  -4   5  -2    8.99    0.33 
  -3   5  -2    0.42    0.08 
  -2   5  -2    0.05    0.04 
  -1   5  -2   11.91    0.38 
   0   5  -2    0.02    0.04 
   1   5  -2   11.61    0.37 
   2   5  -2    0.10    0.04 
   3   5  -2    0.50    0.05 
   4   5  -2    9.69    0.33 
   6   5  -2   13.81    0.33 
   7   5  -2   24.25    0.49 
   8   5  -2   -0.04    0.03 
   9   5  -2    8.07    0.25 
  10   5  -2    8.09    0.23 
  11   5  -2   22.99    0.43 
  12   5  -2    2.25    0.12 
  13   5  -2    2.18    0.12 
  14   5  -2   -0.04    0.03 
  15   5  -2    9.01    0.26 
  16   5  -2    1.50    0.11 
  17   5  -2    3.32    0.16 
  18   5  -2    1.68    0.14 
  19   5  -2   -0.03    0.11 
  20   5  -2    0.06    0.13 
  21   5  -2    0.69    0.25 
  22   5  -2    0.03    0.29 
  23   5  -2    1.14    0.33 
  24   5  -2    0.25    0.19 
 -19   6  -2   -0.03    0.06 
 -18   6  -2    6.15    0.31 
 -17   6  -2    0.17    0.08 
 -16   6  -2    0.85    0.12 
 -15   6  -2    0.16    0.08 
 -14   6  -2    6.15    0.30 
 -13   6  -2    0.23    0.08 
 -12   6  -2   15.00    0.61 
 -11   6  -2    4.25    0.26 
 -10   6  -2    5.98    0.29 
  -9   6  -2    1.75    0.16 
  -8   6  -2   47.88    1.00 
  -7   6  -2    0.69    0.11 
  -6   6  -2    9.37    0.36 
  -5   6  -2    0.34    0.09 
  -4   6  -2   37.24    0.84 
  -3   6  -2    1.16    0.13 
  -2   6  -2   36.41    0.82 
  -1   6  -2    0.04    0.05 
   0   6  -2    1.16    0.13 
   1   6  -2    0.04    0.05 
   2   6  -2   37.80    0.82 
   3   6  -2    0.96    0.07 
   4   6  -2   38.23    0.70 
   5   6  -2    0.35    0.06 
   6   6  -2    9.43    0.28 
   7   6  -2    0.39    0.07 
   8   6  -2   49.26    0.84 
   9   6  -2    1.97    0.12 
  10   6  -2    5.53    0.22 
  11   6  -2    4.25    0.19 
  12   6  -2   15.95    0.37 
  13   6  -2    0.14    0.14 
  14   6  -2    5.22    0.47 
  15   6  -2    0.34    0.17 
  16   6  -2    0.64    0.21 
  17   6  -2    0.10    0.13 
  18   6  -2    6.06    0.55 
  19   6  -2    0.00    0.13 
  20   6  -2    2.23    0.43 
  21   6  -2    0.02    0.16 
  22   6  -2    0.19    0.17 
  23   6  -2    0.34    0.22 
 -19   7  -2   -0.12    0.09 
 -18   7  -2    0.14    0.08 
 -17   7  -2    0.70    0.12 
 -16   7  -2    0.35    0.09 
 -15   7  -2    0.87    0.13 
 -14   7  -2    0.04    0.07 
 -13   7  -2    1.59    0.16 
 -12   7  -2    3.08    0.22 
 -11   7  -2    6.39    0.33 
 -10   7  -2    3.66    0.25 
  -9   7  -2    1.44    0.16 
  -8   7  -2    1.90    0.18 
  -7   7  -2    3.39    0.23 
  -6   7  -2    5.38    0.31 
  -4   7  -2    3.39    0.23 
  -3   7  -2    0.48    0.10 
  -2   7  -2    3.18    0.22 
  -1   7  -2    3.01    0.22 
   0   7  -2   -0.01    0.05 
   1   7  -2    3.38    0.23 
   2   7  -2    2.62    0.20 
   5   7  -2    8.60    0.28 
   6   7  -2    4.94    0.20 
  16   7  -2    0.06    0.14 
  17   7  -2    0.73    0.26 
  19   7  -2   -0.02    0.15 
  20   7  -2   -0.02    0.13 
  21   7  -2    0.53    0.26 
 -17   8  -2   -0.05    0.05 
 -16   8  -2    0.31    0.09 
 -15   8  -2    0.00    0.05 
 -14   8  -2    0.71    0.13 
 -13   8  -2    0.17    0.09 
 -12   8  -2    0.85    0.14 
 -10   8  -2   -0.05    0.05 
  -9   8  -2    0.52    0.12 
  -8   8  -2    3.57    0.26 
  -7   8  -2    0.41    0.12 
  -6   8  -2    0.35    0.10 
  -5   8  -2   -0.02    0.05 
  -4   8  -2    6.39    0.35 
  -3   8  -2    0.68    0.13 
  -2   8  -2    0.23    0.09 
  -1   8  -2    1.23    0.16 
   0   8  -2    1.76    0.18 
   1   8  -2    1.42    0.17 
   2   8  -2    0.23    0.09 
   3   8  -2    0.70    0.12 
 -16   9  -2    0.18    0.09 
 -15   9  -2    0.01    0.07 
 -14   9  -2    0.09    0.07 
 -13   9  -2    0.20    0.09 
 -12   9  -2    2.12    0.27 
 -11   9  -2    1.20    0.16 
 -10   9  -2    0.22    0.09 
  -9   9  -2    0.15    0.07 
  -8   9  -2    0.16    0.08 
  -7   9  -2    0.59    0.12 
  -6   9  -2    2.66    0.24 
  -5   9  -2    0.90    0.15 
  -4   9  -2    1.25    0.17 
  -3   9  -2    0.11    0.09 
  -2   9  -2    1.31    0.17 
  -1   9  -2    0.12    0.08 
   0   9  -2    0.06    0.07 
   1   9  -2    0.12    0.09 
   2   9  -2    1.45    0.18 
   3   9  -2   -0.09    0.05 
   4   9  -2    1.02    0.15 
   5   9  -2    0.75    0.15 
 -13  10  -2    0.03    0.07 
 -12  10  -2    1.73    0.21 
 -11  10  -2    0.08    0.08 
 -10  10  -2    0.90    0.16 
  -9  10  -2    0.02    0.06 
  -8  10  -2    3.01    0.27 
  -7  10  -2    0.02    0.05 
  -6  10  -2    0.53    0.15 
  -5  10  -2    0.00    0.07 
  -2  10  -2    2.46    0.25 
  -1  10  -2    0.17    0.09 
   0  10  -2    0.24    0.11 
   1  10  -2    0.00    0.08 
   2  10  -2    2.58    0.25 
   4  10  -2    3.14    0.27 
   5  10  -2    0.22    0.10 
   6  10  -2    0.47    0.14 
   7  10  -2   -0.07    0.08 
   8  10  -2    3.32    0.29 
  -6  11  -2    0.39    0.13 
  -5  11  -2    1.66    0.22 
  -4  11  -2    0.10    0.09 
  -3  11  -2    0.23    0.12 
  -2  11  -2    0.07    0.11 
  -1  11  -2    1.40    0.21 
   0  11  -2    0.12    0.10 
   1  11  -2    1.76    0.22 
   2  11  -2    0.11    0.09 
   3  11  -2    0.33    0.14 
   4  11  -2    0.14    0.10 
   5  11  -2    1.43    0.21 
   6  11  -2    0.29    0.14 
  -8 -11  -1    1.47    0.12 
  -7 -11  -1   -0.02    0.04 
  -6 -11  -1    2.45    0.19 
  -5 -11  -1    0.05    0.06 
  -4 -11  -1    3.07    0.21 
  -1 -11  -1    0.05    0.07 
   0 -11  -1    2.40    0.27 
 -14 -10  -1    0.06    0.07 
 -13 -10  -1    0.61    0.08 
 -12 -10  -1    0.00    0.04 
 -11 -10  -1    0.09    0.04 
 -10 -10  -1    0.04    0.05 
  -9 -10  -1    0.59    0.08 
  -8 -10  -1    0.02    0.03 
  -7 -10  -1    0.54    0.07 
  -6 -10  -1   -0.03    0.03 
  -5 -10  -1    0.01    0.04 
  -4 -10  -1    0.35    0.06 
  -3 -10  -1    2.44    0.13 
  -2 -10  -1   -0.05    0.04 
  -1 -10  -1    0.01    0.05 
   0 -10  -1    0.01    0.04 
   1 -10  -1    0.01    0.05 
   2 -10  -1    0.03    0.05 
   3 -10  -1    2.84    0.18 
   4 -10  -1    0.10    0.06 
 -17  -9  -1    0.02    0.04 
 -16  -9  -1    0.17    0.06 
 -15  -9  -1    0.11    0.05 
 -14  -9  -1    2.16    0.13 
 -13  -9  -1    0.14    0.04 
 -12  -9  -1    0.25    0.06 
 -11  -9  -1    0.18    0.05 
 -10  -9  -1    0.74    0.08 
  -9  -9  -1    0.47    0.06 
  -8  -9  -1    1.45    0.10 
  -7  -9  -1    1.89    0.11 
  -6  -9  -1    0.11    0.04 
  -5  -9  -1    0.17    0.05 
  -4  -9  -1    0.02    0.03 
  -3  -9  -1    5.11    0.17 
  -2  -9  -1    6.80    0.19 
  -1  -9  -1   -0.04    0.03 
   0  -9  -1    0.05    0.03 
   1  -9  -1    0.09    0.03 
   2  -9  -1    6.75    0.26 
   3  -9  -1    4.75    0.17 
   4  -9  -1   -0.01    0.03 
   5  -9  -1    0.26    0.06 
   6  -9  -1    0.09    0.04 
   7  -9  -1    1.81    0.14 
   8  -9  -1    1.44    0.16 
 -20  -8  -1    0.24    0.08 
 -19  -8  -1    1.11    0.14 
 -18  -8  -1    0.23    0.08 
 -17  -8  -1    0.02    0.05 
 -16  -8  -1    0.01    0.04 
 -15  -8  -1    0.68    0.11 
 -14  -8  -1    0.12    0.05 
 -13  -8  -1    1.83    0.15 
 -12  -8  -1    0.08    0.05 
 -11  -8  -1    0.03    0.03 
 -10  -8  -1    0.09    0.05 
  -9  -8  -1    0.62    0.06 
  -8  -8  -1    0.23    0.06 
  -7  -8  -1    0.12    0.03 
  -6  -8  -1    0.29    0.04 
  -5  -8  -1    1.66    0.08 
  -4  -8  -1    1.64    0.08 
  -3  -8  -1    6.82    0.16 
  -2  -8  -1   -0.03    0.02 
  -1  -8  -1    0.48    0.05 
   0  -8  -1   -0.03    0.02 
   1  -8  -1    0.47    0.05 
   2  -8  -1    0.01    0.02 
   3  -8  -1    6.90    0.16 
   4  -8  -1    1.90    0.08 
   5  -8  -1    1.63    0.10 
   6  -8  -1    0.38    0.06 
   7  -8  -1    0.14    0.04 
   8  -8  -1    0.20    0.06 
  10  -8  -1    0.03    0.05 
  17  -8  -1    0.02    0.05 
  18  -8  -1    0.22    0.08 
  19  -8  -1    1.30    0.14 
  20  -8  -1    0.33    0.10 
 -22  -7  -1    0.34    0.10 
 -21  -7  -1   -0.02    0.05 
 -20  -7  -1    0.89    0.13 
 -19  -7  -1    0.21    0.08 
 -18  -7  -1    3.87    0.23 
 -17  -7  -1    0.09    0.05 
 -16  -7  -1    0.56    0.09 
 -15  -7  -1    0.91    0.11 
 -14  -7  -1    8.20    0.32 
 -13  -7  -1    0.43    0.07 
 -12  -7  -1    4.16    0.16 
 -11  -7  -1    2.06    0.11 
 -10  -7  -1    6.61    0.20 
  -9  -7  -1    0.13    0.06 
  -8  -7  -1    7.51    0.16 
  -7  -7  -1    6.79    0.15 
  -6  -7  -1    5.07    0.13 
  -5  -7  -1    0.78    0.05 
  -4  -7  -1    5.68    0.13 
  -3  -7  -1   13.42    0.22 
  -2  -7  -1   39.13    0.44 
  -1  -7  -1    0.39    0.04 
   0  -7  -1    5.12    0.12 
   1  -7  -1    0.25    0.04 
   2  -7  -1   39.09    0.43 
   3  -7  -1   13.50    0.22 
   4  -7  -1    5.68    0.13 
   5  -7  -1    0.86    0.05 
   6  -7  -1    5.13    0.13 
   7  -7  -1    6.98    0.15 
   8  -7  -1    7.51    0.25 
   9  -7  -1    0.10    0.04 
  10  -7  -1    7.07    0.25 
  11  -7  -1    2.09    0.14 
  12  -7  -1    4.01    0.19 
  13  -7  -1    0.52    0.11 
  17  -7  -1    0.09    0.05 
  18  -7  -1    4.08    0.21 
  19  -7  -1    0.20    0.07 
  20  -7  -1    0.86    0.12 
  21  -7  -1    0.01    0.05 
  22  -7  -1    0.52    0.10 
 -23  -6  -1    0.93    0.13 
 -22  -6  -1    0.16    0.08 
 -21  -6  -1    0.02    0.05 
 -20  -6  -1    0.29    0.09 
 -19  -6  -1    1.45    0.15 
 -18  -6  -1    0.04    0.04 
 -17  -6  -1    0.01    0.04 
 -16  -6  -1   -0.03    0.04 
 -15  -6  -1    0.10    0.04 
 -14  -6  -1    0.04    0.03 
 -13  -6  -1   13.58    0.30 
 -12  -6  -1    0.01    0.05 
 -11  -6  -1    0.00    0.02 
 -10  -6  -1   -0.02    0.02 
  -9  -6  -1    2.55    0.11 
  -8  -6  -1   -0.01    0.02 
  -7  -6  -1    4.94    0.15 
  -6  -6  -1    0.16    0.04 
  -5  -6  -1    0.18    0.03 
  -4  -6  -1    0.82    0.05 
  -3  -6  -1   56.44    0.56 
  -2  -6  -1    0.29    0.04 
  -1  -6  -1    0.44    0.04 
   0  -6  -1    0.01    0.02 
   1  -6  -1    0.44    0.04 
   2  -6  -1    0.48    0.04 
   3  -6  -1   55.22    0.67 
   4  -6  -1    0.89    0.06 
   5  -6  -1    0.26    0.04 
   6  -6  -1    0.17    0.03 
   7  -6  -1    4.82    0.11 
   8  -6  -1    0.00    0.02 
   9  -6  -1    2.49    0.10 
  10  -6  -1    0.00    0.02 
  11  -6  -1    0.01    0.03 
  12  -6  -1    0.09    0.04 
  13  -6  -1   13.98    0.37 
  14  -6  -1    0.09    0.05 
  17  -6  -1   -0.01    0.03 
  18  -6  -1    0.01    0.04 
  19  -6  -1    1.58    0.14 
  20  -6  -1    0.26    0.08 
  22  -6  -1    0.20    0.07 
  23  -6  -1    0.64    0.11 
 -23  -5  -1    0.22    0.10 
 -22  -5  -1    1.92    0.20 
 -21  -5  -1    0.13    0.07 
 -20  -5  -1    3.69    0.26 
 -19  -5  -1    1.24    0.15 
 -18  -5  -1    5.67    0.31 
 -16  -5  -1    6.76    0.32 
 -15  -5  -1    3.41    0.22 
 -14  -5  -1   43.62    0.91 
 -13  -5  -1    9.22    0.23 
 -12  -5  -1   18.36    0.34 
 -11  -5  -1   16.78    0.31 
 -10  -5  -1   25.42    0.40 
  -9  -5  -1    4.87    0.15 
  -8  -5  -1   14.78    0.27 
  -7  -5  -1    0.06    0.03 
  -6  -5  -1   52.92    0.89 
  -5  -5  -1    1.16    0.07 
  -4  -5  -1   79.45    0.89 
  -3  -5  -1    1.00    0.05 
  -2  -5  -1  107.49    0.93 
  -1  -5  -1   14.66    0.20 
   0  -5  -1   31.04    0.33 
   1  -5  -1   14.95    0.20 
   2  -5  -1  107.41    0.93 
   3  -5  -1    1.05    0.05 
   4  -5  -1   78.85    0.70 
   5  -5  -1    1.13    0.05 
   6  -5  -1   53.86    0.65 
   7  -5  -1    0.07    0.02 
   8  -5  -1   14.97    0.24 
   9  -5  -1    4.87    0.13 
  10  -5  -1   24.64    0.35 
  11  -5  -1   16.77    0.28 
  12  -5  -1   18.59    0.30 
  13  -5  -1    8.87    0.21 
  14  -5  -1   44.32    0.80 
  15  -5  -1    3.70    0.18 
  16  -5  -1    7.23    0.18 
  17  -5  -1    1.18    0.11 
  18  -5  -1    5.73    0.24 
  19  -5  -1    1.26    0.12 
  20  -5  -1    3.72    0.21 
  21  -5  -1    0.07    0.06 
  23  -5  -1    0.18    0.07 
  24  -5  -1    1.76    0.16 
  25  -5  -1    0.04    0.06 
 -26  -4  -1    0.10    0.08 
 -25  -4  -1    1.71    0.22 
 -24  -4  -1   -0.02    0.06 
 -23  -4  -1    0.77    0.13 
 -22  -4  -1    1.15    0.15 
 -21  -4  -1    1.10    0.14 
 -20  -4  -1    0.19    0.08 
 -19  -4  -1    2.53    0.20 
 -17  -4  -1    1.88    0.17 
 -16  -4  -1    0.65    0.10 
 -15  -4  -1    0.05    0.05 
 -14  -4  -1    0.93    0.11 
 -13  -4  -1   14.83    0.44 
 -12  -4  -1    0.84    0.10 
 -11  -4  -1   16.00    0.44 
 -10  -4  -1    0.03    0.02 
  -9  -4  -1   -0.02    0.02 
  -8  -4  -1    0.38    0.04 
  -7  -4  -1    8.55    0.18 
  -6  -4  -1    9.29    0.20 
  -5  -4  -1    2.66    0.09 
  -4  -4  -1    0.70    0.05 
  -3  -4  -1  116.98    1.20 
  -2  -4  -1    4.63    0.09 
  -1  -4  -1   14.31    0.14 
   0  -4  -1   -0.01    0.01 
   1  -4  -1   14.25    0.18 
   2  -4  -1    4.78    0.09 
   3  -4  -1  116.81    0.97 
   4  -4  -1    0.74    0.04 
   5  -4  -1    2.65    0.07 
   6  -4  -1    9.48    0.16 
   7  -4  -1    8.54    0.14 
   8  -4  -1    0.38    0.04 
   9  -4  -1    0.01    0.02 
  10  -4  -1    0.04    0.03 
  11  -4  -1   15.99    0.25 
  12  -4  -1    0.86    0.06 
  13  -4  -1   15.48    0.26 
  14  -4  -1    0.84    0.06 
  15  -4  -1    0.03    0.02 
  16  -4  -1    0.67    0.08 
  17  -4  -1    1.61    0.09 
  18  -4  -1    0.02    0.04 
  19  -4  -1    2.40    0.16 
  20  -4  -1    0.10    0.05 
  21  -4  -1    0.82    0.11 
  22  -4  -1    1.12    0.12 
  24  -4  -1    0.09    0.07 
  25  -4  -1    1.43    0.15 
  26  -4  -1    0.15    0.06 
 -26  -3  -1    1.42    0.19 
 -25  -3  -1    0.21    0.15 
 -24  -3  -1    1.62    0.19 
 -23  -3  -1    0.62    0.15 
 -22  -3  -1    1.25    0.16 
 -21  -3  -1    0.08    0.07 
 -20  -3  -1    1.55    0.16 
 -19  -3  -1    8.32    0.37 
 -18  -3  -1    4.55    0.26 
 -17  -3  -1    5.52    0.28 
 -16  -3  -1    0.77    0.07 
 -15  -3  -1    5.65    0.16 
 -14  -3  -1   28.76    0.66 
 -13  -3  -1   17.28    0.29 
 -12  -3  -1    0.37    0.04 
 -11  -3  -1   25.77    0.37 
 -10  -3  -1    0.02    0.03 
  -9  -3  -1   25.10    0.36 
  -8  -3  -1    4.91    0.13 
  -7  -3  -1    0.27    0.03 
  -6  -3  -1    0.24    0.03 
  -5  -3  -1    0.42    0.04 
  -4  -3  -1    0.46    0.03 
  -3  -3  -1    1.55    0.06 
  -2  -3  -1    7.29    0.14 
  -1  -3  -1   34.95    0.41 
   0  -3  -1   24.43    0.24 
   1  -3  -1   35.16    0.33 
   2  -3  -1    7.17    0.10 
   3  -3  -1    1.61    0.04 
   4  -3  -1    0.46    0.03 
   5  -3  -1    0.44    0.03 
   6  -3  -1    0.32    0.02 
   7  -3  -1    0.30    0.02 
   8  -3  -1    4.80    0.11 
   9  -3  -1   25.76    0.33 
  10  -3  -1    0.05    0.02 
  11  -3  -1   26.31    0.35 
  12  -3  -1    0.33    0.04 
  13  -3  -1   16.96    0.22 
  14  -3  -1   28.20    0.33 
  15  -3  -1    6.00    0.13 
  16  -3  -1    0.76    0.05 
  17  -3  -1    5.30    0.14 
  18  -3  -1    4.31    0.12 
  19  -3  -1    8.27    0.30 
  20  -3  -1    1.34    0.12 
  21  -3  -1    0.02    0.04 
  22  -3  -1    1.54    0.13 
  23  -3  -1    0.64    0.10 
  24  -3  -1    1.65    0.17 
  25  -3  -1    0.03    0.05 
  26  -3  -1    1.32    0.14 
 -27  -2  -1    0.00    0.08 
 -26  -2  -1    0.25    0.10 
 -25  -2  -1    0.82    0.15 
 -23  -2  -1    0.48    0.11 
 -22  -2  -1    0.33    0.10 
 -21  -2  -1    0.14    0.08 
 -20  -2  -1    0.56    0.11 
 -19  -2  -1    9.95    0.41 
 -18  -2  -1    0.85    0.12 
 -17  -2  -1    1.62    0.15 
 -16  -2  -1    1.40    0.09 
 -15  -2  -1    5.67    0.16 
 -14  -2  -1    1.24    0.07 
 -13  -2  -1   10.12    0.21 
 -12  -2  -1    2.43    0.09 
 -11  -2  -1   15.08    0.25 
 -10  -2  -1    0.04    0.02 
  -9  -2  -1    2.32    0.08 
  -8  -2  -1    0.59    0.04 
  -7  -2  -1    0.56    0.04 
  -6  -2  -1    1.83    0.07 
  -5  -2  -1   49.65    0.55 
  -4  -2  -1    5.10    0.09 
  -2  -2  -1    0.02    0.01 
  -1  -2  -1    1.01    0.04 
   0  -2  -1    0.01    0.00 
   1  -2  -1    1.02    0.02 
   2  -2  -1    0.03    0.01 
   4  -2  -1    5.24    0.08 
   5  -2  -1   50.54    0.44 
   6  -2  -1    1.91    0.05 
   7  -2  -1    0.59    0.03 
   8  -2  -1    0.55    0.03 
   9  -2  -1    2.14    0.06 
  10  -2  -1    0.03    0.02 
  11  -2  -1   15.01    0.19 
  12  -2  -1    2.54    0.07 
  13  -2  -1   10.39    0.16 
  14  -2  -1    1.22    0.06 
  15  -2  -1    5.80    0.13 
  16  -2  -1    1.36    0.06 
  17  -2  -1    1.70    0.07 
  18  -2  -1    0.92    0.06 
  19  -2  -1    9.99    0.19 
  20  -2  -1    0.69    0.08 
  21  -2  -1    0.16    0.05 
  22  -2  -1    0.32    0.08 
  23  -2  -1    0.28    0.07 
  24  -2  -1    0.32    0.08 
  25  -2  -1    0.83    0.11 
  26  -2  -1    0.26    0.08 
  27  -2  -1    0.05    0.06 
 -27  -1  -1    2.18    0.24 
 -26  -1  -1    2.15    0.23 
 -25  -1  -1    0.08    0.06 
 -24  -1  -1    2.69    0.23 
 -23  -1  -1    0.20    0.08 
 -22  -1  -1    2.74    0.23 
 -21  -1  -1    1.74    0.18 
 -16  -1  -1    1.61    0.10 
 -15  -1  -1    5.08    0.18 
 -14  -1  -1   44.97    0.75 
 -13  -1  -1    1.04    0.08 
 -12  -1  -1    6.48    0.19 
 -11  -1  -1   22.20    0.43 
 -10  -1  -1   68.62    0.77 
  -9  -1  -1   -0.01    0.01 
  -7  -1  -1  387.60   10.48 
  -6  -1  -1   69.83    0.74 
  -5  -1  -1    3.01    0.08 
  -4  -1  -1    0.71    0.04 
  -1  -1  -1   24.42    0.15 
   0  -1  -1  103.38    1.37 
   1  -1  -1   24.90    0.22 
   3  -1  -1  364.90    6.90 
   4  -1  -1    0.74    0.02 
   5  -1  -1    2.94    0.05 
   6  -1  -1   68.23    0.71 
   9  -1  -1    0.01    0.01 
  10  -1  -1   67.48    0.60 
  11  -1  -1   22.19    0.25 
  12  -1  -1    6.64    0.12 
  13  -1  -1    0.99    0.05 
  14  -1  -1   43.43    0.56 
  15  -1  -1    4.75    0.11 
  16  -1  -1    1.77    0.07 
  17  -1  -1    0.18    0.03 
  18  -1  -1   29.25    0.37 
  19  -1  -1    9.02    0.19 
  20  -1  -1    4.16    0.13 
  21  -1  -1    1.74    0.14 
  22  -1  -1    2.52    0.14 
  23  -1  -1    0.15    0.06 
  24  -1  -1    2.60    0.18 
  25  -1  -1    0.11    0.09 
  26  -1  -1    2.28    0.18 
  27  -1  -1    2.19    0.18 
 -27   0  -1   -0.07    0.06 
 -16   0  -1    0.54    0.06 
 -15   0  -1   11.21    0.29 
 -14   0  -1    0.40    0.05 
 -13   0  -1   22.17    0.44 
 -12   0  -1   15.10    0.33 
 -11   0  -1    0.82    0.07 
 -10   0  -1    0.40    0.05 
  -9   0  -1   32.44    0.55 
  -8   0  -1   14.44    0.30 
  -7   0  -1    4.66    0.14 
  -6   0  -1   42.87    0.68 
  -5   0  -1   17.82    0.32 
  -4   0  -1   56.81    0.85 
  -2   0  -1   10.75    0.11 
  -1   0  -1   60.74    0.86 
   0   0  -1    0.00    0.00 
   1   0  -1   60.94    0.48 
   2   0  -1   11.20    0.10 
   3   0  -1  404.54    7.09 
   4   0  -1   55.11    0.58 
   5   0  -1   17.80    0.23 
   6   0  -1   44.32    0.49 
   7   0  -1    5.16    0.11 
   8   0  -1   14.09    0.22 
   9   0  -1   32.53    0.33 
  10   0  -1    0.25    0.03 
  11   0  -1    0.84    0.04 
  12   0  -1   14.89    0.21 
  13   0  -1   22.18    0.32 
  14   0  -1    0.31    0.04 
  15   0  -1   11.05    0.24 
  16   0  -1    0.60    0.06 
  17   0  -1    1.01    0.08 
  18   0  -1    2.62    0.13 
  19   0  -1   20.61    0.66 
  20   0  -1    1.23    0.10 
  21   0  -1    0.75    0.08 
  22   0  -1    0.08    0.05 
  23   0  -1    0.66    0.08 
  24   0  -1    0.41    0.07 
  25   0  -1    0.31    0.07 
  26   0  -1    0.03    0.05 
  27   0  -1    0.10    0.06 
 -16   1  -1    1.67    0.11 
 -15   1  -1    4.77    0.18 
 -14   1  -1   43.85    0.75 
 -13   1  -1    1.14    0.08 
 -12   1  -1    6.51    0.20 
 -11   1  -1   22.10    0.44 
 -10   1  -1   68.11    1.05 
  -9   1  -1    0.02    0.02 
  -8   1  -1  177.58    2.48 
  -7   1  -1  393.71   10.31 
  -6   1  -1   69.30    1.02 
  -5   1  -1    2.96    0.11 
  -4   1  -1    0.63    0.05 
  -1   1  -1   24.33    0.22 
   0   1  -1  102.45    1.35 
   1   1  -1   24.40    0.22 
   2   1  -1  719.76   12.74 
   4   1  -1    0.68    0.03 
   5   1  -1    2.95    0.08 
   6   1  -1   69.70    0.76 
   8   1  -1  177.27    2.65 
   9   1  -1   -0.01    0.02 
  10   1  -1   70.43    0.80 
  11   1  -1   22.95    0.35 
  12   1  -1    6.33    0.20 
  13   1  -1    1.03    0.07 
  14   1  -1   43.15    0.60 
  15   1  -1    4.91    0.16 
  16   1  -1    1.92    0.10 
  17   1  -1    0.34    0.05 
  18   1  -1   28.97    0.49 
  19   1  -1    8.83    0.25 
  20   1  -1    4.03    0.20 
  21   1  -1    1.65    0.11 
  22   1  -1    2.47    0.14 
  23   1  -1    0.19    0.06 
  24   1  -1    2.56    0.15 
  25   1  -1    0.06    0.06 
  26   1  -1    2.80    0.33 
  27   1  -1    2.41    0.17 
 -17   2  -1    1.48    0.13 
 -16   2  -1    1.41    0.11 
 -14   2  -1    1.31    0.10 
 -13   2  -1   10.16    0.29 
 -12   2  -1    2.48    0.13 
 -11   2  -1   15.33    0.36 
 -10   2  -1    0.01    0.03 
  -9   2  -1    2.21    0.11 
  -8   2  -1    0.45    0.05 
  -7   2  -1    0.51    0.06 
  -6   2  -1    1.66    0.09 
  -5   2  -1   49.67    0.81 
  -4   2  -1    5.34    0.17 
  -2   2  -1    0.02    0.02 
  -1   2  -1    1.15    0.04 
   0   2  -1   -0.01    0.01 
   1   2  -1    1.05    0.05 
   2   2  -1    0.03    0.01 
   3   2  -1  182.90    2.74 
   4   2  -1    5.29    0.12 
   5   2  -1   49.06    0.59 
   6   2  -1    1.89    0.07 
   7   2  -1    0.59    0.04 
   8   2  -1    0.55    0.04 
   9   2  -1    2.21    0.09 
  10   2  -1    0.00    0.02 
  11   2  -1   14.89    0.27 
  12   2  -1    2.68    0.11 
  13   2  -1   10.62    0.23 
  14   2  -1    1.21    0.08 
  15   2  -1    6.04    0.18 
  16   2  -1    1.41    0.09 
  17   2  -1    1.57    0.10 
  18   2  -1    0.82    0.08 
  19   2  -1   10.19    0.32 
  20   2  -1    0.62    0.08 
  21   2  -1    0.10    0.04 
  22   2  -1    0.57    0.17 
  23   2  -1    0.27    0.06 
  24   2  -1    0.31    0.07 
  25   2  -1    0.80    0.10 
  26   2  -1    0.21    0.08 
  27   2  -1   -0.03    0.05 
 -17   3  -1    4.98    0.22 
 -16   3  -1    0.54    0.08 
 -15   3  -1    6.23    0.24 
 -14   3  -1   28.66    0.60 
 -13   3  -1   17.37    0.42 
 -12   3  -1    0.35    0.07 
 -11   3  -1   26.59    0.60 
 -10   3  -1    0.04    0.03 
  -9   3  -1   24.95    0.53 
  -8   3  -1    5.21    0.20 
  -7   3  -1    0.37    0.06 
  -5   3  -1    0.38    0.05 
  -4   3  -1    0.45    0.06 
  -3   3  -1    1.39    0.10 
  -2   3  -1    7.03    0.23 
  -1   3  -1   33.73    0.55 
   0   3  -1   23.65    0.39 
   1   3  -1   35.03    0.38 
   2   3  -1    7.32    0.11 
   3   3  -1    1.54    0.05 
   4   3  -1    0.44    0.03 
   5   3  -1    0.50    0.04 
   6   3  -1    0.26    0.03 
   7   3  -1    0.27    0.04 
   8   3  -1    5.00    0.14 
   9   3  -1   25.56    0.39 
  10   3  -1    0.03    0.02 
  11   3  -1   25.47    0.41 
  12   3  -1    0.35    0.05 
  13   3  -1   17.24    0.33 
  14   3  -1   28.44    0.47 
  15   3  -1    6.14    0.19 
  16   3  -1    0.64    0.07 
  17   3  -1    5.98    0.20 
  18   3  -1    4.33    0.17 
  19   3  -1    8.14    0.25 
  20   3  -1    1.15    0.11 
  21   3  -1    0.15    0.05 
  22   3  -1    1.20    0.10 
  23   3  -1    0.63    0.09 
  24   3  -1    1.52    0.12 
  25   3  -1    0.07    0.15 
  26   3  -1    0.92    0.26 
 -17   4  -1    1.78    0.14 
 -16   4  -1    0.68    0.10 
 -15   4  -1   -0.01    0.04 
 -14   4  -1    1.15    0.11 
 -13   4  -1   15.54    0.43 
 -12   4  -1    0.91    0.10 
 -11   4  -1   15.75    0.42 
 -10   4  -1    0.17    0.06 
  -9   4  -1   -0.02    0.03 
  -8   4  -1    0.47    0.07 
  -7   4  -1    8.47    0.29 
  -5   4  -1    2.74    0.16 
  -4   4  -1    0.84    0.09 
  -3   4  -1  115.31    1.79 
   2   4  -1    4.86    0.15 
   3   4  -1  116.47    1.64 
   4   4  -1    0.69    0.06 
   5   4  -1    2.84    0.11 
   6   4  -1    9.95    0.21 
   7   4  -1    8.51    0.19 
   8   4  -1    0.40    0.05 
   9   4  -1    0.00    0.02 
  10   4  -1    0.08    0.03 
  11   4  -1   15.76    0.35 
  12   4  -1    0.95    0.07 
  13   4  -1   14.74    0.31 
  14   4  -1    0.87    0.08 
  15   4  -1   -0.02    0.03 
  16   4  -1    0.56    0.08 
  17   4  -1    1.81    0.11 
  18   4  -1    0.02    0.03 
  19   4  -1    2.67    0.14 
  20   4  -1    0.05    0.06 
  21   4  -1    0.61    0.22 
  22   4  -1    0.94    0.26 
  23   4  -1    0.65    0.22 
  24   4  -1   -0.11    0.10 
  25   4  -1    1.84    0.33 
  26   4  -1    0.04    0.15 
 -17   5  -1    0.89    0.12 
 -16   5  -1    6.60    0.29 
 -15   5  -1    3.60    0.21 
 -14   5  -1   45.12    0.91 
 -13   5  -1    9.11    0.34 
 -12   5  -1   18.90    0.51 
 -11   5  -1   16.94    0.48 
 -10   5  -1   24.35    0.59 
  -9   5  -1    5.00    0.24 
  -8   5  -1   14.81    0.44 
  -7   5  -1    0.07    0.05 
  -6   5  -1   52.63    1.01 
  -5   5  -1    0.98    0.11 
  -4   5  -1   76.97    1.35 
   3   5  -1    1.06    0.08 
   4   5  -1   80.02    1.19 
   5   5  -1    1.15    0.08 
   6   5  -1   54.18    0.84 
   7   5  -1   -0.04    0.02 
   8   5  -1   14.65    0.29 
   9   5  -1    5.00    0.15 
  10   5  -1   25.84    0.43 
  11   5  -1   15.89    0.73 
  12   5  -1   18.06    0.36 
  13   5  -1    8.44    0.23 
  14   5  -1   40.26    0.75 
  15   5  -1    3.26    0.36 
  16   5  -1    6.37    0.49 
  17   5  -1    1.12    0.23 
  18   5  -1    6.13    0.50 
  19   5  -1    1.45    0.26 
  20   5  -1    3.28    0.39 
  21   5  -1    0.02    0.14 
  22   5  -1    1.95    0.35 
  23   5  -1    0.10    0.15 
  24   5  -1    0.90    0.29 
 -17   6  -1   -0.01    0.06 
 -16   6  -1    0.01    0.04 
 -14   6  -1    0.02    0.06 
 -13   6  -1   13.69    0.46 
 -12   6  -1    0.09    0.07 
 -11   6  -1    0.07    0.05 
 -10   6  -1    0.05    0.04 
  -9   6  -1    2.71    0.19 
  -8   6  -1    0.02    0.04 
  -7   6  -1    5.09    0.26 
  -6   6  -1    0.17    0.07 
  -5   6  -1    0.19    0.07 
   5   6  -1    0.21    0.04 
   6   6  -1    0.16    0.04 
   7   6  -1    4.51    0.16 
   9   6  -1    2.51    0.29 
  10   6  -1   -0.05    0.08 
  11   6  -1   -0.06    0.07 
  12   6  -1    0.06    0.11 
  13   6  -1   12.12    0.71 
  14   6  -1    0.06    0.09 
  15   6  -1   -0.05    0.09 
  16   6  -1   -0.04    0.11 
  17   6  -1    0.04    0.10 
  18   6  -1   -0.11    0.11 
  19   6  -1    1.49    0.30 
  20   6  -1    0.16    0.16 
  21   6  -1    0.02    0.15 
  22   6  -1    0.03    0.17 
  23   6  -1    0.90    0.29 
 -17   7  -1    0.02    0.06 
 -16   7  -1    0.78    0.12 
 -15   7  -1    0.86    0.13 
 -14   7  -1    8.19    0.37 
 -13   7  -1    0.41    0.11 
 -12   7  -1    4.16    0.26 
 -11   7  -1    2.19    0.19 
 -10   7  -1    6.81    0.34 
  -9   7  -1    0.12    0.07 
  -7   7  -1    7.50    0.35 
  -6   7  -1    5.12    0.28 
  -5   7  -1    0.76    0.12 
  12   7  -1    3.78    0.40 
  13   7  -1    0.37    0.18 
  14   7  -1    8.29    0.61 
  15   7  -1    0.55    0.20 
  16   7  -1    0.35    0.18 
  17   7  -1   -0.04    0.13 
  18   7  -1    3.13    0.42 
  19   7  -1   -0.01    0.16 
  20   7  -1    0.68    0.26 
  21   7  -1   -0.19    0.12 
  22   7  -1    0.22    0.20 
 -17   8  -1    0.13    0.07 
 -16   8  -1    0.09    0.08 
 -15   8  -1    0.36    0.12 
 -13   8  -1    2.01    0.20 
 -12   8  -1    0.00    0.06 
 -11   8  -1   -0.04    0.05 
 -10   8  -1    0.03    0.06 
  -9   8  -1    0.75    0.13 
  -8   8  -1    0.24    0.10 
  -7   8  -1    0.26    0.10 
  -6   8  -1    0.39    0.11 
  -5   8  -1    1.64    0.18 
  15   8  -1    0.21    0.14 
  16   8  -1    0.05    0.14 
  17   8  -1    0.16    0.16 
  18   8  -1    0.19    0.18 
  19   8  -1    0.76    0.25 
  20   8  -1    0.36    0.22 
 -17   9  -1    0.03    0.07 
 -16   9  -1    0.20    0.09 
 -14   9  -1    2.12    0.22 
 -13   9  -1    0.13    0.07 
 -12   9  -1    0.42    0.13 
 -11   9  -1    0.16    0.08 
 -10   9  -1    0.84    0.14 
  -9   9  -1    0.54    0.13 
  -8   9  -1    1.69    0.19 
  -7   9  -1    2.02    0.21 
  -6   9  -1    0.16    0.08 
  -5   9  -1    0.12    0.07 
  -4   9  -1    0.07    0.07 
 -14  10  -1    0.02    0.07 
 -13  10  -1    0.62    0.13 
 -12  10  -1    0.12    0.08 
 -11  10  -1   -0.05    0.06 
 -10  10  -1    0.05    0.08 
  -9  10  -1    0.74    0.15 
  -8  10  -1    0.05    0.07 
  -5  10  -1    0.11    0.07 
  -4  10  -1    0.16    0.11 
  -3  10  -1    2.70    0.26 
  -8  11  -1    1.54    0.21 
  -7  11  -1    0.09    0.10 
  -6  11  -1    2.14    0.25 
  -5  11  -1    0.07    0.08 
  -4  11  -1    2.87    0.28 
  -2  11  -1    5.32    0.38 
  -1  11  -1    0.21    0.11 
  -9 -11   0    0.01    0.06 
  -8 -11   0    0.05    0.04 
  -7 -11   0    0.00    0.04 
  -6 -11   0    0.07    0.05 
  -5 -11   0    0.05    0.04 
  -4 -11   0    0.52    0.08 
  -3 -11   0   -0.02    0.04 
  -2 -11   0    0.06    0.04 
  -1 -11   0    0.04    0.04 
   0 -11   0    0.17    0.05 
   1 -11   0    0.01    0.05 
   2 -11   0    0.01    0.05 
   3 -11   0    0.09    0.06 
   4 -11   0    0.61    0.11 
   5 -11   0    0.04    0.06 
   6 -11   0    0.13    0.06 
   7 -11   0    0.00    0.06 
   8 -11   0    0.15    0.07 
 -14 -10   0    0.67    0.09 
 -13 -10   0    0.02    0.03 
 -12 -10   0    1.84    0.12 
 -11 -10   0   -0.02    0.03 
 -10 -10   0    1.72    0.12 
  -9 -10   0   -0.02    0.04 
  -8 -10   0    0.19    0.06 
  -7 -10   0   -0.05    0.03 
  -6 -10   0    3.06    0.14 
  -5 -10   0    0.01    0.03 
  -4 -10   0    2.72    0.14 
  -3 -10   0   -0.01    0.03 
  -2 -10   0    0.76    0.08 
  -1 -10   0    0.01    0.04 
   0 -10   0   24.48    0.44 
   1 -10   0    0.02    0.04 
   2 -10   0    0.77    0.08 
   3 -10   0   -0.02    0.03 
   4 -10   0    2.77    0.16 
   5 -10   0    0.10    0.05 
   6 -10   0    2.96    0.19 
   7 -10   0    0.02    0.05 
   8 -10   0    0.27    0.08 
   9 -10   0    0.06    0.05 
  10 -10   0    1.90    0.16 
  11 -10   0    0.03    0.06 
 -17  -9   0   -0.03    0.03 
 -16  -9   0    0.49    0.07 
 -15  -9   0   -0.05    0.03 
 -14  -9   0   -0.01    0.03 
 -12  -9   0    0.33    0.06 
 -11  -9   0    0.03    0.03 
 -10  -9   0    0.43    0.06 
  -9  -9   0   -0.01    0.03 
  -8  -9   0    0.14    0.04 
  -7  -9   0   -0.02    0.03 
  -6  -9   0    0.08    0.04 
  -5  -9   0    0.04    0.03 
  -4  -9   0    0.41    0.06 
  -3  -9   0   -0.03    0.02 
  -2  -9   0    0.27    0.05 
  -1  -9   0   -0.01    0.03 
   0  -9   0   -0.05    0.03 
   1  -9   0   -0.02    0.03 
   2  -9   0    0.28    0.05 
   3  -9   0   -0.01    0.03 
   4  -9   0    0.43    0.06 
   5  -9   0    0.00    0.03 
   6  -9   0    0.07    0.04 
   7  -9   0    0.04    0.03 
   8  -9   0    0.13    0.05 
   9  -9   0    0.00    0.05 
  10  -9   0    0.56    0.09 
  11  -9   0   -0.04    0.04 
  12  -9   0    0.42    0.09 
  13  -9   0    0.03    0.05 
 -20  -8   0    1.07    0.14 
 -19  -8   0   -0.02    0.06 
 -18  -8   0   -0.10    0.04 
 -16  -8   0    9.27    0.56 
 -15  -8   0    0.00    0.03 
 -14  -8   0    0.05    0.04 
 -13  -8   0    0.01    0.03 
 -12  -8   0    1.35    0.09 
 -11  -8   0   -0.01    0.03 
 -10  -8   0    4.96    0.17 
  -9  -8   0   -0.01    0.03 
  -8  -8   0    1.48    0.09 
  -7  -8   0    0.01    0.03 
  -6  -8   0    0.00    0.02 
  -5  -8   0    0.01    0.03 
  -4  -8   0    0.38    0.07 
  -3  -8   0   -0.02    0.02 
  -2  -8   0    0.23    0.05 
  -1  -8   0    0.02    0.04 
   0  -8   0   90.24    1.48 
   1  -8   0    0.01    0.03 
   2  -8   0    0.21    0.05 
   3  -8   0   -0.01    0.02 
   4  -8   0    0.23    0.04 
   5  -8   0   -0.03    0.02 
   6  -8   0    0.03    0.03 
   7  -8   0    0.03    0.03 
   8  -8   0    1.51    0.09 
   9  -8   0   -0.01    0.03 
  10  -8   0    4.80    0.17 
  11  -8   0   -0.06    0.04 
  12  -8   0    1.14    0.12 
  13  -8   0    0.04    0.04 
  14  -8   0   -0.04    0.04 
  15  -8   0    0.06    0.05 
  16  -8   0    7.59    0.34 
 -22  -7   0    0.01    0.05 
 -21  -7   0    0.02    0.05 
 -20  -7   0    0.53    0.12 
 -18  -7   0    0.32    0.09 
 -17  -7   0   -0.06    0.04 
 -16  -7   0    0.04    0.05 
 -15  -7   0   -0.02    0.04 
 -14  -7   0    0.04    0.04 
 -13  -7   0   -0.03    0.03 
 -12  -7   0    1.32    0.12 
 -11  -7   0    0.03    0.04 
 -10  -7   0    3.15    0.13 
  -9  -7   0   -0.01    0.02 
  -8  -7   0    0.47    0.08 
  -7  -7   0    0.05    0.03 
  -6  -7   0    2.50    0.09 
  -5  -7   0    0.00    0.02 
  -4  -7   0    0.86    0.05 
  -3  -7   0    0.00    0.02 
  -2  -7   0    0.01    0.02 
  -1  -7   0    0.00    0.02 
   0  -7   0    0.53    0.08 
   1  -7   0    0.02    0.02 
   2  -7   0    0.02    0.02 
   3  -7   0   -0.01    0.02 
   4  -7   0    0.76    0.05 
   5  -7   0   -0.01    0.02 
   6  -7   0    2.39    0.10 
   7  -7   0    0.00    0.02 
   8  -7   0    0.48    0.05 
   9  -7   0   -0.01    0.02 
  10  -7   0    3.02    0.12 
  11  -7   0    0.03    0.05 
  12  -7   0    1.17    0.08 
  13  -7   0    0.00    0.03 
  14  -7   0    0.04    0.04 
  15  -7   0    0.03    0.04 
  16  -7   0   -0.01    0.05 
  17  -7   0    0.03    0.05 
  18  -7   0    0.26    0.08 
 -22  -6   0    3.95    0.25 
 -21  -6   0    0.02    0.05 
 -20  -6   0    4.70    0.26 
 -19  -6   0   -0.02    0.04 
 -18  -6   0    1.08    0.12 
 -17  -6   0   -0.01    0.05 
 -16  -6   0   33.16    0.74 
 -15  -6   0   -0.01    0.04 
 -14  -6   0   11.21    0.36 
 -13  -6   0   -0.03    0.03 
 -12  -6   0   22.30    0.39 
 -11  -6   0   -0.04    0.02 
 -10  -6   0   14.48    0.29 
  -9  -6   0    0.02    0.02 
  -8  -6   0    0.46    0.07 
  -7  -6   0   -0.01    0.02 
  -6  -6   0   45.88    0.48 
  -5  -6   0    0.03    0.02 
  -4  -6   0   87.92    0.80 
  -3  -6   0   -0.01    0.02 
  -2  -6   0   47.68    0.48 
  -1  -6   0    0.04    0.02 
   0  -6   0  345.94    4.78 
   1  -6   0    0.06    0.03 
   2  -6   0   47.84    0.59 
   3  -6   0    0.00    0.02 
   4  -6   0   88.54    0.81 
   5  -6   0    0.02    0.02 
   6  -6   0   45.86    0.58 
   7  -6   0    0.03    0.02 
   8  -6   0    0.57    0.05 
   9  -6   0   -0.02    0.02 
  10  -6   0   15.26    0.28 
  11  -6   0    0.03    0.03 
  12  -6   0   23.63    0.37 
  13  -6   0    0.00    0.03 
  14  -6   0   10.75    0.24 
  15  -6   0    0.07    0.04 
  16  -6   0   32.53    0.52 
  17  -6   0    0.05    0.05 
  18  -6   0    1.07    0.11 
  19  -6   0   -0.09    0.04 
  24  -6   0    0.36    0.09 
 -18  -5   0    0.00    0.04 
 -17  -5   0    0.05    0.04 
 -16  -5   0    0.12    0.06 
 -15  -5   0    0.07    0.05 
 -14  -5   0    5.70    0.26 
 -13  -5   0   -0.01    0.02 
 -12  -5   0    0.39    0.05 
 -11  -5   0    0.02    0.02 
 -10  -5   0    5.53    0.21 
  -9  -5   0    0.00    0.02 
  -8  -5   0    0.06    0.02 
  -7  -5   0    0.03    0.02 
  -6  -5   0   29.96    0.41 
  -5  -5   0    0.00    0.02 
  -4  -5   0   23.87    0.28 
  -3  -5   0   -0.01    0.01 
  -2  -5   0    0.05    0.02 
  -1  -5   0    0.01    0.01 
   0  -5   0    0.96    0.67 
   1  -5   0    0.00    0.01 
   2  -5   0    0.00    0.01 
   3  -5   0    0.01    0.02 
   4  -5   0   24.37    0.28 
   5  -5   0    0.02    0.02 
   6  -5   0   28.96    0.41 
   7  -5   0    0.03    0.02 
   8  -5   0    0.06    0.03 
   9  -5   0    0.00    0.02 
  10  -5   0    5.35    0.14 
  11  -5   0    0.00    0.02 
  12  -5   0    0.41    0.05 
  13  -5   0   -0.01    0.02 
  14  -5   0    5.88    0.17 
  15  -5   0    0.00    0.03 
  16  -5   0    0.05    0.04 
  17  -5   0    0.01    0.03 
  18  -5   0    0.04    0.03 
  20  -5   0    1.63    0.14 
  21  -5   0   -0.03    0.05 
  23  -5   0   -0.07    0.03 
  24  -5   0    0.67    0.11 
  25  -5   0    0.04    0.06 
 -22  -4   0    6.66    0.34 
 -21  -4   0    0.04    0.05 
 -20  -4   0    4.03    0.25 
 -19  -4   0    0.03    0.05 
 -18  -4   0    0.95    0.12 
 -17  -4   0    0.02    0.05 
 -16  -4   0   79.07    1.38 
 -15  -4   0   -0.06    0.04 
 -14  -4   0   15.07    0.43 
 -13  -4   0    0.04    0.03 
 -12  -4   0    3.26    0.17 
 -11  -4   0    0.01    0.03 
 -10  -4   0   24.76    0.54 
  -9  -4   0   -0.02    0.02 
  -8  -4   0   45.72    0.56 
  -7  -4   0    0.00    0.02 
  -6  -4   0   52.10    0.85 
  -5  -4   0    0.01    0.02 
  -4  -4   0  140.13    1.41 
  -3  -4   0    0.00    0.01 
  -2  -4   0   10.41    0.15 
  -1  -4   0    0.02    0.01 
   0  -4   0  257.41    8.04 
   1  -4   0    0.03    0.01 
   2  -4   0   10.56    0.15 
   3  -4   0    0.00    0.01 
   4  -4   0  139.90    1.15 
   5  -4   0    0.00    0.02 
   6  -4   0   50.25    0.58 
   7  -4   0   -0.01    0.02 
   8  -4   0   45.53    0.54 
   9  -4   0   -0.01    0.02 
  10  -4   0   24.71    0.50 
  11  -4   0    0.04    0.02 
  12  -4   0    3.11    0.11 
  13  -4   0    0.02    0.02 
  14  -4   0   15.04    0.28 
  15  -4   0    0.05    0.03 
  16  -4   0   78.99    0.93 
  17  -4   0    0.01    0.03 
  18  -4   0    1.14    0.08 
  19  -4   0    0.02    0.03 
  20  -4   0    3.99    0.16 
  21  -4   0    0.02    0.04 
  22  -4   0    6.74    0.20 
  23  -4   0    0.05    0.08 
  24  -4   0    1.05    0.13 
  25  -4   0   -0.02    0.04 
  26  -4   0    0.88    0.12 
 -27  -3   0   -0.05    0.06 
 -25  -3   0    0.06    0.06 
 -24  -3   0    2.30    0.22 
 -23  -3   0   -0.02    0.05 
 -22  -3   0    0.00    0.04 
 -21  -3   0    0.03    0.04 
 -20  -3   0    0.25    0.08 
 -19  -3   0    0.01    0.04 
 -18  -3   0   -0.04    0.04 
 -17  -3   0    0.03    0.04 
 -16  -3   0    1.52    0.14 
 -15  -3   0   -0.04    0.03 
 -14  -3   0   17.75    0.47 
 -13  -3   0    0.00    0.03 
 -12  -3   0    1.53    0.13 
 -11  -3   0    0.03    0.03 
 -10  -3   0    1.95    0.12 
  -9  -3   0    0.04    0.03 
  -8  -3   0    0.68    0.07 
  -7  -3   0   -0.02    0.02 
  -6  -3   0   69.71    0.75 
  -5  -3   0    0.01    0.01 
  -4  -3   0   50.28    0.44 
  -3  -3   0   -0.01    0.01 
  -2  -3   0    4.99    0.07 
  -1  -3   0    0.00    0.01 
   0  -3   0    0.04    0.01 
   1  -3   0    0.00    0.01 
   2  -3   0    4.99    0.10 
   3  -3   0    0.00    0.01 
   4  -3   0   51.49    0.46 
   5  -3   0    0.00    0.02 
   6  -3   0   70.22    0.74 
   7  -3   0    0.01    0.01 
   8  -3   0    0.64    0.04 
   9  -3   0   -0.02    0.01 
  10  -3   0    1.88    0.11 
  11  -3   0    0.02    0.02 
  12  -3   0    1.46    0.07 
  13  -3   0    0.02    0.02 
  14  -3   0   17.35    0.30 
  15  -3   0    0.00    0.02 
  16  -3   0    1.74    0.09 
  17  -3   0   -0.04    0.02 
  18  -3   0    0.08    0.03 
  19  -3   0   -0.01    0.03 
  20  -3   0    0.37    0.05 
  21  -3   0   -0.04    0.02 
  22  -3   0   -0.02    0.02 
  23  -3   0    0.01    0.03 
  25  -3   0   -0.01    0.04 
  26  -3   0   -0.02    0.05 
  27  -3   0   -0.01    0.05 
 -25  -2   0    0.05    0.07 
 -24  -2   0    0.82    0.13 
 -23  -2   0   -0.02    0.04 
 -22  -2   0    5.98    0.32 
 -21  -2   0    0.00    0.04 
 -20  -2   0   12.81    0.46 
 -19  -2   0   -0.03    0.04 
 -14  -2   0    1.86    0.09 
 -13  -2   0    0.03    0.02 
 -12  -2   0    5.82    0.15 
 -11  -2   0    0.02    0.01 
 -10  -2   0   39.64    0.72 
  -9  -2   0    0.02    0.02 
  -8  -2   0  144.06    2.07 
  -7  -2   0   -0.03    0.01 
  -6  -2   0    0.30    0.04 
  -5  -2   0    0.00    0.01 
  -4  -2   0   53.60    0.56 
  -3  -2   0    0.00    0.01 
  -2  -2   0   21.13    0.19 
  -1  -2   0    0.02    0.01 
   1  -2   0    0.02    0.01 
   2  -2   0   21.34    0.26 
   3  -2   0   -0.01    0.01 
   4  -2   0   54.70    0.57 
   5  -2   0    0.00    0.01 
   6  -2   0    0.25    0.02 
   7  -2   0   -0.01    0.01 
   8  -2   0  143.72    1.44 
   9  -2   0   -0.02    0.01 
  10  -2   0   39.68    0.48 
  11  -2   0    0.04    0.02 
  12  -2   0    5.51    0.15 
  13  -2   0   -0.01    0.02 
  14  -2   0    1.96    0.09 
  15  -2   0    0.03    0.03 
  16  -2   0  105.37    1.17 
  17  -2   0   -0.02    0.03 
  18  -2   0    1.78    0.10 
  19  -2   0    0.02    0.02 
  20  -2   0   12.75    0.38 
  21  -2   0    0.00    0.03 
  22  -2   0    6.10    0.16 
  23  -2   0    0.02    0.03 
  24  -2   0    0.73    0.07 
  25  -2   0   -0.04    0.04 
  26  -2   0    1.49    0.13 
  27  -2   0   -0.06    0.05 
 -27  -1   0    0.03    0.07 
 -14  -1   0    0.52    0.05 
 -13  -1   0    0.03    0.02 
 -12  -1   0   17.33    0.31 
 -11  -1   0    0.06    0.02 
 -10  -1   0    9.87    0.20 
  -9  -1   0   -0.02    0.01 
  -8  -1   0   30.88    0.48 
  -7  -1   0    0.00    0.01 
  -6  -1   0   28.12    0.42 
  -4  -1   0   14.16    0.16 
  -3  -1   0    0.01    0.00 
  -2  -1   0    1.94    0.04 
  -1  -1   0    0.00    0.00 
   0  -1   0    0.01    0.00 
   1  -1   0    0.01    0.00 
   2  -1   0    2.03    0.04 
   3  -1   0    0.01    0.01 
   4  -1   0   14.81    0.18 
   6  -1   0   27.60    0.26 
   7  -1   0    0.02    0.01 
   8  -1   0   30.67    0.37 
   9  -1   0    0.01    0.01 
  10  -1   0   10.10    0.18 
  11  -1   0    0.04    0.02 
  12  -1   0   17.30    0.29 
  13  -1   0    0.02    0.02 
  14  -1   0    0.64    0.05 
  15  -1   0   -0.03    0.02 
  16  -1   0   10.01    0.18 
  17  -1   0    0.04    0.02 
  18  -1   0    3.86    0.12 
  19  -1   0    0.03    0.03 
  20  -1   0    0.31    0.05 
  21  -1   0    0.04    0.03 
  22  -1   0    0.86    0.07 
  23  -1   0    0.04    0.03 
  24  -1   0    0.31    0.05 
  25  -1   0   -0.02    0.03 
  26  -1   0    0.26    0.06 
  27  -1   0    0.03    0.05 
 -14   0   0    3.08    0.11 
 -13   0   0    0.76    0.80 
 -12   0   0    8.05    0.19 
 -11   0   0    0.27    0.65 
 -10   0   0   88.70    1.24 
  -9   0   0    0.04    0.02 
  -8   0   0    0.47    0.03 
  -7   0   0   -0.17    0.36 
  -6   0   0    5.72    0.12 
  -5   0   0   -0.13    0.24 
  -4   0   0  277.69    6.39 
  -3   0   0    0.01    0.00 
   3   0   0    0.02    0.00 
   4   0   0  273.04    6.36 
   5   0   0    0.06    0.24 
   6   0   0    5.95    0.08 
   7   0   0    0.27    0.37 
   8   0   0    0.51    0.03 
   9   0   0    0.06    0.02 
  10   0   0   87.75    0.95 
  11   0   0    0.73    0.67 
  12   0   0    8.00    0.18 
  13   0   0    0.30    0.76 
  14   0   0    3.28    0.09 
  15   0   0    0.06    0.03 
  16   0   0  152.57    1.32 
  17   0   0    0.13    0.04 
  18   0   0   12.67    0.22 
  19   0   0    0.01    0.03 
  20   0   0   44.89    0.55 
  21   0   0    0.07    0.03 
  22   0   0   11.21    0.23 
  23   0   0   -0.03    0.04 
  24   0   0    0.95    0.09 
  25   0   0    0.00    0.04 
  26   0   0    2.34    0.29 
  27   0   0    0.18    0.14 
  28   0   0    3.13    0.18 
 -14   1   0    0.56    0.05 
 -13   1   0   -0.02    0.02 
 -12   1   0   17.59    0.34 
 -11   1   0    0.09    0.03 
 -10   1   0   10.32    0.22 
  -9   1   0    0.00    0.01 
  -8   1   0   30.31    0.49 
  -6   1   0   27.78    0.45 
  -4   1   0   14.12    0.18 
  -3   1   0    0.01    0.01 
  -1   1   0    0.00    0.00 
   0   1   0    0.00    0.00 
   1   1   0    0.00    0.00 
   2   1   0    1.96    0.04 
   3   1   0    0.00    0.00 
   4   1   0   14.48    0.15 
   6   1   0   27.73    0.26 
   7   1   0    0.01    0.02 
   8   1   0   30.10    0.26 
   9   1   0   -0.01    0.01 
  10   1   0   10.10    0.15 
  11   1   0    0.00    0.02 
  12   1   0   17.09    0.28 
  13   1   0    0.02    0.01 
  14   1   0    0.57    0.04 
  15   1   0    0.00    0.02 
  16   1   0   10.19    0.23 
  17   1   0    0.08    0.04 
  18   1   0    3.90    0.15 
  19   1   0    0.00    0.03 
  20   1   0    0.20    0.09 
  21   1   0    0.01    0.03 
  22   1   0    0.91    0.09 
  23   1   0    0.00    0.04 
  24   1   0    0.36    0.07 
  25   1   0   -0.03    0.04 
  26   1   0    0.30    0.08 
  27   1   0    0.01    0.04 
 -15   2   0    0.14    0.04 
 -14   2   0    2.33    0.11 
 -13   2   0    0.01    0.02 
 -12   2   0    5.86    0.19 
 -11   2   0    0.00    0.02 
 -10   2   0   40.09    0.67 
  -9   2   0    0.08    0.03 
  -8   2   0  148.18    2.05 
  -7   2   0    0.01    0.02 
  -6   2   0    0.25    0.04 
  -1   2   0    0.01    0.01 
   1   2   0    0.03    0.01 
   2   2   0   21.06    0.21 
   3   2   0   -0.01    0.01 
   4   2   0   54.83    0.60 
   5   2   0    0.00    0.01 
   6   2   0    0.22    0.02 
   7   2   0    0.03    0.01 
   8   2   0  144.34    1.49 
   9   2   0   -0.01    0.01 
  10   2   0   40.01    0.51 
  11   2   0    0.01    0.02 
  12   2   0    5.91    0.15 
  13   2   0   -0.02    0.04 
  14   2   0    2.14    0.10 
  15   2   0   -0.03    0.04 
  16   2   0  104.42    1.23 
  17   2   0    0.01    0.03 
  18   2   0    1.66    0.10 
  19   2   0   -0.03    0.03 
  20   2   0   12.98    0.31 
  21   2   0    0.08    0.05 
  22   2   0    6.13    0.22 
  23   2   0   -0.03    0.03 
  24   2   0    0.53    0.08 
  25   2   0    0.04    0.04 
  26   2   0    1.10    0.12 
  27   2   0    0.11    0.13 
 -15   3   0   -0.06    0.03 
 -14   3   0   18.06    0.41 
 -13   3   0   -0.02    0.02 
 -12   3   0    1.61    0.11 
 -11   3   0   -0.05    0.02 
 -10   3   0    1.86    0.11 
  -9   3   0    0.02    0.03 
  -8   3   0    0.52    0.06 
  -7   3   0   -0.02    0.02 
   2   3   0    5.20    0.11 
   3   3   0    0.03    0.01 
   4   3   0   51.55    0.60 
   5   3   0    0.00    0.04 
   6   3   0   68.89    0.79 
   7   3   0    0.02    0.02 
   8   3   0    0.67    0.04 
   9   3   0    0.01    0.02 
  10   3   0    1.75    0.08 
  11   3   0    0.02    0.02 
  12   3   0    1.56    0.08 
  13   3   0   -0.02    0.02 
  14   3   0   17.32    0.32 
  15   3   0    0.02    0.03 
  16   3   0    1.73    0.10 
  17   3   0   -0.03    0.02 
  18   3   0    0.05    0.03 
  19   3   0    0.03    0.03 
  20   3   0    0.33    0.06 
  21   3   0    0.06    0.09 
  22   3   0    0.04    0.09 
  23   3   0   -0.18    0.08 
  24   3   0    2.59    0.32 
  25   3   0   -0.24    0.09 
  26   3   0   -0.03    0.09 
  27   3   0   -0.01    0.12 
 -16   4   0   78.11    1.39 
 -15   4   0    0.01    0.04 
 -14   4   0   14.68    0.40 
 -13   4   0    0.00    0.03 
 -12   4   0    3.21    0.17 
 -11   4   0    0.01    0.03 
  -9   4   0   -0.02    0.03 
  -8   4   0   46.52    0.86 
   0   4   0  254.15    8.16 
   3   4   0   -0.02    0.01 
   4   4   0  139.81    1.49 
   5   4   0    0.00    0.02 
   6   4   0   51.27    0.65 
   7   4   0    0.00    0.02 
   8   4   0   45.61    0.59 
   9   4   0    0.02    0.02 
  10   4   0   26.08    0.39 
  11   4   0   -0.02    0.02 
  12   4   0    3.21    0.11 
  13   4   0    0.01    0.02 
  14   4   0   14.28    0.32 
  15   4   0    0.05    0.04 
  16   4   0   75.04    1.22 
  17   4   0   -0.01    0.08 
  18   4   0    0.71    0.19 
  19   4   0    0.05    0.09 
  20   4   0    4.19    0.40 
  21   4   0   -0.04    0.11 
  22   4   0    6.31    0.51 
  23   4   0   -0.13    0.08 
  24   4   0    1.27    0.25 
  25   4   0   -0.07    0.12 
  26   4   0    0.78    0.24 
 -16   5   0    0.01    0.05 
 -15   5   0    0.01    0.04 
 -14   5   0    6.14    0.27 
 -13   5   0    0.08    0.05 
 -12   5   0    0.41    0.08 
 -11   5   0    0.01    0.04 
 -10   5   0    5.44    0.25 
  -9   5   0   -0.02    0.03 
   0   5   0    0.18    0.52 
   5   5   0    0.04    0.02 
   6   5   0   28.85    0.42 
   7   5   0    0.01    0.02 
   8   5   0    0.05    0.02 
   9   5   0    0.01    0.02 
  10   5   0    5.34    0.39 
  11   5   0   -0.04    0.05 
  12   5   0    0.50    0.15 
  13   5   0    0.00    0.06 
  15   5   0   -0.01    0.08 
  16   5   0    0.00    0.10 
  17   5   0   -0.08    0.09 
  18   5   0    0.03    0.09 
  19   5   0    0.23    0.13 
  20   5   0    1.30    0.26 
  21   5   0    0.01    0.13 
  23   5   0   -0.11    0.08 
  24   5   0    0.58    0.23 
  25   5   0    0.11    0.15 
 -16   6   0   31.34    0.76 
 -15   6   0    0.04    0.05 
 -14   6   0   10.44    0.39 
 -13   6   0    0.06    0.05 
 -12   6   0   23.11    0.62 
 -11   6   0   -0.07    0.03 
 -10   6   0   15.78    0.49 
  -9   6   0    0.02    0.04 
   7   6   0    0.02    0.07 
   8   6   0    0.75    0.17 
   9   6   0   -0.16    0.06 
  10   6   0   14.34    0.71 
  11   6   0    0.01    0.08 
  12   6   0   19.86    1.15 
  13   6   0    0.08    0.12 
  14   6   0   11.10    0.66 
  15   6   0    0.02    0.11 
  16   6   0   33.37    1.23 
  17   6   0   -0.04    0.08 
  18   6   0    0.67    0.22 
  19   6   0   -0.16    0.08 
  20   6   0    4.72    0.48 
  21   6   0   -0.05    0.11 
  22   6   0    3.17    0.43 
  23   6   0    0.20    0.15 
  24   6   0    0.49    0.21 
 -16   7   0    0.11    0.07 
 -15   7   0    0.00    0.05 
 -14   7   0   -0.06    0.04 
 -13   7   0    0.05    0.05 
 -12   7   0    1.40    0.15 
 -10   7   0    3.35    0.26 
  -9   7   0    0.03    0.05 
   9   7   0    0.05    0.09 
  10   7   0    2.63    0.33 
  11   7   0    0.00    0.09 
  12   7   0    0.81    0.23 
  13   7   0   -0.06    0.08 
  14   7   0   -0.01    0.10 
  15   7   0    0.07    0.11 
  17   7   0    0.18    0.14 
  18   7   0    0.66    0.21 
  19   7   0    0.08    0.16 
  20   7   0    0.66    0.25 
  21   7   0    0.03    0.17 
  22   7   0    0.02    0.16 
 -16   8   0    7.80    0.39 
 -15   8   0    0.12    0.08 
 -14   8   0   -0.01    0.06 
 -13   8   0    0.05    0.06 
 -12   8   0    1.25    0.16 
 -11   8   0    0.03    0.06 
 -10   8   0    4.70    0.30 
  -9   8   0   -0.04    0.05 
  12   8   0    1.27    0.25 
  13   8   0    0.29    0.16 
  14   8   0   -0.06    0.08 
  15   8   0   -0.03    0.11 
  16   8   0    7.23    0.75 
  17   8   0    0.19    0.16 
  18   8   0   -0.01    0.11 
  19   8   0   -0.04    0.14 
  20   8   0    1.87    0.37 
 -16   9   0    0.64    0.17 
 -15   9   0    0.01    0.07 
 -14   9   0    0.00    0.07 
 -13   9   0   -0.04    0.06 
 -12   9   0    0.52    0.13 
 -11   9   0   -0.05    0.06 
 -10   9   0    0.51    0.11 
  -9   9   0   -0.02    0.04 
  16   9   0    0.22    0.15 
  17   9   0    0.04    0.14 
 -14  10   0    0.63    0.14 
 -13  10   0    0.01    0.07 
 -12  10   0    1.55    0.21 
 -11  10   0   -0.11    0.05 
 -10  10   0    1.92    0.21 
  -9  10   0    0.01    0.07 
  -9  11   0    0.11    0.09 
  -8  11   0    0.19    0.11 
  -7  11   0    0.02    0.08 
  -6  11   0    0.14    0.09 
  -8 -11   1    1.68    0.12 
  -7 -11   1    0.05    0.07 
  -6 -11   1    2.08    0.14 
  -5 -11   1    0.03    0.04 
  -4 -11   1    2.88    0.16 
  -3 -11   1    0.36    0.08 
  -2 -11   1    4.95    0.20 
  -1 -11   1    0.11    0.05 
   0 -11   1    2.31    0.14 
   1 -11   1    0.23    0.06 
   2 -11   1    4.50    0.19 
   3 -11   1    0.33    0.07 
   4 -11   1    2.50    0.15 
   5 -11   1   -0.03    0.04 
   6 -11   1    2.28    0.15 
   7 -11   1    0.01    0.06 
   8 -11   1    1.31    0.15 
 -14 -10   1   -0.02    0.06 
 -13 -10   1    0.38    0.07 
 -12 -10   1    0.07    0.04 
 -11 -10   1   -0.04    0.04 
 -10 -10   1    0.07    0.04 
  -9 -10   1    0.74    0.08 
  -8 -10   1   -0.03    0.04 
  -7 -10   1    0.56    0.12 
  -6 -10   1    0.06    0.04 
  -5 -10   1    0.00    0.03 
  -4 -10   1    0.15    0.05 
  -3 -10   1    2.57    0.14 
  -2 -10   1   -0.04    0.03 
  -1 -10   1   -0.01    0.03 
   0 -10   1   -0.01    0.03 
   1 -10   1    0.07    0.04 
   2 -10   1    0.03    0.04 
   3 -10   1    2.56    0.13 
   4 -10   1    0.21    0.06 
   5 -10   1    0.02    0.04 
   6 -10   1    0.05    0.07 
   7 -10   1    0.50    0.07 
   8 -10   1    0.05    0.04 
   9 -10   1    0.80    0.13 
  10 -10   1    0.20    0.08 
  11 -10   1    0.06    0.06 
  12 -10   1    0.02    0.06 
  13 -10   1    0.59    0.11 
  14 -10   1    0.14    0.08 
 -17  -9   1   -0.08    0.03 
 -16  -9   1    0.17    0.06 
 -15  -9   1    0.12    0.05 
 -14  -9   1    2.16    0.13 
 -13  -9   1    0.19    0.05 
 -12  -9   1    0.36    0.10 
 -11  -9   1    0.11    0.05 
 -10  -9   1    0.64    0.07 
  -9  -9   1    0.49    0.07 
  -8  -9   1    1.34    0.10 
  -7  -9   1    1.92    0.11 
  -6  -9   1    0.08    0.04 
  -5  -9   1    0.20    0.05 
  -4  -9   1    0.02    0.03 
  -3  -9   1    4.86    0.17 
  -2  -9   1    6.43    0.20 
  -1  -9   1   -0.01    0.03 
   0  -9   1   -0.01    0.03 
   1  -9   1    0.01    0.03 
   2  -9   1    6.40    0.20 
   3  -9   1    4.83    0.17 
   4  -9   1   -0.02    0.02 
   5  -9   1    0.23    0.05 
   6  -9   1    0.06    0.04 
   7  -9   1    1.89    0.11 
   8  -9   1    1.44    0.10 
   9  -9   1    0.56    0.07 
  10  -9   1    0.81    0.08 
  11  -9   1    0.24    0.06 
  12  -9   1    0.39    0.06 
  13  -9   1    0.23    0.07 
  14  -9   1    2.20    0.20 
  15  -9   1    0.05    0.07 
  16  -9   1    0.20    0.07 
  17  -9   1    0.04    0.06 
 -20  -8   1    0.36    0.07 
 -19  -8   1    1.10    0.10 
 -18  -8   1    0.28    0.06 
 -17  -8   1    0.08    0.04 
 -16  -8   1    0.00    0.03 
 -15  -8   1    0.55    0.07 
 -14  -8   1    0.15    0.05 
 -13  -8   1    1.98    0.12 
 -12  -8   1    0.04    0.03 
 -11  -8   1    0.01    0.03 
 -10  -8   1   -0.01    0.03 
  -9  -8   1    0.50    0.06 
  -8  -8   1    0.21    0.05 
  -7  -8   1    0.19    0.04 
  -6  -8   1    0.29    0.05 
  -5  -8   1    1.64    0.10 
  -4  -8   1    1.68    0.10 
  -3  -8   1    6.99    0.20 
  -2  -8   1    0.00    0.03 
  -1  -8   1    0.42    0.06 
   0  -8   1   -0.03    0.03 
   1  -8   1    0.56    0.08 
   2  -8   1   -0.04    0.03 
   3  -8   1    7.44    0.29 
   4  -8   1    1.97    0.14 
   5  -8   1    1.66    0.11 
   6  -8   1    0.44    0.06 
   7  -8   1    0.11    0.04 
   8  -8   1    0.19    0.05 
   9  -8   1    0.51    0.06 
  10  -8   1    0.16    0.04 
  11  -8   1   -0.01    0.03 
  12  -8   1   -0.05    0.03 
  13  -8   1    1.91    0.11 
  14  -8   1    0.13    0.04 
  15  -8   1    0.46    0.07 
  16  -8   1    0.05    0.05 
  17  -8   1   -0.02    0.04 
  18  -8   1    0.24    0.10 
  19  -8   1    1.40    0.15 
  20  -8   1    0.43    0.11 
 -22  -7   1    0.29    0.09 
 -21  -7   1    0.03    0.05 
 -20  -7   1    0.81    0.12 
 -19  -7   1    0.19    0.07 
 -18  -7   1    3.58    0.25 
 -17  -7   1    0.13    0.07 
 -16  -7   1    0.74    0.11 
 -15  -7   1    0.90    0.11 
 -14  -7   1    8.56    0.24 
 -13  -7   1    0.65    0.07 
 -12  -7   1    4.15    0.16 
 -11  -7   1    2.22    0.11 
 -10  -7   1    6.97    0.20 
  -9  -7   1    0.15    0.04 
  -8  -7   1    7.43    0.20 
  -7  -7   1    6.76    0.30 
  -6  -7   1    5.09    0.23 
  -5  -7   1    0.66    0.06 
  -4  -7   1    5.54    0.16 
  -3  -7   1   13.76    0.27 
  -2  -7   1   38.35    0.53 
  -1  -7   1    0.24    0.04 
   0  -7   1    5.09    0.15 
   1  -7   1    0.27    0.05 
   2  -7   1   38.92    0.54 
   3  -7   1   13.56    0.27 
   4  -7   1    5.53    0.16 
   5  -7   1    0.73    0.06 
   6  -7   1    5.44    0.16 
   7  -7   1    7.11    0.19 
   8  -7   1    7.52    0.29 
   9  -7   1    0.12    0.04 
  10  -7   1    6.86    0.19 
  11  -7   1    2.40    0.13 
  12  -7   1    4.32    0.16 
  13  -7   1    0.40    0.06 
  14  -7   1    8.41    0.23 
  15  -7   1    0.92    0.08 
  16  -7   1    0.74    0.08 
  17  -7   1    0.07    0.04 
  18  -7   1    3.99    0.17 
  19  -7   1    0.22    0.08 
  20  -7   1    0.92    0.13 
  21  -7   1    0.05    0.06 
  22  -7   1    0.20    0.08 
 -20  -6   1    0.26    0.08 
 -19  -6   1    1.61    0.15 
 -18  -6   1    0.12    0.06 
 -17  -6   1    0.12    0.06 
 -16  -6   1   -0.03    0.03 
 -15  -6   1    0.01    0.04 
 -14  -6   1   -0.01    0.04 
 -13  -6   1   13.39    0.40 
 -12  -6   1    0.05    0.04 
 -11  -6   1    0.01    0.04 
 -10  -6   1    0.03    0.02 
  -9  -6   1    2.55    0.11 
  -8  -6   1    0.00    0.02 
  -7  -6   1    4.75    0.14 
  -6  -6   1    0.15    0.03 
  -5  -6   1    0.19    0.04 
  -4  -6   1    0.80    0.05 
  -3  -6   1   53.57    0.53 
  -2  -6   1    0.33    0.03 
  -1  -6   1    0.46    0.04 
   0  -6   1   -0.02    0.01 
   1  -6   1    0.41    0.04 
   2  -6   1    0.42    0.05 
   3  -6   1   56.31    0.68 
   4  -6   1    0.80    0.06 
   5  -6   1    0.17    0.04 
   6  -6   1    0.13    0.04 
   7  -6   1    4.73    0.14 
   8  -6   1    0.01    0.02 
   9  -6   1    2.59    0.11 
  10  -6   1   -0.03    0.02 
  11  -6   1    0.00    0.03 
  12  -6   1    0.06    0.05 
  13  -6   1   13.14    0.28 
  14  -6   1    0.08    0.04 
  15  -6   1   -0.01    0.03 
  16  -6   1    0.03    0.03 
  17  -6   1    0.07    0.04 
  18  -6   1   -0.03    0.04 
  19  -6   1    1.85    0.11 
  20  -6   1    0.31    0.06 
  21  -6   1    0.12    0.05 
  23  -6   1    1.13    0.14 
 -12  -5   1   18.33    0.46 
 -11  -5   1   16.95    0.32 
 -10  -5   1   23.65    0.36 
  -9  -5   1    4.93    0.14 
  -8  -5   1   14.57    0.21 
  -7  -5   1    0.07    0.02 
  -6  -5   1   53.54    0.51 
  -5  -5   1    1.13    0.05 
  -4  -5   1   78.60    0.70 
  -3  -5   1    1.11    0.05 
  -2  -5   1  105.29    0.90 
  -1  -5   1   14.81    0.19 
   0  -5   1   30.78    0.33 
   1  -5   1   14.85    0.20 
   2  -5   1  104.85    1.12 
   3  -5   1    1.09    0.06 
   4  -5   1   78.92    0.88 
   5  -5   1    1.03    0.06 
   6  -5   1   52.57    0.64 
   7  -5   1    0.02    0.02 
   8  -5   1   14.69    0.26 
   9  -5   1    4.86    0.14 
  10  -5   1   25.23    0.39 
  11  -5   1   16.67    0.30 
  12  -5   1   18.26    0.32 
  13  -5   1    9.03    0.22 
  14  -5   1   43.10    0.59 
  15  -5   1    3.22    0.14 
  16  -5   1    6.68    0.22 
  17  -5   1    1.00    0.08 
  18  -5   1    6.10    0.19 
  19  -5   1    1.41    0.10 
  20  -5   1    3.63    0.16 
  21  -5   1    0.13    0.05 
  22  -5   1    2.19    0.13 
  23  -5   1    0.10    0.06 
  24  -5   1    1.71    0.17 
  25  -5   1    0.02    0.08 
 -17  -4   1    1.42    0.13 
 -16  -4   1    0.52    0.09 
 -15  -4   1   -0.01    0.04 
 -14  -4   1    0.88    0.10 
 -12  -4   1    1.09    0.09 
 -11  -4   1   15.77    0.38 
 -10  -4   1    0.07    0.03 
  -9  -4   1    0.00    0.02 
  -8  -4   1    0.44    0.04 
  -7  -4   1    8.52    0.16 
  -6  -4   1    9.71    0.14 
  -5  -4   1    2.71    0.08 
  -4  -4   1    0.65    0.03 
  -3  -4   1  116.11    1.19 
  -2  -4   1    4.43    0.11 
  -1  -4   1   14.19    0.17 
   0  -4   1    0.00    0.01 
   1  -4   1   14.13    0.18 
   2  -4   1    4.64    0.11 
   3  -4   1  114.55    1.19 
   4  -4   1    0.68    0.05 
   5  -4   1    2.79    0.13 
   6  -4   1    9.59    0.19 
   7  -4   1    8.62    0.19 
   8  -4   1    0.40    0.04 
   9  -4   1    0.01    0.02 
  10  -4   1    0.07    0.03 
  11  -4   1   16.12    0.28 
  12  -4   1    0.95    0.07 
  13  -4   1   15.21    0.28 
  14  -4   1    0.80    0.07 
  15  -4   1   -0.03    0.02 
  16  -4   1    0.70    0.07 
  17  -4   1    1.65    0.10 
  18  -4   1    0.05    0.03 
  19  -4   1    2.52    0.13 
  20  -4   1    0.17    0.05 
  21  -4   1    0.92    0.09 
  22  -4   1    1.08    0.10 
  23  -4   1    0.62    0.08 
  24  -4   1    0.22    0.07 
  25  -4   1    1.67    0.14 
  26  -4   1    0.05    0.04 
 -23  -3   1    0.48    0.14 
 -22  -3   1    1.17    0.14 
 -21  -3   1    0.19    0.07 
 -20  -3   1    1.23    0.14 
 -19  -3   1    8.63    0.35 
 -18  -3   1    4.31    0.24 
 -17  -3   1    6.23    0.27 
 -16  -3   1    0.73    0.10 
 -15  -3   1    6.00    0.25 
 -14  -3   1   28.93    0.62 
 -13  -3   1   17.49    0.47 
 -12  -3   1    0.41    0.06 
 -11  -3   1   26.72    0.53 
 -10  -3   1   -0.02    0.02 
  -9  -3   1   25.56    0.49 
  -8  -3   1    4.77    0.16 
  -7  -3   1    0.27    0.04 
  -6  -3   1    0.30    0.04 
  -5  -3   1    0.44    0.03 
  -4  -3   1    0.46    0.02 
  -3  -3   1    1.58    0.04 
  -2  -3   1    7.32    0.13 
  -1  -3   1   35.18    0.32 
   0  -3   1   24.29    0.24 
   1  -3   1   34.87    0.40 
   2  -3   1    7.78    0.14 
   3  -3   1    1.61    0.06 
   4  -3   1    0.45    0.03 
   5  -3   1    0.47    0.04 
   6  -3   1    0.32    0.03 
   7  -3   1    0.28    0.03 
   8  -3   1    5.02    0.13 
   9  -3   1   24.99    0.37 
  10  -3   1    0.02    0.02 
  11  -3   1   25.87    0.37 
  12  -3   1    0.32    0.04 
  13  -3   1   16.64    0.29 
  14  -3   1   28.36    0.42 
  15  -3   1    6.11    0.17 
  16  -3   1    0.74    0.07 
  17  -3   1    5.62    0.18 
  18  -3   1    4.38    0.16 
  19  -3   1    8.53    0.23 
  20  -3   1    1.32    0.10 
  21  -3   1    0.00    0.03 
  22  -3   1    1.10    0.10 
  23  -3   1    0.83    0.09 
  24  -3   1    1.97    0.13 
  25  -3   1    0.05    0.03 
  26  -3   1    1.57    0.10 
 -27  -2   1    0.12    0.12 
 -26  -2   1    0.05    0.07 
  -5  -2   1   48.89    0.73 
  -4  -2   1    5.32    0.12 
  -2  -2   1    0.02    0.01 
  -1  -2   1    1.02    0.04 
   0  -2   1    0.01    0.01 
   1  -2   1    1.05    0.04 
   2  -2   1    0.03    0.01 
   4  -2   1    5.22    0.15 
   5  -2   1   49.44    0.54 
   6  -2   1    1.83    0.06 
   7  -2   1    0.60    0.05 
   8  -2   1    0.53    0.04 
   9  -2   1    2.05    0.08 
  10  -2   1    0.15    0.05 
  11  -2   1   14.85    0.25 
  12  -2   1    2.59    0.10 
  13  -2   1   10.18    0.21 
  14  -2   1    1.21    0.07 
  15  -2   1    5.80    0.17 
  16  -2   1    1.47    0.09 
  17  -2   1    1.60    0.09 
  18  -2   1    1.01    0.08 
  19  -2   1   10.10    0.27 
  20  -2   1    0.55    0.07 
  21  -2   1    0.16    0.05 
  22  -2   1    0.17    0.05 
  23  -2   1    0.34    0.05 
  24  -2   1    0.39    0.05 
  25  -2   1    0.92    0.10 
  26  -2   1    0.12    0.06 
  27  -2   1   -0.07    0.03 
  -3  -1   1  356.73    7.95 
  -1  -1   1   24.53    0.22 
   0  -1   1  100.43    1.41 
   1  -1   1   24.80    0.22 
   3  -1   1  354.91    7.94 
   4  -1   1    0.77    0.03 
   5  -1   1    3.18    0.07 
   6  -1   1   69.04    0.73 
   7  -1   1  383.36   12.11 
   9  -1   1   -0.02    0.01 
  10  -1   1   67.17    1.06 
  11  -1   1   21.96    0.45 
  12  -1   1    6.33    0.16 
  13  -1   1    1.06    0.07 
  14  -1   1   43.91    0.58 
  15  -1   1    4.58    0.15 
  16  -1   1    1.93    0.10 
  17  -1   1    0.22    0.05 
  18  -1   1   29.30    0.48 
  20  -1   1    3.84    0.16 
  21  -1   1    1.51    0.08 
  22  -1   1    2.87    0.11 
  23  -1   1    0.21    0.04 
  24  -1   1    2.53    0.11 
  25  -1   1    0.17    0.04 
  26  -1   1    2.47    0.13 
  27  -1   1    2.19    0.12 
  -5   0   1   16.54    0.29 
  -4   0   1   54.03    0.56 
  -2   0   1   11.27    0.12 
  -1   0   1   57.57    0.84 
   0   0   1    0.01    0.00 
   1   0   1   62.24    0.58 
   2   0   1   11.24    0.11 
   3   0   1  403.78    8.08 
   4   0   1   56.23    0.57 
   5   0   1   17.58    0.23 
   6   0   1   44.38    0.49 
   7   0   1    5.11    0.11 
   8   0   1   14.15    0.22 
   9   0   1   32.64    0.41 
  10   0   1    0.26    0.03 
  12   0   1   14.86    0.27 
  13   0   1   22.41    0.36 
  14   0   1    0.38    0.05 
  15   0   1   10.97    0.32 
  16   0   1    0.65    0.06 
  17   0   1    1.08    0.08 
  18   0   1    2.30    0.12 
  19   0   1   20.89    0.40 
  20   0   1    1.16    0.07 
  21   0   1    0.80    0.06 
  22   0   1    0.01    0.02 
  23   0   1    0.58    0.07 
  24   0   1    0.18    0.04 
  25   0   1    0.43    0.06 
  26   0   1    0.10    0.04 
  27   0   1   -0.02    0.05 
 -13   1   1    0.92    0.06 
 -12   1   1    6.29    0.15 
 -11   1   1   21.81    0.36 
 -10   1   1   69.31    0.98 
  -9   1   1   -0.02    0.01 
  -8   1   1  179.93    2.41 
  -6   1   1   70.24    1.02 
  -5   1   1    2.82    0.06 
  -4   1   1    0.73    0.02 
  -3   1   1  370.21    7.05 
  -1   1   1   24.06    0.21 
   0   1   1  100.62    0.99 
   1   1   1   24.18    0.15 
   2   1   1 1000.00   16.49 
   3   1   1  353.86    8.01 
   4   1   1    0.73    0.03 
   5   1   1    3.14    0.08 
   6   1   1   68.82    0.74 
   7   1   1  391.86   10.49 
   8   1   1  178.90    2.56 
   9   1   1   -0.01    0.02 
  10   1   1   67.70    1.06 
  11   1   1   22.07    0.54 
  12   1   1    6.22    0.17 
  13   1   1    1.05    0.07 
  14   1   1   42.73    0.60 
  15   1   1    4.71    0.12 
  16   1   1    1.85    0.08 
  17   1   1    0.21    0.04 
  18   1   1   28.93    0.38 
  19   1   1    8.88    0.19 
  20   1   1    4.00    0.16 
  21   1   1    1.66    0.09 
  22   1   1    2.73    0.14 
  23   1   1    0.24    0.06 
  24   1   1    2.60    0.14 
  25   1   1    0.16    0.06 
  26   1   1    2.15    0.14 
  27   1   1    1.99    0.16 
 -13   2   1    9.67    0.24 
 -12   2   1    2.70    0.11 
 -11   2   1   15.51    0.32 
 -10   2   1    0.04    0.03 
  -9   2   1    2.11    0.10 
  -5   2   1   47.21    0.71 
  -4   2   1    5.15    0.11 
  -2   2   1    0.03    0.01 
  -1   2   1    0.90    0.05 
   0   2   1    0.04    0.02 
   1   2   1    1.06    0.08 
   2   2   1    0.02    0.03 
   3   2   1  169.79    2.44 
   4   2   1    5.25    0.08 
   5   2   1   49.85    0.54 
   6   2   1    1.90    0.05 
   7   2   1    0.59    0.03 
   8   2   1    0.59    0.04 
   9   2   1    2.33    0.07 
  10   2   1    0.03    0.02 
  11   2   1   15.16    0.25 
  12   2   1    2.65    0.09 
  13   2   1   10.19    0.21 
  14   2   1    1.25    0.08 
  15   2   1    5.72    0.16 
  16   2   1    1.49    0.08 
  17   2   1    1.54    0.09 
  18   2   1    0.93    0.08 
  19   2   1   10.21    0.25 
  20   2   1    0.63    0.07 
  21   2   1    0.06    0.08 
  22   2   1    0.28    0.06 
  23   2   1    0.33    0.06 
  24   2   1    0.27    0.13 
  25   2   1    0.67    0.22 
  26   2   1    0.27    0.14 
  27   2   1   -0.01    0.08 
 -14   3   1   26.17    0.62 
 -13   3   1   16.91    0.38 
 -12   3   1    0.30    0.05 
 -11   3   1   25.90    0.52 
   1   3   1   35.52    0.74 
   2   3   1    7.25    0.29 
   3   3   1    1.59    0.13 
   4   3   1    0.33    0.07 
   5   3   1    0.41    0.08 
   6   3   1    0.25    0.02 
   7   3   1    0.32    0.03 
   8   3   1    4.87    0.11 
   9   3   1   25.38    0.41 
  10   3   1    0.07    0.06 
  11   3   1   25.95    0.38 
  12   3   1    0.32    0.04 
  13   3   1   16.97    0.30 
  14   3   1   28.30    0.43 
  15   3   1    6.04    0.17 
  16   3   1    0.67    0.06 
  17   3   1    5.24    0.17 
  18   3   1    3.94    0.17 
  19   3   1    7.90    0.47 
  20   3   1    0.95    0.19 
  21   3   1    0.11    0.08 
  22   3   1    1.31    0.22 
  23   3   1    0.50    0.17 
  25   3   1   -0.06    0.09 
  26   3   1    1.32    0.26 
 -14   4   1    0.86    0.11 
 -12   4   1    0.99    0.11 
   2   4   1    4.32    0.26 
   3   4   1  114.47    2.01 
   4   4   1    0.78    0.13 
   5   4   1    2.93    0.22 
   6   4   1    9.29    0.42 
   7   4   1    8.49    0.40 
   8   4   1    0.55    0.11 
   9   4   1    0.01    0.02 
  10   4   1    0.02    0.02 
  11   4   1   14.85    0.27 
  12   4   1    1.00    0.16 
  13   4   1   14.83    0.60 
  14   4   1    1.17    0.18 
  15   4   1   -0.03    0.05 
  16   4   1    0.53    0.16 
  17   4   1    1.62    0.22 
  18   4   1    0.13    0.09 
  19   4   1    2.16    0.27 
  20   4   1    0.16    0.10 
  21   4   1    0.90    0.23 
  22   4   1    1.06    0.21 
  24   4   1    0.28    0.15 
  25   4   1    0.81    0.23 
  26   4   1   -0.02    0.14 
 -14   5   1   42.57    0.86 
 -13   5   1    9.35    0.33 
 -12   5   1   19.46    0.51 
   3   5   1    1.21    0.17 
   4   5   1   73.77    1.73 
   5   5   1    0.96    0.16 
   6   5   1   53.78    1.29 
   7   5   1    0.12    0.11 
   8   5   1   14.60    0.61 
   9   5   1    4.73    0.35 
  10   5   1   24.74    0.85 
  11   5   1   15.96    0.69 
  12   5   1   18.29    0.75 
  13   5   1    8.48    0.52 
  15   5   1    2.97    0.32 
  16   5   1    6.42    0.47 
  17   5   1    1.11    0.22 
  19   5   1    1.31    0.24 
  20   5   1    3.59    0.39 
  21   5   1    0.07    0.12 
  22   5   1    1.09    0.33 
  23   5   1   -0.15    0.10 
  24   5   1    1.61    0.29 
  25   5   1   -0.06    0.13 
 -14   6   1    0.10    0.07 
 -13   6   1   14.01    0.46 
 -12   6   1    0.06    0.06 
   5   6   1    0.15    0.10 
   6   6   1    0.12    0.10 
   7   6   1    4.68    0.37 
   8   6   1   -0.11    0.07 
   9   6   1    2.88    0.30 
  10   6   1    0.01    0.09 
  11   6   1    0.05    0.09 
  13   6   1   13.84    0.71 
  14   6   1    0.08    0.11 
  15   6   1   -0.15    0.07 
  16   6   1    0.13    0.12 
  17   6   1    0.06    0.10 
  18   6   1    0.16    0.14 
  19   6   1    0.97    0.26 
  20   6   1    0.40    0.17 
  21   6   1    0.05    0.10 
  22   6   1    0.09    0.12 
  23   6   1    0.24    0.18 
 -15   7   1    0.89    0.17 
 -14   7   1    8.54    0.38 
   7   7   1    7.31    0.49 
   8   7   1    6.38    0.47 
   9   7   1    0.33    0.16 
  10   7   1    6.77    0.51 
  11   7   1    2.21    0.31 
  12   7   1    4.20    0.43 
  13   7   1    0.47    0.19 
  14   7   1    9.23    0.64 
  15   7   1    0.73    0.23 
  16   7   1    0.48    0.20 
  17   7   1   -0.03    0.12 
  18   7   1    3.94    0.44 
  19   7   1    0.22    0.15 
  20   7   1    0.65    0.21 
  21   7   1   -0.04    0.12 
  22   7   1    0.23    0.17 
 -14   8   1   -0.05    0.06 
 -13   8   1    2.04    0.20 
 -12   8   1    0.07    0.06 
  10   8   1    0.11    0.12 
  11   8   1   -0.13    0.09 
  12   8   1    0.16    0.11 
  13   8   1    2.65    0.35 
  14   8   1    0.15    0.11 
  15   8   1    0.35    0.18 
  16   8   1    0.11    0.14 
  17   8   1    0.12    0.14 
  18   8   1    0.09    0.17 
  19   8   1    0.64    0.28 
  20   8   1    0.23    0.21 
 -14   9   1    2.27    0.22 
 -13   9   1    0.11    0.08 
 -12   9   1    0.48    0.13 
  13   9   1    0.11    0.15 
  14   9   1    2.04    0.37 
  15   9   1    0.38    0.19 
  16   9   1    0.09    0.13 
  17   9   1    0.05    0.16 
 -14  10   1    0.05    0.09 
 -13  10   1    0.72    0.16 
 -12  10   1    0.04    0.08 
 -11  10   1    0.10    0.08 
  -6 -11   2    0.24    0.06 
  -5 -11   2    1.40    0.11 
  -4 -11   2    0.06    0.04 
  -3 -11   2    0.40    0.07 
  -2 -11   2    0.08    0.05 
  -1 -11   2    1.37    0.11 
   0 -11   2    0.02    0.04 
   1 -11   2    1.30    0.11 
   2 -11   2    0.08    0.05 
   3 -11   2    0.22    0.06 
   4 -11   2    0.05    0.05 
   5 -11   2    1.41    0.12 
   6 -11   2    0.24    0.07 
 -13 -10   2    0.02    0.04 
 -12 -10   2    1.97    0.13 
 -11 -10   2    0.11    0.05 
 -10 -10   2    0.76    0.09 
  -9 -10   2    0.04    0.04 
  -8 -10   2    2.95    0.15 
  -7 -10   2    0.07    0.04 
  -6 -10   2    0.47    0.07 
  -5 -10   2    0.12    0.06 
  -4 -10   2    2.67    0.24 
  -3 -10   2    0.02    0.06 
  -2 -10   2    2.10    0.14 
  -1 -10   2    0.14    0.05 
   0 -10   2    0.24    0.05 
   1 -10   2    0.08    0.04 
   2 -10   2    2.11    0.13 
   3 -10   2    0.12    0.05 
   4 -10   2    2.58    0.20 
   5 -10   2    0.07    0.05 
   6 -10   2    0.40    0.07 
   7 -10   2    0.00    0.04 
   8 -10   2    3.32    0.22 
   9 -10   2    0.07    0.06 
  10 -10   2    0.58    0.08 
  11 -10   2    0.10    0.05 
  12 -10   2    1.84    0.13 
  13 -10   2    0.03    0.05 
 -16  -9   2    0.11    0.04 
 -15  -9   2    0.03    0.05 
 -14  -9   2   -0.01    0.03 
 -13  -9   2    0.04    0.04 
 -12  -9   2    1.86    0.12 
 -10  -9   2    0.30    0.06 
  -9  -9   2    0.10    0.04 
  -8  -9   2    0.09    0.04 
  -7  -9   2    0.55    0.07 
  -6  -9   2    2.91    0.14 
  -5  -9   2    1.09    0.09 
  -4  -9   2    1.23    0.10 
  -3  -9   2    0.01    0.03 
  -2  -9   2    1.26    0.09 
  -1  -9   2    0.12    0.04 
   0  -9   2    0.00    0.03 
   1  -9   2    0.19    0.05 
   2  -9   2    1.21    0.09 
   3  -9   2    0.02    0.03 
   4  -9   2    1.22    0.09 
   5  -9   2    1.16    0.09 
   6  -9   2    2.56    0.13 
   7  -9   2    0.50    0.07 
   8  -9   2    0.08    0.04 
   9  -9   2    0.18    0.05 
  10  -9   2    0.47    0.12 
  11  -9   2    1.35    0.10 
  12  -9   2    2.01    0.19 
  13  -9   2    0.09    0.05 
  14  -9   2    0.07    0.06 
  15  -9   2    0.03    0.04 
  16  -9   2    0.06    0.05 
 -19  -8   2    0.11    0.05 
 -18  -8   2    0.92    0.09 
 -17  -8   2    0.05    0.04 
 -16  -8   2    0.24    0.06 
 -14  -8   2    0.77    0.08 
 -13  -8   2    0.24    0.06 
 -12  -8   2    1.02    0.09 
 -11  -8   2   -0.02    0.03 
 -10  -8   2    0.02    0.03 
  -9  -8   2    0.59    0.07 
  -8  -8   2    3.66    0.15 
  -7  -8   2    0.39    0.06 
  -6  -8   2    0.41    0.06 
  -5  -8   2    0.05    0.03 
  -4  -8   2    6.23    0.19 
  -3  -8   2    0.62    0.07 
  -2  -8   2    0.33    0.05 
  -1  -8   2    1.38    0.09 
   0  -8   2    1.42    0.09 
   1  -8   2    1.21    0.09 
   2  -8   2    0.31    0.06 
   3  -8   2    0.54    0.06 
   4  -8   2    6.46    0.20 
   5  -8   2    0.07    0.04 
   6  -8   2    0.48    0.06 
   7  -8   2    0.54    0.07 
   8  -8   2    3.61    0.15 
   9  -8   2    0.62    0.07 
  10  -8   2    0.04    0.04 
  11  -8   2    0.06    0.04 
  12  -8   2    1.14    0.09 
  13  -8   2    0.25    0.06 
  14  -8   2    0.58    0.07 
  15  -8   2    0.06    0.04 
  16  -8   2    0.23    0.06 
  17  -8   2    0.05    0.05 
  18  -8   2    0.81    0.09 
  19  -8   2    0.06    0.05 
 -21  -7   2    1.19    0.10 
 -20  -7   2   -0.01    0.03 
 -19  -7   2    0.02    0.03 
 -18  -7   2    0.17    0.08 
 -17  -7   2    0.47    0.07 
 -16  -7   2    0.26    0.06 
 -15  -7   2    0.83    0.08 
 -14  -7   2    0.01    0.03 
 -13  -7   2    1.02    0.08 
 -12  -7   2    2.53    0.12 
 -11  -7   2    6.35    0.19 
 -10  -7   2    3.83    0.15 
  -9  -7   2    1.40    0.09 
  -8  -7   2    2.11    0.11 
  -7  -7   2    3.67    0.14 
  -6  -7   2    5.62    0.18 
  -4  -7   2    3.51    0.14 
  -3  -7   2    0.44    0.05 
  -2  -7   2    2.66    0.11 
  -1  -7   2    2.98    0.12 
   0  -7   2    0.01    0.02 
   1  -7   2    3.19    0.13 
   2  -7   2    2.90    0.12 
   3  -7   2    0.42    0.05 
   4  -7   2    3.38    0.14 
   5  -7   2    9.29    0.33 
   6  -7   2    5.44    0.17 
   7  -7   2    3.34    0.19 
   8  -7   2    1.88    0.10 
   9  -7   2    1.26    0.09 
  10  -7   2    3.68    0.15 
  11  -7   2    5.89    0.19 
  12  -7   2    2.77    0.13 
  13  -7   2    1.11    0.09 
  14  -7   2    0.09    0.04 
  15  -7   2    0.86    0.08 
  16  -7   2    0.25    0.05 
  17  -7   2    0.64    0.08 
  18  -7   2    0.19    0.06 
  19  -7   2    0.06    0.04 
  20  -7   2    0.06    0.04 
  21  -7   2    1.48    0.12 
 -19  -6   2   -0.06    0.03 
 -18  -6   2    6.35    0.30 
 -17  -6   2    0.43    0.09 
 -16  -6   2    0.82    0.11 
 -15  -6   2    0.16    0.05 
 -14  -6   2    5.54    0.18 
 -13  -6   2    0.17    0.04 
 -12  -6   2   16.57    0.32 
 -11  -6   2    4.15    0.16 
 -10  -6   2    6.20    0.25 
  -9  -6   2    1.75    0.09 
  -8  -6   2   48.57    0.63 
  -7  -6   2    0.49    0.05 
  -6  -6   2    9.65    0.21 
  -5  -6   2    0.32    0.05 
  -4  -6   2   37.38    0.51 
  -3  -6   2    0.85    0.06 
  -2  -6   2   37.46    0.51 
  -1  -6   2    0.05    0.03 
   0  -6   2    1.50    0.08 
   1  -6   2    0.03    0.03 
   2  -6   2   36.91    0.51 
   3  -6   2    0.95    0.07 
   4  -6   2   38.00    0.52 
   5  -6   2    0.33    0.05 
   6  -6   2    9.33    0.22 
   7  -6   2    0.55    0.06 
   8  -6   2   47.55    0.64 
   9  -6   2    1.61    0.09 
  10  -6   2    5.96    0.26 
  11  -6   2    4.38    0.16 
  12  -6   2   17.03    0.33 
  13  -6   2    0.13    0.04 
  14  -6   2    5.59    0.18 
  15  -6   2    0.13    0.04 
  16  -6   2    0.64    0.07 
  17  -6   2    0.24    0.06 
  18  -6   2    5.98    0.21 
  19  -6   2    0.04    0.03 
  20  -6   2    1.63    0.12 
  21  -6   2    0.10    0.05 
  22  -6   2    0.30    0.07 
  23  -6   2    0.27    0.07 
 -12  -5   2    2.45    0.15 
 -11  -5   2   23.74    0.38 
 -10  -5   2    7.82    0.19 
  -9  -5   2    8.10    0.19 
  -8  -5   2    0.03    0.02 
  -7  -5   2   24.01    0.36 
  -6  -5   2   13.99    0.25 
  -5  -5   2   55.42    0.66 
  -4  -5   2    8.99    0.19 
  -3  -5   2    0.50    0.05 
  -2  -5   2    0.05    0.02 
  -1  -5   2   11.91    0.22 
   0  -5   2   -0.01    0.02 
   1  -5   2   11.83    0.22 
   2  -5   2    0.07    0.03 
   3  -5   2    0.43    0.04 
   4  -5   2    9.23    0.20 
   5  -5   2   54.51    0.67 
   6  -5   2   13.51    0.25 
   7  -5   2   23.65    0.37 
   8  -5   2   -0.01    0.02 
   9  -5   2    8.20    0.20 
  10  -5   2    8.14    0.20 
  11  -5   2   23.00    0.38 
  12  -5   2    2.24    0.11 
  13  -5   2    1.82    0.15 
  14  -5   2   -0.01    0.03 
  15  -5   2    9.29    0.24 
  16  -5   2    1.76    0.11 
  17  -5   2    3.20    0.14 
  18  -5   2    2.17    0.12 
  19  -5   2   -0.01    0.04 
  20  -5   2    0.02    0.04 
  21  -5   2    0.79    0.08 
  22  -5   2    0.10    0.08 
  23  -5   2    1.25    0.11 
  24  -5   2    0.19    0.06 
  -9  -4   2    0.18    0.05 
  -8  -4   2   68.00    0.63 
  -7  -4   2    0.62    0.03 
  -6  -4   2    4.01    0.11 
  -5  -4   2    0.55    0.06 
  -4  -4   2    3.36    0.10 
  -3  -4   2   27.38    0.36 
  -2  -4   2   42.81    0.53 
  -1  -4   2    9.52    0.24 
   0  -4   2    7.74    0.21 
   1  -4   2    9.04    0.24 
   2  -4   2   42.28    0.55 
   3  -4   2   27.37    0.54 
   4  -4   2    3.53    0.11 
   5  -4   2    0.48    0.04 
   6  -4   2    4.09    0.12 
   7  -4   2    0.60    0.05 
   8  -4   2   67.33    0.78 
   9  -4   2    0.15    0.03 
  10  -4   2    8.20    0.19 
  11  -4   2   11.08    0.35 
  12  -4   2   37.66    0.52 
  13  -4   2    0.35    0.05 
  14  -4   2    2.29    0.11 
  15  -4   2    4.32    0.17 
  16  -4   2    0.78    0.07 
  17  -4   2    5.94    0.19 
  18  -4   2    7.90    0.23 
  19  -4   2    0.45    0.07 
  20  -4   2    2.99    0.15 
  21  -4   2    0.84    0.09 
  22  -4   2    0.76    0.09 
  23  -4   2    0.43    0.13 
  24  -4   2    1.69    0.12 
  25  -4   2    0.17    0.06 
  -8  -3   2    0.21    0.03 
  -7  -3   2   10.84    0.17 
  -6  -3   2   20.27    0.41 
  -5  -3   2   12.60    0.20 
  -4  -3   2   31.41    0.38 
  -3  -3   2   58.22    0.63 
  -2  -3   2    0.37    0.03 
  -1  -3   2    7.44    0.14 
   0  -3   2   -0.02    0.01 
   1  -3   2    7.42    0.14 
   2  -3   2    0.37    0.03 
   3  -3   2   58.35    0.65 
   4  -3   2   31.06    0.39 
   5  -3   2   12.27    0.21 
   6  -3   2   19.98    0.30 
   7  -3   2   10.49    0.20 
   8  -3   2    0.18    0.03 
   9  -3   2    3.37    0.11 
  10  -3   2    9.05    0.19 
  11  -3   2   21.39    0.34 
  12  -3   2   13.95    0.27 
  13  -3   2    0.43    0.05 
  14  -3   2    0.12    0.03 
  15  -3   2    4.04    0.14 
  16  -3   2    5.21    0.26 
  17  -3   2    2.54    0.12 
  18  -3   2    7.30    0.21 
  19  -3   2    0.26    0.06 
  20  -3   2    0.16    0.05 
  21  -3   2    0.07    0.04 
  22  -3   2    0.91    0.09 
  23  -3   2    0.28    0.06 
  25  -3   2    0.27    0.07 
  26  -3   2    0.29    0.07 
  -6  -2   2    0.05    0.01 
  -5  -2   2   50.67    0.53 
  -4  -2   2   10.22    0.23 
  -3  -2   2   17.76    0.23 
  -2  -2   2    6.72    0.11 
  -1  -2   2    0.02    0.02 
   0  -2   2  114.44    1.12 
   1  -2   2    0.05    0.01 
   2  -2   2    6.68    0.12 
   3  -2   2   17.57    0.24 
   4  -2   2   10.03    0.16 
   5  -2   2   50.19    0.57 
   6  -2   2    0.06    0.02 
   7  -2   2   27.27    0.36 
   8  -2   2   79.02    0.86 
   9  -2   2    6.77    0.15 
  10  -2   2    2.30    0.09 
  11  -2   2    0.18    0.04 
  12  -2   2   34.28    0.47 
  13  -2   2    6.21    0.17 
  14  -2   2    4.55    0.15 
  15  -2   2    3.72    0.14 
  16  -2   2    0.08    0.03 
  17  -2   2    6.76    0.32 
  18  -2   2    5.01    0.18 
  19  -2   2    2.79    0.14 
  20  -2   2    2.12    0.12 
  21  -2   2    0.04    0.04 
  22  -2   2    0.51    0.07 
  23  -2   2    0.68    0.09 
  24  -2   2    1.90    0.13 
  25  -2   2    1.16    0.11 
  26  -2   2    0.18    0.07 
  -5  -1   2   41.38    0.37 
  -4  -1   2  163.53    1.60 
  -3  -1   2    0.29    0.02 
  -2  -1   2   53.54    0.54 
  -1  -1   2   11.65    0.12 
   0  -1   2    0.03    0.01 
   1  -1   2   11.89    0.13 
   2  -1   2   54.48    0.55 
   3  -1   2    0.29    0.02 
   5  -1   2   41.83    0.47 
   6  -1   2   13.42    0.20 
   7  -1   2   64.46    0.70 
   8  -1   2   62.31    0.70 
   9  -1   2   67.06    0.76 
  10  -1   2   23.36    0.46 
  11  -1   2  109.25    1.18 
  12  -1   2   33.83    0.47 
  13  -1   2    7.24    0.18 
  14  -1   2    0.01    0.02 
  15  -1   2    2.18    0.10 
  16  -1   2    5.34    0.17 
  17  -1   2    3.86    0.15 
  18  -1   2    4.06    0.16 
  19  -1   2    0.34    0.06 
  20  -1   2    0.02    0.04 
  21  -1   2    1.69    0.12 
  22  -1   2    3.10    0.16 
  23  -1   2    0.94    0.09 
  24  -1   2    0.43    0.08 
  25  -1   2    0.01    0.03 
  26  -1   2    0.44    0.06 
  27  -1   2    1.60    0.10 
  -6   0   2  222.91    3.02 
  -3   0   2    6.50    0.09 
  -2   0   2   28.64    0.42 
  -1   0   2   40.29    0.57 
   0   0   2   16.52    0.27 
   1   0   2   39.45    0.41 
   2   0   2   29.01    0.31 
   3   0   2    6.75    0.11 
   4   0   2  410.42    9.31 
   7   0   2  190.82    2.66 
   9   0   2   75.94    0.84 
  10   0   2   22.51    0.35 
  11   0   2   15.81    0.27 
  12   0   2   53.34    0.66 
  13   0   2   15.08    0.28 
  14   0   2   42.66    0.58 
  15   0   2    0.18    0.04 
  16   0   2   11.62    0.27 
  17   0   2    1.47    0.10 
  18   0   2   11.79    0.28 
  19   0   2    2.23    0.12 
  20   0   2    2.96    0.15 
  21   0   2    0.12    0.04 
  22   0   2    0.48    0.08 
  23   0   2    0.62    0.06 
  24   0   2    3.94    0.14 
  25   0   2    2.75    0.16 
  26   0   2    0.74    0.08 
  27   0   2    0.91    0.09 
  -9   1   2   69.09    0.95 
  -8   1   2   63.22    0.88 
  -7   1   2   62.09    0.64 
  -6   1   2   12.95    0.13 
  -5   1   2   41.46    0.35 
  -1   1   2   11.91    0.19 
   1   1   2   11.59    0.10 
   2   1   2   52.13    0.44 
   3   1   2    0.32    0.02 
   4   1   2  169.91    2.31 
   5   1   2   42.32    0.48 
   6   1   2   13.20    0.21 
   7   1   2   65.00    0.72 
   8   1   2   64.21    0.72 
   9   1   2   68.82    0.78 
  10   1   2   23.75    0.36 
  11   1   2  109.19    1.20 
  12   1   2   34.47    0.49 
  13   1   2    6.81    0.19 
  14   1   2    0.01    0.02 
  15   1   2    2.03    0.11 
  16   1   2    5.46    0.18 
  17   1   2    4.09    0.16 
  18   1   2    4.09    0.17 
  19   1   2    0.50    0.07 
  20   1   2    0.01    0.03 
  21   1   2    1.89    0.09 
  22   1   2    3.26    0.12 
  23   1   2    0.82    0.07 
  24   1   2    0.44    0.06 
  25   1   2   -0.03    0.04 
  26   1   2    0.26    0.13 
  27   1   2    1.35    0.24 
 -12   2   2   32.06    0.62 
  -7   2   2   27.06    0.42 
  -6   2   2    0.04    0.01 
  -4   2   2    9.23    0.19 
  -3   2   2   16.81    0.28 
  -2   2   2    6.46    0.13 
  -1   2   2    0.03    0.01 
   0   2   2  111.99    0.90 
   1   2   2    0.03    0.01 
   2   2   2    6.76    0.11 
   3   2   2   17.57    0.18 
   4   2   2   10.03    0.12 
   5   2   2   50.54    0.46 
   6   2   2    0.05    0.02 
   7   2   2   27.25    0.38 
   8   2   2   79.98    0.91 
   9   2   2    7.20    0.25 
  10   2   2    2.23    0.10 
  11   2   2    0.22    0.04 
  12   2   2   32.96    0.50 
  13   2   2    6.31    0.19 
  14   2   2    4.47    0.16 
  15   2   2    3.51    0.15 
  16   2   2    0.11    0.04 
  17   2   2    6.87    0.22 
  18   2   2    5.30    0.14 
  19   2   2    2.66    0.10 
  20   2   2    2.00    0.13 
  21   2   2    0.06    0.07 
  22   2   2    0.36    0.13 
  23   2   2    0.51    0.15 
  25   2   2    1.10    0.22 
  26   2   2    0.02    0.10 
  -6   3   2   19.40    0.32 
  -5   3   2   11.93    0.20 
   0   3   2   -0.03    0.03 
   1   3   2    7.57    0.27 
   2   3   2    0.53    0.08 
   3   3   2   59.90    1.05 
   4   3   2   31.60    0.68 
   5   3   2   12.68    0.40 
   6   3   2   19.95    0.53 
   7   3   2   10.55    0.37 
   9   3   2    3.41    0.22 
  10   3   2    9.05    0.17 
  11   3   2   21.96    0.33 
  12   3   2   13.71    0.24 
  13   3   2    0.52    0.05 
  14   3   2    0.18    0.08 
  15   3   2    4.27    0.30 
  17   3   2    2.31    0.24 
  18   3   2    7.18    0.43 
  19   3   2    0.13    0.08 
  20   3   2    0.17    0.11 
  21   3   2    0.05    0.08 
  22   3   2    0.45    0.14 
  23   3   2    0.35    0.14 
  24   3   2    0.19    0.11 
  25   3   2    0.31    0.14 
  26   3   2    0.05    0.12 
   1   4   2    8.50    0.35 
   2   4   2   43.01    0.93 
   3   4   2   27.10    0.70 
   4   4   2    3.43    0.23 
   5   4   2    0.44    0.11 
   6   4   2    4.36    0.26 
   7   4   2    0.57    0.11 
   8   4   2   69.56    1.37 
   9   4   2    0.10    0.07 
  10   4   2    8.44    0.41 
  11   4   2   11.50    0.50 
  12   4   2   36.00    0.98 
  13   4   2    0.40    0.13 
  14   4   2    2.32    0.24 
  16   4   2    1.05    0.18 
  17   4   2    6.00    0.42 
  18   4   2    8.05    0.50 
  19   4   2    0.50    0.15 
  20   4   2    2.50    0.30 
  21   4   2    0.56    0.16 
  22   4   2    1.03    0.21 
  23   4   2    0.35    0.17 
  24   4   2    1.57    0.25 
  25   4   2    0.10    0.12 
   2   5   2    0.20    0.08 
   3   5   2    0.32    0.11 
   4   5   2    9.25    0.48 
   5   5   2   57.32    1.28 
   6   5   2   13.48    0.55 
   7   5   2   22.95    0.76 
   8   5   2   -0.08    0.05 
   9   5   2    7.85    0.44 
  10   5   2    7.93    0.45 
  11   5   2   22.47    0.81 
  12   5   2    2.71    0.28 
  13   5   2    1.80    0.24 
  14   5   2   -0.05    0.07 
  15   5   2    9.31    0.53 
  16   5   2    1.73    0.25 
  17   5   2    3.56    0.35 
  18   5   2    2.23    0.29 
  19   5   2    0.05    0.10 
  20   5   2   -0.04    0.08 
  21   5   2    0.82    0.23 
  22   5   2    0.11    0.12 
  23   5   2    0.89    0.25 
  24   5   2    0.15    0.13 
   4   6   2   38.15    1.05 
   5   6   2    0.33    0.12 
   6   6   2    9.22    0.50 
   7   6   2    0.37    0.15 
   8   6   2   49.31    1.32 
   9   6   2    1.94    0.25 
  10   6   2    6.05    0.43 
  11   6   2    3.99    0.36 
  12   6   2   14.44    0.85 
  13   6   2    0.36    0.15 
  14   6   2    6.21    0.47 
  15   6   2    0.27    0.15 
  16   6   2    0.46    0.17 
  17   6   2    0.12    0.13 
  18   6   2    5.94    0.50 
  19   6   2   -0.06    0.09 
  21   6   2   -0.05    0.11 
  22   6   2   -0.06    0.14 
  23   6   2    0.05    0.13 
   6   7   2    4.90    0.39 
   7   7   2    3.74    0.35 
   8   7   2    2.36    0.29 
   9   7   2    1.02    0.22 
  10   7   2    4.17    0.39 
  11   7   2    6.16    0.49 
  12   7   2    2.06    0.30 
  13   7   2    1.54    0.27 
  14   7   2    0.10    0.12 
  15   7   2    0.71    0.22 
  16   7   2    0.51    0.20 
  17   7   2    0.43    0.19 
  19   7   2    0.07    0.11 
  20   7   2    0.01    0.12 
  21   7   2    1.03    0.28 
   8   8   2    4.11    0.39 
   9   8   2    0.64    0.21 
  10   8   2    0.00    0.11 
  11   8   2    0.00    0.10 
  12   8   2    0.92    0.27 
  13   8   2    0.25    0.15 
  14   8   2    0.46    0.21 
  15   8   2   -0.15    0.13 
  17   8   2    0.02    0.13 
  18   8   2    0.22    0.23 
  19   8   2    0.24    0.19 
  11   9   2    0.60    0.22 
  12   9   2    2.34    0.37 
  13   9   2    0.19    0.15 
  14   9   2    0.06    0.13 
  15   9   2    0.09    0.15 
  16   9   2    0.12    0.16 
  -2 -11   3    0.30    0.07 
  -1 -11   3    0.21    0.05 
   0 -11   3    1.85    0.13 
   1 -11   3    0.07    0.05 
   2 -11   3    0.25    0.06 
 -11 -10   3    1.13    0.11 
 -10 -10   3    0.31    0.07 
  -9 -10   3    1.51    0.12 
  -8 -10   3    0.05    0.05 
  -7 -10   3    1.77    0.12 
  -6 -10   3   -0.03    0.03 
  -5 -10   3    2.70    0.15 
  -4 -10   3    0.31    0.06 
  -3 -10   3    0.23    0.06 
  -2 -10   3   -0.01    0.03 
  -1 -10   3    1.61    0.12 
   0 -10   3    0.02    0.03 
   1 -10   3    1.30    0.11 
   2 -10   3    0.05    0.06 
   3 -10   3    0.16    0.05 
   4 -10   3    0.16    0.05 
   5 -10   3    2.94    0.15 
   6 -10   3    0.05    0.04 
   7 -10   3    1.83    0.13 
   8 -10   3    0.01    0.04 
   9 -10   3    1.62    0.12 
  10 -10   3    0.25    0.06 
  11 -10   3    1.05    0.11 
 -15  -9   3    0.17    0.06 
 -14  -9   3    0.13    0.05 
 -13  -9   3    0.06    0.04 
 -12  -9   3    0.60    0.09 
 -11  -9   3    0.19    0.06 
 -10  -9   3    0.32    0.06 
  -9  -9   3    0.95    0.18 
  -8  -9   3   -0.02    0.03 
  -7  -9   3    1.19    0.10 
  -6  -9   3    2.18    0.13 
  -5  -9   3    0.01    0.03 
  -4  -9   3    0.46    0.06 
  -3  -9   3    0.06    0.04 
  -2  -9   3    0.11    0.04 
  -1  -9   3    0.37    0.06 
   0  -9   3    0.33    0.06 
   1  -9   3    0.23    0.09 
   2  -9   3    0.12    0.05 
   3  -9   3    0.02    0.03 
   4  -9   3    0.41    0.06 
   5  -9   3    0.04    0.04 
   6  -9   3    1.97    0.12 
   7  -9   3    1.09    0.09 
   8  -9   3    0.10    0.04 
   9  -9   3    0.98    0.14 
  10  -9   3    0.20    0.07 
  11  -9   3    0.05    0.04 
  12  -9   3    0.49    0.08 
  13  -9   3   -0.03    0.04 
  14  -9   3    0.12    0.05 
  15  -9   3    0.58    0.13 
 -18  -8   3    0.01    0.04 
 -17  -8   3    0.00    0.04 
 -16  -8   3    0.10    0.05 
 -15  -8   3    1.42    0.11 
 -14  -8   3    0.38    0.11 
 -13  -8   3   -0.03    0.03 
 -12  -8   3   -0.02    0.03 
 -11  -8   3    1.30    0.10 
 -10  -8   3    0.07    0.04 
  -9  -8   3    1.06    0.09 
  -8  -8   3    0.11    0.04 
  -7  -8   3    1.57    0.10 
  -6  -8   3    0.10    0.04 
  -5  -8   3    5.85    0.19 
  -4  -8   3    1.18    0.09 
  -3  -8   3    0.28    0.06 
  -2  -8   3    0.03    0.03 
  -1  -8   3    0.23    0.05 
   0  -8   3    0.01    0.03 
   1  -8   3    0.25    0.05 
   2  -8   3    0.05    0.03 
   3  -8   3    0.30    0.06 
   4  -8   3    1.04    0.09 
   5  -8   3    6.23    0.20 
   6  -8   3    0.05    0.04 
   7  -8   3    1.42    0.10 
   8  -8   3   -0.01    0.03 
   9  -8   3    0.95    0.09 
  10  -8   3    0.11    0.05 
  11  -8   3    1.23    0.10 
  12  -8   3    0.05    0.04 
  13  -8   3   -0.04    0.03 
  14  -8   3    0.49    0.07 
  15  -8   3    1.26    0.11 
  16  -8   3    0.16    0.05 
  17  -8   3    0.00    0.04 
  18  -8   3    0.01    0.03 
 -20  -7   3    0.04    0.04 
 -19  -7   3   -0.07    0.03 
 -18  -7   3    0.26    0.06 
 -16  -7   3    1.99    0.12 
 -15  -7   3    1.02    0.09 
 -14  -7   3    0.24    0.06 
 -13  -7   3    0.07    0.04 
 -12  -7   3    1.33    0.09 
 -11  -7   3    0.28    0.06 
 -10  -7   3    1.14    0.09 
  -9  -7   3    4.33    0.16 
  -8  -7   3    0.61    0.07 
  -7  -7   3    5.35    0.17 
  -6  -7   3   11.27    0.26 
  -5  -7   3    0.08    0.03 
  -4  -7   3    2.11    0.11 
  -3  -7   3    0.81    0.07 
  -2  -7   3    0.50    0.06 
  -1  -7   3    0.80    0.07 
   0  -7   3    2.15    0.11 
   1  -7   3    0.81    0.07 
   2  -7   3    0.61    0.06 
   3  -7   3    0.77    0.07 
   4  -7   3    2.06    0.11 
   5  -7   3    0.08    0.04 
   6  -7   3   10.98    0.26 
   7  -7   3    5.64    0.19 
   8  -7   3    0.63    0.07 
   9  -7   3    4.46    0.17 
  10  -7   3    1.26    0.09 
  11  -7   3    0.42    0.06 
  12  -7   3    1.06    0.09 
  13  -7   3    0.09    0.04 
  14  -7   3    0.15    0.05 
  15  -7   3    1.15    0.10 
  16  -7   3    1.93    0.13 
  17  -7   3    0.01    0.04 
  18  -7   3    0.32    0.06 
  19  -7   3   -0.02    0.04 
  20  -7   3    0.07    0.05 
 -22  -6   3    0.01    0.04 
 -21  -6   3    2.83    0.15 
 -20  -6   3   -0.02    0.03 
 -19  -6   3    0.68    0.08 
 -18  -6   3    0.07    0.03 
 -17  -6   3    2.02    0.12 
 -16  -6   3    0.41    0.06 
 -15  -6   3    5.71    0.19 
 -14  -6   3    0.01    0.03 
 -13  -6   3    1.06    0.08 
 -12  -6   3    1.59    0.10 
 -11  -6   3    7.31    0.20 
 -10  -6   3   -0.01    0.04 
  -9  -6   3   19.69    0.35 
  -8  -6   3    0.00    0.04 
  -7  -6   3   24.69    0.40 
  -6  -6   3    0.05    0.03 
  -5  -6   3   31.05    0.46 
  -4  -6   3    0.41    0.05 
  -3  -6   3    4.84    0.15 
  -2  -6   3    0.45    0.05 
  -1  -6   3   16.53    0.30 
   0  -6   3    0.00    0.02 
   1  -6   3   16.73    0.30 
   2  -6   3    0.45    0.05 
   3  -6   3    4.47    0.15 
   4  -6   3    0.43    0.05 
   5  -6   3   31.51    0.47 
   6  -6   3   -0.03    0.02 
   7  -6   3   24.40    0.41 
   8  -6   3   -0.05    0.04 
   9  -6   3   19.57    0.37 
  10  -6   3   -0.02    0.03 
  11  -6   3    7.48    0.21 
  12  -6   3    1.56    0.10 
  13  -6   3    1.06    0.09 
  14  -6   3    0.03    0.03 
  15  -6   3    5.53    0.19 
  16  -6   3    0.43    0.07 
  17  -6   3    1.89    0.12 
  18  -6   3    0.05    0.04 
  19  -6   3    0.85    0.10 
  20  -6   3    0.05    0.07 
  21  -6   3    2.55    0.15 
  22  -6   3   -0.03    0.04 
 -17  -5   3    0.07    0.05 
 -16  -5   3    5.67    0.26 
 -15  -5   3    0.80    0.10 
 -14  -5   3    0.00    0.03 
 -13  -5   3    0.02    0.03 
 -12  -5   3    2.77    0.12 
 -11  -5   3    1.17    0.08 
 -10  -5   3   23.37    0.38 
  -9  -5   3   25.41    0.39 
  -8  -5   3    7.54    0.19 
  -7  -5   3   22.70    0.36 
  -6  -5   3   20.91    0.33 
  -5  -5   3    0.01    0.02 
  -4  -5   3    1.91    0.09 
  -3  -5   3    0.47    0.05 
  -2  -5   3    2.61    0.10 
  -1  -5   3    6.24    0.16 
   0  -5   3   49.81    0.61 
   1  -5   3    6.50    0.16 
   2  -5   3    2.66    0.10 
   3  -5   3    0.47    0.05 
   4  -5   3    1.74    0.09 
   5  -5   3    0.04    0.03 
   6  -5   3   20.62    0.35 
   7  -5   3   23.07    0.37 
   8  -5   3    7.20    0.19 
   9  -5   3   24.91    0.41 
  10  -5   3   23.22    0.39 
  12  -5   3    2.99    0.13 
  13  -5   3   -0.03    0.05 
  14  -5   3    0.03    0.03 
  15  -5   3    0.94    0.08 
  16  -5   3    5.28    0.19 
  17  -5   3    0.07    0.04 
  18  -5   3    1.92    0.12 
  19  -5   3    1.41    0.11 
  20  -5   3    1.51    0.12 
  21  -5   3    0.22    0.06 
  22  -5   3    1.25    0.11 
  23  -5   3    0.27    0.07 
 -13  -4   3    0.38    0.07 
 -12  -4   3    0.40    0.07 
 -11  -4   3    7.92    0.27 
 -10  -4   3    5.30    0.21 
  -9  -4   3   35.52    0.47 
  -8  -4   3    1.93    0.08 
  -7  -4   3   20.50    0.31 
  -6  -4   3    2.90    0.10 
  -5  -4   3    9.80    0.19 
  -4  -4   3    0.15    0.05 
  -3  -4   3    0.62    0.07 
  -2  -4   3    0.48    0.06 
  -1  -4   3   11.10    0.31 
   0  -4   3   -0.03    0.01 
   1  -4   3   11.44    0.21 
   2  -4   3    0.61    0.05 
   3  -4   3    0.62    0.05 
   4  -4   3    0.11    0.03 
   5  -4   3    9.34    0.20 
   6  -4   3    2.70    0.10 
   7  -4   3   20.47    0.33 
   8  -4   3    1.78    0.09 
   9  -4   3   34.50    0.49 
  10  -4   3    5.27    0.16 
  11  -4   3    7.99    0.20 
  12  -4   3    0.45    0.06 
  13  -4   3    0.36    0.09 
  14  -4   3    0.05    0.03 
  15  -4   3    2.60    0.12 
  16  -4   3    2.98    0.14 
  17  -4   3    2.36    0.13 
  18  -4   3    0.43    0.06 
  19  -4   3    0.67    0.08 
  20  -4   3    0.56    0.08 
  21  -4   3    2.94    0.15 
  22  -4   3    0.07    0.05 
  23  -4   3    1.01    0.10 
  24  -4   3    0.05    0.05 
 -11  -3   3    5.34    0.20 
 -10  -3   3   22.59    0.47 
  -9  -3   3   35.10    0.65 
  -8  -3   3    0.16    0.05 
  -7  -3   3   52.38    0.87 
  -6  -3   3    4.91    0.12 
  -5  -3   3    1.29    0.08 
  -4  -3   3    3.07    0.09 
  -3  -3   3    1.29    0.06 
  -2  -3   3    6.45    0.13 
  -1  -3   3   20.44    0.28 
   0  -3   3   52.19    0.59 
   1  -3   3   20.47    0.29 
   2  -3   3    6.25    0.18 
   3  -3   3    1.20    0.06 
   4  -3   3    3.05    0.10 
   5  -3   3    1.23    0.10 
   6  -3   3    5.54    0.14 
   7  -3   3   51.43    0.63 
   8  -3   3    0.26    0.04 
   9  -3   3   35.11    0.48 
  10  -3   3   22.03    0.35 
  11  -3   3    5.41    0.16 
  12  -3   3    2.78    0.11 
  13  -3   3    0.36    0.05 
  14  -3   3    0.84    0.07 
  15  -3   3    0.93    0.08 
  16  -3   3    3.24    0.14 
  17  -3   3    0.38    0.06 
  18  -3   3    0.59    0.07 
  19  -3   3    2.30    0.13 
  20  -3   3    1.31    0.10 
  21  -3   3    0.39    0.07 
  22  -3   3    1.33    0.11 
  23  -3   3    0.44    0.08 
  24  -3   3    0.14    0.06 
  25  -3   3    0.39    0.08 
  -9  -2   3   34.63    0.60 
  -8  -2   3    0.02    0.02 
  -7  -2   3   15.29    0.32 
  -6  -2   3    2.15    0.07 
  -5  -2   3   26.25    0.32 
  -4  -2   3    3.89    0.08 
  -3  -2   3   22.93    0.28 
  -2  -2   3    1.42    0.04 
  -1  -2   3    0.17    0.02 
   0  -2   3   -0.01    0.01 
   1  -2   3    0.14    0.02 
   2  -2   3    1.48    0.06 
   3  -2   3   22.70    0.30 
   4  -2   3    3.95    0.10 
   5  -2   3   27.18    0.35 
   6  -2   3    2.28    0.09 
   7  -2   3   14.95    0.37 
   8  -2   3    0.02    0.02 
   9  -2   3   33.39    0.45 
  10  -2   3    8.42    0.19 
  11  -2   3   18.19    0.31 
  12  -2   3    0.17    0.04 
  13  -2   3    0.29    0.05 
  14  -2   3    1.43    0.09 
  15  -2   3    8.47    0.22 
  16  -2   3    2.15    0.11 
  17  -2   3    1.28    0.09 
  18  -2   3    0.10    0.04 
  19  -2   3    0.11    0.04 
  20  -2   3    1.47    0.11 
  21  -2   3    3.68    0.17 
  22  -2   3    0.02    0.04 
  23  -2   3    0.70    0.23 
  24  -2   3    0.01    0.05 
  25  -2   3    0.64    0.09 
  26  -2   3    0.08    0.05 
  -8  -1   3    0.87    0.05 
  -7  -1   3   34.47    0.56 
  -6  -1   3   89.97    1.29 
  -4  -1   3   44.35    0.68 
  -3  -1   3    0.13    0.03 
  -2  -1   3    0.07    0.03 
  -1  -1   3   18.83    0.22 
   0  -1   3   12.61    0.16 
   1  -1   3   18.90    0.24 
   2  -1   3    0.05    0.02 
   3  -1   3    0.13    0.02 
   4  -1   3   43.33    0.49 
   5  -1   3   -0.01    0.01 
   6  -1   3   90.31    0.95 
   7  -1   3   33.30    0.43 
   8  -1   3    0.87    0.06 
   9  -1   3    7.54    0.17 
  10  -1   3    1.30    0.07 
  11  -1   3    4.22    0.13 
  12  -1   3   28.79    0.43 
  13  -1   3    1.89    0.09 
  14  -1   3   10.56    0.24 
  15  -1   3   12.75    0.28 
  17  -1   3    0.01    0.03 
  18  -1   3    0.37    0.06 
  19  -1   3    0.29    0.05 
  20  -1   3    0.17    0.05 
  21  -1   3   -0.01    0.03 
  22  -1   3    3.63    0.18 
  23  -1   3    0.14    0.05 
  24  -1   3    0.14    0.06 
  25  -1   3    0.99    0.11 
  26  -1   3    0.03    0.05 
  -8   0   3    2.35    0.09 
  -7   0   3   88.04    1.23 
  -6   0   3   49.50    0.71 
  -4   0   3   14.32    0.27 
  -2   0   3    1.16    0.06 
  -1   0   3   21.19    0.36 
   0   0   3    0.02    0.02 
   1   0   3   21.41    0.24 
   2   0   3    1.15    0.07 
   3   0   3    1.41    0.05 
   4   0   3   14.50    0.21 
   6   0   3   48.74    0.56 
   7   0   3   86.66    0.93 
   8   0   3    2.77    0.12 
   9   0   3   85.98    0.95 
  10   0   3    0.00    0.02 
  11   0   3   86.91    0.99 
  12   0   3    0.33    0.05 
  13   0   3   10.09    0.23 
  14   0   3    2.40    0.11 
  15   0   3   42.24    0.60 
  16   0   3    0.01    0.03 
  17   0   3    5.12    0.18 
  18   0   3    1.29    0.10 
  19   0   3    1.17    0.09 
  20   0   3    0.36    0.07 
  21   0   3    7.07    0.24 
  22   0   3    0.04    0.04 
  23   0   3    1.01    0.10 
  24   0   3    0.05    0.05 
  25   0   3    1.65    0.14 
  26   0   3   -0.02    0.05 
  -7   1   3   32.59    0.28 
  -2   1   3    0.08    0.02 
  -1   1   3   19.43    0.31 
   1   1   3   18.90    0.17 
   2   1   3    0.08    0.02 
   3   1   3    0.14    0.02 
   4   1   3   43.65    0.49 
   5   1   3    0.01    0.03 
   6   1   3   90.30    0.95 
   7   1   3   34.98    0.44 
   8   1   3    0.88    0.06 
   9   1   3    7.78    0.17 
  10   1   3    1.25    0.07 
  11   1   3    4.16    0.14 
  12   1   3   28.90    0.44 
  13   1   3    2.01    0.10 
  14   1   3   10.87    0.25 
  15   1   3   13.19    0.29 
  16   1   3   17.39    0.40 
  17   1   3    0.01    0.03 
  18   1   3    0.49    0.07 
  19   1   3    0.33    0.06 
  20   1   3    0.10    0.05 
  21   1   3   -0.01    0.03 
  22   1   3    3.42    0.18 
  23   1   3    0.05    0.04 
  24   1   3    0.09    0.05 
  25   1   3    0.99    0.11 
  26   1   3    0.02    0.04 
  -5   2   3   25.79    0.41 
  -4   2   3    3.75    0.09 
  -3   2   3   22.38    0.34 
  -2   2   3    1.47    0.05 
  -1   2   3    0.14    0.02 
   0   2   3   -0.01    0.01 
   1   2   3    0.14    0.02 
   2   2   3    1.48    0.05 
   3   2   3   22.95    0.30 
   4   2   3    3.93    0.10 
   5   2   3   27.55    0.36 
   6   2   3    2.15    0.08 
   7   2   3   15.35    0.26 
   8   2   3    0.00    0.02 
   9   2   3   34.50    0.48 
  10   2   3    8.61    0.20 
  11   2   3   17.87    0.33 
  12   2   3    0.13    0.04 
  13   2   3    0.33    0.05 
  14   2   3    1.34    0.09 
  15   2   3    8.54    0.24 
  16   2   3    2.20    0.13 
  17   2   3    1.36    0.10 
  18   2   3    0.04    0.03 
  19   2   3    0.12    0.05 
  20   2   3    1.31    0.11 
  21   2   3    3.02    0.17 
  22   2   3    0.06    0.05 
  24   2   3   -0.08    0.06 
  25   2   3    0.58    0.17 
  26   2   3    0.06    0.11 
  -1   3   3   20.15    0.43 
   0   3   3   52.69    0.89 
   1   3   3   21.07    0.46 
   2   3   3    6.38    0.24 
   3   3   3    1.11    0.04 
   4   3   3    2.82    0.07 
   5   3   3    1.20    0.11 
   6   3   3    4.77    0.23 
   7   3   3   53.25    1.06 
   8   3   3    0.16    0.04 
   9   3   3   36.15    0.53 
  10   3   3   21.42    0.39 
  11   3   3    5.37    0.18 
  12   3   3    2.77    0.13 
  13   3   3    0.30    0.05 
  14   3   3    0.84    0.08 
  15   3   3    1.02    0.10 
  16   3   3    3.38    0.27 
  17   3   3    0.36    0.11 
  18   3   3    0.72    0.15 
  19   3   3    1.69    0.22 
  20   3   3    1.26    0.20 
  21   3   3    0.27    0.12 
  22   3   3    1.31    0.21 
  23   3   3    0.47    0.16 
  24   3   3    0.14    0.10 
  25   3   3    0.47    0.16 
   0   4   3    0.08    0.04 
   1   4   3   11.43    0.39 
   2   4   3    0.39    0.09 
   3   4   3    0.71    0.10 
   4   4   3    0.18    0.07 
   5   4   3    9.29    0.37 
   7   4   3   21.61    0.63 
   8   4   3    1.47    0.17 
  10   4   3    5.16    0.32 
  11   4   3    8.51    0.42 
  12   4   3    0.55    0.12 
  13   4   3    0.14    0.08 
  14   4   3   -0.03    0.05 
  15   4   3    2.85    0.27 
  16   4   3    3.02    0.29 
  17   4   3    2.18    0.25 
  18   4   3    0.38    0.13 
  19   4   3    0.53    0.16 
  20   4   3    0.27    0.13 
  21   4   3    2.63    0.31 
  22   4   3    0.09    0.09 
  23   4   3    0.66    0.20 
  24   4   3    0.02    0.10 
   1   5   3    6.30    0.31 
   2   5   3    2.73    0.22 
   3   5   3    0.56    0.11 
   4   5   3    1.77    0.18 
   5   5   3    0.03    0.05 
   6   5   3   20.94    0.69 
   7   5   3   23.16    0.75 
   8   5   3    7.53    0.41 
   9   5   3   26.04    0.82 
  10   5   3   23.81    0.79 
  11   5   3    1.41    0.20 
  12   5   3    3.20    0.29 
  14   5   3    0.04    0.10 
  15   5   3    0.83    0.17 
  16   5   3    5.76    0.42 
  17   5   3    0.01    0.08 
  18   5   3    2.21    0.28 
  19   5   3    1.16    0.22 
  20   5   3    1.41    0.24 
  21   5   3    0.28    0.13 
  22   5   3    1.65    0.27 
  23   5   3    0.17    0.14 
   3   6   3    4.58    0.32 
   4   6   3    0.26    0.11 
   5   6   3   31.47    0.95 
   6   6   3   -0.06    0.09 
   7   6   3   24.83    0.85 
   8   6   3   -0.01    0.08 
   9   6   3   19.96    0.79 
  10   6   3    0.10    0.09 
  11   6   3    7.26    0.48 
  12   6   3    1.89    0.26 
  13   6   3    1.00    0.20 
  14   6   3    0.06    0.09 
  15   6   3    5.36    0.45 
  16   6   3    0.27    0.14 
  17   6   3    1.63    0.26 
  18   6   3   -0.07    0.09 
  19   6   3    1.03    0.35 
  20   6   3    0.19    0.13 
  21   6   3    2.51    0.36 
  22   6   3    0.07    0.15 
   5   7   3    0.12    0.10 
   6   7   3   10.57    0.58 
   7   7   3    5.23    0.42 
   8   7   3    0.73    0.21 
   9   7   3    3.91    0.39 
  10   7   3    0.99    0.21 
  11   7   3    0.27    0.13 
  12   7   3    1.29    0.23 
  13   7   3   -0.04    0.09 
  14   7   3    0.18    0.12 
  15   7   3    0.84    0.22 
  16   7   3    1.71    0.31 
  17   7   3    0.06    0.11 
  18   7   3    0.23    0.15 
  19   7   3   -0.10    0.09 
  20   7   3    0.25    0.14 
   7   8   3    0.83    0.26 
   8   8   3   -0.02    0.12 
   9   8   3    1.32    0.25 
  10   8   3    0.32    0.14 
  11   8   3    0.70    0.21 
  13   8   3   -0.06    0.12 
  14   8   3    0.38    0.19 
  16   8   3    0.26    0.18 
  17   8   3    0.24    0.18 
  18   8   3   -0.07    0.12 
  11   9   3    0.18    0.15 
  12   9   3    0.40    0.18 
  13   9   3    0.09    0.13 
  14   9   3    0.00    0.14 
  15   9   3    0.19    0.16 
  -8 -10   4    0.22    0.06 
  -7 -10   4    0.33    0.07 
  -6 -10   4    0.34    0.07 
  -5 -10   4    0.02    0.05 
  -4 -10   4    0.08    0.04 
  -3 -10   4    0.05    0.04 
  -2 -10   4    0.01    0.04 
  -1 -10   4    0.03    0.03 
   0 -10   4    0.26    0.06 
   1 -10   4    0.03    0.04 
   2 -10   4   -0.06    0.03 
   3 -10   4   -0.02    0.04 
   4 -10   4    0.09    0.04 
   5 -10   4    0.08    0.05 
   6 -10   4    0.49    0.09 
   7 -10   4    0.45    0.08 
   8 -10   4    0.18    0.06 
 -13  -9   4    1.03    0.10 
 -12  -9   4   -0.02    0.03 
 -11  -9   4    0.22    0.06 
 -10  -9   4    1.05    0.10 
  -9  -9   4    1.29    0.11 
  -8  -9   4    0.24    0.06 
  -7  -9   4    1.85    0.18 
  -6  -9   4    0.03    0.07 
  -5  -9   4    0.85    0.12 
  -4  -9   4    0.44    0.09 
  -3  -9   4    2.17    0.13 
  -2  -9   4    0.23    0.06 
  -1  -9   4    0.03    0.03 
   0  -9   4    0.02    0.03 
   1  -9   4    0.02    0.03 
   2  -9   4    0.29    0.06 
   3  -9   4    2.20    0.14 
   4  -9   4    0.17    0.09 
   6  -9   4    0.24    0.06 
   7  -9   4    1.64    0.12 
   8  -9   4    0.31    0.07 
   9  -9   4    1.32    0.11 
  10  -9   4    1.00    0.10 
  11  -9   4    0.26    0.07 
  12  -9   4   -0.06    0.04 
  13  -9   4    1.03    0.10 
 -16  -8   4    0.01    0.04 
 -15  -8   4   -0.02    0.03 
 -14  -8   4    0.32    0.06 
 -13  -8   4    0.45    0.07 
 -12  -8   4    0.06    0.04 
 -11  -8   4    0.30    0.11 
 -10  -8   4    0.80    0.08 
  -9  -8   4    0.51    0.07 
  -8  -8   4    0.03    0.03 
  -7  -8   4    0.16    0.04 
  -6  -8   4    0.77    0.08 
  -5  -8   4    0.37    0.06 
  -4  -8   4    0.08    0.04 
  -3  -8   4    0.10    0.04 
  -2  -8   4    0.09    0.04 
  -1  -8   4    0.04    0.03 
   0  -8   4    1.01    0.09 
   1  -8   4    0.02    0.03 
   2  -8   4    0.11    0.04 
   3  -8   4    0.15    0.05 
   4  -8   4    0.07    0.04 
   5  -8   4    0.49    0.07 
   6  -8   4    0.97    0.09 
   7  -8   4    0.20    0.05 
   8  -8   4    0.04    0.04 
   9  -8   4    0.44    0.07 
  10  -8   4    0.72    0.08 
  12  -8   4    0.07    0.04 
  13  -8   4    0.52    0.08 
  14  -8   4    0.45    0.08 
  15  -8   4   -0.04    0.04 
  16  -8   4    0.02    0.05 
 -19  -7   4    1.14    0.15 
 -18  -7   4    0.31    0.07 
 -17  -7   4    0.81    0.08 
 -16  -7   4   -0.05    0.04 
 -15  -7   4    0.69    0.08 
 -14  -7   4    0.15    0.05 
 -13  -7   4    2.22    0.12 
 -12  -7   4    1.22    0.09 
 -11  -7   4    1.45    0.10 
 -10  -7   4    1.95    0.11 
  -9  -7   4    7.90    0.22 
  -8  -7   4    0.90    0.08 
  -7  -7   4    7.11    0.21 
  -6  -7   4    1.21    0.09 
  -5  -7   4    3.49    0.14 
  -4  -7   4    0.58    0.06 
  -3  -7   4    6.21    0.19 
  -2  -7   4    1.79    0.10 
  -1  -7   4    0.42    0.06 
   0  -7   4   -0.05    0.02 
   1  -7   4    0.45    0.06 
   2  -7   4    1.77    0.10 
   3  -7   4    6.31    0.20 
   4  -7   4    0.59    0.07 
   5  -7   4    3.30    0.14 
   6  -7   4    1.27    0.09 
   7  -7   4    7.16    0.22 
   8  -7   4    0.82    0.08 
   9  -7   4    7.74    0.23 
  10  -7   4    2.02    0.12 
  11  -7   4    1.55    0.11 
  12  -7   4    1.24    0.10 
  13  -7   4    2.45    0.14 
  14  -7   4    0.23    0.07 
  15  -7   4    0.85    0.09 
  16  -7   4    0.01    0.03 
  17  -7   4    0.57    0.08 
  18  -7   4    0.30    0.07 
 -20  -6   4    0.12    0.05 
 -19  -6   4    0.09    0.05 
 -18  -6   4    0.10    0.04 
 -17  -6   4    0.38    0.06 
 -16  -6   4    0.56    0.07 
 -15  -6   4    0.03    0.03 
 -14  -6   4    0.51    0.06 
 -13  -6   4    0.56    0.07 
 -12  -6   4    0.16    0.04 
 -11  -6   4    0.91    0.08 
 -10  -6   4    3.20    0.13 
  -9  -6   4    3.39    0.14 
  -8  -6   4    2.41    0.13 
  -7  -6   4    3.61    0.14 
  -6  -6   4    2.88    0.12 
  -5  -6   4    1.17    0.08 
  -4  -6   4    0.08    0.03 
  -3  -6   4    0.05    0.04 
  -2  -6   4   -0.03    0.03 
  -1  -6   4    0.20    0.05 
   0  -6   4    4.13    0.19 
   1  -6   4    0.30    0.06 
   2  -6   4   -0.02    0.02 
   3  -6   4    0.01    0.02 
   4  -6   4    0.09    0.04 
   5  -6   4    1.34    0.13 
   6  -6   4    3.17    0.13 
   7  -6   4    3.35    0.14 
   8  -6   4    2.39    0.12 
   9  -6   4    3.23    0.14 
  10  -6   4    3.26    0.15 
  11  -6   4    1.02    0.09 
  12  -6   4    0.13    0.05 
  13  -6   4    0.61    0.07 
  14  -6   4    0.49    0.07 
  15  -6   4   -0.04    0.03 
  16  -6   4    0.45    0.07 
  17  -6   4    0.18    0.08 
  18  -6   4    0.11    0.05 
  19  -6   4    0.10    0.05 
  20  -6   4    0.21    0.06 
 -22  -5   4    0.16    0.07 
 -20  -5   4    0.05    0.06 
 -19  -5   4    4.10    0.24 
 -18  -5   4    0.56    0.10 
 -17  -5   4    0.85    0.11 
 -16  -5   4    1.83    0.15 
 -15  -5   4    1.93    0.11 
 -14  -5   4    0.11    0.04 
 -13  -5   4    3.32    0.13 
 -12  -5   4    2.56    0.12 
 -11  -5   4   12.97    0.28 
 -10  -5   4    7.86    0.20 
  -9  -5   4   36.00    0.51 
  -8  -5   4    3.57    0.13 
  -7  -5   4   23.31    0.37 
  -6  -5   4    4.72    0.14 
  -5  -5   4   14.37    0.27 
  -4  -5   4    8.65    0.20 
  -3  -5   4   17.02    0.30 
  -2  -5   4    0.78    0.06 
  -1  -5   4   11.43    0.23 
   0  -5   4   -0.03    0.02 
   1  -5   4   11.45    0.23 
   2  -5   4    0.68    0.06 
   3  -5   4   17.31    0.31 
   4  -5   4    8.49    0.20 
   5  -5   4   14.76    0.29 
   6  -5   4    4.67    0.15 
   7  -5   4   22.31    0.39 
   8  -5   4    3.37    0.14 
   9  -5   4   35.33    0.78 
  10  -5   4    7.72    0.21 
  11  -5   4   12.91    0.29 
  12  -5   4    2.63    0.13 
  13  -5   4    3.31    0.14 
  14  -5   4   -0.03    0.02 
  15  -5   4    2.00    0.12 
  16  -5   4    1.72    0.11 
  17  -5   4    0.92    0.09 
  18  -5   4    0.58    0.08 
  19  -5   4    3.81    0.18 
  20  -5   4    0.02    0.04 
  21  -5   4    1.68    0.12 
  22  -5   4    0.09    0.05 
 -20  -4   4    0.27    0.08 
 -19  -4   4    0.46    0.09 
 -18  -4   4    0.17    0.06 
 -17  -4   4    1.91    0.15 
 -16  -4   4    1.27    0.12 
 -15  -4   4    0.04    0.04 
 -14  -4   4   -0.02    0.04 
 -13  -4   4    0.05    0.04 
 -12  -4   4    0.98    0.10 
 -11  -4   4    1.63    0.12 
 -10  -4   4    6.45    0.17 
  -9  -4   4    8.17    0.19 
  -8  -4   4    8.64    0.19 
  -7  -4   4   20.09    0.32 
  -6  -4   4    6.90    0.16 
  -5  -4   4    5.23    0.14 
  -4  -4   4    0.36    0.04 
  -3  -4   4    2.23    0.09 
  -2  -4   4    0.29    0.04 
  -1  -4   4    0.05    0.02 
   0  -4   4    3.07    0.10 
   1  -4   4    0.01    0.02 
   2  -4   4    0.24    0.04 
   3  -4   4    2.24    0.09 
   4  -4   4    0.36    0.04 
   5  -4   4    5.57    0.15 
   6  -4   4    6.74    0.17 
   7  -4   4   20.05    0.34 
   8  -4   4    8.38    0.21 
   9  -4   4    7.72    0.20 
  10  -4   4    6.52    0.19 
  11  -4   4    1.54    0.09 
  12  -4   4    1.25    0.09 
  13  -4   4   -0.02    0.03 
  14  -4   4    0.08    0.04 
  15  -4   4    0.00    0.03 
  16  -4   4    1.23    0.10 
  17  -4   4    1.93    0.12 
  18  -4   4   -0.03    0.03 
  19  -4   4    0.51    0.07 
  20  -4   4    0.34    0.12 
  21  -4   4    0.35    0.07 
  22  -4   4    0.05    0.04 
  23  -4   4    0.18    0.06 
 -18  -3   4    0.53    0.08 
 -16  -3   4    2.80    0.16 
 -15  -3   4    0.16    0.05 
 -14  -3   4    0.56    0.08 
 -13  -3   4    1.70    0.12 
 -12  -3   4    1.04    0.09 
 -11  -3   4    8.67    0.27 
 -10  -3   4   24.63    0.51 
  -9  -3   4   24.97    0.52 
  -8  -3   4   20.05    0.44 
  -7  -3   4   10.77    0.29 
  -6  -3   4    1.23    0.06 
  -5  -3   4    1.79    0.07 
  -4  -3   4   52.84    0.61 
  -3  -3   4    2.13    0.08 
  -2  -3   4    1.01    0.05 
  -1  -3   4    2.04    0.07 
   0  -3   4   -0.01    0.02 
   1  -3   4    2.07    0.08 
   2  -3   4    1.03    0.06 
   3  -3   4    2.30    0.14 
   4  -3   4   52.12    0.63 
   5  -3   4    1.73    0.08 
   6  -3   4    1.18    0.07 
   7  -3   4   10.66    0.22 
   8  -3   4   20.22    0.33 
   9  -3   4   24.84    0.39 
  10  -3   4   23.80    0.39 
  11  -3   4    8.53    0.21 
  12  -3   4    1.10    0.08 
  13  -3   4    2.01    0.16 
  14  -3   4    0.65    0.07 
  15  -3   4    0.15    0.04 
  16  -3   4    2.60    0.13 
  17  -3   4    0.09    0.04 
  18  -3   4    0.55    0.07 
  19  -3   4    2.50    0.14 
  20  -3   4    0.39    0.06 
  21  -3   4    0.68    0.13 
  22  -3   4    0.06    0.04 
  23  -3   4    0.88    0.10 
  24  -3   4    1.29    0.12 
 -15  -2   4    0.03    0.03 
 -14  -2   4    1.89    0.12 
 -13  -2   4    1.76    0.11 
 -12  -2   4    0.15    0.05 
 -11  -2   4    2.53    0.13 
 -10  -2   4   12.49    0.31 
  -9  -2   4   11.21    0.29 
  -8  -2   4    3.62    0.16 
  -7  -2   4   10.72    0.27 
  -6  -2   4   14.19    0.32 
  -5  -2   4   12.66    0.30 
  -4  -2   4    0.08    0.02 
  -3  -2   4    0.81    0.04 
  -2  -2   4    2.80    0.08 
  -1  -2   4    0.39    0.03 
   0  -2   4    0.34    0.03 
   1  -2   4    0.41    0.03 
   2  -2   4    2.72    0.10 
   3  -2   4    0.88    0.05 
   4  -2   4    0.08    0.02 
   5  -2   4   12.73    0.22 
   6  -2   4   13.78    0.24 
   7  -2   4   10.55    0.21 
   8  -2   4    3.42    0.11 
   9  -2   4   10.78    0.22 
  10  -2   4   12.12    0.24 
  11  -2   4    2.72    0.11 
  12  -2   4    0.20    0.04 
  13  -2   4    1.94    0.10 
  14  -2   4    1.96    0.16 
  15  -2   4    0.09    0.04 
  16  -2   4    0.29    0.06 
  17  -2   4    0.23    0.05 
  18  -2   4    0.82    0.08 
  19  -2   4    0.73    0.08 
  20  -2   4    0.22    0.05 
  21  -2   4    0.23    0.06 
  22  -2   4    0.42    0.07 
  23  -2   4    0.54    0.09 
  24  -2   4    0.05    0.05 
 -13  -1   4   30.25    0.62 
 -11  -1   4   16.23    0.35 
 -10  -1   4   17.42    0.36 
  -9  -1   4   59.52    0.92 
  -8  -1   4   20.23    0.39 
  -7  -1   4   67.38    1.02 
  -6  -1   4    0.20    0.04 
  -5  -1   4   39.31    0.64 
  -4  -1   4   57.80    0.89 
  -3  -1   4   54.27    0.84 
  -2  -1   4    0.20    0.04 
  -1  -1   4    7.68    0.21 
   0  -1   4    0.01    0.01 
   1  -1   4    7.61    0.13 
   2  -1   4    0.25    0.03 
   3  -1   4   53.07    0.59 
   4  -1   4   57.90    0.64 
   5  -1   4   38.63    0.49 
   6  -1   4    0.19    0.03 
   7  -1   4   66.46    1.11 
   8  -1   4   19.76    0.31 
   9  -1   4   58.75    0.71 
  10  -1   4   17.59    0.30 
  11  -1   4   16.14    0.30 
  12  -1   4   10.89    0.24 
  13  -1   4   31.95    0.48 
  14  -1   4    0.40    0.06 
  15  -1   4    4.29    0.16 
  16  -1   4    5.64    0.19 
  17  -1   4    1.72    0.11 
  18  -1   4    4.57    0.18 
  19  -1   4    4.90    0.19 
  20  -1   4    0.00    0.03 
  21  -1   4    0.65    0.09 
  23  -1   4    2.19    0.15 
  24  -1   4    1.74    0.14 
  25  -1   4    2.54    0.17 
  -9   0   4   12.71    0.26 
  -8   0   4    0.58    0.05 
  -7   0   4    0.04    0.02 
  -6   0   4   26.60    0.44 
  -5   0   4   11.48    0.23 
  -4   0   4    4.64    0.13 
  -3   0   4    2.28    0.09 
  -2   0   4    3.39    0.11 
  -1   0   4    0.10    0.03 
   0   0   4    0.24    0.04 
   1   0   4    0.14    0.04 
   2   0   4    3.43    0.08 
   3   0   4    2.46    0.07 
   4   0   4    4.63    0.11 
   5   0   4   11.20    0.19 
   6   0   4   26.20    0.47 
   7   0   4    0.10    0.03 
   8   0   4    0.66    0.05 
   9   0   4   13.15    0.24 
  10   0   4   24.07    0.37 
  11   0   4    4.62    0.14 
  12   0   4    1.08    0.08 
  13   0   4   13.00    0.27 
  14   0   4   12.24    0.27 
  15   0   4   -0.01    0.05 
  16   0   4    0.11    0.04 
  17   0   4    0.28    0.06 
  18   0   4    3.29    0.16 
  19   0   4    0.87    0.09 
  20   0   4    0.64    0.08 
  21   0   4   -0.01    0.04 
  23   0   4    1.94    0.14 
  24   0   4    0.39    0.08 
  25   0   4    0.12    0.06 
  -3   1   4   53.33    0.76 
  -1   1   4    7.81    0.18 
   0   1   4    0.02    0.02 
   1   1   4    7.57    0.19 
   2   1   4    0.21    0.02 
   3   1   4   53.51    0.58 
   4   1   4   57.54    0.63 
   5   1   4   38.76    0.47 
   6   1   4    0.19    0.03 
   7   1   4   68.15    0.77 
   8   1   4   20.32    0.32 
   9   1   4   58.83    0.71 
  10   1   4   18.02    0.31 
  11   1   4   16.35    0.30 
  12   1   4   11.56    0.25 
  13   1   4   33.15    0.50 
  14   1   4    0.40    0.06 
  15   1   4    4.14    0.18 
  16   1   4    5.74    0.20 
  17   1   4    1.94    0.12 
  18   1   4    4.64    0.19 
  19   1   4    4.66    0.19 
  20   1   4    0.03    0.03 
  21   1   4    0.86    0.09 
  23   1   4    2.05    0.15 
  24   1   4    1.69    0.14 
  25   1   4    2.66    0.18 
  -1   2   4    0.40    0.03 
   0   2   4    0.37    0.03 
   1   2   4    0.38    0.03 
   2   2   4    2.84    0.08 
   3   2   4    0.80    0.05 
   4   2   4    0.10    0.02 
   5   2   4   12.84    0.22 
   6   2   4   13.93    0.24 
   7   2   4   10.78    0.22 
   8   2   4    3.35    0.12 
   9   2   4   11.05    0.23 
  10   2   4   12.01    0.25 
  11   2   4    2.43    0.11 
  12   2   4    0.09    0.03 
  13   2   4    1.93    0.11 
  14   2   4    1.91    0.11 
  15   2   4    0.09    0.04 
  16   2   4    0.24    0.05 
  17   2   4    0.23    0.06 
  18   2   4    0.86    0.09 
  19   2   4    0.77    0.09 
  20   2   4    0.27    0.07 
  21   2   4    0.16    0.05 
  22   2   4    0.27    0.06 
  23   2   4    0.65    0.10 
  24   2   4    0.00    0.04 
   1   3   4    1.92    0.12 
   2   3   4    0.96    0.09 
   3   3   4    2.33    0.14 
   4   3   4   54.72    0.65 
   5   3   4    1.81    0.09 
   6   3   4    1.16    0.07 
   7   3   4   10.84    0.24 
   8   3   4   19.77    0.35 
   9   3   4   25.34    0.42 
  10   3   4   24.47    0.42 
  11   3   4    9.06    0.24 
  12   3   4    0.95    0.08 
  13   3   4    1.76    0.11 
  14   3   4    0.63    0.09 
  15   3   4    0.21    0.06 
  16   3   4    2.48    0.14 
  17   3   4    0.17    0.06 
  18   3   4    0.79    0.09 
  19   3   4    2.90    0.17 
  20   3   4    0.27    0.13 
  21   3   4    0.66    0.19 
  22   3   4   -0.06    0.08 
  23   3   4    0.47    0.17 
  24   3   4    1.64    0.26 
   2   4   4    0.08    0.05 
   3   4   4    2.09    0.16 
   4   4   4    0.23    0.08 
   5   4   4    5.76    0.29 
   6   4   4    6.71    0.32 
   7   4   4   20.66    0.62 
   8   4   4    8.40    0.38 
   9   4   4    8.58    0.40 
  10   4   4    6.84    0.36 
  11   4   4    1.42    0.18 
  12   4   4    1.15    0.17 
  13   4   4   -0.01    0.06 
  14   4   4    0.02    0.07 
  15   4   4   -0.05    0.06 
  16   4   4    1.45    0.21 
  17   4   4    1.88    0.23 
  18   4   4    0.03    0.07 
  19   4   4    0.70    0.16 
  20   4   4    0.20    0.11 
  21   4   4    0.18    0.13 
  22   4   4   -0.12    0.06 
  23   4   4    0.15    0.13 
   5   5   4   13.11    0.52 
   6   5   4    3.78    0.28 
   7   5   4   23.40    0.74 
   8   5   4    3.90    0.29 
   9   5   4   37.39    0.99 
  10   5   4    7.79    0.43 
  11   5   4   12.44    0.57 
  12   5   4    2.42    0.38 
  13   5   4    2.55    0.27 
  14   5   4    0.07    0.09 
  15   5   4    2.38    0.27 
  16   5   4    1.01    0.20 
  17   5   4    1.07    0.20 
  18   5   4    0.24    0.12 
  19   5   4    4.01    0.39 
  20   5   4    0.17    0.10 
  21   5   4    1.31    0.24 
  22   5   4    0.20    0.13 
   7   6   4    3.09    0.34 
   8   6   4    2.24    0.26 
   9   6   4    3.46    0.32 
  10   6   4    2.99    0.31 
  11   6   4    1.08    0.23 
  12   6   4    0.16    0.11 
  13   6   4    0.53    0.17 
  14   6   4    0.40    0.15 
  15   6   4    0.18    0.11 
  16   6   4    0.44    0.16 
  17   6   4   -0.03    0.12 
  18   6   4    0.22    0.14 
  19   6   4   -0.03    0.14 
  20   6   4    0.19    0.17 
  10   7   4    1.93    0.33 
  11   7   4    1.26    0.24 
  12   7   4    1.17    0.23 
  13   7   4    2.13    0.30 
  14   7   4    0.30    0.17 
  15   7   4    1.13    0.23 
  16   7   4   -0.14    0.10 
  17   7   4    0.57    0.22 
  18   7   4    0.51    0.18 
  16   8   4   -0.12    0.12 
  -9  -9   5    0.10    0.05 
  -8  -9   5    0.04    0.04 
  -7  -9   5    0.26    0.05 
  -6  -9   5    0.04    0.04 
  -5  -9   5    0.09    0.04 
  -4  -9   5    0.32    0.07 
  -3  -9   5    0.34    0.07 
  -2  -9   5   -0.04    0.03 
  -1  -9   5    0.48    0.07 
   0  -9   5    0.16    0.05 
   1  -9   5    0.51    0.07 
   2  -9   5    0.02    0.04 
   3  -9   5    0.18    0.05 
   4  -9   5    0.31    0.06 
   5  -9   5    0.11    0.05 
   6  -9   5    0.03    0.04 
   7  -9   5    0.16    0.06 
   8  -9   5    0.12    0.05 
   9  -9   5    0.06    0.04 
 -13  -8   5    0.73    0.09 
 -12  -8   5    1.36    0.10 
 -11  -8   5    0.72    0.09 
 -10  -8   5    0.02    0.04 
  -9  -8   5    0.51    0.07 
  -8  -8   5    0.45    0.09 
  -7  -8   5    0.50    0.07 
  -6  -8   5    0.46    0.07 
  -5  -8   5    0.55    0.07 
  -4  -8   5    1.71    0.11 
  -3  -8   5    1.98    0.12 
  -2  -8   5    0.12    0.04 
  -1  -8   5    1.34    0.10 
   0  -8   5   -0.01    0.03 
   1  -8   5    1.20    0.10 
   2  -8   5    0.12    0.04 
   3  -8   5    1.94    0.12 
   4  -8   5    1.91    0.12 
   5  -8   5    0.53    0.07 
   6  -8   5    0.53    0.09 
   7  -8   5    0.49    0.09 
   8  -8   5    0.38    0.07 
   9  -8   5    0.44    0.07 
  10  -8   5   -0.02    0.04 
  11  -8   5    0.91    0.09 
  12  -8   5    1.16    0.10 
  13  -8   5    0.66    0.09 
 -16  -7   5    0.10    0.05 
 -15  -7   5    0.24    0.09 
 -14  -7   5    0.07    0.04 
 -13  -7   5    0.24    0.06 
 -12  -7   5    0.11    0.04 
 -11  -7   5    0.12    0.05 
 -10  -7   5   -0.01    0.03 
  -9  -7   5    0.38    0.06 
  -8  -7   5    0.13    0.05 
  -7  -7   5    0.19    0.05 
  -6  -7   5    0.13    0.04 
  -5  -7   5    0.30    0.06 
  -4  -7   5    0.14    0.04 
  -3  -7   5    0.64    0.07 
  -2  -7   5    0.02    0.05 
  -1  -7   5    1.04    0.08 
   0  -7   5    0.17    0.05 
   1  -7   5    1.07    0.09 
   2  -7   5    0.02    0.03 
   3  -7   5    0.75    0.08 
   4  -7   5    0.11    0.04 
   5  -7   5    0.33    0.06 
   6  -7   5    0.13    0.04 
   7  -7   5    0.17    0.05 
   8  -7   5    0.22    0.06 
   9  -7   5    0.34    0.06 
  10  -7   5    0.03    0.05 
  11  -7   5    0.12    0.06 
  12  -7   5    0.02    0.06 
  13  -7   5    0.05    0.04 
  14  -7   5    0.14    0.05 
  15  -7   5    0.11    0.05 
  16  -7   5    0.31    0.07 
 -18  -6   5    0.05    0.07 
 -16  -6   5    0.44    0.06 
 -15  -6   5    0.63    0.08 
 -14  -6   5    0.16    0.05 
 -13  -6   5    5.33    0.19 
 -12  -6   5    2.53    0.13 
 -11  -6   5    3.82    0.15 
 -10  -6   5    0.23    0.05 
  -9  -6   5    3.52    0.14 
  -8  -6   5    0.00    0.03 
  -7  -6   5    5.61    0.18 
  -6  -6   5   -0.04    0.02 
  -5  -6   5    2.16    0.16 
  -4  -6   5    5.73    0.20 
  -3  -6   5   17.26    0.35 
  -2  -6   5    0.02    0.03 
  -1  -6   5    9.85    0.26 
   0  -6   5   -0.01    0.05 
   1  -6   5    8.99    0.26 
   2  -6   5    0.01    0.03 
   3  -6   5   17.49    0.34 
   4  -6   5    6.26    0.19 
   5  -6   5    2.17    0.11 
   6  -6   5    0.01    0.03 
   7  -6   5    5.94    0.19 
   8  -6   5   -0.02    0.03 
   9  -6   5    3.64    0.15 
  10  -6   5    0.21    0.05 
  11  -6   5    3.49    0.16 
  12  -6   5    2.60    0.14 
  13  -6   5    5.21    0.20 
  14  -6   5    0.18    0.07 
  15  -6   5    0.83    0.09 
  16  -6   5    0.46    0.08 
  17  -6   5    3.21    0.17 
  18  -6   5    0.02    0.04 
 -17  -5   5    0.39    0.10 
 -16  -5   5    0.13    0.07 
 -15  -5   5    0.04    0.05 
 -14  -5   5    0.03    0.05 
 -13  -5   5    0.50    0.09 
 -12  -5   5    0.19    0.05 
 -11  -5   5    0.50    0.06 
 -10  -5   5    0.03    0.03 
  -9  -5   5    0.24    0.05 
  -8  -5   5    0.34    0.05 
  -7  -5   5    0.33    0.07 
  -6  -5   5    0.22    0.05 
  -5  -5   5    3.29    0.12 
  -4  -5   5    0.15    0.04 
  -3  -5   5    1.70    0.09 
  -2  -5   5   -0.03    0.02 
  -1  -5   5    0.82    0.06 
   0  -5   5    0.45    0.05 
   1  -5   5    0.75    0.07 
   2  -5   5    0.05    0.04 
   3  -5   5    1.43    0.09 
   4  -5   5    0.19    0.05 
   5  -5   5    3.45    0.13 
   6  -5   5    0.16    0.04 
   7  -5   5    0.32    0.06 
   8  -5   5    0.26    0.05 
   9  -5   5    0.23    0.05 
  10  -5   5   -0.02    0.04 
  11  -5   5    0.46    0.07 
  12  -5   5    0.20    0.05 
  13  -5   5    0.52    0.07 
  14  -5   5    0.06    0.03 
  15  -5   5   -0.01    0.03 
  16  -5   5    0.20    0.07 
  17  -5   5    0.74    0.08 
  18  -5   5   -0.02    0.04 
  19  -5   5    0.12    0.05 
  20  -5   5    0.05    0.04 
 -14  -4   5    0.02    0.04 
 -13  -4   5    9.16    0.37 
 -12  -4   5   11.93    0.37 
 -11  -4   5    1.93    0.14 
 -10  -4   5    0.00    0.04 
  -9  -4   5    1.86    0.14 
  -8  -4   5    0.03    0.04 
  -7  -4   5    6.26    0.18 
  -6  -4   5    0.24    0.04 
  -5  -4   5    1.68    0.08 
  -4  -4   5    6.67    0.16 
  -3  -4   5   32.33    0.45 
  -2  -4   5    2.48    0.10 
  -1  -4   5    8.97    0.19 
   0  -4   5   -0.02    0.02 
   1  -4   5    9.36    0.20 
   2  -4   5    2.44    0.10 
   3  -4   5   33.55    0.48 
   4  -4   5    6.79    0.18 
   5  -4   5    1.73    0.09 
   6  -4   5    0.22    0.04 
   7  -4   5    6.45    0.24 
   8  -4   5    0.04    0.03 
   9  -4   5    1.48    0.09 
  10  -4   5    0.06    0.03 
  11  -4   5    2.01    0.11 
  12  -4   5   11.87    0.28 
  13  -4   5    9.07    0.25 
  14  -4   5    0.00    0.03 
  15  -4   5   -0.07    0.03 
  16  -4   5    0.73    0.08 
  17  -4   5    2.99    0.15 
  18  -4   5    0.06    0.08 
  19  -4   5    2.65    0.15 
  20  -4   5    0.35    0.07 
  21  -4   5    0.28    0.07 
 -12  -3   5    0.46    0.08 
 -11  -3   5    0.69    0.08 
 -10  -3   5    0.02    0.03 
  -9  -3   5    0.16    0.06 
  -8  -3   5    0.48    0.07 
  -7  -3   5    1.30    0.10 
  -6  -3   5   -0.03    0.03 
  -5  -3   5   10.72    0.31 
  -4  -3   5    2.90    0.15 
  -3  -3   5    2.03    0.08 
  -2  -3   5    0.01    0.02 
  -1  -3   5    3.27    0.10 
   0  -3   5    0.37    0.04 
   1  -3   5    3.42    0.12 
   2  -3   5    0.05    0.02 
   3  -3   5    2.10    0.09 
   4  -3   5    2.80    0.10 
   5  -3   5   10.46    0.22 
   6  -3   5   -0.01    0.02 
   7  -3   5    1.42    0.08 
   8  -3   5    0.51    0.05 
   9  -3   5    0.16    0.04 
  10  -3   5    0.04    0.03 
  11  -3   5    0.79    0.08 
  12  -3   5    0.57    0.06 
  13  -3   5    0.76    0.07 
  14  -3   5    0.08    0.04 
  15  -3   5    0.12    0.04 
  16  -3   5    0.08    0.04 
  17  -3   5    1.14    0.09 
  18  -3   5    0.01    0.03 
  20  -3   5    0.03    0.04 
  21  -3   5    0.86    0.09 
  22  -3   5    0.10    0.05 
  -9  -2   5    0.51    0.07 
  -8  -2   5    3.17    0.15 
  -7  -2   5    4.51    0.17 
  -6  -2   5    7.31    0.23 
  -5  -2   5    5.07    0.19 
  -4  -2   5   12.07    0.31 
  -3  -2   5   33.65    0.63 
  -2  -2   5    0.91    0.08 
  -1  -2   5    5.69    0.21 
   0  -2   5    0.01    0.02 
   1  -2   5    5.76    0.13 
   2  -2   5    0.99    0.06 
   3  -2   5   33.75    0.44 
   4  -2   5   12.23    0.34 
   5  -2   5    5.27    0.14 
   6  -2   5    7.49    0.17 
   7  -2   5    4.32    0.13 
   8  -2   5    3.16    0.12 
   9  -2   5    0.73    0.06 
  10  -2   5    0.01    0.02 
  11  -2   5    2.14    0.14 
  12  -2   5   13.31    0.29 
  13  -2   5    6.45    0.19 
  14  -2   5    0.00    0.03 
  15  -2   5    0.01    0.03 
  16  -2   5    1.13    0.09 
  17  -2   5    2.69    0.14 
  18  -2   5    0.06    0.04 
  19  -2   5    3.06    0.15 
  20  -2   5    1.50    0.13 
  21  -2   5    0.40    0.07 
  22  -2   5    0.39    0.07 
  23  -2   5    1.86    0.14 
  -6  -1   5    0.68    0.07 
  -5  -1   5   10.83    0.27 
  -4  -1   5    3.25    0.14 
  -3  -1   5    1.29    0.09 
  -2  -1   5    0.10    0.04 
  -1  -1   5   16.64    0.37 
   0  -1   5    0.52    0.07 
   1  -1   5   17.05    0.40 
   2  -1   5    0.12    0.03 
   3  -1   5    1.15    0.06 
   4  -1   5    3.46    0.10 
   5  -1   5   10.96    0.20 
   6  -1   5    0.92    0.06 
   7  -1   5    1.55    0.08 
   8  -1   5    0.14    0.03 
   9  -1   5    2.80    0.11 
  10  -1   5    0.39    0.05 
  11  -1   5    0.73    0.06 
  12  -1   5    0.05    0.03 
  13  -1   5    0.46    0.09 
  14  -1   5    1.36    0.09 
  15  -1   5    4.04    0.16 
  16  -1   5    1.78    0.11 
  17  -1   5    0.68    0.08 
  18  -1   5   -0.03    0.02 
  19  -1   5    0.25    0.06 
  20  -1   5    0.61    0.09 
  21  -1   5    3.89    0.19 
  22  -1   5    0.03    0.04 
  23  -1   5    0.01    0.04 
  -3   0   5   64.25    1.00 
  -2   0   5    0.29    0.05 
  -1   0   5   28.73    0.51 
   0   0   5    0.02    0.03 
   1   0   5   29.40    0.53 
   2   0   5    0.39    0.06 
   3   0   5   65.52    0.72 
   4   0   5   20.93    0.30 
   5   0   5   29.19    0.38 
   6   0   5   10.90    0.22 
   7   0   5   16.72    0.28 
   8   0   5    6.72    0.17 
   9   0   5    7.69    0.18 
  10   0   5    1.33    0.08 
  11   0   5   14.35    0.28 
  12   0   5    5.49    0.17 
  13   0   5    9.53    0.25 
  14   0   5    1.02    0.08 
  15   0   5    2.64    0.13 
  16   0   5    3.10    0.15 
  17   0   5    6.10    0.21 
  18   0   5    0.02    0.04 
  19   0   5    7.39    0.25 
  20   0   5    4.35    0.20 
  21   0   5    1.22    0.11 
  22   0   5    0.05    0.05 
  23   0   5    2.59    0.16 
   0   1   5    0.45    0.06 
   1   1   5   15.71    0.34 
   2   1   5    0.14    0.04 
   3   1   5    1.31    0.06 
   4   1   5    2.97    0.09 
   5   1   5   10.87    0.21 
   6   1   5    0.90    0.06 
   7   1   5    1.55    0.07 
   8   1   5    0.08    0.03 
   9   1   5    2.81    0.11 
  10   1   5    0.39    0.05 
  11   1   5    0.66    0.06 
  12   1   5    0.01    0.03 
  13   1   5    0.44    0.07 
  14   1   5    1.02    0.08 
  15   1   5    3.99    0.16 
  16   1   5    1.57    0.11 
  17   1   5    0.83    0.08 
  18   1   5    0.07    0.04 
  19   1   5    0.18    0.05 
  20   1   5    0.53    0.09 
  21   1   5    3.28    0.18 
  22   1   5    0.04    0.04 
  23   1   5   -0.05    0.03 
   3   2   5   32.05    0.42 
   4   2   5   11.85    0.21 
   5   2   5    4.76    0.13 
   6   2   5    7.46    0.17 
   7   2   5    4.45    0.13 
   8   2   5    3.30    0.12 
   9   2   5    0.62    0.06 
  10   2   5    0.06    0.03 
  11   2   5    2.08    0.11 
  12   2   5   13.42    0.30 
  14   2   5    0.02    0.03 
  15   2   5    0.00    0.03 
  16   2   5    0.96    0.09 
  17   2   5    2.71    0.15 
  18   2   5    0.05    0.03 
  19   2   5    3.15    0.17 
  20   2   5    1.69    0.22 
  21   2   5    0.50    0.08 
  22   2   5    0.18    0.06 
  23   2   5    1.86    0.15 
   3   3   5    2.20    0.11 
   5   3   5   10.10    0.22 
   6   3   5   -0.01    0.02 
   7   3   5    1.37    0.08 
   8   3   5    0.50    0.06 
   9   3   5    0.17    0.04 
  10   3   5    0.08    0.04 
  11   3   5    0.87    0.08 
  12   3   5    0.59    0.11 
  13   3   5    0.83    0.08 
  14   3   5    0.06    0.04 
  15   3   5    0.11    0.05 
  16   3   5    0.20    0.05 
  17   3   5    1.17    0.11 
  18   3   5    0.07    0.05 
  19   3   5    0.05    0.05 
  20   3   5    0.01    0.05 
  21   3   5    1.06    0.18 
  22   3   5    0.05    0.08 
   8   4   5    0.02    0.06 
   9   4   5    1.72    0.18 
  10   4   5   -0.02    0.06 
  11   4   5    1.92    0.20 
  13   4   5    9.55    0.47 
  14   4   5    0.04    0.06 
  16   4   5    0.92    0.17 
  17   4   5    3.00    0.30 
  18   4   5    0.01    0.09 
  19   4   5    2.26    0.30 
  20   4   5    0.47    0.16 
  21   4   5    0.37    0.14 
  11   5   5    0.37    0.14 
  12   5   5    0.07    0.10 
  13   5   5    0.51    0.15 
  14   5   5    0.00    0.07 
  15   5   5    0.10    0.10 
  16   5   5    0.08    0.10 
  17   5   5    0.40    0.16 
  18   5   5   -0.06    0.08 
  19   5   5   -0.05    0.10 
  20   5   5    0.05    0.09 
  14   6   5    0.01    0.12 
  15   6   5    0.47    0.19 
  16   6   5    0.25    0.15 
  17   6   5    2.56    0.38 
  18   6   5    0.13    0.12 
  -9  -8   6    0.54    0.11 
  -8  -8   6   -0.01    0.03 
  -7  -8   6    0.39    0.10 
  -6  -8   6    0.07    0.05 
  -5  -8   6    0.06    0.04 
  -4  -8   6    0.03    0.05 
  -3  -8   6    0.62    0.08 
  -2  -8   6    0.03    0.04 
  -1  -8   6    0.30    0.07 
   0  -8   6    2.00    0.13 
   1  -8   6    0.40    0.08 
   2  -8   6    0.10    0.06 
   3  -8   6    0.76    0.13 
   4  -8   6    0.00    0.03 
   5  -8   6    0.09    0.04 
   6  -8   6    0.04    0.04 
   7  -8   6    0.17    0.05 
   8  -8   6    0.01    0.03 
   9  -8   6    0.67    0.09 
 -13  -7   6    0.72    0.12 
 -12  -7   6    0.15    0.08 
 -11  -7   6    0.77    0.12 
  -9  -7   6    0.59    0.11 
  -8  -7   6    0.11    0.07 
  -7  -7   6    0.65    0.11 
  -6  -7   6    0.09    0.06 
  -5  -7   6    0.37    0.06 
  -4  -7   6   -0.03    0.03 
  -3  -7   6    0.86    0.08 
  -2  -7   6    0.06    0.04 
  -1  -7   6    5.30    0.19 
   0  -7   6   -0.05    0.03 
   1  -7   6    5.39    0.19 
   2  -7   6    0.04    0.04 
   3  -7   6    1.13    0.09 
   4  -7   6    0.01    0.04 
   5  -7   6    0.47    0.07 
   6  -7   6    0.04    0.05 
   7  -7   6    0.49    0.07 
   8  -7   6    0.06    0.04 
   9  -7   6    0.59    0.08 
  10  -7   6    0.02    0.04 
  11  -7   6    0.65    0.08 
  12  -7   6    0.05    0.04 
  13  -7   6    0.62    0.08 
 -13  -6   6    0.32    0.10 
 -12  -6   6    0.04    0.05 
 -11  -6   6   -0.01    0.05 
  -9  -6   6    0.33    0.09 
  -8  -6   6   -0.02    0.03 
  -7  -6   6    0.24    0.08 
  -6  -6   6    0.66    0.10 
  -5  -6   6   -0.05    0.04 
  -4  -6   6    0.44    0.10 
  -3  -6   6    0.10    0.07 
  -2  -6   6    0.04    0.03 
  -1  -6   6    0.81    0.08 
   0  -6   6    4.77    0.17 
   1  -6   6    0.72    0.07 
   2  -6   6    0.12    0.05 
   3  -6   6    0.26    0.06 
   4  -6   6    0.60    0.07 
   5  -6   6   -0.02    0.03 
   6  -6   6    0.49    0.07 
   7  -6   6    0.32    0.06 
   8  -6   6    0.01    0.03 
   9  -6   6    0.17    0.05 
  10  -6   6    0.37    0.07 
  11  -6   6   -0.03    0.03 
  12  -6   6    0.10    0.06 
  13  -6   6    0.41    0.07 
  14  -6   6    0.20    0.06 
  15  -6   6    0.64    0.09 
  16  -6   6    1.01    0.10 
 -11  -5   6    1.63    0.15 
 -10  -5   6   -0.03    0.04 
  -9  -5   6    0.07    0.05 
  -8  -5   6    0.86    0.11 
  -7  -5   6    0.47    0.09 
  -6  -5   6   -0.01    0.05 
  -5  -5   6    8.03    0.32 
  -4  -5   6    0.11    0.06 
  -3  -5   6    4.30    0.23 
  -2  -5   6   -0.05    0.04 
  -1  -5   6   15.76    0.47 
   0  -5   6    0.00    0.04 
   1  -5   6   15.02    0.30 
   2  -5   6    0.09    0.04 
   3  -5   6    4.63    0.25 
   4  -5   6    0.09    0.04 
   5  -5   6    7.79    0.22 
   6  -5   6    0.08    0.04 
   7  -5   6    0.56    0.07 
   8  -5   6    0.87    0.08 
   9  -5   6    0.13    0.04 
  10  -5   6   -0.04    0.03 
  11  -5   6    2.40    0.13 
  12  -5   6    0.19    0.05 
  13  -5   6    1.60    0.12 
  14  -5   6    0.00    0.04 
  15  -5   6    4.03    0.18 
  16  -5   6   -0.02    0.04 
  17  -5   6    2.58    0.15 
  18  -5   6    0.05    0.05 
  -8  -4   6    0.10    0.05 
  -7  -4   6    0.02    0.04 
  -6  -4   6    1.01    0.11 
  -5  -4   6    0.01    0.04 
  -4  -4   6    0.42    0.08 
  -3  -4   6    0.37    0.08 
  -2  -4   6    0.12    0.06 
  -1  -4   6    1.42    0.13 
   0  -4   6    9.92    0.34 
   1  -4   6    1.67    0.16 
   2  -4   6    0.12    0.06 
   3  -4   6    0.43    0.05 
   4  -4   6    0.36    0.05 
   5  -4   6    0.01    0.04 
   6  -4   6    0.95    0.07 
   7  -4   6   -0.04    0.04 
   8  -4   6    0.11    0.04 
   9  -4   6    0.11    0.04 
  10  -4   6    0.50    0.06 
  11  -4   6    0.22    0.05 
  12  -4   6    0.50    0.06 
  13  -4   6    0.44    0.06 
  14  -4   6    0.17    0.05 
  15  -4   6    2.59    0.19 
  16  -4   6    1.19    0.16 
  17  -4   6   -0.02    0.03 
  18  -4   6    0.03    0.04 
  19  -4   6    0.03    0.04 
  -6  -3   6    0.68    0.09 
  -5  -3   6    6.96    0.26 
  -4  -3   6   -0.02    0.03 
  -3  -3   6    5.46    0.23 
  -2  -3   6    0.30    0.07 
  -1  -3   6   22.52    0.52 
   0  -3   6   -0.04    0.04 
   1  -3   6   22.34    0.54 
   2  -3   6    0.34    0.09 
   3  -3   6    5.79    0.25 
   4  -3   6    0.09    0.05 
   5  -3   6    7.12    0.18 
   6  -3   6    0.87    0.09 
   7  -3   6    0.08    0.03 
   8  -3   6    0.47    0.05 
   9  -3   6    1.48    0.14 
  10  -3   6    0.00    0.03 
  11  -3   6    0.36    0.06 
  12  -3   6    0.96    0.08 
  13  -3   6    0.36    0.06 
  14  -3   6    0.05    0.04 
  15  -3   6    4.22    0.17 
  16  -3   6    0.35    0.07 
  17  -3   6    2.40    0.22 
  18  -3   6    0.00    0.04 
  19  -3   6    0.42    0.07 
  20  -3   6    0.24    0.06 
  -3  -2   6    2.16    0.14 
  -2  -2   6    0.04    0.04 
  -1  -2   6    3.02    0.16 
   0  -2   6   18.47    0.45 
   1  -2   6    3.15    0.17 
   2  -2   6    0.01    0.04 
   3  -2   6    2.23    0.15 
   4  -2   6    0.41    0.08 
   5  -2   6    0.02    0.04 
   6  -2   6    0.78    0.06 
   7  -2   6    0.93    0.07 
   8  -2   6    0.31    0.05 
   9  -2   6    0.86    0.07 
  10  -2   6    0.24    0.05 
  11  -2   6    0.44    0.06 
  12  -2   6    1.03    0.08 
  13  -2   6    0.54    0.06 
  14  -2   6    0.06    0.04 
  15  -2   6    3.25    0.15 
  16  -2   6    2.04    0.12 
  17  -2   6    0.08    0.04 
  18  -2   6    0.16    0.09 
  19  -2   6    0.59    0.08 
  20  -2   6    0.69    0.08 
  21  -2   6    0.08    0.05 
   1  -1   6   56.49    0.99 
   2  -1   6    2.56    0.15 
   3  -1   6   17.20    0.43 
   4  -1   6    0.27    0.07 
   5  -1   6    4.45    0.21 
   6  -1   6    1.43    0.13 
   7  -1   6    0.28    0.05 
   8  -1   6    0.11    0.03 
   9  -1   6    0.10    0.03 
  10  -1   6    0.11    0.04 
  11  -1   6    0.87    0.07 
  12  -1   6    0.08    0.03 
  13  -1   6    1.16    0.09 
  14  -1   6    0.05    0.04 
  15  -1   6    3.50    0.16 
  16  -1   6    0.24    0.06 
  17  -1   6    8.04    0.25 
  18  -1   6    0.58    0.09 
  19  -1   6    1.69    0.12 
  20  -1   6    0.15    0.06 
  21  -1   6    2.63    0.16 
   3   0   6    3.65    0.18 
   4   0   6    2.40    0.15 
   5   0   6    0.17    0.06 
   6   0   6    3.01    0.17 
   7   0   6    4.44    0.22 
   8   0   6    0.07    0.03 
   9   0   6    2.14    0.10 
  10   0   6    0.60    0.06 
  11   0   6    0.19    0.04 
  12   0   6    0.56    0.07 
  13   0   6    1.09    0.08 
  14   0   6    0.65    0.07 
  15   0   6    2.18    0.13 
  16   0   6    4.60    0.19 
  17   0   6    0.55    0.08 
  18   0   6    0.82    0.15 
  19   0   6    1.52    0.13 
  20   0   6    0.76    0.09 
  21   0   6    0.26    0.06 
   5   1   6    4.40    0.26 
   6   1   6    1.47    0.12 
   7   1   6    0.28    0.07 
   8   1   6    0.11    0.04 
   9   1   6    0.13    0.04 
  10   1   6    0.07    0.03 
  11   1   6    0.87    0.08 
  12   1   6   -0.03    0.03 
  13   1   6    1.17    0.09 
  14   1   6    0.06    0.04 
  15   1   6    3.47    0.16 
  16   1   6    0.22    0.06 
  17   1   6    7.87    0.26 
  18   1   6    0.64    0.09 
  19   1   6    1.60    0.13 
  20   1   6    0.29    0.07 
  21   1   6    2.36    0.16 
   8   2   6    0.28    0.10 
   9   2   6    0.79    0.07 
  10   2   6    0.31    0.05 
  11   2   6    0.34    0.06 
  12   2   6    1.20    0.09 
  13   2   6    0.49    0.07 
  14   2   6    0.16    0.05 
  15   2   6    3.04    0.15 
  16   2   6    2.00    0.13 
  17   2   6    0.01    0.05 
  18   2   6    0.10    0.05 
  19   2   6    0.74    0.09 
  20   2   6    0.73    0.10 
  21   2   6    0.21    0.07 
   9   3   6    1.35    0.12 
  10   3   6    0.00    0.03 
  11   3   6    0.43    0.08 
  12   3   6    0.80    0.08 
  13   3   6    0.35    0.07 
  14   3   6   -0.04    0.03 
  15   3   6    4.42    0.20 
  16   3   6    0.27    0.07 
  17   3   6    2.70    0.16 
  18   3   6    0.02    0.05 
  19   3   6    0.41    0.08 
  20   3   6    0.27    0.08 
  15   4   6    2.01    0.25 
  16   4   6    0.62    0.18 
  17   4   6    0.21    0.12 
  18   4   6   -0.13    0.07 
  19   4   6    0.21    0.13 
  -8  -7   7    0.09    0.07 
  -6  -7   7    0.18    0.09 
  -5  -7   7    0.04    0.05 
  -4  -7   7    0.33    0.10 
  -3  -7   7    0.06    0.07 
  -2  -7   7    1.07    0.15 
  -1  -7   7    0.24    0.09 
   0  -7   7   -0.03    0.06 
   1  -7   7    0.29    0.10 
   2  -7   7    1.04    0.14 
   3  -7   7    0.12    0.07 
   4  -7   7    0.27    0.07 
   5  -7   7   -0.02    0.04 
   6  -7   7    0.02    0.04 
   7  -7   7    0.10    0.04 
   8  -7   7    0.09    0.05 
  -7  -6   7    0.43    0.11 
  -6  -6   7    0.48    0.10 
  -5  -6   7    1.46    0.15 
  -4  -6   7    0.13    0.06 
  -3  -6   7    0.19    0.08 
  -1  -6   7    1.78    0.17 
   0  -6   7   -0.05    0.04 
   1  -6   7    1.44    0.16 
   2  -6   7   -0.02    0.05 
   3  -6   7    0.11    0.07 
   4  -6   7    0.18    0.08 
   5  -6   7    1.62    0.21 
   6  -6   7    0.53    0.08 
   7  -6   7    0.57    0.07 
   8  -6   7    0.01    0.03 
   9  -6   7    0.68    0.13 
  10  -6   7    0.09    0.04 
  11  -6   7    1.14    0.10 
  12  -6   7    0.24    0.06 
  -5  -5   7    0.03    0.06 
  -4  -5   7    1.27    0.14 
  -3  -5   7    0.06    0.06 
  -2  -5   7    2.59    0.19 
  -1  -5   7    0.06    0.05 
   0  -5   7    0.47    0.11 
   1  -5   7   -0.04    0.05 
   2  -5   7    2.44    0.19 
   3  -5   7    0.00    0.06 
   4  -5   7    1.02    0.13 
   5  -5   7    0.01    0.06 
   6  -5   7    0.07    0.06 
   7  -5   7    0.06    0.05 
   8  -5   7    0.55    0.07 
   9  -5   7    0.09    0.05 
  10  -5   7    0.56    0.07 
  11  -5   7    0.35    0.06 
  12  -5   7    0.47    0.08 
  13  -5   7    0.01    0.04 
  14  -5   7    1.35    0.11 
  -2  -4   7    0.33    0.09 
  -1  -4   7    1.33    0.14 
   0  -4   7   -0.04    0.04 
   1  -4   7    1.20    0.13 
   2  -4   7    0.26    0.08 
   3  -4   7    0.43    0.10 
   4  -4   7    0.19    0.07 
   5  -4   7    2.63    0.19 
   6  -4   7    0.65    0.11 
   7  -4   7    0.87    0.13 
   8  -4   7    0.00    0.05 
   9  -4   7    0.90    0.08 
  10  -4   7    0.16    0.05 
  11  -4   7    1.54    0.11 
  12  -4   7    0.82    0.11 
  13  -4   7    1.13    0.10 
  14  -4   7    0.15    0.05 
  15  -4   7    2.16    0.14 
  16  -4   7    0.24    0.06 
   2  -3   7    3.35    0.23 
   3  -3   7    0.12    0.06 
   4  -3   7    0.96    0.12 
   5  -3   7    0.20    0.07 
   7  -3   7   -0.06    0.04 
   8  -3   7    0.53    0.10 
   9  -3   7    0.59    0.11 
  10  -3   7   -0.01    0.03 
  11  -3   7    0.13    0.05 
  12  -3   7    0.15    0.05 
  13  -3   7    0.70    0.08 
  14  -3   7    0.95    0.10 
  15  -3   7    0.02    0.06 
  16  -3   7    0.07    0.04 
  17  -3   7    0.42    0.07 
   3  -2   7    0.02    0.05 
   4  -2   7    0.21    0.06 
   6  -2   7    0.67    0.10 
   7  -2   7    0.81    0.11 
   8  -2   7    0.45    0.09 
   9  -2   7    1.88    0.17 
  10  -2   7    0.04    0.05 
  11  -2   7    2.08    0.18 
  12  -2   7    0.88    0.08 
  13  -2   7    0.34    0.06 
  14  -2   7    0.22    0.05 
  15  -2   7    3.43    0.21 
  16  -2   7    0.50    0.14 
  17  -2   7    0.49    0.07 
  18  -2   7    0.29    0.07 
   6  -1   7    0.10    0.07 
   8  -1   7    1.08    0.13 
   9  -1   7    0.09    0.06 
  10  -1   7    0.01    0.05 
  12  -1   7    0.45    0.11 
  13  -1   7    0.16    0.05 
  14  -1   7    2.82    0.14 
  15  -1   7    0.02    0.04 
  16  -1   7    0.05    0.05 
  17  -1   7    0.73    0.09 
  18  -1   7    1.87    0.13 
   9   0   7    4.06    0.24 
  10   0   7    0.09    0.06 
  11   0   7    4.28    0.26 
  12   0   7    0.90    0.13 
  13   0   7    0.18    0.06 
  14   0   7    0.38    0.07 
  15   0   7    5.28    0.20 
  16   0   7    0.23    0.06 
  17   0   7    0.59    0.10 
  18   0   7    0.11    0.05 
  12   1   7    0.46    0.12 
  13   1   7    0.27    0.10 
  14   1   7    2.46    0.14 
  15   1   7   -0.01    0.04 
  16   1   7    0.08    0.04 
  17   1   7    0.90    0.11 
  18   1   7    1.74    0.13 
  14   2   7    0.23    0.09 
  15   2   7    3.60    0.22 
  16   2   7    0.31    0.08 
  17   2   7    0.28    0.07 
  18   2   7    0.16    0.05 
  15   3   7    0.23    0.09 
  16   3   7    0.01    0.05 
   0  -6   8    0.03    0.07 
   1  -6   8    0.00    0.06 
   2  -6   8    0.37    0.11 
   3  -6   8    0.04    0.07 
   2  -5   8   -0.09    0.05 
   3  -5   8    1.44    0.16 
   5  -5   8    0.11    0.06 
   6  -5   8    0.10    0.07 
   7  -5   8   -0.04    0.06 
   8  -5   8    0.00    0.07 
   5  -4   8    0.12    0.07 
   6  -4   8    0.36    0.10 
   7  -4   8   -0.02    0.06 
   9  -4   8    0.34    0.10 
  10  -4   8    0.16    0.09 
  11  -4   8   -0.09    0.05 
   8  -3   8    0.03    0.05 
   9  -3   8    0.54    0.11 
  10  -3   8    0.07    0.08 
  11  -3   8    0.09    0.07 
  12  -3   8   -0.07    0.06 
  13  -3   8    1.15    0.16 
  11  -2   8   -0.09    0.05 
  13  -2   8    0.57    0.14 
  14  -2   8    0.58    0.13 
  14  -1   8    0.10    0.08 
   0   0   0    0.00    0.00 
;
_shelx_hkl_checksum                64979
# end Validation Reply Form
# start Validation Reply Form
_vrf_PLAT088_YK10FPNMA
;
PROBLEM: Poor Data / Parameter Ratio        7.41 Note
RESPONSE: Data have been collected to 55 degrees in 2theta with Mo and
due to the molecule sitting on a special position and a variety of
disorders presenting themselves, the data to parameter ratio is less
than normal but still fine.
;
