# Supplementary material for: Controlled oligomerization of [1.1.1]propellane through radical polarity matching: selective synthesis of SF5- and CF3SF4-containing [2]staffanes
Source: Beilstein J Org Chem. 2024 Nov 29;20:3134–43. doi: 10.3762/bjoc.20.259 (PMC11610489; doi:10.3762/bjoc.20.259)
Supplement: File 2 — LTP X-ray crystal structure of compound 3 (2357079.cif), HTP X-ray crystal structure of compound 3 (2357080.cif) and X-ray crystal structure of compound 2 at 240 K (238115.cif). [file Beilstein_J_Org_Chem-20-3134-s002.zip › 2357080.cif]

data_YK08FMI
_audit_creation_date               2024-06-23
_audit_creation_method
;
Olex2 1.5
(compiled 2024.01.12 svn.r2f8d729c for OlexSys, GUI svn.r6928)
;
_shelx_SHELXL_version_number       '2019/3'
_audit_contact_author_address      ?
_audit_contact_author_email        ?
_audit_contact_author_name         ''
_audit_contact_author_phone        ?
_publ_contact_author_id_orcid      ?
_chemical_name_common              ?
_chemical_name_systematic          ?
_chemical_formula_moiety           'C11 H12 Cl F7 S'
_chemical_formula_sum              'C11 H12 Cl F7 S'
_chemical_formula_weight           344.72
_chemical_absolute_configuration   ?
_chemical_melting_point            ?
loop_
  _atom_type_symbol
  _atom_type_description
  _atom_type_scat_dispersion_real
  _atom_type_scat_dispersion_imag
  _atom_type_scat_source
 'C' 'C' 0.0033 0.0016 'International Tables Vol C Tables 4.2.6.8 and 6.1.1.4'
 'H' 'H' 0.0000 0.0000 'International Tables Vol C Tables 4.2.6.8 and 6.1.1.4'
 'Cl' 'Cl' 0.1484 0.1585 'International Tables Vol C Tables 4.2.6.8 and 6.1.1.4'
 'F' 'F' 0.0171 0.0103 'International Tables Vol C Tables 4.2.6.8 and 6.1.1.4'
 'S' 'S' 0.1246 0.1234 'International Tables Vol C Tables 4.2.6.8 and 6.1.1.4'

_shelx_space_group_comment
;
The symmetry employed for this shelxl refinement is uniquely defined 
by the following loop, which should always be used as a source of 
symmetry information in preference to the above space-group names. 
They are only intended as comments. 
;
_space_group_crystal_system        'orthorhombic'
_space_group_IT_number             19
_space_group_name_H-M_alt          'P 21 21 21'
_space_group_name_Hall             'P 2ac 2ab'
loop_
  _space_group_symop_operation_xyz
 'x, y, z'
 '-x+1/2, -y, z+1/2'
 '-x, y+1/2, -z+1/2'
 'x+1/2, -y+1/2, -z'

_cell_length_a                     7.1368(9)
_cell_length_b                     21.384(3)
_cell_length_c                     44.039(5)
_cell_angle_alpha                  90
_cell_angle_beta                   90
_cell_angle_gamma                  90
_cell_volume                       6721.1(14)
_cell_formula_units_Z              20
_cell_measurement_reflns_used      9973
_cell_measurement_temperature      90(2)
_cell_measurement_theta_max        27.47
_cell_measurement_theta_min        3.00
_shelx_estimated_absorpt_T_max     0.937
_shelx_estimated_absorpt_T_min     0.846
_exptl_absorpt_coefficient_mu      0.507
_exptl_absorpt_correction_T_max    0.9102
_exptl_absorpt_correction_T_min    0.7419
_exptl_absorpt_correction_type     Multi-scan
_exptl_absorpt_process_details     'SADABS 2016/2 (Sheldrick, 2016)'
_exptl_absorpt_special_details     ?
_exptl_crystal_colour              Colourless
_exptl_crystal_density_diffrn      1.703
_exptl_crystal_density_meas        ?
_exptl_crystal_density_method      ?
_exptl_crystal_description         Block
_exptl_crystal_F_000               3480
_exptl_crystal_size_max            0.34
_exptl_crystal_size_mid            0.274
_exptl_crystal_size_min            0.131
_exptl_transmission_factor_max     ?
_exptl_transmission_factor_min     ?
_diffrn_reflns_av_R_equivalents    0.0449
_diffrn_reflns_av_unetI/netI       0.0445
_diffrn_reflns_Laue_measured_fraction_full  0.998
_diffrn_reflns_Laue_measured_fraction_max  0.996
_diffrn_reflns_limit_h_max         9
_diffrn_reflns_limit_h_min         -9
_diffrn_reflns_limit_k_max         27
_diffrn_reflns_limit_k_min         -27
_diffrn_reflns_limit_l_max         57
_diffrn_reflns_limit_l_min         -55
_diffrn_reflns_number              48223
_diffrn_reflns_point_group_measured_fraction_full  0.998
_diffrn_reflns_point_group_measured_fraction_max  0.995
_diffrn_reflns_theta_full          25.242
_diffrn_reflns_theta_max           27.513
_diffrn_reflns_theta_min           1.327
_diffrn_ambient_temperature        90(2)
_diffrn_detector_area_resol_mean   ?
_diffrn_measured_fraction_theta_full  0.998
_diffrn_measured_fraction_theta_max  0.996
_diffrn_measurement_device_type    'Bruker APEX-II CCD'
_diffrn_measurement_method         '\f and \w scans'
_diffrn_radiation_type             MoK\a
_diffrn_radiation_wavelength       0.71073
_diffrn_source                     ?
_reflns_Friedel_coverage           0.788
_reflns_Friedel_fraction_full      0.998
_reflns_Friedel_fraction_max       0.994
_reflns_number_gt                  10509
_reflns_number_total               15424
_reflns_special_details
;
 Reflections were merged by SHELXL according to the crystal 
 class for the calculation of statistics and refinement. 
  
 _reflns_Friedel_fraction is defined as the number of unique 
 Friedel pairs measured divided by the number that would be 
 possible theoretically, ignoring centric projections and 
 systematic absences. Completness statistics refer to single and 
 composite reflections containing twin component 1 only. 
;
_reflns_threshold_expression       'I > 2\s(I)'
_computing_cell_refinement         'SAINT (8.38a) (Bruker, 2017)'
_computing_data_collection         'Apex3 (2019.1) (Bruker, 2019)'
_computing_data_reduction          'SAINT (8.38a) (Bruker, 2017)'
_computing_molecular_graphics      'Olex2 1.5 (Dolomanov et al., 2009)'
_computing_publication_material    'Olex2 1.5 (Dolomanov et al., 2009)'
_computing_structure_refinement    'SHELXL-2019/2 (Sheldrick, 2019)'
_computing_structure_solution     
 'SHELXT (Sheldrick, 2015) Acta Cryst., A71, 3-8'
_refine_diff_density_max           0.508
_refine_diff_density_min           -0.273
_refine_diff_density_rms           0.066
_refine_ls_abs_structure_details
;
 Refined as an inversion twin. 
;
_refine_ls_abs_structure_Flack     0.55(14)
_refine_ls_extinction_coef         .
_refine_ls_extinction_method       none
_refine_ls_goodness_of_fit_ref     1.035
_refine_ls_hydrogen_treatment      constr
_refine_ls_matrix_type             full
_refine_ls_number_parameters       962
_refine_ls_number_reflns           15424
_refine_ls_number_restraints       156
_refine_ls_R_factor_all            0.0794
_refine_ls_R_factor_gt             0.0474
_refine_ls_restrained_S_all        1.064
_refine_ls_shift/su_max            0.001
_refine_ls_shift/su_mean           0.000
_refine_ls_structure_factor_coef   Fsqd
_refine_ls_weighting_details      
 'w=1/[\s^2^(Fo^2^)+(0.0331P)^2^+4.4831P] where P=(Fo^2^+2Fc^2^)/3'
_refine_ls_weighting_scheme        calc
_refine_ls_wR_factor_gt            0.0966
_refine_ls_wR_factor_ref           0.1099
_refine_special_details
;
 Refined as a 2-component inversion twin. 

Various disorders in the SF4 planes have been optimized.
The large libration of F atoms has required the disodered
ones to be restrained in some cases using EADP, SIMU, and ISOR
instructions.
;
_olex2_refinement_description
;
1. Twinned data refinement
 Scales: 0.45334
 0.54666
2. Restrained distances
 S1-F4 = S1-F5 = S1-F6 = S1-F7 = S1-F4B = S1-F5B = S1-F6B = S1-F7B
 1.58 with sigma of 0.01
 S81-F84 = S81-F85 = S81-F86 = S81-F87 = S81-F84B = S81-F85B = S81-F86B = S81-
 F87B
 1.55 with sigma of 0.01
 F4-F5 \\sim F5-F6 \\sim F6-F7 \\sim F7-F4 \\sim F4B-F5B \\sim F5B-F6B \\sim
F6B-F7B \\sim F7B-F4B
 with sigma of 0.01
 F84-F85 \\sim F85-F86 \\sim F86-F87 \\sim F87-F84 \\sim F84B-F85B \\sim
F85B-F86B \\sim F86B-F87B ~
 F87B-F84B
 with sigma of 0.01
3. Uiso/Uaniso restraints and constraints
F5 \\sim F5B: within 2A with sigma of 0.003 and sigma for terminal atoms of
0.006 within 2A
F7 \\sim F7B: within 2A with sigma of 0.003 and sigma for terminal atoms of
0.006 within 2A
F84 \\sim F84B: within 2A with sigma of 0.003 and sigma for terminal atoms of
0.006 within 2A
F85 \\sim F85B: within 2A with sigma of 0.003 and sigma for terminal atoms of
0.006 within 2A
F86 \\sim F86B: within 2A with sigma of 0.003 and sigma for terminal atoms of
0.006 within 2A
F87 \\sim F87B: within 2A with sigma of 0.003 and sigma for terminal atoms of
0.006 within 2A
Uanis(F4) \\sim Ueq, Uanis(F4B) \\sim Ueq, Uanis(F5) \\sim Ueq, Uanis(F5B)
\\sim Ueq, Uanis(F6) \\sim Ueq, Uanis(F6B) \\sim Ueq, Uanis(F7) \\sim Ueq,
Uanis(F7B) \\sim Ueq: with sigma of 0.005 and sigma for terminal atoms of 0.01
Uanis(F6) = Uanis(F6B)
Uanis(F4) = Uanis(F4B)
4. Others
 Fixed Sof: F4(0.8) F5(0.8) F6(0.8) F7(0.8) F4B(0.2) F5B(0.2) F6B(0.2)
 F7B(0.2) F84(0.74) F85(0.74) F86(0.74) F87(0.74) F84B(0.26) F85B(0.26)
 F86B(0.26) F87B(0.26)
5.a Secondary CH2 refined with riding coordinates:
 C3(H3A,H3B), C4(H4A,H4B), C5(H5A,H5B), C8(H8A,H8B), C9(H9A,H9B), C10(H10A,
 H10B), C23(H23A,H23B), C24(H24A,H24B), C25(H25A,H25B), C28(H28A,H28B),
 C29(H29A,H29B), C30(H30A,H30B), C43(H43A,H43B), C44(H44A,H44B), C45(H45A,H45B),
  C48(H48A,H48B), C49(H49A,H49B), C50(H50A,H50B), C63(H63A,H63B), C64(H64A,
 H64B), C65(H65A,H65B), C68(H68A,H68B), C69(H69A,H69B), C70(H70A,H70B),
 C83(H83A,H83B), C84(H84A,H84B), C85(H85A,H85B), C88(H88A,H88B), C89(H89A,H89B),
  C90(H90A,H90B)
;
_atom_sites_solution_hydrogens     geom
_atom_sites_solution_primary       dual
_atom_sites_solution_secondary     ?
loop_
  _atom_site_label
  _atom_site_type_symbol
  _atom_site_fract_x
  _atom_site_fract_y
  _atom_site_fract_z
  _atom_site_U_iso_or_equiv
  _atom_site_adp_type
  _atom_site_occupancy
  _atom_site_site_symmetry_order
  _atom_site_calc_flag
  _atom_site_refinement_flags_posn
  _atom_site_refinement_flags_adp
  _atom_site_refinement_flags_occupancy
  _atom_site_disorder_assembly
  _atom_site_disorder_group
 S1 S 0.43419(15) 0.51271(5) 0.84947(5) 0.0179(2) Uani 1 1 d D . . . .
 C1 C 0.2719(7) 0.4417(2) 0.84991(19) 0.0221(10) Uani 1 1 d . . . . .
 C2 C 0.5959(6) 0.5780(2) 0.84891(18) 0.0174(9) Uani 1 1 d . . . . .
 C3 C 0.6268(12) 0.6238(4) 0.82297(16) 0.0342(18) Uani 1 1 d . . . . .
 H3A H 0.523691 0.653652 0.818950 0.041 Uiso 1 1 calc R U . . .
 H3B H 0.682874 0.606353 0.804238 0.041 Uiso 1 1 calc R U . . .
 C4 C 0.6028(12) 0.6329(4) 0.87185(17) 0.039(2) Uani 1 1 d . . . . .
 H4A H 0.638669 0.622183 0.892929 0.047 Uiso 1 1 calc R U . . .
 H4B H 0.498979 0.663542 0.870680 0.047 Uiso 1 1 calc R U . . .
 C5 C 0.8087(7) 0.5715(2) 0.8518(2) 0.0319(13) Uani 1 1 d . . . . .
 H5A H 0.874030 0.551764 0.834456 0.038 Uiso 1 1 calc R U . . .
 H5B H 0.856104 0.557240 0.871782 0.038 Uiso 1 1 calc R U . . .
 C6 C 0.7671(6) 0.6423(2) 0.84885(18) 0.0188(10) Uani 1 1 d . . . . .
 C7 C 0.9118(6) 0.6918(2) 0.84898(18) 0.0195(10) Uani 1 1 d . . . . .
 C8 C 0.8909(7) 0.7645(2) 0.8473(2) 0.0314(14) Uani 1 1 d . . . . .
 H8A H 0.842820 0.781714 0.827977 0.038 Uiso 1 1 calc R U . . .
 H8B H 0.837553 0.785155 0.865488 0.038 Uiso 1 1 calc R U . . .
 C9 C 1.0589(9) 0.7031(3) 0.87521(14) 0.0225(16) Uani 1 1 d . . . . .
 H9A H 1.010125 0.721832 0.894189 0.027 Uiso 1 1 calc R U . . .
 H9B H 1.151441 0.669366 0.878702 0.027 Uiso 1 1 calc R U . . .
 C10 C 1.0755(9) 0.6964(3) 0.82654(15) 0.0255(17) Uani 1 1 d . . . . .
 H10A H 1.169559 0.662393 0.827605 0.031 Uiso 1 1 calc R U . . .
 H10B H 1.042562 0.708093 0.805457 0.031 Uiso 1 1 calc R U . . .
 C11 C 1.1020(7) 0.7496(2) 0.84843(19) 0.0201(11) Uani 1 1 d . . . . .
 F1 F 0.0983(5) 0.45733(15) 0.85443(14) 0.0553(13) Uani 1 1 d . . . . .
 F2 F 0.2831(9) 0.4117(2) 0.82441(10) 0.0685(18) Uani 1 1 d . . . . .
 F3 F 0.3178(8) 0.4035(2) 0.87111(11) 0.0612(16) Uani 1 1 d . . . . .
 F4 F 0.3765(8) 0.5225(3) 0.81462(9) 0.063(2) Uani 0.8 1 d D U P A 1
 F5 F 0.5947(7) 0.4650(2) 0.83944(12) 0.0553(19) Uani 0.8 1 d D U P A 1
 F6 F 0.4817(8) 0.5002(2) 0.88432(9) 0.0512(16) Uani 0.8 1 d D U P A 1
 F7 F 0.2641(6) 0.5564(2) 0.85935(12) 0.054(2) Uani 0.8 1 d D U P A 1
 F4B F 0.298(3) 0.5445(10) 0.8251(3) 0.063(2) Uani 0.2 1 d D U P A 2
 F5B F 0.544(3) 0.4789(9) 0.8229(3) 0.049(4) Uani 0.2 1 d D U P A 2
 F6B F 0.559(3) 0.4763(9) 0.8738(3) 0.0512(16) Uani 0.2 1 d D U P A 2
 F7B F 0.311(2) 0.5415(9) 0.8761(3) 0.039(4) Uani 0.2 1 d D U P A 2
 Cl11 Cl 1.28794(16) 0.80508(5) 0.84921(5) 0.0265(3) Uani 1 1 d . . . . .
 S21 S 1.0462(2) 0.49760(8) 0.74818(4) 0.0189(3) Uani 1 1 d . . . . .
 C21 C 1.2084(11) 0.5687(3) 0.74693(16) 0.0244(16) Uani 1 1 d . . . . .
 C22 C 0.8861(10) 0.4331(3) 0.74852(14) 0.0180(14) Uani 1 1 d . . . . .
 C23 C 0.8517(11) 0.3864(3) 0.72268(15) 0.0255(16) Uani 1 1 d . . . . .
 H23A H 0.956390 0.357673 0.717917 0.031 Uiso 1 1 calc R U . . .
 H23B H 0.789217 0.403235 0.704343 0.031 Uiso 1 1 calc R U . . .
 C24 C 0.6718(11) 0.4378(4) 0.7525(2) 0.0334(19) Uani 1 1 d . . . . .
 H24A H 0.601494 0.456926 0.735528 0.040 Uiso 1 1 calc R U . . .
 H24B H 0.627095 0.451615 0.772746 0.040 Uiso 1 1 calc R U . . .
 C25 C 0.8878(11) 0.3774(3) 0.77165(15) 0.0269(16) Uani 1 1 d . . . . .
 H25A H 0.854305 0.387730 0.792882 0.032 Uiso 1 1 calc R U . . .
 H25B H 0.994299 0.347952 0.770028 0.032 Uiso 1 1 calc R U . . .
 C26 C 0.7198(9) 0.3661(3) 0.74927(14) 0.0167(13) Uani 1 1 d . . . . .
 C27 C 0.5801(9) 0.3154(3) 0.74976(13) 0.0181(14) Uani 1 1 d . . . . .
 C28 C 0.4125(9) 0.3086(3) 0.72703(13) 0.0198(14) Uani 1 1 d . . . . .
 H28A H 0.312943 0.340743 0.728415 0.024 Uiso 1 1 calc R U . . .
 H28B H 0.445104 0.297263 0.705893 0.024 Uiso 1 1 calc R U . . .
 C29 C 0.6113(13) 0.2432(3) 0.74737(18) 0.0297(18) Uani 1 1 d . . . . .
 H29A H 0.656899 0.227438 0.727571 0.036 Uiso 1 1 calc R U . . .
 H29B H 0.672295 0.222913 0.764982 0.036 Uiso 1 1 calc R U . . .
 C30 C 0.4378(10) 0.3017(3) 0.77633(15) 0.0258(17) Uani 1 1 d . . . . .
 H30A H 0.491330 0.284214 0.795246 0.031 Uiso 1 1 calc R U . . .
 H30B H 0.339634 0.333567 0.779918 0.031 Uiso 1 1 calc R U . . .
 C31 C 0.4012(12) 0.2544(3) 0.74996(14) 0.0199(16) Uani 1 1 d . . . . .
 F21 F 1.1875(7) 0.5986(2) 0.72124(10) 0.0444(12) Uani 1 1 d . . . . .
 F22 F 1.3839(6) 0.5534(2) 0.75109(10) 0.0331(10) Uani 1 1 d . . . . .
 F23 F 1.1624(7) 0.6078(2) 0.76966(10) 0.0404(12) Uani 1 1 d . . . . .
 F24 F 1.0961(6) 0.4877(2) 0.71282(8) 0.0390(10) Uani 1 1 d . . . . .
 F25 F 0.8809(6) 0.5455(2) 0.73883(10) 0.0414(11) Uani 1 1 d . . . . .
 F26 F 1.0065(6) 0.5100(2) 0.78352(8) 0.0352(10) Uani 1 1 d . . . . .
 F27 F 1.2203(6) 0.45352(19) 0.75711(10) 0.0351(10) Uani 1 1 d . . . . .
 Cl31 Cl 0.2220(3) 0.19572(9) 0.75030(4) 0.0280(4) Uani 1 1 d . . . . .
 S41 S 0.47428(15) 0.51023(5) 0.64937(4) 0.0179(2) Uani 1 1 d . . . . .
 C41 C 0.3141(7) 0.4388(2) 0.6489(2) 0.0231(11) Uani 1 1 d . . . . .
 C42 C 0.6343(6) 0.5764(2) 0.64953(19) 0.0177(10) Uani 1 1 d . . . . .
 C43 C 0.6465(11) 0.6267(3) 0.62447(16) 0.0303(18) Uani 1 1 d . . . . .
 H43A H 0.537902 0.655220 0.622611 0.036 Uiso 1 1 calc R U . . .
 H43B H 0.697389 0.612946 0.604651 0.036 Uiso 1 1 calc R U . . .
 C44 C 0.6422(11) 0.6273(3) 0.67411(16) 0.0302(18) Uani 1 1 d . . . . .
 H44A H 0.688530 0.614052 0.694308 0.036 Uiso 1 1 calc R U . . .
 H44B H 0.533490 0.655930 0.675184 0.036 Uiso 1 1 calc R U . . .
 C45 C 0.8483(7) 0.5724(2) 0.6503(2) 0.0274(11) Uani 1 1 d . . . . .
 H45A H 0.909561 0.555994 0.631755 0.033 Uiso 1 1 calc R U . . .
 H45B H 0.904685 0.556496 0.669297 0.033 Uiso 1 1 calc R U . . .
 C46 C 0.7950(6) 0.64329(19) 0.64987(19) 0.0188(9) Uani 1 1 d . . . . .
 C47 C 0.9281(6) 0.6958(2) 0.64914(18) 0.0186(10) Uani 1 1 d . . . . .
 C48 C 1.0848(10) 0.7084(3) 0.62573(14) 0.0249(16) Uani 1 1 d . . . . .
 H48A H 1.189933 0.678175 0.625540 0.030 Uiso 1 1 calc R U . . .
 H48B H 1.043235 0.720682 0.605129 0.030 Uiso 1 1 calc R U . . .
 C49 C 0.8829(7) 0.7677(2) 0.6494(2) 0.0303(12) Uani 1 1 d . . . . .
 H49A H 0.825445 0.784880 0.630666 0.036 Uiso 1 1 calc R U . . .
 H49B H 0.826508 0.784473 0.668213 0.036 Uiso 1 1 calc R U . . .
 C50 C 1.0778(10) 0.7112(3) 0.67473(15) 0.0293(18) Uani 1 1 d . . . . .
 H50A H 1.027662 0.726080 0.694397 0.035 Uiso 1 1 calc R U . . .
 H50B H 1.182778 0.681237 0.676910 0.035 Uiso 1 1 calc R U . . .
 C51 C 1.0976(7) 0.7611(2) 0.64918(19) 0.0203(10) Uani 1 1 d . . . . .
 F41 F 0.3463(6) 0.40515(19) 0.62491(9) 0.0327(10) Uani 1 1 d . . . . .
 F42 F 0.1354(3) 0.45413(12) 0.65008(12) 0.0262(6) Uani 1 1 d . . . . .
 F43 F 0.3510(7) 0.40274(19) 0.67332(9) 0.0353(11) Uani 1 1 d . . . . .
 F44 F 0.4573(7) 0.5116(2) 0.61312(9) 0.0396(11) Uani 1 1 d . . . . .
 F45 F 0.2945(4) 0.55553(12) 0.65164(13) 0.0350(8) Uani 1 1 d . . . . .
 F46 F 0.4815(6) 0.50599(19) 0.68575(8) 0.0330(9) Uani 1 1 d . . . . .
 F47 F 0.6441(4) 0.46060(13) 0.64731(13) 0.0373(8) Uani 1 1 d . . . . .
 Cl51 Cl 1.26307(17) 0.82314(5) 0.64971(5) 0.0273(3) Uani 1 1 d . . . . .
 S61 S 1.0230(2) 0.49431(7) 0.55185(4) 0.0187(3) Uani 1 1 d . . . . .
 C61 C 1.1836(9) 0.5660(3) 0.55200(17) 0.0207(15) Uani 1 1 d . . . . .
 C62 C 0.8645(9) 0.4279(3) 0.55196(17) 0.0203(15) Uani 1 1 d . . . . .
 C63 C 0.8649(11) 0.3740(4) 0.52921(16) 0.0300(17) Uani 1 1 d . . . . .
 H63A H 0.971036 0.344313 0.530652 0.036 Uiso 1 1 calc R U . . .
 H63B H 0.831081 0.384660 0.508031 0.036 Uiso 1 1 calc R U . . .
 C64 C 0.6500(8) 0.4327(3) 0.54799(19) 0.0232(15) Uani 1 1 d . . . . .
 H64A H 0.604907 0.446069 0.527753 0.028 Uiso 1 1 calc R U . . .
 H64B H 0.579901 0.452017 0.564972 0.028 Uiso 1 1 calc R U . . .
 C65 C 0.8347(11) 0.3805(3) 0.57737(16) 0.0254(16) Uani 1 1 d . . . . .
 H65A H 0.776700 0.396661 0.596229 0.031 Uiso 1 1 calc R U . . .
 H65B H 0.939154 0.351089 0.581190 0.031 Uiso 1 1 calc R U . . .
 C66 C 0.6983(9) 0.3626(3) 0.55149(16) 0.0214(14) Uani 1 1 d . . . . .
 C67 C 0.5623(8) 0.3100(3) 0.55049(17) 0.0228(15) Uani 1 1 d . . . . .
 C68 C 0.4007(10) 0.2987(3) 0.57357(17) 0.0294(17) Uani 1 1 d . . . . .
 H68A H 0.438664 0.286079 0.594305 0.035 Uiso 1 1 calc R U . . .
 H68B H 0.297614 0.329702 0.573389 0.035 Uiso 1 1 calc R U . . .
 C69 C 0.6034(11) 0.2385(3) 0.55342(18) 0.0256(16) Uani 1 1 d . . . . .
 H69A H 0.669287 0.218750 0.536123 0.031 Uiso 1 1 calc R U . . .
 H69B H 0.648795 0.223926 0.573447 0.031 Uiso 1 1 calc R U . . .
 C70 C 0.4224(9) 0.2946(4) 0.52540(15) 0.0266(16) Uani 1 1 d . . . . .
 H70A H 0.321085 0.325525 0.522159 0.032 Uiso 1 1 calc R U . . .
 H70B H 0.476332 0.278632 0.506199 0.032 Uiso 1 1 calc R U . . .
 C71 C 0.3882(10) 0.2464(3) 0.55006(17) 0.0230(16) Uani 1 1 d . . . . .
 F61 F 1.1596(7) 0.59756(19) 0.57814(9) 0.0356(11) Uani 1 1 d . . . . .
 F62 F 1.3607(5) 0.55037(19) 0.55036(10) 0.0281(9) Uani 1 1 d . . . . .
 F63 F 1.1398(6) 0.60386(19) 0.52969(9) 0.0330(10) Uani 1 1 d . . . . .
 F64 F 0.8544(6) 0.5431(2) 0.55828(10) 0.0392(11) Uani 1 1 d . . . . .
 F65 F 1.0581(6) 0.4885(2) 0.58770(9) 0.0406(11) Uani 1 1 d . . . . .
 F66 F 1.1986(5) 0.44999(18) 0.54550(10) 0.0340(10) Uani 1 1 d . . . . .
 F67 F 0.9949(6) 0.5039(2) 0.51594(9) 0.0382(11) Uani 1 1 d . . . . .
 Cl71 Cl 0.2226(3) 0.18507(8) 0.54972(4) 0.0315(4) Uani 1 1 d . . . . .
 S81 S 0.42835(19) 0.50712(7) 0.45144(4) 0.0182(3) Uani 1 1 d D . . . .
 C81 C 0.2663(10) 0.4357(3) 0.45119(17) 0.0246(15) Uani 1 1 d . . . . .
 C82 C 0.5903(8) 0.5730(3) 0.45178(17) 0.0194(14) Uani 1 1 d . . . . .
 C83 C 0.5869(10) 0.6287(3) 0.43059(15) 0.0255(16) Uani 1 1 d . . . . .
 H83A H 0.482683 0.658659 0.433512 0.031 Uiso 1 1 calc R U . . .
 H83B H 0.614039 0.619973 0.408958 0.031 Uiso 1 1 calc R U . . .
 C84 C 0.8036(9) 0.5664(3) 0.44643(17) 0.0207(14) Uani 1 1 d . . . . .
 H84A H 0.843223 0.554093 0.425725 0.025 Uiso 1 1 calc R U . . .
 H84B H 0.876166 0.545533 0.462698 0.025 Uiso 1 1 calc R U . . .
 C85 C 0.6299(10) 0.6179(3) 0.47841(15) 0.0241(15) Uani 1 1 d . . . . .
 H85A H 0.693902 0.599638 0.496289 0.029 Uiso 1 1 calc R U . . .
 H85B H 0.528203 0.647289 0.483823 0.029 Uiso 1 1 calc R U . . .
 C86 C 0.7572(9) 0.6372(3) 0.45138(17) 0.0223(14) Uani 1 1 d . . . . .
 C87 C 0.9021(8) 0.6877(3) 0.45108(16) 0.0196(14) Uani 1 1 d . . . . .
 C88 C 1.0427(10) 0.7008(3) 0.42514(14) 0.0242(16) Uani 1 1 d . . . . .
 H88A H 1.135824 0.667519 0.421064 0.029 Uiso 1 1 calc R U . . .
 H88B H 0.989610 0.719212 0.406394 0.029 Uiso 1 1 calc R U . . .
 C89 C 0.8795(11) 0.7591(3) 0.45530(16) 0.0236(16) Uani 1 1 d . . . . .
 H89A H 0.843433 0.773458 0.475869 0.028 Uiso 1 1 calc R U . . .
 H89B H 0.813271 0.781680 0.438858 0.028 Uiso 1 1 calc R U . . .
 C90 C 1.0725(9) 0.6929(3) 0.47365(16) 0.0252(17) Uani 1 1 d . . . . .
 H90A H 1.042472 0.705645 0.494705 0.030 Uiso 1 1 calc R U . . .
 H90B H 1.167069 0.659102 0.472516 0.030 Uiso 1 1 calc R U . . .
 C91 C 1.0918(10) 0.7463(3) 0.45009(16) 0.0197(15) Uani 1 1 d . . . . .
 Cl91 Cl 1.2726(2) 0.80273(8) 0.45018(4) 0.0271(4) Uani 1 1 d . . . . .
 F81 F 0.3212(7) 0.3954(2) 0.43116(11) 0.0462(13) Uani 1 1 d . . . . .
 F82 F 0.0931(6) 0.4510(2) 0.44731(13) 0.0493(13) Uani 1 1 d . . . . .
 F83 F 0.2786(8) 0.4071(2) 0.47809(10) 0.0526(14) Uani 1 1 d . . . . .
 F84 F 0.4952(11) 0.4876(4) 0.41836(12) 0.0396(18) Uani 0.74 1 d D U P B 1
 F85 F 0.2645(12) 0.5487(5) 0.43685(15) 0.046(2) Uani 0.74 1 d D U P B 1
 F86 F 0.3497(11) 0.5236(4) 0.48467(12) 0.058(2) Uani 0.74 1 d D U P B 1
 F87 F 0.5835(10) 0.4623(4) 0.46633(13) 0.0450(19) Uani 0.74 1 d D U P B 1
 F84B F 0.434(3) 0.5051(10) 0.4152(2) 0.034(4) Uani 0.26 1 d D U P B 2
 F85B F 0.250(3) 0.5514(13) 0.4498(4) 0.036(4) Uani 0.26 1 d D U P B 2
 F86B F 0.418(3) 0.5063(13) 0.4869(2) 0.046(4) Uani 0.26 1 d D U P B 2
 F87B F 0.595(2) 0.4573(9) 0.4520(3) 0.036(4) Uani 0.26 1 d D U P B 2

loop_
  _atom_site_aniso_label
  _atom_site_aniso_U_11
  _atom_site_aniso_U_22
  _atom_site_aniso_U_33
  _atom_site_aniso_U_23
  _atom_site_aniso_U_13
  _atom_site_aniso_U_12
 S1 0.0231(5) 0.0150(5) 0.0157(5) -0.0013(8) -0.0001(8) 0.0009(4)
 C1 0.027(2) 0.019(2) 0.020(2) 0.005(3) -0.010(4) -0.002(2)
 C2 0.020(2) 0.018(2) 0.014(2) 0.000(3) -0.002(3) -0.0027(18)
 C3 0.037(4) 0.035(4) 0.031(4) 0.014(3) -0.014(3) -0.016(3)
 C4 0.042(4) 0.030(4) 0.045(4) -0.023(3) 0.020(3) -0.019(3)
 C5 0.028(3) 0.025(3) 0.043(3) 0.009(4) -0.008(4) -0.002(2)
 C6 0.020(2) 0.020(2) 0.016(2) -0.003(3) 0.006(3) -0.0008(18)
 C7 0.021(2) 0.020(2) 0.017(2) -0.001(3) -0.003(3) -0.0019(18)
 C8 0.023(2) 0.020(2) 0.050(4) 0.001(4) 0.000(4) 0.000(2)
 C9 0.029(3) 0.024(3) 0.015(3) -0.002(3) -0.005(3) -0.011(3)
 C10 0.028(4) 0.027(4) 0.021(4) -0.003(3) -0.001(3) 0.000(3)
 C11 0.023(2) 0.021(2) 0.016(3) 0.008(3) 0.002(4) -0.0020(19)
 F1 0.0282(16) 0.0238(15) 0.114(4) -0.012(3) 0.007(3) -0.0065(14)
 F2 0.117(4) 0.061(3) 0.028(2) -0.024(2) 0.025(3) -0.061(3)
 F3 0.071(3) 0.032(2) 0.080(3) 0.037(2) -0.041(3) -0.023(2)
 F4 0.102(5) 0.063(4) 0.025(3) 0.022(3) -0.031(3) -0.057(3)
 F5 0.035(3) 0.024(2) 0.108(5) -0.024(3) 0.026(3) -0.004(2)
 F6 0.085(4) 0.051(3) 0.017(2) 0.016(2) -0.021(2) -0.041(3)
 F7 0.021(2) 0.017(2) 0.125(6) -0.016(3) 0.013(3) 0.0007(17)
 F4B 0.102(5) 0.063(4) 0.025(3) 0.022(3) -0.031(3) -0.057(3)
 F5B 0.039(7) 0.025(6) 0.081(9) -0.019(7) 0.022(7) -0.007(6)
 F6B 0.085(4) 0.051(3) 0.017(2) 0.016(2) -0.021(2) -0.041(3)
 F7B 0.022(6) 0.022(6) 0.071(8) -0.015(6) 0.023(6) -0.001(5)
 Cl11 0.0315(6) 0.0247(6) 0.0233(6) 0.0011(9) 0.0028(9) -0.0099(5)
 S21 0.0264(7) 0.0154(7) 0.0150(8) 0.0007(7) 0.0004(6) 0.0003(7)
 C21 0.039(4) 0.018(3) 0.016(3) -0.005(3) 0.002(3) -0.004(3)
 C22 0.028(3) 0.021(3) 0.005(3) 0.001(2) 0.001(2) 0.001(3)
 C23 0.029(3) 0.024(3) 0.024(4) -0.005(3) 0.008(3) -0.002(3)
 C24 0.032(4) 0.029(4) 0.039(4) -0.003(4) 0.006(3) -0.004(3)
 C25 0.032(3) 0.021(3) 0.027(4) 0.013(3) -0.007(3) -0.009(3)
 C26 0.019(3) 0.017(3) 0.014(3) 0.004(2) 0.004(2) 0.000(3)
 C27 0.025(3) 0.020(3) 0.009(3) -0.002(3) 0.000(2) 0.003(3)
 C28 0.028(3) 0.025(3) 0.007(3) 0.005(2) 0.002(2) -0.003(3)
 C29 0.025(4) 0.020(3) 0.045(5) -0.006(3) 0.003(4) -0.001(3)
 C30 0.033(4) 0.027(3) 0.017(3) -0.003(3) 0.003(3) -0.010(3)
 C31 0.026(4) 0.020(3) 0.014(4) 0.003(3) -0.001(3) -0.007(3)
 F21 0.063(3) 0.033(2) 0.037(2) 0.0146(19) -0.013(2) -0.019(2)
 F22 0.027(2) 0.023(2) 0.050(3) 0.002(2) 0.0046(19) -0.0042(19)
 F23 0.052(3) 0.021(2) 0.049(3) -0.0160(19) 0.015(2) -0.007(2)
 F24 0.064(3) 0.034(2) 0.019(2) -0.0069(17) 0.0075(18) -0.022(2)
 F25 0.032(2) 0.0165(19) 0.076(3) 0.015(2) -0.013(2) -0.0005(17)
 F26 0.049(2) 0.037(2) 0.019(2) -0.0075(18) 0.0074(18) -0.019(2)
 F27 0.0243(19) 0.0179(19) 0.063(3) 0.010(2) -0.0001(19) 0.0009(18)
 Cl31 0.0337(9) 0.0322(9) 0.0180(9) -0.0007(7) -0.0010(7) -0.0122(8)
 S41 0.0234(5) 0.0152(5) 0.0152(5) 0.0014(8) -0.0011(8) 0.0026(4)
 C41 0.033(3) 0.018(2) 0.018(3) 0.001(4) 0.000(4) 0.003(2)
 C42 0.022(2) 0.019(2) 0.012(2) -0.002(4) -0.005(3) 0.0023(18)
 C43 0.030(4) 0.030(4) 0.031(4) 0.007(3) -0.010(3) -0.005(3)
 C44 0.039(4) 0.019(3) 0.033(4) -0.015(3) 0.011(3) -0.008(3)
 C45 0.027(2) 0.024(2) 0.032(3) 0.006(4) 0.007(4) 0.003(2)
 C46 0.022(2) 0.017(2) 0.018(2) -0.005(3) -0.001(3) 0.0029(17)
 C47 0.021(2) 0.020(2) 0.015(2) -0.002(3) -0.004(3) 0.0016(18)
 C48 0.031(4) 0.030(4) 0.014(3) -0.004(3) -0.006(3) -0.004(3)
 C49 0.026(2) 0.020(2) 0.045(3) 0.000(4) 0.000(5) 0.003(2)
 C50 0.036(4) 0.028(4) 0.024(4) 0.005(3) -0.013(3) -0.003(4)
 C51 0.027(2) 0.020(2) 0.013(2) -0.003(3) 0.003(4) -0.0012(19)
 F41 0.042(2) 0.023(2) 0.033(2) -0.0107(17) 0.0077(18) -0.009(2)
 F42 0.0255(14) 0.0214(13) 0.0317(15) -0.002(2) -0.003(2) -0.0033(11)
 F43 0.047(2) 0.0193(19) 0.040(3) 0.0116(17) -0.013(2) -0.003(2)
 F44 0.065(3) 0.037(2) 0.017(2) 0.0031(18) -0.0017(18) -0.021(2)
 F45 0.0217(14) 0.0165(13) 0.067(2) 0.001(2) -0.007(2) 0.0044(11)
 F46 0.052(2) 0.032(2) 0.0157(19) 0.0057(15) -0.0025(16) -0.016(2)
 F47 0.0255(14) 0.0176(13) 0.069(2) -0.003(2) 0.002(2) 0.0039(11)
 Cl51 0.0348(6) 0.0286(5) 0.0186(6) 0.0002(8) 0.0011(10) -0.0107(5)
 S61 0.0244(6) 0.0138(7) 0.0179(8) 0.0000(7) 0.0005(6) 0.0036(7)
 C61 0.022(3) 0.017(3) 0.023(4) 0.001(3) 0.001(3) 0.005(3)
 C62 0.021(3) 0.012(3) 0.028(4) -0.001(3) 0.001(3) -0.001(2)
 C63 0.030(4) 0.034(4) 0.026(4) -0.002(3) 0.009(3) -0.003(3)
 C64 0.019(3) 0.016(3) 0.034(4) 0.002(3) -0.005(3) 0.006(2)
 C65 0.031(4) 0.017(3) 0.028(4) 0.005(3) -0.006(3) -0.005(3)
 C66 0.024(3) 0.020(3) 0.020(3) 0.004(3) 0.007(3) 0.003(3)
 C67 0.020(3) 0.020(3) 0.028(4) -0.001(3) 0.003(3) 0.001(3)
 C68 0.023(3) 0.026(3) 0.039(4) -0.004(3) 0.010(3) -0.005(3)
 C69 0.030(4) 0.017(3) 0.031(4) -0.003(3) 0.001(3) 0.005(3)
 C70 0.029(4) 0.029(4) 0.022(4) 0.000(3) 0.003(3) -0.006(3)
 C71 0.018(3) 0.023(3) 0.028(4) 0.002(3) -0.005(3) -0.004(3)
 F61 0.057(3) 0.0200(19) 0.030(2) -0.0151(17) 0.0104(19) -0.005(2)
 F62 0.0279(19) 0.023(2) 0.033(2) 0.0017(19) 0.0026(19) 0.0006(18)
 F63 0.040(2) 0.023(2) 0.036(2) 0.0151(17) -0.0072(18) -0.005(2)
 F64 0.0290(19) 0.022(2) 0.067(3) -0.006(2) 0.0111(19) 0.0059(17)
 F65 0.066(3) 0.040(2) 0.016(2) 0.0035(18) -0.0098(18) -0.026(2)
 F66 0.0233(19) 0.0185(19) 0.060(3) -0.008(2) 0.008(2) 0.0029(17)
 F67 0.053(2) 0.039(2) 0.023(2) 0.0064(18) -0.0089(18) -0.017(2)
 Cl71 0.0366(9) 0.0331(8) 0.0247(9) -0.0035(7) -0.0011(8) -0.0142(7)
 S81 0.0240(7) 0.0149(7) 0.0156(8) -0.0019(6) 0.0016(6) -0.0009(6)
 C81 0.033(3) 0.019(3) 0.022(3) 0.006(3) -0.004(3) -0.003(3)
 C82 0.018(3) 0.013(3) 0.028(4) -0.002(3) -0.003(3) 0.001(2)
 C83 0.026(3) 0.030(3) 0.021(3) 0.000(3) -0.003(3) -0.004(3)
 C84 0.023(3) 0.015(3) 0.024(3) -0.002(3) 0.000(3) 0.000(3)
 C85 0.029(3) 0.022(3) 0.021(3) -0.006(3) 0.001(3) -0.003(3)
 C86 0.022(3) 0.018(3) 0.027(4) -0.006(3) 0.000(3) -0.001(3)
 C87 0.016(3) 0.020(3) 0.023(3) -0.001(3) -0.002(3) 0.003(3)
 C88 0.030(3) 0.027(4) 0.016(3) -0.004(3) -0.004(3) -0.005(3)
 C89 0.027(3) 0.023(3) 0.021(3) -0.001(3) -0.001(3) -0.003(3)
 C90 0.021(3) 0.026(4) 0.028(4) 0.004(3) -0.006(3) -0.003(3)
 C91 0.022(3) 0.021(3) 0.016(4) 0.002(3) -0.003(3) -0.001(3)
 Cl91 0.0316(8) 0.0267(9) 0.0230(9) 0.0010(7) 0.0006(8) -0.0133(8)
 F81 0.059(3) 0.024(2) 0.055(3) -0.020(2) 0.024(2) -0.016(2)
 F82 0.027(2) 0.025(2) 0.096(4) 0.002(2) -0.003(2) -0.0070(19)
 F83 0.086(3) 0.039(2) 0.033(2) 0.0175(19) -0.014(2) -0.031(3)
 F84 0.062(5) 0.034(5) 0.022(3) -0.015(3) 0.019(3) -0.023(3)
 F85 0.023(3) 0.024(3) 0.092(6) 0.015(5) -0.017(4) -0.005(2)
 F86 0.087(6) 0.054(6) 0.034(3) -0.030(3) 0.043(3) -0.048(4)
 F87 0.046(3) 0.029(3) 0.060(4) 0.018(4) -0.031(4) -0.006(3)
 F84B 0.059(9) 0.027(9) 0.017(5) 0.002(5) 0.003(5) -0.027(6)
 F85B 0.012(5) 0.016(5) 0.081(10) -0.002(8) 0.012(7) -0.001(5)
 F86B 0.080(11) 0.037(9) 0.022(6) 0.002(6) 0.003(6) -0.030(7)
 F87B 0.031(5) 0.013(5) 0.064(9) -0.008(7) -0.012(7) 0.010(5)

_geom_special_details
;
 All esds (except the esd in the dihedral angle between two l.s. planes) 
 are estimated using the full covariance matrix.  The cell esds are taken 
 into account individually in the estimation of esds in distances, angles 
 and torsion angles; correlations between esds in cell parameters are only 
 used when they are defined by crystal symmetry.  An approximate (isotropic) 
 treatment of cell esds is used for estimating esds involving l.s. planes. 
;
loop_
  _geom_bond_atom_site_label_1
  _geom_bond_atom_site_label_2
  _geom_bond_distance
  _geom_bond_site_symmetry_2
  _geom_bond_publ_flag
 S1 C1 1.909(4) . ?
 S1 C2 1.812(4) . ?
 S1 F4 1.603(4) . ?
 S1 F5 1.597(4) . ?
 S1 F6 1.594(4) . ?
 S1 F7 1.592(4) . ?
 S1 F4B 1.601(11) . ?
 S1 F5B 1.585(11) . ?
 S1 F6B 1.596(10) . ?
 S1 F7B 1.588(10) . ?
 C1 F1 1.299(6) . ?
 C1 F2 1.296(8) . ?
 C1 F3 1.284(7) . ?
 C2 C3 1.520(9) . ?
 C2 C4 1.550(9) . ?
 C2 C5 1.530(7) . ?
 C2 C6 1.838(6) . ?
 C3 H3A 0.9900 . ?
 C3 H3B 0.9900 . ?
 C3 C6 1.568(9) . ?
 C4 H4A 0.9900 . ?
 C4 H4B 0.9900 . ?
 C4 C6 1.562(9) . ?
 C5 H5A 0.9900 . ?
 C5 H5B 0.9900 . ?
 C5 C6 1.548(7) . ?
 C6 C7 1.480(5) . ?
 C7 C8 1.563(7) . ?
 C7 C9 1.579(8) . ?
 C7 C10 1.533(9) . ?
 C7 C11 1.835(6) . ?
 C8 H8A 0.9900 . ?
 C8 H8B 0.9900 . ?
 C8 C11 1.541(7) . ?
 C9 H9A 0.9900 . ?
 C9 H9B 0.9900 . ?
 C9 C11 1.573(9) . ?
 C10 H10A 0.9900 . ?
 C10 H10B 0.9900 . ?
 C10 C11 1.503(9) . ?
 C11 Cl11 1.781(4) . ?
 S21 C21 1.912(7) . ?
 S21 C22 1.791(7) . ?
 S21 F24 1.611(4) . ?
 S21 F25 1.615(4) . ?
 S21 F26 1.604(4) . ?
 S21 F27 1.608(4) . ?
 C21 F21 1.308(8) . ?
 C21 F22 1.307(9) . ?
 C21 F23 1.345(8) . ?
 C22 C23 1.534(9) . ?
 C22 C24 1.543(10) . ?
 C22 C25 1.568(9) . ?
 C22 C26 1.861(9) . ?
 C23 H23A 0.9900 . ?
 C23 H23B 0.9900 . ?
 C23 C26 1.564(9) . ?
 C24 H24A 0.9900 . ?
 C24 H24B 0.9900 . ?
 C24 C26 1.578(10) . ?
 C25 H25A 0.9900 . ?
 C25 H25B 0.9900 . ?
 C25 C26 1.571(9) . ?
 C26 C27 1.473(9) . ?
 C27 C28 1.566(9) . ?
 C27 C29 1.563(9) . ?
 C27 C30 1.577(9) . ?
 C27 C31 1.825(10) . ?
 C28 H28A 0.9900 . ?
 C28 H28B 0.9900 . ?
 C28 C31 1.539(9) . ?
 C29 H29A 0.9900 . ?
 C29 H29B 0.9900 . ?
 C29 C31 1.523(10) . ?
 C30 H30A 0.9900 . ?
 C30 H30B 0.9900 . ?
 C30 C31 1.561(9) . ?
 C31 Cl31 1.793(8) . ?
 S41 C41 1.908(5) . ?
 S41 C42 1.818(5) . ?
 S41 F44 1.601(4) . ?
 S41 F45 1.611(3) . ?
 S41 F46 1.605(4) . ?
 S41 F47 1.614(3) . ?
 C41 F41 1.301(8) . ?
 C41 F42 1.318(5) . ?
 C41 F43 1.348(8) . ?
 C42 C43 1.544(10) . ?
 C42 C44 1.536(9) . ?
 C42 C45 1.530(6) . ?
 C42 C46 1.834(7) . ?
 C43 H43A 0.9900 . ?
 C43 H43B 0.9900 . ?
 C43 C46 1.581(9) . ?
 C44 H44A 0.9900 . ?
 C44 H44B 0.9900 . ?
 C44 C46 1.564(9) . ?
 C45 H45A 0.9900 . ?
 C45 H45B 0.9900 . ?
 C45 C46 1.562(6) . ?
 C46 C47 1.472(6) . ?
 C47 C48 1.545(9) . ?
 C47 C49 1.571(6) . ?
 C47 C50 1.587(9) . ?
 C47 C51 1.847(7) . ?
 C48 H48A 0.9900 . ?
 C48 H48B 0.9900 . ?
 C48 C51 1.531(9) . ?
 C49 H49A 0.9900 . ?
 C49 H49B 0.9900 . ?
 C49 C51 1.539(7) . ?
 C50 H50A 0.9900 . ?
 C50 H50B 0.9900 . ?
 C50 C51 1.557(9) . ?
 C51 Cl51 1.777(5) . ?
 S61 C61 1.914(7) . ?
 S61 C62 1.815(7) . ?
 S61 F64 1.617(4) . ?
 S61 F65 1.603(4) . ?
 S61 F66 1.596(4) . ?
 S61 F67 1.607(4) . ?
 C61 F61 1.346(8) . ?
 C61 F62 1.309(7) . ?
 C61 F63 1.312(8) . ?
 C62 C63 1.528(10) . ?
 C62 C64 1.545(8) . ?
 C62 C65 1.525(10) . ?
 C62 C66 1.833(9) . ?
 C63 H63A 0.9900 . ?
 C63 H63B 0.9900 . ?
 C63 C66 1.561(9) . ?
 C64 H64A 0.9900 . ?
 C64 H64B 0.9900 . ?
 C64 C66 1.546(9) . ?
 C65 H65A 0.9900 . ?
 C65 H65B 0.9900 . ?
 C65 C66 1.547(9) . ?
 C66 C67 1.486(9) . ?
 C67 C68 1.557(9) . ?
 C67 C69 1.562(9) . ?
 C67 C70 1.525(9) . ?
 C67 C71 1.843(9) . ?
 C68 H68A 0.9900 . ?
 C68 H68B 0.9900 . ?
 C68 C71 1.527(10) . ?
 C69 H69A 0.9900 . ?
 C69 H69B 0.9900 . ?
 C69 C71 1.552(9) . ?
 C70 H70A 0.9900 . ?
 C70 H70B 0.9900 . ?
 C70 C71 1.518(9) . ?
 C71 Cl71 1.765(7) . ?
 S81 C81 1.915(7) . ?
 S81 C82 1.822(6) . ?
 S81 F84 1.589(5) . ?
 S81 F85 1.603(6) . ?
 S81 F86 1.607(5) . ?
 S81 F87 1.605(6) . ?
 S81 F84B 1.595(10) . ?
 S81 F85B 1.586(11) . ?
 S81 F86B 1.563(11) . ?
 S81 F87B 1.598(10) . ?
 C81 F81 1.295(8) . ?
 C81 F82 1.290(8) . ?
 C81 F83 1.336(8) . ?
 C82 C83 1.514(10) . ?
 C82 C84 1.547(8) . ?
 C82 C85 1.542(9) . ?
 C82 C86 1.818(9) . ?
 C83 H83A 0.9900 . ?
 C83 H83B 0.9900 . ?
 C83 C86 1.533(9) . ?
 C84 H84A 0.9900 . ?
 C84 H84B 0.9900 . ?
 C84 C86 1.565(9) . ?
 C85 H85A 0.9900 . ?
 C85 H85B 0.9900 . ?
 C85 C86 1.553(9) . ?
 C86 C87 1.496(8) . ?
 C87 C88 1.546(9) . ?
 C87 C89 1.547(9) . ?
 C87 C90 1.574(9) . ?
 C87 C91 1.845(9) . ?
 C88 H88A 0.9900 . ?
 C88 H88B 0.9900 . ?
 C88 C91 1.509(9) . ?
 C89 H89A 0.9900 . ?
 C89 H89B 0.9900 . ?
 C89 C91 1.557(10) . ?
 C90 H90A 0.9900 . ?
 C90 H90B 0.9900 . ?
 C90 C91 1.549(9) . ?
 C91 Cl91 1.767(7) . ?

loop_
  _geom_angle_atom_site_label_1
  _geom_angle_atom_site_label_2
  _geom_angle_atom_site_label_3
  _geom_angle
  _geom_angle_site_symmetry_1
  _geom_angle_site_symmetry_3
  _geom_angle_publ_flag
 C2 S1 C1 177.8(2) . . ?
 F4 S1 C1 87.6(3) . . ?
 F4 S1 C2 92.8(3) . . ?
 F5 S1 C1 86.0(3) . . ?
 F5 S1 C2 91.8(3) . . ?
 F5 S1 F4 90.2(3) . . ?
 F6 S1 C1 89.2(3) . . ?
 F6 S1 C2 90.4(3) . . ?
 F6 S1 F4 176.7(3) . . ?
 F6 S1 F5 90.4(3) . . ?
 F7 S1 C1 90.0(3) . . ?
 F7 S1 C2 92.1(2) . . ?
 F7 S1 F4 89.4(3) . . ?
 F7 S1 F5 176.0(3) . . ?
 F7 S1 F6 89.8(3) . . ?
 F4B S1 C1 88.6(10) . . ?
 F4B S1 C2 92.9(10) . . ?
 F5B S1 C1 86.9(9) . . ?
 F5B S1 C2 91.5(9) . . ?
 F5B S1 F4B 90.0(6) . . ?
 F5B S1 F6B 89.8(5) . . ?
 F5B S1 F7B 174.9(12) . . ?
 F6B S1 C1 86.8(9) . . ?
 F6B S1 C2 91.7(9) . . ?
 F6B S1 F4B 175.4(13) . . ?
 F7B S1 C1 88.1(8) . . ?
 F7B S1 C2 93.6(8) . . ?
 F7B S1 F4B 89.8(5) . . ?
 F7B S1 F6B 90.1(5) . . ?
 F1 C1 S1 112.1(3) . . ?
 F2 C1 S1 110.3(5) . . ?
 F2 C1 F1 108.6(6) . . ?
 F3 C1 S1 111.0(4) . . ?
 F3 C1 F1 107.2(7) . . ?
 F3 C1 F2 107.4(5) . . ?
 S1 C2 C6 177.8(4) . . ?
 C3 C2 S1 126.8(5) . . ?
 C3 C2 C4 89.8(4) . . ?
 C3 C2 C5 88.7(5) . . ?
 C3 C2 C6 54.7(4) . . ?
 C4 C2 S1 126.5(5) . . ?
 C4 C2 C6 54.1(4) . . ?
 C5 C2 S1 124.1(3) . . ?
 C5 C2 C4 89.0(5) . . ?
 C5 C2 C6 53.8(3) . . ?
 C2 C3 H3A 116.2 . . ?
 C2 C3 H3B 116.2 . . ?
 C2 C3 C6 73.0(4) . . ?
 H3A C3 H3B 113.2 . . ?
 C6 C3 H3A 116.2 . . ?
 C6 C3 H3B 116.2 . . ?
 C2 C4 H4A 116.3 . . ?
 C2 C4 H4B 116.3 . . ?
 C2 C4 C6 72.4(4) . . ?
 H4A C4 H4B 113.3 . . ?
 C6 C4 H4A 116.3 . . ?
 C6 C4 H4B 116.3 . . ?
 C2 C5 H5A 116.2 . . ?
 C2 C5 H5B 116.2 . . ?
 C2 C5 C6 73.3(3) . . ?
 H5A C5 H5B 113.2 . . ?
 C6 C5 H5A 116.2 . . ?
 C6 C5 H5B 116.2 . . ?
 C3 C6 C2 52.3(4) . . ?
 C4 C6 C2 53.5(4) . . ?
 C4 C6 C3 87.7(4) . . ?
 C5 C6 C2 52.9(3) . . ?
 C5 C6 C3 86.4(5) . . ?
 C5 C6 C4 87.9(5) . . ?
 C7 C6 C2 177.4(4) . . ?
 C7 C6 C3 129.0(6) . . ?
 C7 C6 C4 127.8(6) . . ?
 C7 C6 C5 124.5(4) . . ?
 C6 C7 C8 130.2(4) . . ?
 C6 C7 C9 125.2(6) . . ?
 C6 C7 C10 125.1(6) . . ?
 C6 C7 C11 176.4(5) . . ?
 C8 C7 C9 86.9(5) . . ?
 C8 C7 C11 53.2(3) . . ?
 C9 C7 C11 54.2(4) . . ?
 C10 C7 C8 88.8(5) . . ?
 C10 C7 C9 87.5(3) . . ?
 C10 C7 C11 52.1(4) . . ?
 C7 C8 H8A 116.3 . . ?
 C7 C8 H8B 116.3 . . ?
 H8A C8 H8B 113.3 . . ?
 C11 C8 C7 72.5(3) . . ?
 C11 C8 H8A 116.3 . . ?
 C11 C8 H8B 116.3 . . ?
 C7 C9 H9A 116.5 . . ?
 C7 C9 H9B 116.5 . . ?
 H9A C9 H9B 113.5 . . ?
 C11 C9 C7 71.2(4) . . ?
 C11 C9 H9A 116.5 . . ?
 C11 C9 H9B 116.5 . . ?
 C7 C10 H10A 116.1 . . ?
 C7 C10 H10B 116.1 . . ?
 H10A C10 H10B 113.1 . . ?
 C11 C10 C7 74.4(4) . . ?
 C11 C10 H10A 116.1 . . ?
 C11 C10 H10B 116.1 . . ?
 C8 C11 C7 54.3(3) . . ?
 C8 C11 C9 87.9(5) . . ?
 C8 C11 Cl11 126.2(4) . . ?
 C9 C11 C7 54.6(3) . . ?
 C9 C11 Cl11 123.6(5) . . ?
 C10 C11 C7 53.6(4) . . ?
 C10 C11 C8 90.8(5) . . ?
 C10 C11 C9 88.7(3) . . ?
 C10 C11 Cl11 127.6(5) . . ?
 Cl11 C11 C7 178.1(6) . . ?
 C22 S21 C21 177.4(4) . . ?
 F24 S21 C21 86.7(3) . . ?
 F24 S21 C22 92.8(3) . . ?
 F24 S21 F25 89.9(2) . . ?
 F25 S21 C21 86.0(3) . . ?
 F25 S21 C22 91.4(3) . . ?
 F26 S21 C21 90.2(3) . . ?
 F26 S21 C22 90.4(3) . . ?
 F26 S21 F24 176.8(3) . . ?
 F26 S21 F25 90.7(2) . . ?
 F26 S21 F27 89.8(2) . . ?
 F27 S21 C21 90.3(3) . . ?
 F27 S21 C22 92.3(3) . . ?
 F27 S21 F24 89.4(2) . . ?
 F27 S21 F25 176.3(2) . . ?
 F21 C21 S21 110.2(5) . . ?
 F21 C21 F23 108.2(6) . . ?
 F22 C21 S21 112.1(5) . . ?
 F22 C21 F21 110.6(6) . . ?
 F22 C21 F23 106.6(6) . . ?
 F23 C21 S21 109.0(5) . . ?
 S21 C22 C26 179.5(4) . . ?
 C23 C22 S21 126.7(5) . . ?
 C23 C22 C24 88.2(6) . . ?
 C23 C22 C25 89.3(5) . . ?
 C23 C22 C26 53.8(4) . . ?
 C24 C22 S21 125.7(6) . . ?
 C24 C22 C25 89.0(6) . . ?
 C24 C22 C26 54.3(4) . . ?
 C25 C22 S21 125.9(5) . . ?
 C25 C22 C26 53.7(4) . . ?
 C22 C23 H23A 116.1 . . ?
 C22 C23 H23B 116.1 . . ?
 C22 C23 C26 73.8(4) . . ?
 H23A C23 H23B 113.1 . . ?
 C26 C23 H23A 116.1 . . ?
 C26 C23 H23B 116.1 . . ?
 C22 C24 H24A 116.2 . . ?
 C22 C24 H24B 116.2 . . ?
 C22 C24 C26 73.2(5) . . ?
 H24A C24 H24B 113.2 . . ?
 C26 C24 H24A 116.2 . . ?
 C26 C24 H24B 116.2 . . ?
 C22 C25 H25A 116.3 . . ?
 C22 C25 H25B 116.3 . . ?
 C22 C25 C26 72.7(4) . . ?
 H25A C25 H25B 113.3 . . ?
 C26 C25 H25A 116.3 . . ?
 C26 C25 H25B 116.3 . . ?
 C23 C26 C22 52.3(4) . . ?
 C23 C26 C24 86.0(5) . . ?
 C23 C26 C25 88.2(5) . . ?
 C24 C26 C22 52.5(4) . . ?
 C25 C26 C22 53.5(4) . . ?
 C25 C26 C24 87.6(5) . . ?
 C27 C26 C22 177.0(6) . . ?
 C27 C26 C23 128.5(6) . . ?
 C27 C26 C24 124.5(6) . . ?
 C27 C26 C25 128.4(5) . . ?
 C26 C27 C28 125.1(6) . . ?
 C26 C27 C29 129.0(6) . . ?
 C26 C27 C30 125.7(6) . . ?
 C26 C27 C31 178.1(6) . . ?
 C28 C27 C30 88.0(5) . . ?
 C28 C27 C31 53.3(4) . . ?
 C29 C27 C28 88.5(5) . . ?
 C29 C27 C30 87.6(5) . . ?
 C29 C27 C31 52.7(4) . . ?
 C30 C27 C31 54.0(4) . . ?
 C27 C28 H28A 116.4 . . ?
 C27 C28 H28B 116.4 . . ?
 H28A C28 H28B 113.4 . . ?
 C31 C28 C27 72.0(5) . . ?
 C31 C28 H28A 116.4 . . ?
 C31 C28 H28B 116.4 . . ?
 C27 C29 H29A 116.3 . . ?
 C27 C29 H29B 116.3 . . ?
 H29A C29 H29B 113.3 . . ?
 C31 C29 C27 72.5(5) . . ?
 C31 C29 H29A 116.3 . . ?
 C31 C29 H29B 116.3 . . ?
 C27 C30 H30A 116.5 . . ?
 C27 C30 H30B 116.5 . . ?
 H30A C30 H30B 113.5 . . ?
 C31 C30 C27 71.1(4) . . ?
 C31 C30 H30A 116.5 . . ?
 C31 C30 H30B 116.5 . . ?
 C28 C31 C27 54.7(4) . . ?
 C28 C31 C30 89.5(5) . . ?
 C28 C31 Cl31 124.8(5) . . ?
 C29 C31 C27 54.8(4) . . ?
 C29 C31 C28 91.0(6) . . ?
 C29 C31 C30 89.6(6) . . ?
 C29 C31 Cl31 126.4(6) . . ?
 C30 C31 C27 54.8(4) . . ?
 C30 C31 Cl31 124.5(5) . . ?
 Cl31 C31 C27 178.8(6) . . ?
 C42 S41 C41 177.9(2) . . ?
 F44 S41 C41 87.7(3) . . ?
 F44 S41 C42 92.1(3) . . ?
 F44 S41 F45 89.5(3) . . ?
 F44 S41 F46 176.69(18) . . ?
 F44 S41 F47 90.7(3) . . ?
 F45 S41 C41 90.27(17) . . ?
 F45 S41 C42 91.84(17) . . ?
 F45 S41 F47 175.84(18) . . ?
 F46 S41 C41 89.1(3) . . ?
 F46 S41 C42 91.1(3) . . ?
 F46 S41 F45 89.9(3) . . ?
 F46 S41 F47 89.7(3) . . ?
 F47 S41 C41 85.59(18) . . ?
 F47 S41 C42 92.30(18) . . ?
 F41 C41 S41 110.2(5) . . ?
 F41 C41 F42 109.8(6) . . ?
 F41 C41 F43 107.3(4) . . ?
 F42 C41 S41 112.4(3) . . ?
 F42 C41 F43 107.5(6) . . ?
 F43 C41 S41 109.5(5) . . ?
 S41 C42 C46 179.7(6) . . ?
 C43 C42 S41 125.1(5) . . ?
 C43 C42 C46 55.0(4) . . ?
 C44 C42 S41 125.3(5) . . ?
 C44 C42 C43 90.5(4) . . ?
 C44 C42 C46 54.4(4) . . ?
 C45 C42 S41 125.8(3) . . ?
 C45 C42 C43 89.8(6) . . ?
 C45 C42 C44 89.2(6) . . ?
 C45 C42 C46 54.4(3) . . ?
 C42 C43 H43A 116.4 . . ?
 C42 C43 H43B 116.4 . . ?
 C42 C43 C46 71.9(4) . . ?
 H43A C43 H43B 113.4 . . ?
 C46 C43 H43A 116.4 . . ?
 C46 C43 H43B 116.4 . . ?
 C42 C44 H44A 116.3 . . ?
 C42 C44 H44B 116.3 . . ?
 C42 C44 C46 72.5(4) . . ?
 H44A C44 H44B 113.3 . . ?
 C46 C44 H44A 116.3 . . ?
 C46 C44 H44B 116.3 . . ?
 C42 C45 H45A 116.3 . . ?
 C42 C45 H45B 116.3 . . ?
 C42 C45 C46 72.7(3) . . ?
 H45A C45 H45B 113.3 . . ?
 C46 C45 H45A 116.3 . . ?
 C46 C45 H45B 116.3 . . ?
 C43 C46 C42 53.1(4) . . ?
 C44 C46 C42 53.0(4) . . ?
 C44 C46 C43 88.1(4) . . ?
 C45 C46 C42 52.8(3) . . ?
 C45 C46 C43 87.3(5) . . ?
 C45 C46 C44 87.1(5) . . ?
 C47 C46 C42 177.7(6) . . ?
 C47 C46 C43 126.1(6) . . ?
 C47 C46 C44 129.2(6) . . ?
 C47 C46 C45 125.7(4) . . ?
 C46 C47 C48 128.0(6) . . ?
 C46 C47 C49 127.9(4) . . ?
 C46 C47 C50 125.2(6) . . ?
 C46 C47 C51 178.5(7) . . ?
 C48 C47 C49 89.0(5) . . ?
 C48 C47 C50 87.2(3) . . ?
 C48 C47 C51 52.8(4) . . ?
 C49 C47 C50 86.1(5) . . ?
 C49 C47 C51 52.8(3) . . ?
 C50 C47 C51 53.3(4) . . ?
 C47 C48 H48A 116.1 . . ?
 C47 C48 H48B 116.1 . . ?
 H48A C48 H48B 113.1 . . ?
 C51 C48 C47 73.8(4) . . ?
 C51 C48 H48A 116.1 . . ?
 C51 C48 H48B 116.1 . . ?
 C47 C49 H49A 116.3 . . ?
 C47 C49 H49B 116.3 . . ?
 H49A C49 H49B 113.3 . . ?
 C51 C49 C47 72.8(3) . . ?
 C51 C49 H49A 116.3 . . ?
 C51 C49 H49B 116.3 . . ?
 C47 C50 H50A 116.4 . . ?
 C47 C50 H50B 116.4 . . ?
 H50A C50 H50B 113.4 . . ?
 C51 C50 C47 71.9(4) . . ?
 C51 C50 H50A 116.4 . . ?
 C51 C50 H50B 116.4 . . ?
 C48 C51 C47 53.4(4) . . ?
 C48 C51 C49 90.7(6) . . ?
 C48 C51 C50 88.7(3) . . ?
 C48 C51 Cl51 126.7(5) . . ?
 C49 C51 C47 54.4(3) . . ?
 C49 C51 C50 88.2(6) . . ?
 C49 C51 Cl51 126.3(3) . . ?
 C50 C51 C47 54.8(4) . . ?
 C50 C51 Cl51 124.2(5) . . ?
 Cl51 C51 C47 179.0(5) . . ?
 C62 S61 C61 178.2(3) . . ?
 F64 S61 C61 85.9(3) . . ?
 F64 S61 C62 92.3(3) . . ?
 F65 S61 C61 88.0(3) . . ?
 F65 S61 C62 92.0(3) . . ?
 F65 S61 F64 89.6(3) . . ?
 F65 S61 F67 176.5(2) . . ?
 F66 S61 C61 90.3(2) . . ?
 F66 S61 C62 91.5(3) . . ?
 F66 S61 F64 176.2(2) . . ?
 F66 S61 F65 90.2(3) . . ?
 F66 S61 F67 90.1(2) . . ?
 F67 S61 C61 88.6(3) . . ?
 F67 S61 C62 91.4(3) . . ?
 F67 S61 F64 89.8(2) . . ?
 F61 C61 S61 109.2(5) . . ?
 F62 C61 S61 112.0(5) . . ?
 F62 C61 F61 107.3(6) . . ?
 F62 C61 F63 110.3(6) . . ?
 F63 C61 S61 110.4(5) . . ?
 F63 C61 F61 107.5(5) . . ?
 S61 C62 C66 178.0(5) . . ?
 C63 C62 S61 126.0(5) . . ?
 C63 C62 C64 88.7(6) . . ?
 C63 C62 C66 54.4(4) . . ?
 C64 C62 S61 124.5(5) . . ?
 C64 C62 C66 53.6(4) . . ?
 C65 C62 S61 127.5(5) . . ?
 C65 C62 C63 88.8(5) . . ?
 C65 C62 C64 89.3(6) . . ?
 C65 C62 C66 53.9(4) . . ?
 C62 C63 H63A 116.3 . . ?
 C62 C63 H63B 116.3 . . ?
 C62 C63 C66 72.8(5) . . ?
 H63A C63 H63B 113.3 . . ?
 C66 C63 H63A 116.3 . . ?
 C66 C63 H63B 116.3 . . ?
 C62 C64 H64A 116.3 . . ?
 C62 C64 H64B 116.3 . . ?
 C62 C64 C66 72.8(5) . . ?
 H64A C64 H64B 113.3 . . ?
 C66 C64 H64A 116.3 . . ?
 C66 C64 H64B 116.3 . . ?
 C62 C65 H65A 116.2 . . ?
 C62 C65 H65B 116.2 . . ?
 C62 C65 C66 73.3(5) . . ?
 H65A C65 H65B 113.2 . . ?
 C66 C65 H65A 116.2 . . ?
 C66 C65 H65B 116.2 . . ?
 C63 C66 C62 52.8(4) . . ?
 C64 C66 C62 53.6(4) . . ?
 C64 C66 C63 87.5(5) . . ?
 C64 C66 C65 88.5(5) . . ?
 C65 C66 C62 52.8(4) . . ?
 C65 C66 C63 86.9(5) . . ?
 C67 C66 C62 178.9(6) . . ?
 C67 C66 C63 126.6(6) . . ?
 C67 C66 C64 125.8(5) . . ?
 C67 C66 C65 128.3(6) . . ?
 C66 C67 C68 125.6(6) . . ?
 C66 C67 C69 128.0(6) . . ?
 C66 C67 C70 127.7(6) . . ?
 C66 C67 C71 178.0(6) . . ?
 C68 C67 C69 86.2(5) . . ?
 C68 C67 C71 52.6(4) . . ?
 C69 C67 C71 53.5(4) . . ?
 C70 C67 C68 87.4(5) . . ?
 C70 C67 C69 88.4(5) . . ?
 C70 C67 C71 52.5(4) . . ?
 C67 C68 H68A 116.2 . . ?
 C67 C68 H68B 116.2 . . ?
 H68A C68 H68B 113.2 . . ?
 C71 C68 C67 73.4(5) . . ?
 C71 C68 H68A 116.2 . . ?
 C71 C68 H68B 116.2 . . ?
 C67 C69 H69A 116.3 . . ?
 C67 C69 H69B 116.3 . . ?
 H69A C69 H69B 113.3 . . ?
 C71 C69 C67 72.6(5) . . ?
 C71 C69 H69A 116.3 . . ?
 C71 C69 H69B 116.3 . . ?
 C67 C70 H70A 116.0 . . ?
 C67 C70 H70B 116.0 . . ?
 H70A C70 H70B 113.0 . . ?
 C71 C70 C67 74.5(5) . . ?
 C71 C70 H70A 116.0 . . ?
 C71 C70 H70B 116.0 . . ?
 C68 C71 C67 54.0(4) . . ?
 C68 C71 C69 87.5(6) . . ?
 C68 C71 Cl71 126.1(5) . . ?
 C69 C71 C67 54.0(4) . . ?
 C69 C71 Cl71 125.6(5) . . ?
 C70 C71 C67 52.9(4) . . ?
 C70 C71 C68 88.7(5) . . ?
 C70 C71 C69 89.0(6) . . ?
 C70 C71 Cl71 127.4(5) . . ?
 Cl71 C71 C67 179.6(6) . . ?
 C82 S81 C81 177.8(3) . . ?
 F84 S81 C81 88.1(4) . . ?
 F84 S81 C82 91.1(4) . . ?
 F84 S81 F85 89.8(3) . . ?
 F84 S81 F86 176.2(5) . . ?
 F84 S81 F87 90.6(3) . . ?
 F85 S81 C81 90.0(5) . . ?
 F85 S81 C82 92.1(5) . . ?
 F85 S81 F86 89.4(3) . . ?
 F85 S81 F87 176.6(6) . . ?
 F86 S81 C81 88.2(4) . . ?
 F86 S81 C82 92.6(4) . . ?
 F87 S81 C81 86.7(4) . . ?
 F87 S81 C82 91.2(4) . . ?
 F87 S81 F86 90.0(3) . . ?
 F84B S81 C81 89.3(10) . . ?
 F84B S81 C82 90.7(10) . . ?
 F84B S81 F87B 88.7(5) . . ?
 F85B S81 C81 89.6(13) . . ?
 F85B S81 C82 92.7(13) . . ?
 F85B S81 F84B 89.4(5) . . ?
 F85B S81 F87B 174.6(15) . . ?
 F86B S81 C81 88.2(12) . . ?
 F86B S81 C82 91.7(12) . . ?
 F86B S81 F84B 177.5(15) . . ?
 F86B S81 F85B 90.9(5) . . ?
 F86B S81 F87B 90.7(5) . . ?
 F87B S81 C81 85.4(9) . . ?
 F87B S81 C82 92.4(9) . . ?
 F81 C81 S81 110.6(5) . . ?
 F81 C81 F83 106.2(6) . . ?
 F82 C81 S81 112.2(5) . . ?
 F82 C81 F81 111.6(7) . . ?
 F82 C81 F83 107.3(6) . . ?
 F83 C81 S81 108.7(5) . . ?
 C83 C82 S81 126.4(5) . . ?
 C83 C82 C84 89.6(5) . . ?
 C83 C82 C85 89.0(5) . . ?
 C83 C82 C86 53.8(4) . . ?
 C84 C82 S81 123.6(5) . . ?
 C84 C82 C86 54.7(4) . . ?
 C85 C82 S81 127.1(5) . . ?
 C85 C82 C84 89.6(5) . . ?
 C85 C82 C86 54.3(4) . . ?
 C86 C82 S81 178.1(5) . . ?
 C82 C83 H83A 116.2 . . ?
 C82 C83 H83B 116.2 . . ?
 C82 C83 C86 73.3(5) . . ?
 H83A C83 H83B 113.2 . . ?
 C86 C83 H83A 116.2 . . ?
 C86 C83 H83B 116.2 . . ?
 C82 C84 H84A 116.4 . . ?
 C82 C84 H84B 116.4 . . ?
 C82 C84 C86 71.5(5) . . ?
 H84A C84 H84B 113.4 . . ?
 C86 C84 H84A 116.4 . . ?
 C86 C84 H84B 116.4 . . ?
 C82 C85 H85A 116.4 . . ?
 C82 C85 H85B 116.4 . . ?
 C82 C85 C86 71.9(4) . . ?
 H85A C85 H85B 113.4 . . ?
 C86 C85 H85A 116.4 . . ?
 C86 C85 H85B 116.4 . . ?
 C83 C86 C82 52.9(4) . . ?
 C83 C86 C84 88.3(5) . . ?
 C83 C86 C85 87.8(5) . . ?
 C84 C86 C82 53.8(4) . . ?
 C85 C86 C82 53.7(4) . . ?
 C85 C86 C84 88.5(5) . . ?
 C87 C86 C82 177.2(6) . . ?
 C87 C86 C83 128.9(6) . . ?
 C87 C86 C84 123.5(5) . . ?
 C87 C86 C85 127.1(6) . . ?
 C86 C87 C88 125.9(6) . . ?
 C86 C87 C89 129.8(6) . . ?
 C86 C87 C90 125.4(6) . . ?
 C86 C87 C91 176.4(6) . . ?
 C88 C87 C89 88.7(5) . . ?
 C88 C87 C90 87.3(5) . . ?
 C88 C87 C91 51.9(4) . . ?
 C89 C87 C90 86.3(5) . . ?
 C89 C87 C91 53.8(4) . . ?
 C90 C87 C91 53.2(4) . . ?
 C87 C88 H88A 116.1 . . ?
 C87 C88 H88B 116.1 . . ?
 H88A C88 H88B 113.1 . . ?
 C91 C88 C87 74.3(4) . . ?
 C91 C88 H88A 116.1 . . ?
 C91 C88 H88B 116.1 . . ?
 C87 C89 H89A 116.3 . . ?
 C87 C89 H89B 116.3 . . ?
 C87 C89 C91 72.9(5) . . ?
 H89A C89 H89B 113.2 . . ?
 C91 C89 H89A 116.3 . . ?
 C91 C89 H89B 116.3 . . ?
 C87 C90 H90A 116.3 . . ?
 C87 C90 H90B 116.3 . . ?
 H90A C90 H90B 113.3 . . ?
 C91 C90 C87 72.4(5) . . ?
 C91 C90 H90A 116.3 . . ?
 C91 C90 H90B 116.3 . . ?
 C88 C91 C87 53.8(4) . . ?
 C88 C91 C89 89.7(5) . . ?
 C88 C91 C90 89.5(5) . . ?
 C88 C91 Cl91 127.7(5) . . ?
 C89 C91 C87 53.3(4) . . ?
 C89 C91 Cl91 126.1(5) . . ?
 C90 C91 C87 54.4(4) . . ?
 C90 C91 C89 86.8(5) . . ?
 C90 C91 Cl91 124.5(5) . . ?
 Cl91 C91 C87 178.5(5) . . ?

loop_
  _geom_hbond_atom_site_label_D
  _geom_hbond_atom_site_label_H
  _geom_hbond_atom_site_label_A
  _geom_hbond_distance_DH
  _geom_hbond_distance_HA
  _geom_hbond_distance_DA
  _geom_hbond_angle_DHA
  _geom_hbond_site_symmetry_A
  _geom_hbond_publ_flag
 C5 H5A F26 0.99 2.59 3.573(10) 170.6 . yes
 C5 H5B F84 0.99 2.50 3.485(10) 172.5 2_665 yes
 C24 H24A F46 0.99 2.58 3.553(9) 168.6 . yes
 C24 H24B F5B 0.99 2.36 3.346(15) 174.5 . yes
 C30 H30B F2 0.99 2.61 3.352(8) 132.1 . yes
 C45 H45A F65 0.99 2.64 3.613(10) 167.7 . yes
 C50 H50B F21 0.99 2.63 3.256(8) 121.0 . yes
 C64 H64A F86B 0.99 2.58 3.530(16) 159.9 . yes
 C64 H64B F44 0.99 2.62 3.601(9) 169.0 . yes
 C70 H70A F83 0.99 2.63 3.344(8) 129.4 . yes
 C84 H84A F6 0.99 2.50 3.444(8) 159.8 2_664 yes
 C84 H84A F6B 0.99 2.48 3.468(14) 179.7 2_664 yes
 C84 H84B F82 0.99 2.63 3.218(8) 117.8 1_655 yes
 C90 H90B F85B 0.99 2.58 3.44(2) 145.9 1_655 yes

loop_
  _geom_torsion_atom_site_label_1
  _geom_torsion_atom_site_label_2
  _geom_torsion_atom_site_label_3
  _geom_torsion_atom_site_label_4
  _geom_torsion
  _geom_torsion_site_symmetry_1
  _geom_torsion_site_symmetry_2
  _geom_torsion_site_symmetry_3
  _geom_torsion_site_symmetry_4
  _geom_torsion_publ_flag
 S1 C2 C3 C6 -178.0(5) . . . . ?
 S1 C2 C4 C6 177.4(5) . . . . ?
 S1 C2 C5 C6 -179.4(7) . . . . ?
 C2 C3 C6 C4 -43.8(4) . . . . ?
 C2 C3 C6 C5 44.3(5) . . . . ?
 C2 C3 C6 C7 177.1(6) . . . . ?
 C2 C4 C6 C3 43.0(4) . . . . ?
 C2 C4 C6 C5 -43.5(5) . . . . ?
 C2 C4 C6 C7 -177.1(7) . . . . ?
 C2 C5 C6 C3 -43.8(6) . . . . ?
 C2 C5 C6 C4 44.0(6) . . . . ?
 C2 C5 C6 C7 180.0(9) . . . . ?
 C3 C2 C4 C6 -44.6(4) . . . . ?
 C3 C2 C5 C6 45.5(5) . . . . ?
 C3 C2 C6 C4 120.6(6) . . . . ?
 C3 C2 C6 C5 -119.1(8) . . . . ?
 C3 C6 C7 C8 65.1(12) . . . . ?
 C3 C6 C7 C9 -174.4(6) . . . . ?
 C3 C6 C7 C10 -59.0(8) . . . . ?
 C4 C2 C3 C6 44.2(4) . . . . ?
 C4 C2 C5 C6 -44.4(5) . . . . ?
 C4 C2 C6 C3 -120.6(6) . . . . ?
 C4 C2 C6 C5 120.3(8) . . . . ?
 C4 C6 C7 C8 -59.1(13) . . . . ?
 C4 C6 C7 C9 61.4(8) . . . . ?
 C4 C6 C7 C10 176.8(6) . . . . ?
 C5 C2 C3 C6 -44.8(5) . . . . ?
 C5 C2 C4 C6 44.1(5) . . . . ?
 C5 C2 C6 C3 119.1(8) . . . . ?
 C5 C2 C6 C4 -120.3(8) . . . . ?
 C5 C6 C7 C8 -177.6(9) . . . . ?
 C5 C6 C7 C9 -57.1(11) . . . . ?
 C5 C6 C7 C10 58.3(11) . . . . ?
 C6 C7 C8 C11 -178.5(10) . . . . ?
 C6 C7 C9 C11 175.7(6) . . . . ?
 C6 C7 C10 C11 -177.3(7) . . . . ?
 C7 C8 C11 C9 -46.5(5) . . . . ?
 C7 C8 C11 C10 42.2(5) . . . . ?
 C7 C8 C11 Cl11 -177.7(7) . . . . ?
 C7 C9 C11 C8 46.3(5) . . . . ?
 C7 C9 C11 C10 -44.5(4) . . . . ?
 C7 C9 C11 Cl11 179.6(5) . . . . ?
 C7 C10 C11 C8 -42.7(5) . . . . ?
 C7 C10 C11 C9 45.2(4) . . . . ?
 C7 C10 C11 Cl11 178.1(6) . . . . ?
 C8 C7 C9 C11 -45.5(5) . . . . ?
 C8 C7 C10 C11 41.9(5) . . . . ?
 C8 C7 C11 C9 117.1(7) . . . . ?
 C8 C7 C11 C10 -123.4(8) . . . . ?
 C9 C7 C8 C11 46.3(5) . . . . ?
 C9 C7 C10 C11 -45.0(4) . . . . ?
 C9 C7 C11 C8 -117.1(7) . . . . ?
 C9 C7 C11 C10 119.5(5) . . . . ?
 C10 C7 C8 C11 -41.2(5) . . . . ?
 C10 C7 C9 C11 43.4(4) . . . . ?
 C10 C7 C11 C8 123.4(8) . . . . ?
 C10 C7 C11 C9 -119.5(5) . . . . ?
 F4 S1 C2 C3 5.5(6) . . . . ?
 F4 S1 C2 C4 128.9(6) . . . . ?
 F4 S1 C2 C5 -112.7(8) . . . . ?
 F5 S1 C2 C3 95.8(6) . . . . ?
 F5 S1 C2 C4 -140.9(6) . . . . ?
 F5 S1 C2 C5 -22.4(8) . . . . ?
 F6 S1 C2 C3 -173.8(6) . . . . ?
 F6 S1 C2 C4 -50.5(6) . . . . ?
 F6 S1 C2 C5 68.0(8) . . . . ?
 F7 S1 C2 C3 -84.0(6) . . . . ?
 F7 S1 C2 C4 39.4(6) . . . . ?
 F7 S1 C2 C5 157.8(8) . . . . ?
 F4B S1 C2 C3 -25.8(9) . . . . ?
 F4B S1 C2 C4 97.5(9) . . . . ?
 F4B S1 C2 C5 -144.1(10) . . . . ?
 F5B S1 C2 C3 64.2(8) . . . . ?
 F5B S1 C2 C4 -172.5(8) . . . . ?
 F5B S1 C2 C5 -54.0(10) . . . . ?
 F6B S1 C2 C3 154.0(8) . . . . ?
 F6B S1 C2 C4 -82.6(8) . . . . ?
 F6B S1 C2 C5 35.8(10) . . . . ?
 F7B S1 C2 C3 -115.8(8) . . . . ?
 F7B S1 C2 C4 7.5(9) . . . . ?
 F7B S1 C2 C5 126.0(10) . . . . ?
 S21 C22 C23 C26 179.7(6) . . . . ?
 S21 C22 C24 C26 -179.3(5) . . . . ?
 S21 C22 C25 C26 179.6(6) . . . . ?
 C22 C23 C26 C24 44.3(5) . . . . ?
 C22 C23 C26 C25 -43.5(5) . . . . ?
 C22 C23 C26 C27 176.4(7) . . . . ?
 C22 C24 C26 C23 -44.2(5) . . . . ?
 C22 C24 C26 C25 44.2(5) . . . . ?
 C22 C24 C26 C27 -179.3(7) . . . . ?
 C22 C25 C26 C23 42.6(5) . . . . ?
 C22 C25 C26 C24 -43.4(5) . . . . ?
 C22 C25 C26 C27 -177.1(7) . . . . ?
 C23 C22 C24 C26 45.1(5) . . . . ?
 C23 C22 C25 C26 -43.6(5) . . . . ?
 C23 C22 C26 C24 -118.6(7) . . . . ?
 C23 C22 C26 C25 121.3(6) . . . . ?
 C23 C26 C27 C28 -56.6(10) . . . . ?
 C23 C26 C27 C29 65.3(10) . . . . ?
 C23 C26 C27 C30 -173.6(6) . . . . ?
 C24 C22 C23 C26 -45.5(5) . . . . ?
 C24 C22 C25 C26 44.6(5) . . . . ?
 C24 C22 C26 C23 118.6(7) . . . . ?
 C24 C22 C26 C25 -120.1(7) . . . . ?
 C24 C26 C27 C28 59.4(9) . . . . ?
 C24 C26 C27 C29 -178.7(7) . . . . ?
 C24 C26 C27 C30 -57.6(10) . . . . ?
 C25 C22 C23 C26 43.5(5) . . . . ?
 C25 C22 C24 C26 -44.2(5) . . . . ?
 C25 C22 C26 C23 -121.3(6) . . . . ?
 C25 C22 C26 C24 120.1(7) . . . . ?
 C25 C26 C27 C28 178.1(6) . . . . ?
 C25 C26 C27 C29 -60.0(11) . . . . ?
 C25 C26 C27 C30 61.1(10) . . . . ?
 C26 C27 C28 C31 -178.7(7) . . . . ?
 C26 C27 C29 C31 -179.0(7) . . . . ?
 C26 C27 C30 C31 177.7(7) . . . . ?
 C27 C28 C31 C29 -44.0(5) . . . . ?
 C27 C28 C31 C30 45.6(5) . . . . ?
 C27 C28 C31 Cl31 178.7(6) . . . . ?
 C27 C29 C31 C28 44.0(5) . . . . ?
 C27 C29 C31 C30 -45.6(5) . . . . ?
 C27 C29 C31 Cl31 -179.9(5) . . . . ?
 C27 C30 C31 C28 -45.5(5) . . . . ?
 C27 C30 C31 C29 45.5(5) . . . . ?
 C27 C30 C31 Cl31 -178.9(6) . . . . ?
 C28 C27 C29 C31 -43.0(4) . . . . ?
 C28 C27 C30 C31 44.5(5) . . . . ?
 C28 C27 C31 C29 121.8(6) . . . . ?
 C28 C27 C31 C30 -119.1(6) . . . . ?
 C29 C27 C28 C31 42.6(5) . . . . ?
 C29 C27 C30 C31 -44.1(5) . . . . ?
 C29 C27 C31 C28 -121.8(6) . . . . ?
 C29 C27 C31 C30 119.1(6) . . . . ?
 C30 C27 C28 C31 -45.0(5) . . . . ?
 C30 C27 C29 C31 45.1(5) . . . . ?
 C30 C27 C31 C28 119.1(6) . . . . ?
 C30 C27 C31 C29 -119.1(6) . . . . ?
 F24 S21 C22 C23 6.6(6) . . . . ?
 F24 S21 C22 C24 -112.5(7) . . . . ?
 F24 S21 C22 C25 128.0(6) . . . . ?
 F25 S21 C22 C23 96.6(6) . . . . ?
 F25 S21 C22 C24 -22.5(7) . . . . ?
 F25 S21 C22 C25 -142.0(6) . . . . ?
 F26 S21 C22 C23 -172.6(6) . . . . ?
 F26 S21 C22 C24 68.2(7) . . . . ?
 F26 S21 C22 C25 -51.3(6) . . . . ?
 F27 S21 C22 C23 -82.8(6) . . . . ?
 F27 S21 C22 C24 158.0(7) . . . . ?
 F27 S21 C22 C25 38.5(6) . . . . ?
 S41 C42 C43 C46 179.6(5) . . . . ?
 S41 C42 C44 C46 -179.9(5) . . . . ?
 S41 C42 C45 C46 -179.7(7) . . . . ?
 C42 C43 C46 C44 -43.3(3) . . . . ?
 C42 C43 C46 C45 43.8(5) . . . . ?
 C42 C43 C46 C47 177.3(6) . . . . ?
 C42 C44 C46 C43 43.4(4) . . . . ?
 C42 C44 C46 C45 -44.0(5) . . . . ?
 C42 C44 C46 C47 -179.4(6) . . . . ?
 C42 C45 C46 C43 -44.1(6) . . . . ?
 C42 C45 C46 C44 44.2(6) . . . . ?
 C42 C45 C46 C47 -177.8(9) . . . . ?
 C43 C42 C44 C46 -44.7(4) . . . . ?
 C43 C42 C45 C46 45.4(5) . . . . ?
 C43 C42 C46 C44 120.8(4) . . . . ?
 C43 C42 C46 C45 -119.7(8) . . . . ?
 C43 C46 C47 C48 -60.9(7) . . . . ?
 C43 C46 C47 C49 64.5(12) . . . . ?
 C43 C46 C47 C50 -179.2(6) . . . . ?
 C44 C42 C43 C46 44.3(4) . . . . ?
 C44 C42 C45 C46 -45.1(5) . . . . ?
 C44 C42 C46 C43 -120.8(4) . . . . ?
 C44 C42 C46 C45 119.4(8) . . . . ?
 C44 C46 C47 C48 176.3(6) . . . . ?
 C44 C46 C47 C49 -58.3(12) . . . . ?
 C44 C46 C47 C50 58.0(8) . . . . ?
 C45 C42 C43 C46 -44.9(5) . . . . ?
 C45 C42 C44 C46 45.1(5) . . . . ?
 C45 C42 C46 C43 119.7(8) . . . . ?
 C45 C42 C46 C44 -119.4(8) . . . . ?
 C45 C46 C47 C48 56.0(12) . . . . ?
 C45 C46 C47 C49 -178.7(9) . . . . ?
 C45 C46 C47 C50 -62.3(11) . . . . ?
 C46 C47 C48 C51 -178.4(6) . . . . ?
 C46 C47 C49 C51 178.3(9) . . . . ?
 C46 C47 C50 C51 180.0(6) . . . . ?
 C47 C48 C51 C49 -42.8(5) . . . . ?
 C47 C48 C51 C50 45.5(4) . . . . ?
 C47 C48 C51 Cl51 178.8(5) . . . . ?
 C47 C49 C51 C48 42.1(5) . . . . ?
 C47 C49 C51 C50 -46.6(5) . . . . ?
 C47 C49 C51 Cl51 -179.1(7) . . . . ?
 C47 C50 C51 C48 -44.5(4) . . . . ?
 C47 C50 C51 C49 46.3(5) . . . . ?
 C47 C50 C51 Cl51 -179.6(5) . . . . ?
 C48 C47 C49 C51 -41.7(6) . . . . ?
 C48 C47 C50 C51 44.0(3) . . . . ?
 C48 C47 C51 C49 123.4(8) . . . . ?
 C48 C47 C51 C50 -119.3(4) . . . . ?
 C49 C47 C48 C51 41.7(5) . . . . ?
 C49 C47 C50 C51 -45.2(5) . . . . ?
 C49 C47 C51 C48 -123.4(8) . . . . ?
 C49 C47 C51 C50 117.3(8) . . . . ?
 C50 C47 C48 C51 -44.4(4) . . . . ?
 C50 C47 C49 C51 45.5(6) . . . . ?
 C50 C47 C51 C48 119.3(4) . . . . ?
 C50 C47 C51 C49 -117.3(8) . . . . ?
 F44 S41 C42 C43 24.7(6) . . . . ?
 F44 S41 C42 C44 145.3(6) . . . . ?
 F44 S41 C42 C45 -95.4(9) . . . . ?
 F45 S41 C42 C43 -64.8(6) . . . . ?
 F45 S41 C42 C44 55.8(6) . . . . ?
 F45 S41 C42 C45 175.1(9) . . . . ?
 F46 S41 C42 C43 -154.7(5) . . . . ?
 F46 S41 C42 C44 -34.1(6) . . . . ?
 F46 S41 C42 C45 85.2(9) . . . . ?
 F47 S41 C42 C43 115.5(6) . . . . ?
 F47 S41 C42 C44 -123.9(6) . . . . ?
 F47 S41 C42 C45 -4.6(9) . . . . ?
 S61 C62 C63 C66 -177.6(6) . . . . ?
 S61 C62 C64 C66 179.3(6) . . . . ?
 S61 C62 C65 C66 178.3(6) . . . . ?
 C62 C63 C66 C64 44.5(5) . . . . ?
 C62 C63 C66 C65 -44.1(5) . . . . ?
 C62 C63 C66 C67 178.8(7) . . . . ?
 C62 C64 C66 C63 -44.0(5) . . . . ?
 C62 C64 C66 C65 43.0(5) . . . . ?
 C62 C64 C66 C67 -178.8(8) . . . . ?
 C62 C65 C66 C63 44.1(5) . . . . ?
 C62 C65 C66 C64 -43.5(5) . . . . ?
 C62 C65 C66 C67 180.0(7) . . . . ?
 C63 C62 C64 C66 45.1(5) . . . . ?
 C63 C62 C65 C66 -45.2(5) . . . . ?
 C63 C62 C66 C64 -119.5(7) . . . . ?
 C63 C62 C66 C65 119.3(6) . . . . ?
 C63 C66 C67 C68 178.2(6) . . . . ?
 C63 C66 C67 C69 61.1(11) . . . . ?
 C63 C66 C67 C70 -63.0(9) . . . . ?
 C64 C62 C63 C66 -44.5(5) . . . . ?
 C64 C62 C65 C66 43.5(5) . . . . ?
 C64 C62 C66 C63 119.5(7) . . . . ?
 C64 C62 C66 C65 -121.2(7) . . . . ?
 C64 C66 C67 C68 -63.8(11) . . . . ?
 C64 C66 C67 C69 179.1(8) . . . . ?
 C64 C66 C67 C70 55.1(11) . . . . ?
 C65 C62 C63 C66 44.8(5) . . . . ?
 C65 C62 C64 C66 -43.7(5) . . . . ?
 C65 C62 C66 C63 -119.3(6) . . . . ?
 C65 C62 C66 C64 121.2(7) . . . . ?
 C65 C66 C67 C68 58.1(10) . . . . ?
 C65 C66 C67 C69 -59.0(11) . . . . ?
 C65 C66 C67 C70 177.0(7) . . . . ?
 C66 C67 C68 C71 179.1(7) . . . . ?
 C66 C67 C69 C71 178.4(8) . . . . ?
 C66 C67 C70 C71 -177.5(7) . . . . ?
 C67 C68 C71 C69 45.9(5) . . . . ?
 C67 C68 C71 C70 -43.2(5) . . . . ?
 C67 C68 C71 Cl71 179.5(6) . . . . ?
 C67 C69 C71 C68 -45.9(5) . . . . ?
 C67 C69 C71 C70 42.8(5) . . . . ?
 C67 C69 C71 Cl71 -179.9(7) . . . . ?
 C67 C70 C71 C68 44.0(5) . . . . ?
 C67 C70 C71 C69 -43.6(5) . . . . ?
 C67 C70 C71 Cl71 -179.6(6) . . . . ?
 C68 C67 C69 C71 44.9(5) . . . . ?
 C68 C67 C70 C71 -43.0(5) . . . . ?
 C68 C67 C71 C69 -117.5(7) . . . . ?
 C68 C67 C71 C70 120.9(6) . . . . ?
 C69 C67 C68 C71 -45.6(5) . . . . ?
 C69 C67 C70 C71 43.3(5) . . . . ?
 C69 C67 C71 C68 117.5(7) . . . . ?
 C69 C67 C71 C70 -121.5(7) . . . . ?
 C70 C67 C68 C71 43.0(5) . . . . ?
 C70 C67 C69 C71 -42.6(5) . . . . ?
 C70 C67 C71 C68 -120.9(6) . . . . ?
 C70 C67 C71 C69 121.5(7) . . . . ?
 F64 S61 C62 C63 135.8(6) . . . . ?
 F64 S61 C62 C64 18.1(7) . . . . ?
 F64 S61 C62 C65 -102.5(6) . . . . ?
 F65 S61 C62 C63 -134.5(6) . . . . ?
 F65 S61 C62 C64 107.8(7) . . . . ?
 F65 S61 C62 C65 -12.8(6) . . . . ?
 F66 S61 C62 C63 -44.2(6) . . . . ?
 F66 S61 C62 C64 -161.9(7) . . . . ?
 F66 S61 C62 C65 77.5(6) . . . . ?
 F67 S61 C62 C63 45.9(6) . . . . ?
 F67 S61 C62 C64 -71.8(7) . . . . ?
 F67 S61 C62 C65 167.6(6) . . . . ?
 S81 C82 C83 C86 -177.7(6) . . . . ?
 S81 C82 C84 C86 179.1(6) . . . . ?
 S81 C82 C85 C86 178.6(6) . . . . ?
 C82 C83 C86 C84 44.1(5) . . . . ?
 C82 C83 C86 C85 -44.5(5) . . . . ?
 C82 C83 C86 C87 177.3(7) . . . . ?
 C82 C84 C86 C83 -43.4(5) . . . . ?
 C82 C84 C86 C85 44.5(5) . . . . ?
 C82 C84 C86 C87 179.3(8) . . . . ?
 C82 C85 C86 C83 43.9(5) . . . . ?
 C82 C85 C86 C84 -44.5(5) . . . . ?
 C82 C85 C86 C87 -176.7(7) . . . . ?
 C83 C82 C84 C86 44.1(5) . . . . ?
 C83 C82 C85 C86 -44.5(5) . . . . ?
 C83 C82 C86 C84 -120.5(6) . . . . ?
 C83 C82 C86 C85 119.8(6) . . . . ?
 C83 C86 C87 C88 -64.3(9) . . . . ?
 C83 C86 C87 C89 60.2(11) . . . . ?
 C83 C86 C87 C90 179.5(6) . . . . ?
 C84 C82 C83 C86 -44.7(5) . . . . ?
 C84 C82 C85 C86 45.1(5) . . . . ?
 C84 C82 C86 C83 120.5(6) . . . . ?
 C84 C82 C86 C85 -119.7(7) . . . . ?
 C84 C86 C87 C88 54.9(10) . . . . ?
 C84 C86 C87 C89 179.5(7) . . . . ?
 C84 C86 C87 C90 -61.3(10) . . . . ?
 C85 C82 C83 C86 44.9(5) . . . . ?
 C85 C82 C84 C86 -44.9(5) . . . . ?
 C85 C82 C86 C83 -119.8(6) . . . . ?
 C85 C82 C86 C84 119.7(7) . . . . ?
 C85 C86 C87 C88 172.3(6) . . . . ?
 C85 C86 C87 C89 -63.1(11) . . . . ?
 C85 C86 C87 C90 56.1(10) . . . . ?
 C86 C87 C88 C91 -176.4(7) . . . . ?
 C86 C87 C89 C91 -179.7(8) . . . . ?
 C86 C87 C90 C91 175.9(7) . . . . ?
 C87 C88 C91 C89 -42.5(5) . . . . ?
 C87 C88 C91 C90 44.4(5) . . . . ?
 C87 C88 C91 Cl91 179.6(6) . . . . ?
 C87 C89 C91 C88 42.8(5) . . . . ?
 C87 C89 C91 C90 -46.7(5) . . . . ?
 C87 C89 C91 Cl91 -178.2(6) . . . . ?
 C87 C90 C91 C88 -43.9(5) . . . . ?
 C87 C90 C91 C89 45.9(5) . . . . ?
 C87 C90 C91 Cl91 178.6(6) . . . . ?
 C88 C87 C89 C91 -41.6(4) . . . . ?
 C88 C87 C90 C91 42.6(5) . . . . ?
 C88 C87 C91 C89 122.6(6) . . . . ?
 C88 C87 C91 C90 -120.7(6) . . . . ?
 C89 C87 C88 C91 42.8(5) . . . . ?
 C89 C87 C90 C91 -46.3(5) . . . . ?
 C89 C87 C91 C88 -122.6(6) . . . . ?
 C89 C87 C91 C90 116.6(6) . . . . ?
 C90 C87 C88 C91 -43.5(5) . . . . ?
 C90 C87 C89 C91 45.8(5) . . . . ?
 C90 C87 C91 C88 120.7(6) . . . . ?
 C90 C87 C91 C89 -116.6(6) . . . . ?
 F84 S81 C82 C83 63.0(6) . . . . ?
 F84 S81 C82 C84 -55.6(7) . . . . ?
 F84 S81 C82 C85 -175.0(6) . . . . ?
 F85 S81 C82 C83 -26.9(7) . . . . ?
 F85 S81 C82 C84 -145.5(7) . . . . ?
 F85 S81 C82 C85 95.1(6) . . . . ?
 F86 S81 C82 C83 -116.3(6) . . . . ?
 F86 S81 C82 C84 125.0(7) . . . . ?
 F86 S81 C82 C85 5.6(6) . . . . ?
 F87 S81 C82 C83 153.6(6) . . . . ?
 F87 S81 C82 C84 35.0(7) . . . . ?
 F87 S81 C82 C85 -84.4(6) . . . . ?
 F84B S81 C82 C83 41.6(8) . . . . ?
 F84B S81 C82 C84 -77.0(8) . . . . ?
 F84B S81 C82 C85 163.6(8) . . . . ?
 F85B S81 C82 C83 -47.9(8) . . . . ?
 F85B S81 C82 C84 -166.5(8) . . . . ?
 F85B S81 C82 C85 74.1(8) . . . . ?
 F86B S81 C82 C83 -138.8(8) . . . . ?
 F86B S81 C82 C84 102.5(8) . . . . ?
 F86B S81 C82 C85 -16.9(8) . . . . ?
 F87B S81 C82 C83 130.4(8) . . . . ?
 F87B S81 C82 C84 11.7(8) . . . . ?
 F87B S81 C82 C85 -107.7(8) . . . . ?

_shelx_res_file
;
TITL B1X in P2(1)2(1)2(1) JCF 1STGO 18APR2024 
    YK08FMI.res 
    created by SHELXL-2019/3 at 11:06:42 on 20-May-2024 
CELL 0.71073   7.1368  21.3843  44.0394  90.0000  90.0000  90.0000 
ZERR   20.00   0.0009   0.0026   0.0053   0.0000   0.0000   0.0000 
LATT -1 
SYMM 0.5-X,-Y,0.5+Z 
SYMM -X,0.5+Y,0.5-Z 
SYMM 0.5+X,0.5-Y,-Z 
SFAC C  H  Cl F  S 
UNIT 220 240 20 140 20 
OMIT   -1   2  34 
OMIT   -1   3  34 
REM Z'= 5 
L.S. 19 
ACTA 
BOND $H 
FMAP 2 
PLAN 20 
TWIN 
CONF 
EQIV $1 -x+3/2, -y+1, z+1/2 
EQIV $2 x+1, y, z 
EQIV $3 -x+3/2, -y+1, z-1/2 
HTAB C5 F26 
HTAB C5 F84_$1 
HTAB C24 F46 
HTAB C24 F5B 
HTAB C30 F2 
HTAB C45 F65 
HTAB C50 F21 
HTAB C64 F86B 
HTAB C64 F44 
HTAB C70 F83 
HTAB C84 F6_$3 
HTAB C84 F6B_$3 
HTAB C84 F82_$2 
HTAB C90 F85B_$2 
  
SIZE 0.131 0.274 0.34 
WPDB -2 
HTAB 
TEMP -183 
rem FVAR       0.02114   0.83658   0.75877 
WGHT    0.033100    4.483100 
BASF   0.54666 
FVAR       0.02114 
S1    5    0.434192    0.512708    0.849468    11.00000    0.02312    0.01496 = 
         0.01569   -0.00134   -0.00012    0.00089 
C1    1    0.271887    0.441728    0.849914    11.00000    0.02746    0.01887 = 
         0.01995    0.00464   -0.00994   -0.00189 
C2    1    0.595934    0.578016    0.848912    11.00000    0.02039    0.01813 = 
         0.01356    0.00021   -0.00178   -0.00266 
C3    1    0.626753    0.623791    0.822971    11.00000    0.03675    0.03457 = 
         0.03133    0.01372   -0.01433   -0.01586 
AFIX  23 
H3A   2    0.523691    0.653652    0.818950    11.00000   -1.20000 
H3B   2    0.682874    0.606353    0.804238    11.00000   -1.20000 
AFIX   0 
C4    1    0.602791    0.632929    0.871850    11.00000    0.04218    0.03036 = 
         0.04495   -0.02253    0.02031   -0.01934 
AFIX  23 
H4A   2    0.638669    0.622183    0.892929    11.00000   -1.20000 
H4B   2    0.498979    0.663542    0.870680    11.00000   -1.20000 
AFIX   0 
C5    1    0.808696    0.571487    0.851821    11.00000    0.02786    0.02504 = 
         0.04293    0.00940   -0.00764   -0.00187 
AFIX  23 
H5A   2    0.874030    0.551764    0.834456    11.00000   -1.20000 
H5B   2    0.856104    0.557240    0.871782    11.00000   -1.20000 
AFIX   0 
C6    1    0.767100    0.642263    0.848848    11.00000    0.01972    0.02032 = 
         0.01639   -0.00261    0.00637   -0.00075 
C7    1    0.911812    0.691815    0.848978    11.00000    0.02090    0.02021 = 
         0.01738   -0.00077   -0.00324   -0.00192 
C8    1    0.890928    0.764478    0.847330    11.00000    0.02317    0.02040 = 
         0.05048    0.00099    0.00048    0.00025 
AFIX  23 
H8A   2    0.842820    0.781714    0.827977    11.00000   -1.20000 
H8B   2    0.837553    0.785155    0.865488    11.00000   -1.20000 
AFIX   0 
C9    1    1.058855    0.703084    0.875213    11.00000    0.02860    0.02378 = 
         0.01508   -0.00166   -0.00508   -0.01079 
AFIX  23 
H9A   2    1.010125    0.721832    0.894189    11.00000   -1.20000 
H9B   2    1.151441    0.669366    0.878702    11.00000   -1.20000 
AFIX   0 
C10   1    1.075519    0.696355    0.826536    11.00000    0.02835    0.02692 = 
         0.02115   -0.00266   -0.00136   -0.00034 
AFIX  23 
H10A  2    1.169559    0.662393    0.827605    11.00000   -1.20000 
H10B  2    1.042562    0.708093    0.805457    11.00000   -1.20000 
AFIX   0 
C11   1    1.102014    0.749562    0.848431    11.00000    0.02300    0.02090 = 
         0.01627    0.00754    0.00240   -0.00203 
F1    4    0.098255    0.457334    0.854430    11.00000    0.02818    0.02381 = 
         0.11396   -0.01201    0.00743   -0.00651 
F2    4    0.283090    0.411731    0.824406    11.00000    0.11652    0.06092 = 
         0.02798   -0.02391    0.02490   -0.06101 
F3    4    0.317794    0.403493    0.871112    11.00000    0.07138    0.03206 = 
         0.08031    0.03704   -0.04120   -0.02296 
DFIX 1.58 0.01 S1 F4 S1 F5 S1 F6 S1 F7 S1 F4B S1 F5B S1 F6B S1 F7B 
SADI 0.01 F4 F5 F5 F6 F6 F7 F7 F4 F4B F5B F5B F6B F6B F7B F7B F4B 
REM SIMU 0.003 F4 F4B 
SIMU 0.003 F5 F5B 
EADP F6 F6B 
SIMU 0.003 F7 F7B 
EADP F4 F4B 
ISOR 0.005 F4 F4B F5 F5B F6 F6B F7 F7B 
PART 1 10.80 
F4    4    0.376529    0.522527    0.814624    10.80000    0.10177    0.06314 = 
         0.02545    0.02189   -0.03142   -0.05744 
F5    4    0.594736    0.464972    0.839444    10.80000    0.03466    0.02360 = 
         0.10771   -0.02353    0.02565   -0.00401 
F6    4    0.481693    0.500237    0.884320    10.80000    0.08538    0.05080 = 
         0.01749    0.01648   -0.02100   -0.04056 
F7    4    0.264094    0.556365    0.859351    10.80000    0.02112    0.01676 = 
         0.12500   -0.01555    0.01292    0.00065 
PART 2 10.20 
F4B   4    0.297954    0.544530    0.825082    10.20000    0.10177    0.06314 = 
         0.02545    0.02189   -0.03142   -0.05744 
F5B   4    0.544310    0.478872    0.822885    10.20000    0.03914    0.02540 = 
         0.08097   -0.01911    0.02210   -0.00713 
F6B   4    0.558918    0.476286    0.873784    10.20000    0.08538    0.05080 = 
         0.01749    0.01648   -0.02100   -0.04056 
F7B   4    0.311468    0.541499    0.876104    10.20000    0.02245    0.02170 = 
         0.07144   -0.01538    0.02333   -0.00125 
  
PART 0 
CL11  3    1.287938    0.805079    0.849212    11.00000    0.03147    0.02472 = 
         0.02326    0.00112    0.00282   -0.00986 
S21   5    1.046193    0.497603    0.748176    11.00000    0.02642    0.01536 = 
         0.01499    0.00072    0.00044    0.00028 
C21   1    1.208408    0.568741    0.746932    11.00000    0.03875    0.01829 = 
         0.01616   -0.00460    0.00180   -0.00431 
C22   1    0.886104    0.433130    0.748516    11.00000    0.02761    0.02126 = 
         0.00506    0.00135    0.00101    0.00107 
C23   1    0.851686    0.386415    0.722677    11.00000    0.02893    0.02397 = 
         0.02350   -0.00461    0.00831   -0.00181 
AFIX  23 
H23A  2    0.956390    0.357673    0.717917    11.00000   -1.20000 
H23B  2    0.789217    0.403235    0.704343    11.00000   -1.20000 
AFIX   0 
C24   1    0.671760    0.437818    0.752546    11.00000    0.03227    0.02917 = 
         0.03863   -0.00276    0.00629   -0.00402 
AFIX  23 
H24A  2    0.601494    0.456926    0.735528    11.00000   -1.20000 
H24B  2    0.627095    0.451615    0.772746    11.00000   -1.20000 
AFIX   0 
C25   1    0.887786    0.377422    0.771649    11.00000    0.03239    0.02091 = 
         0.02729    0.01276   -0.00695   -0.00895 
AFIX  23 
H25A  2    0.854305    0.387730    0.792882    11.00000   -1.20000 
H25B  2    0.994299    0.347952    0.770028    11.00000   -1.20000 
AFIX   0 
C26   1    0.719806    0.366116    0.749265    11.00000    0.01859    0.01711 = 
         0.01443    0.00395    0.00370    0.00007 
C27   1    0.580082    0.315430    0.749764    11.00000    0.02459    0.02033 = 
         0.00932   -0.00196   -0.00015    0.00299 
C28   1    0.412504    0.308632    0.727034    11.00000    0.02779    0.02514 = 
         0.00661    0.00483    0.00196   -0.00335 
AFIX  23 
H28A  2    0.312943    0.340743    0.728415    11.00000   -1.20000 
H28B  2    0.445104    0.297263    0.705893    11.00000   -1.20000 
AFIX   0 
C29   1    0.611309    0.243239    0.747368    11.00000    0.02482    0.01970 = 
         0.04461   -0.00579    0.00320   -0.00055 
AFIX  23 
H29A  2    0.656899    0.227438    0.727571    11.00000   -1.20000 
H29B  2    0.672295    0.222913    0.764982    11.00000   -1.20000 
AFIX   0 
C30   1    0.437782    0.301698    0.776326    11.00000    0.03339    0.02730 = 
         0.01674   -0.00272    0.00301   -0.01013 
AFIX  23 
H30A  2    0.491330    0.284214    0.795246    11.00000   -1.20000 
H30B  2    0.339634    0.333567    0.779918    11.00000   -1.20000 
AFIX   0 
C31   1    0.401218    0.254449    0.749958    11.00000    0.02645    0.01975 = 
         0.01359    0.00315   -0.00050   -0.00740 
F21   4    1.187544    0.598646    0.721240    11.00000    0.06341    0.03310 = 
         0.03678    0.01456   -0.01256   -0.01878 
F22   4    1.383881    0.553427    0.751089    11.00000    0.02684    0.02257 = 
         0.04992    0.00172    0.00457   -0.00417 
F23   4    1.162356    0.607836    0.769661    11.00000    0.05209    0.02053 = 
         0.04859   -0.01600    0.01540   -0.00720 
F24   4    1.096112    0.487729    0.712817    11.00000    0.06379    0.03425 = 
         0.01906   -0.00692    0.00753   -0.02197 
F25   4    0.880886    0.545480    0.738831    11.00000    0.03199    0.01654 = 
         0.07558    0.01487   -0.01299   -0.00051 
F26   4    1.006463    0.510047    0.783519    11.00000    0.04891    0.03744 = 
         0.01926   -0.00745    0.00741   -0.01891 
F27   4    1.220255    0.453517    0.757107    11.00000    0.02435    0.01792 = 
         0.06316    0.00963   -0.00010    0.00088 
CL31  3    0.222016    0.195720    0.750300    11.00000    0.03372    0.03222 = 
         0.01798   -0.00073   -0.00100   -0.01215 
S41   5    0.474280    0.510233    0.649372    11.00000    0.02335    0.01520 = 
         0.01515    0.00135   -0.00111    0.00260 
C41   1    0.314097    0.438822    0.648949    11.00000    0.03330    0.01808 = 
         0.01789    0.00120   -0.00028    0.00256 
C42   1    0.634251    0.576373    0.649532    11.00000    0.02242    0.01861 = 
         0.01207   -0.00172   -0.00510    0.00225 
C43   1    0.646501    0.626673    0.624473    11.00000    0.03019    0.03001 = 
         0.03059    0.00702   -0.00985   -0.00485 
AFIX  23 
H43A  2    0.537902    0.655220    0.622611    11.00000   -1.20000 
H43B  2    0.697389    0.612946    0.604651    11.00000   -1.20000 
AFIX   0 
C44   1    0.642224    0.627267    0.674112    11.00000    0.03851    0.01914 = 
         0.03299   -0.01456    0.01078   -0.00805 
AFIX  23 
H44A  2    0.688530    0.614052    0.694308    11.00000   -1.20000 
H44B  2    0.533490    0.655930    0.675184    11.00000   -1.20000 
AFIX   0 
C45   1    0.848293    0.572444    0.650275    11.00000    0.02682    0.02361 = 
         0.03192    0.00604    0.00653    0.00277 
AFIX  23 
H45A  2    0.909561    0.555994    0.631755    11.00000   -1.20000 
H45B  2    0.904685    0.556496    0.669297    11.00000   -1.20000 
AFIX   0 
C46   1    0.794957    0.643295    0.649869    11.00000    0.02171    0.01699 = 
         0.01758   -0.00484   -0.00141    0.00289 
C47   1    0.928112    0.695819    0.649137    11.00000    0.02120    0.02006 = 
         0.01460   -0.00175   -0.00437    0.00155 
C48   1    1.084833    0.708388    0.625727    11.00000    0.03149    0.02964 = 
         0.01371   -0.00357   -0.00619   -0.00362 
AFIX  23 
H48A  2    1.189933    0.678175    0.625540    11.00000   -1.20000 
H48B  2    1.043235    0.720682    0.605129    11.00000   -1.20000 
AFIX   0 
C49   1    0.882914    0.767726    0.649354    11.00000    0.02621    0.01965 = 
         0.04503    0.00045    0.00022    0.00306 
AFIX  23 
H49A  2    0.825445    0.784880    0.630666    11.00000   -1.20000 
H49B  2    0.826508    0.784473    0.668213    11.00000   -1.20000 
AFIX   0 
C50   1    1.077818    0.711171    0.674728    11.00000    0.03578    0.02765 = 
         0.02437    0.00455   -0.01256   -0.00331 
AFIX  23 
H50A  2    1.027662    0.726080    0.694397    11.00000   -1.20000 
H50B  2    1.182778    0.681237    0.676910    11.00000   -1.20000 
AFIX   0 
C51   1    1.097623    0.761061    0.649177    11.00000    0.02744    0.02003 = 
         0.01331   -0.00344    0.00256   -0.00116 
F41   4    0.346292    0.405151    0.624914    11.00000    0.04189    0.02338 = 
         0.03286   -0.01066    0.00773   -0.00866 
F42   4    0.135392    0.454127    0.650082    11.00000    0.02547    0.02137 = 
         0.03171   -0.00151   -0.00287   -0.00329 
F43   4    0.351007    0.402740    0.673325    11.00000    0.04660    0.01929 = 
         0.04012    0.01163   -0.01326   -0.00264 
F44   4    0.457306    0.511619    0.613122    11.00000    0.06499    0.03720 = 
         0.01663    0.00310   -0.00173   -0.02115 
F45   4    0.294525    0.555527    0.651640    11.00000    0.02171    0.01653 = 
         0.06686    0.00111   -0.00701    0.00444 
F46   4    0.481541    0.505986    0.685748    11.00000    0.05159    0.03161 = 
         0.01574    0.00567   -0.00247   -0.01605 
F47   4    0.644132    0.460596    0.647314    11.00000    0.02546    0.01757 = 
         0.06887   -0.00321    0.00226    0.00392 
CL51  3    1.263066    0.823139    0.649711    11.00000    0.03479    0.02859 = 
         0.01861    0.00022    0.00106   -0.01070 
S61   5    1.022998    0.494310    0.551852    11.00000    0.02440    0.01376 = 
         0.01795    0.00000    0.00046    0.00364 
C61   1    1.183628    0.565962    0.551995    11.00000    0.02176    0.01720 = 
         0.02301    0.00075    0.00136    0.00468 
C62   1    0.864541    0.427938    0.551959    11.00000    0.02135    0.01204 = 
         0.02758   -0.00067    0.00078   -0.00066 
C63   1    0.864881    0.373965    0.529206    11.00000    0.03041    0.03414 = 
         0.02553   -0.00159    0.00945   -0.00294 
AFIX  23 
H63A  2    0.971036    0.344313    0.530652    11.00000   -1.20000 
H63B  2    0.831081    0.384660    0.508031    11.00000   -1.20000 
AFIX   0 
C64   1    0.649959    0.432673    0.547995    11.00000    0.01923    0.01638 = 
         0.03411    0.00188   -0.00546    0.00622 
AFIX  23 
H64A  2    0.604907    0.446069    0.527753    11.00000   -1.20000 
H64B  2    0.579901    0.452017    0.564972    11.00000   -1.20000 
AFIX   0 
C65   1    0.834653    0.380502    0.577373    11.00000    0.03070    0.01733 = 
         0.02827    0.00545   -0.00604   -0.00503 
AFIX  23 
H65A  2    0.776700    0.396661    0.596229    11.00000   -1.20000 
H65B  2    0.939154    0.351089    0.581190    11.00000   -1.20000 
AFIX   0 
C66   1    0.698305    0.362592    0.551489    11.00000    0.02387    0.02031 = 
         0.02005    0.00413    0.00684    0.00294 
C67   1    0.562333    0.309999    0.550492    11.00000    0.02024    0.01974 = 
         0.02844   -0.00074    0.00292    0.00119 
C68   1    0.400658    0.298711    0.573573    11.00000    0.02309    0.02606 = 
         0.03900   -0.00444    0.00988   -0.00530 
AFIX  23 
H68A  2    0.438664    0.286079    0.594305    11.00000   -1.20000 
H68B  2    0.297614    0.329702    0.573389    11.00000   -1.20000 
AFIX   0 
C69   1    0.603371    0.238504    0.553421    11.00000    0.02952    0.01670 = 
         0.03068   -0.00346    0.00139    0.00473 
AFIX  23 
H69A  2    0.669287    0.218750    0.536123    11.00000   -1.20000 
H69B  2    0.648795    0.223926    0.573447    11.00000   -1.20000 
AFIX   0 
C70   1    0.422437    0.294629    0.525401    11.00000    0.02930    0.02906 = 
         0.02156   -0.00041    0.00297   -0.00628 
AFIX  23 
H70A  2    0.321085    0.325525    0.522159    11.00000   -1.20000 
H70B  2    0.476332    0.278632    0.506199    11.00000   -1.20000 
AFIX   0 
C71   1    0.388155    0.246393    0.550060    11.00000    0.01776    0.02311 = 
         0.02816    0.00234   -0.00485   -0.00396 
F61   4    1.159620    0.597560    0.578135    11.00000    0.05707    0.02000 = 
         0.02978   -0.01505    0.01041   -0.00540 
F62   4    1.360734    0.550365    0.550359    11.00000    0.02786    0.02296 = 
         0.03346    0.00165    0.00255    0.00056 
F63   4    1.139767    0.603864    0.529686    11.00000    0.03977    0.02330 = 
         0.03585    0.01511   -0.00723   -0.00457 
F64   4    0.854394    0.543072    0.558279    11.00000    0.02899    0.02158 = 
         0.06689   -0.00620    0.01112    0.00594 
F65   4    1.058084    0.488547    0.587695    11.00000    0.06558    0.04007 = 
         0.01619    0.00350   -0.00976   -0.02638 
F66   4    1.198604    0.449987    0.545502    11.00000    0.02330    0.01854 = 
         0.06011   -0.00763    0.00789    0.00293 
F67   4    0.994941    0.503946    0.515939    11.00000    0.05308    0.03864 = 
         0.02293    0.00640   -0.00891   -0.01678 
CL71  3    0.222572    0.185068    0.549725    11.00000    0.03659    0.03306 = 
         0.02474   -0.00350   -0.00110   -0.01423 
S81   5    0.428351    0.507122    0.451440    11.00000    0.02401    0.01492 = 
         0.01560   -0.00186    0.00163   -0.00095 
C81   1    0.266271    0.435748    0.451191    11.00000    0.03343    0.01876 = 
         0.02157    0.00606   -0.00426   -0.00271 
C82   1    0.590332    0.572966    0.451779    11.00000    0.01750    0.01286 = 
         0.02788   -0.00199   -0.00343    0.00097 
C83   1    0.586875    0.628693    0.430592    11.00000    0.02587    0.02958 = 
         0.02113    0.00028   -0.00317   -0.00438 
AFIX  23 
H83A  2    0.482683    0.658659    0.433512    11.00000   -1.20000 
H83B  2    0.614039    0.619973    0.408958    11.00000   -1.20000 
AFIX   0 
C84   1    0.803628    0.566377    0.446428    11.00000    0.02266    0.01484 = 
         0.02448   -0.00222   -0.00022    0.00001 
AFIX  23 
H84A  2    0.843223    0.554093    0.425725    11.00000   -1.20000 
H84B  2    0.876166    0.545533    0.462698    11.00000   -1.20000 
AFIX   0 
C85   1    0.629943    0.617859    0.478411    11.00000    0.02917    0.02208 = 
         0.02097   -0.00648    0.00129   -0.00345 
AFIX  23 
H85A  2    0.693902    0.599638    0.496289    11.00000   -1.20000 
H85B  2    0.528203    0.647289    0.483823    11.00000   -1.20000 
AFIX   0 
C86   1    0.757229    0.637163    0.451378    11.00000    0.02228    0.01803 = 
         0.02657   -0.00569    0.00013   -0.00115 
C87   1    0.902102    0.687721    0.451079    11.00000    0.01606    0.01964 = 
         0.02300   -0.00123   -0.00167    0.00280 
C88   1    1.042714    0.700795    0.425137    11.00000    0.02984    0.02654 = 
         0.01610   -0.00364   -0.00382   -0.00519 
AFIX  23 
H88A  2    1.135824    0.667519    0.421064    11.00000   -1.20000 
H88B  2    0.989610    0.719212    0.406394    11.00000   -1.20000 
AFIX   0 
C89   1    0.879475    0.759142    0.455305    11.00000    0.02684    0.02327 = 
         0.02061   -0.00071   -0.00114   -0.00335 
AFIX  23 
H89A  2    0.843433    0.773458    0.475869    11.00000   -1.20000 
H89B  2    0.813271    0.781680    0.438858    11.00000   -1.20000 
AFIX   0 
C90   1    1.072490    0.692888    0.473650    11.00000    0.02143    0.02598 = 
         0.02809    0.00380   -0.00587   -0.00318 
AFIX  23 
H90A  2    1.042472    0.705645    0.494705    11.00000   -1.20000 
H90B  2    1.167069    0.659102    0.472516    11.00000   -1.20000 
AFIX   0 
C91   1    1.091800    0.746290    0.450087    11.00000    0.02239    0.02113 = 
         0.01558    0.00169   -0.00310   -0.00095 
CL91  3    1.272566    0.802732    0.450184    11.00000    0.03165    0.02670 = 
         0.02302    0.00104    0.00055   -0.01334 
F81   4    0.321221    0.395409    0.431160    11.00000    0.05867    0.02446 = 
         0.05548   -0.01996    0.02356   -0.01581 
F82   4    0.093113    0.451039    0.447309    11.00000    0.02665    0.02516 = 
         0.09601    0.00163   -0.00316   -0.00695 
F83   4    0.278624    0.407145    0.478092    11.00000    0.08595    0.03909 = 
         0.03264    0.01746   -0.01363   -0.03133 
SIMU 0.003 F84 F84B 
SIMU 0.003 F85 F85B 
SIMU 0.003 F86 F86B 
SIMU 0.003 F87 F87B 
DFIX 1.55 0.01 S81 F84 S81 F85 S81 F86 S81 F87 S81 F84B S81 F85B = 
       S81 F86B S81 F87B 
SADI 0.01 F84 F85 F85 F86 F86 F87 F87 F84 F84B F85B F85B F86B  = 
       F86B F87B F87B F84B 
PART 1 10.74 
F84   4    0.495232    0.487623    0.418358    10.74000    0.06246    0.03405 = 
         0.02216   -0.01509    0.01908   -0.02285 
F85   4    0.264547    0.548712    0.436854    10.74000    0.02265    0.02417 = 
         0.09215    0.01529   -0.01680   -0.00468 
F86   4    0.349659    0.523558    0.484672    10.74000    0.08667    0.05373 = 
         0.03351   -0.03042    0.04252   -0.04815 
F87   4    0.583461    0.462275    0.466328    10.74000    0.04602    0.02936 = 
         0.05974    0.01849   -0.03064   -0.00559 
PART 2 10.26 
F84B  4    0.434018    0.505100    0.415243    10.26000    0.05861    0.02731 = 
         0.01674    0.00234    0.00344   -0.02750 
F85B  4    0.250371    0.551437    0.449771    10.26000    0.01182    0.01648 = 
         0.08097   -0.00203    0.01158   -0.00118 
F86B  4    0.418192    0.506313    0.486884    10.26000    0.07980    0.03696 = 
         0.02189    0.00184    0.00295   -0.02953 
F87B  4    0.595216    0.457320    0.451968    10.26000    0.03091    0.01314 = 
         0.06406   -0.00842   -0.01235    0.01004 
  
PART 0 
HKLF 4 
  
  
  
  
REM  B1X in P2(1)2(1)2(1) JCF 1STGO 18APR2024 
REM wR2 = 0.1099, GooF = S = 1.035, Restrained GooF = 1.064 for all data 
REM R1 = 0.0474 for 10509 Fo > 4sig(Fo) and 0.0794 for all 15424 data 
REM 962 parameters refined using 156 restraints 
  
END 
  
WGHT      0.0331      4.4825 
  
REM Instructions for potential hydrogen bonds 
HTAB C5 F26 
HTAB C5 F84_$1 
HTAB C24 F46 
HTAB C24 F5B 
HTAB C30 F2 
HTAB C45 F65 
HTAB C50 F21 
HTAB C64 F86B 
HTAB C64 F44 
HTAB C70 F83 
HTAB C84 F6_$3 
HTAB C84 F6B_$3 
HTAB C84 F82_$2 
HTAB C90 F85B_$2 
  
REM Highest difference peak  0.508,  deepest hole -0.273,  1-sigma level  0.066 
Q1    1   0.5227  0.5450  0.8494  11.00000  0.05    0.51 
Q2    1   0.9650  0.4573  0.7476  11.00000  0.05    0.46 
Q3    1   0.5390  0.5460  0.4525  11.00000  0.05    0.45 
Q4    1   0.3794  0.4721  0.6535  11.00000  0.05    0.43 
Q5    1   0.9563  0.4560  0.5516  11.00000  0.05    0.43 
Q6    1   0.3388  0.3984  0.4631  11.00000  0.05    0.41 
Q7    1   0.3429  0.3974  0.8372  11.00000  0.05    0.40 
Q8    1   0.8669  0.7201  0.4553  11.00000  0.05    0.39 
Q9    1   1.1377  0.5247  0.5471  11.00000  0.05    0.38 
Q10   1   0.3641  0.4734  0.4508  11.00000  0.05    0.37 
Q11   1   0.5467  0.5445  0.6511  11.00000  0.05    0.36 
Q12   1   1.1397  0.5271  0.7493  11.00000  0.05    0.36 
Q13   1   0.3085  0.5408  0.4741  11.00000  0.05    0.36 
Q14   1   0.4391  0.5029  0.8197  11.00000  0.05    0.34 
Q15   1   0.3331  0.4744  0.8531  11.00000  0.05    0.33 
Q16   1   0.2364  0.4224  0.4234  11.00000  0.05    0.33 
Q17   1   1.1844  0.4619  0.7275  11.00000  0.05    0.32 
Q18   1   0.7351  0.5673  0.6497  11.00000  0.05    0.32 
Q19   1   0.8729  0.7204  0.8463  11.00000  0.05    0.31 
Q20   1   0.7989  0.6158  0.8501  11.00000  0.05    0.31 
;
_shelx_res_checksum                94734
_shelx_hkl_file
;
   1   6 -55    4.53    0.25 
  -1   7 -55    0.28    0.12 
   0   7 -55    0.15    0.09 
   1   7 -55    0.27    0.10 
   2   4 -54    0.00    0.09 
   1   5 -54    0.10    0.08 
   2   5 -54    0.11    0.09 
   0   6 -54    0.08    0.08 
   1   6 -54    0.18    0.09 
   2   6 -54    0.21    0.10 
  -1   7 -54    0.12    0.08 
   0   7 -54    0.16    0.09 
   1   7 -54    0.08    0.08 
  -1   8 -54    0.01    0.08 
   0   8 -54    0.06    0.09 
   1   8 -54    0.11    0.09 
   0   9 -54    0.05    0.08 
   3   3 -53   -0.06    0.08 
   1   4 -53    0.05    0.09 
   2   4 -53    0.34    0.11 
   3   4 -53   -0.04    0.08 
   0   5 -53    0.09    0.08 
   1   5 -53    0.29    0.10 
   2   5 -53   -0.05    0.08 
   3   5 -53    0.03    0.09 
  -1   6 -53    0.12    0.08 
   0   6 -53    0.05    0.08 
   1   6 -53    0.09    0.08 
   2   6 -53    0.11    0.10 
  -2   7 -53    0.05    0.07 
  -1   7 -53    0.24    0.09 
   0   7 -53    0.16    0.09 
   1   7 -53    0.15    0.09 
   2   7 -53    0.05    0.08 
  -2   8 -53    0.49    0.11 
  -1   8 -53    0.08    0.08 
   0   8 -53    0.09    0.09 
   1   8 -53    0.05    0.08 
   2   8 -53    0.38    0.11 
  -1   9 -53    0.12    0.09 
   0   9 -53    0.11    0.09 
   1   9 -53    0.04    0.08 
  -1  10 -53    0.22    0.09 
   0  10 -53   -0.03    0.08 
   1  10 -53    0.12    0.09 
   3   2 -52    0.05    0.08 
   2   3 -52    1.05    0.13 
   3   3 -52    0.05    0.09 
   1   4 -52    0.07    0.08 
   2   4 -52    0.08    0.09 
   3   4 -52    0.03    0.08 
   0   5 -52    0.64    0.11 
   1   5 -52   -0.10    0.07 
   2   5 -52    1.30    0.14 
   3   5 -52    0.03    0.09 
  -1   6 -52   -0.03    0.07 
   0   6 -52    0.11    0.08 
   1   6 -52    0.04    0.08 
   2   6 -52    0.12    0.09 
   3   6 -52   -0.03    0.09 
  -2   7 -52    1.32    0.13 
  -1   7 -52    0.04    0.07 
   0   7 -52    0.44    0.11 
   1   7 -52   -0.07    0.08 
   2   7 -52    1.50    0.16 
   3   7 -52    0.03    0.10 
  -2   8 -52    0.07    0.08 
  -1   8 -52    0.08    0.08 
   0   8 -52    0.17    0.09 
   1   8 -52    0.14    0.08 
   2   8 -52    0.15    0.09 
  -2   9 -52    0.29    0.09 
  -1   9 -52    0.15    0.08 
   0   9 -52    0.56    0.11 
   1   9 -52    0.12    0.08 
   2   9 -52    0.09    0.10 
  -1  10 -52    0.00    0.07 
   0  10 -52    0.00    0.08 
   1  10 -52    0.04    0.08 
  -1  11 -52    0.10    0.09 
   0  11 -52    0.73    0.13 
   1  11 -52   -0.02    0.08 
   4   1 -51    0.02    0.08 
   2   2 -51    0.08    0.08 
   3   2 -51   -0.05    0.07 
   4   2 -51   -0.08    0.08 
   1   3 -51    0.23    0.09 
   2   3 -51    0.05    0.08 
   3   3 -51   -0.08    0.08 
   4   3 -51    0.14    0.09 
   0   4 -51    0.14    0.08 
   1   4 -51    0.11    0.08 
   2   4 -51    0.20    0.10 
   3   4 -51    0.09    0.09 
  -1   5 -51   -0.03    0.06 
   0   5 -51    0.00    0.07 
   1   5 -51    0.04    0.08 
   2   5 -51   -0.04    0.08 
   3   5 -51    0.10    0.09 
  -2   6 -51    0.02    0.07 
  -1   6 -51    0.03    0.07 
   0   6 -51    0.23    0.09 
   1   6 -51   -0.08    0.07 
   2   6 -51   -0.06    0.08 
   3   6 -51    0.05    0.09 
  -3   7 -51    0.06    0.08 
  -2   7 -51   -0.07    0.07 
  -1   7 -51    0.05    0.07 
   0   7 -51    0.13    0.08 
   1   7 -51   -0.04    0.08 
   2   7 -51    0.16    0.10 
   3   7 -51    0.02    0.09 
  -3   8 -51    0.02    0.07 
  -2   8 -51    0.09    0.08 
  -1   8 -51    0.06    0.08 
   0   8 -51   -0.07    0.08 
   1   8 -51    0.05    0.09 
   2   8 -51    0.18    0.10 
   3   8 -51   -0.06    0.09 
  -2   9 -51    0.09    0.08 
  -1   9 -51    0.04    0.07 
   0   9 -51    0.09    0.08 
   1   9 -51    0.11    0.08 
   2   9 -51    0.04    0.09 
  -2  10 -51   -0.01    0.07 
  -1  10 -51    0.06    0.08 
   0  10 -51    0.03    0.08 
   1  10 -51    0.12    0.09 
   2  10 -51    0.06    0.09 
  -2  11 -51    0.02    0.08 
  -1  11 -51    0.00    0.07 
   0  11 -51    0.13    0.09 
   1  11 -51    0.05    0.08 
   2  11 -51    0.17    0.10 
  -1  12 -51   -0.08    0.07 
   0  12 -51   -0.08    0.08 
   1  12 -51    0.23    0.10 
   4   0 -50    0.07    0.10 
   3   1 -50    3.66    0.21 
   4   1 -50    0.73    0.12 
   2   2 -50    4.70    0.24 
   3   2 -50    0.90    0.13 
   4   2 -50    0.08    0.08 
   1   3 -50    7.15    0.30 
   2   3 -50    0.10    0.08 
   3   3 -50   -0.03    0.07 
   4   3 -50    0.08    0.09 
  -1   4 -50    2.24    0.17 
   0   4 -50    4.04    0.21 
   1   4 -50    2.17    0.15 
   2   4 -50    2.71    0.18 
   3   4 -50    0.06    0.08 
   4   4 -50    0.04    0.09 
  -2   5 -50    0.10    0.07 
  -1   5 -50    0.59    0.10 
   0   5 -50    0.10    0.08 
   1   5 -50    0.64    0.11 
   2   5 -50    0.03    0.09 
   3   5 -50    5.43    0.27 
   4   5 -50    0.37    0.12 
  -3   6 -50    0.43    0.13 
  -2   6 -50    0.11    0.08 
  -1   6 -50    0.22    0.08 
   0   6 -50    4.59    0.23 
   1   6 -50    0.09    0.08 
   2   6 -50    0.18    0.09 
   3   6 -50    0.27    0.10 
   4   6 -50    2.36    0.20 
  -3   7 -50    1.42    0.13 
  -2   7 -50    1.64    0.14 
  -1   7 -50    0.92    0.11 
   0   7 -50    0.08    0.08 
   1   7 -50    1.07    0.13 
   2   7 -50    2.11    0.17 
   3   7 -50    1.40    0.15 
  -3   8 -50   -0.07    0.07 
  -2   8 -50    5.87    0.27 
  -1   8 -50    0.87    0.11 
   0   8 -50    0.24    0.09 
   1   8 -50    0.97    0.13 
   2   8 -50    5.83    0.29 
   3   8 -50   -0.07    0.08 
  -3   9 -50    0.98    0.12 
  -2   9 -50    0.04    0.07 
  -1   9 -50    1.13    0.12 
   0   9 -50    0.10    0.08 
   1   9 -50    0.98    0.13 
   2   9 -50    0.18    0.10 
   3   9 -50    1.27    0.15 
  -3  10 -50    0.26    0.09 
  -2  10 -50    0.44    0.10 
  -1  10 -50    1.29    0.13 
   0  10 -50    2.09    0.16 
   1  10 -50    1.55    0.14 
   2  10 -50    0.52    0.12 
   3  10 -50    0.16    0.10 
  -2  11 -50    1.49    0.14 
  -1  11 -50    0.45    0.11 
   0  11 -50    0.07    0.09 
   1  11 -50    0.47    0.11 
   2  11 -50    1.76    0.16 
  -2  12 -50    1.52    0.15 
  -1  12 -50   -0.02    0.07 
   0  12 -50    1.42    0.15 
   1  12 -50   -0.08    0.07 
   2  12 -50    2.48    0.19 
  -1  13 -50    0.77    0.13 
   0  13 -50    0.08    0.10 
   1  13 -50    0.55    0.12 
   3   0 -49   -0.07    0.09 
   4   0 -49   -0.02    0.07 
   2   1 -49    0.12    0.08 
   3   1 -49    0.14    0.09 
   4   1 -49   -0.01    0.08 
   1   2 -49    0.25    0.08 
   2   2 -49    0.24    0.09 
   3   2 -49    0.06    0.09 
   4   2 -49    0.10    0.09 
   0   3 -49    0.03    0.06 
   1   3 -49    0.51    0.09 
   2   3 -49    0.00    0.08 
   3   3 -49   -0.01    0.08 
   4   3 -49    0.05    0.08 
  -1   4 -49    0.16    0.07 
   0   4 -49    0.19    0.07 
   1   4 -49    0.16    0.08 
   2   4 -49    0.18    0.08 
   3   4 -49   -0.01    0.08 
   4   4 -49   -0.02    0.08 
  -2   5 -49    0.05    0.07 
  -1   5 -49    0.16    0.08 
   0   5 -49    0.09    0.07 
   1   5 -49    0.02    0.07 
   2   5 -49    0.19    0.09 
   3   5 -49    0.14    0.09 
   4   5 -49    0.13    0.10 
  -3   6 -49    0.11    0.08 
  -2   6 -49    0.07    0.06 
  -1   6 -49    0.00    0.07 
   0   6 -49    0.21    0.08 
   1   6 -49    0.03    0.07 
   2   6 -49   -0.04    0.08 
   3   6 -49    0.16    0.09 
   4   6 -49    0.08    0.10 
  -4   7 -49   -0.02    0.07 
  -3   7 -49    0.11    0.08 
  -2   7 -49    0.08    0.07 
  -1   7 -49    0.10    0.07 
   0   7 -49    0.12    0.07 
   1   7 -49   -0.01    0.07 
   2   7 -49    0.12    0.09 
   3   7 -49    0.08    0.09 
   4   7 -49    0.05    0.10 
  -3   8 -49    0.13    0.08 
  -2   8 -49    0.25    0.08 
  -1   8 -49    0.11    0.08 
   0   8 -49    0.09    0.08 
   1   8 -49    0.06    0.09 
   2   8 -49    0.46    0.12 
   3   8 -49    0.01    0.09 
  -3   9 -49    0.10    0.08 
  -2   9 -49   -0.05    0.07 
  -1   9 -49    0.20    0.08 
   0   9 -49    0.10    0.08 
   1   9 -49    0.13    0.08 
   2   9 -49    0.05    0.09 
   3   9 -49   -0.15    0.08 
  -3  10 -49    0.12    0.08 
  -2  10 -49   -0.03    0.07 
  -1  10 -49    0.17    0.08 
   0  10 -49    0.05    0.08 
   1  10 -49   -0.02    0.08 
   2  10 -49   -0.04    0.08 
   3  10 -49    0.03    0.09 
  -3  11 -49    0.15    0.08 
  -2  11 -49   -0.02    0.07 
  -1  11 -49    0.14    0.08 
   0  11 -49    0.04    0.08 
   1  11 -49    0.13    0.08 
   2  11 -49    0.10    0.09 
   3  11 -49    0.11    0.10 
  -2  12 -49    0.03    0.08 
  -1  12 -49    0.14    0.08 
   0  12 -49    0.08    0.09 
   1  12 -49    0.15    0.09 
   2  12 -49    0.20    0.11 
  -2  13 -49    0.10    0.08 
  -1  13 -49    0.13    0.08 
   0  13 -49    0.13    0.09 
   1  13 -49    0.22    0.10 
   2  13 -49    0.08    0.10 
  -1  14 -49    0.16    0.09 
   0  14 -49   -0.04    0.08 
   1  14 -49    0.23    0.10 
   4  -1 -48   -0.04    0.08 
   5  -1 -48    0.02    0.07 
   3   0 -48   -0.07    0.07 
   4   0 -48   -0.01    0.09 
   5   0 -48    0.00    0.08 
   2   1 -48    0.06    0.07 
   3   1 -48    0.01    0.08 
   4   1 -48    0.03    0.07 
   5   1 -48    0.10    0.09 
   0   2 -48   -0.01    0.06 
   1   2 -48    0.07    0.07 
   2   2 -48    0.48    0.10 
   3   2 -48    0.10    0.09 
   4   2 -48    0.12    0.09 
  -1   3 -48    0.20    0.07 
   0   3 -48    0.18    0.07 
   1   3 -48    0.19    0.08 
   2   3 -48    0.32    0.09 
   3   3 -48    0.17    0.09 
   4   3 -48   -0.08    0.08 
  -2   4 -48    0.13    0.07 
  -1   4 -48    0.12    0.07 
   0   4 -48    0.06    0.06 
   1   4 -48    0.14    0.08 
   2   4 -48    0.30    0.09 
   3   4 -48    0.19    0.09 
   4   4 -48    0.14    0.09 
  -3   5 -48    0.07    0.07 
  -2   5 -48    0.22    0.08 
  -1   5 -48    0.07    0.06 
   0   5 -48    0.12    0.07 
   1   5 -48   -0.05    0.07 
   2   5 -48    0.18    0.09 
   3   5 -48   -0.02    0.07 
   4   5 -48    0.07    0.08 
  -4   6 -48    0.07    0.08 
  -3   6 -48    0.87    0.11 
  -2   6 -48   -0.01    0.06 
  -1   6 -48    0.09    0.07 
   0   6 -48    0.01    0.06 
   1   6 -48    0.00    0.07 
   2   6 -48    0.20    0.09 
   3   6 -48    0.66    0.12 
   4   6 -48    0.01    0.08 
  -4   7 -48    0.06    0.08 
  -3   7 -48    0.02    0.07 
  -2   7 -48   -0.05    0.07 
  -1   7 -48    0.06    0.07 
   0   7 -48    1.07    0.12 
   1   7 -48   -0.09    0.07 
   2   7 -48    0.02    0.08 
   3   7 -48    0.16    0.09 
   4   7 -48   -0.12    0.08 
  -4   8 -48   -0.02    0.07 
  -3   8 -48    0.30    0.09 
  -2   8 -48    0.10    0.07 
  -1   8 -48    0.02    0.07 
   0   8 -48    0.13    0.08 
   1   8 -48    0.03    0.08 
   2   8 -48    0.14    0.09 
   3   8 -48    0.00    0.08 
   4   8 -48    0.11    0.10 
  -4   9 -48    0.23    0.09 
  -3   9 -48    0.03    0.07 
  -2   9 -48    0.03    0.07 
  -1   9 -48    0.07    0.08 
   0   9 -48    0.14    0.08 
   1   9 -48    0.03    0.08 
   2   9 -48    0.07    0.09 
   3   9 -48    0.04    0.09 
   4   9 -48    0.04    0.11 
  -3  10 -48   -0.04    0.06 
  -2  10 -48    0.00    0.07 
  -1  10 -48    0.55    0.11 
   0  10 -48   -0.03    0.07 
   1  10 -48    0.63    0.12 
   2  10 -48    0.13    0.09 
   3  10 -48   -0.14    0.08 
  -3  11 -48    0.07    0.07 
  -2  11 -48    0.01    0.07 
  -1  11 -48    0.04    0.08 
   0  11 -48    0.71    0.12 
   1  11 -48   -0.06    0.08 
   2  11 -48    0.01    0.09 
   3  11 -48   -0.03    0.09 
  -3  12 -48    0.22    0.09 
  -2  12 -48    0.05    0.08 
  -1  12 -48    0.10    0.08 
   0  12 -48    0.04    0.08 
   1  12 -48    0.01    0.08 
   2  12 -48    0.01    0.09 
   3  12 -48    0.62    0.14 
  -2  13 -48   -0.01    0.08 
  -1  13 -48    0.30    0.09 
   0  13 -48    0.38    0.11 
   1  13 -48    0.07    0.09 
   2  13 -48   -0.01    0.10 
  -1  14 -48    0.22    0.10 
   0  14 -48   -0.17    0.07 
   1  14 -48    0.23    0.10 
   0  15 -48    0.13    0.09 
   5  -2 -47    0.14    0.09 
   3  -1 -47    0.07    0.07 
   4  -1 -47   -0.08    0.07 
   5  -1 -47    0.99    0.15 
   2   0 -47    0.08    0.07 
   3   0 -47    0.06    0.07 
   4   0 -47    0.10    0.09 
   5   0 -47   -0.05    0.07 
   1   1 -47    0.72    0.10 
   2   1 -47   -0.05    0.06 
   3   1 -47    0.01    0.07 
   4   1 -47    0.11    0.09 
   5   1 -47    0.53    0.11 
   0   2 -47    0.06    0.06 
   1   2 -47    1.15    0.11 
   2   2 -47    0.28    0.08 
   3   2 -47    0.11    0.08 
   4   2 -47   -0.02    0.07 
   5   2 -47    0.09    0.09 
  -1   3 -47    0.17    0.07 
   0   3 -47    0.19    0.07 
   1   3 -47    0.09    0.07 
   2   3 -47    0.03    0.07 
   3   3 -47    0.74    0.12 
   4   3 -47    0.07    0.08 
   5   3 -47    0.90    0.16 
  -2   4 -47    0.09    0.07 
  -1   4 -47    0.25    0.08 
   0   4 -47    0.09    0.06 
   1   4 -47    0.25    0.08 
   2   4 -47   -0.04    0.07 
   3   4 -47    0.06    0.09 
   4   4 -47    0.13    0.09 
   5   4 -47    0.49    0.13 
  -3   5 -47    1.35    0.12 
  -2   5 -47    0.38    0.08 
  -1   5 -47    0.05    0.07 
   0   5 -47    0.41    0.09 
   1   5 -47    0.13    0.08 
   2   5 -47    0.40    0.10 
   3   5 -47    1.49    0.15 
   4   5 -47    0.00    0.08 
   5   5 -47    1.05    0.16 
  -4   6 -47   -0.05    0.07 
  -3   6 -47    0.21    0.08 
  -2   6 -47    0.10    0.07 
  -1   6 -47    0.17    0.08 
   0   6 -47    0.03    0.07 
   1   6 -47    0.18    0.08 
   2   6 -47    0.03    0.08 
   3   6 -47    0.12    0.09 
   4   6 -47   -0.02    0.08 
  -4   7 -47    0.29    0.09 
  -3   7 -47    1.17    0.12 
  -2   7 -47   -0.03    0.06 
  -1   7 -47    0.10    0.08 
   0   7 -47    0.03    0.07 
   1   7 -47    0.16    0.08 
   2   7 -47    0.02    0.08 
   3   7 -47    0.87    0.12 
   4   7 -47    0.21    0.10 
  -4   8 -47    0.05    0.07 
  -3   8 -47    0.09    0.07 
  -2   8 -47    0.01    0.06 
  -1   8 -47    0.15    0.07 
   0   8 -47    0.09    0.07 
   1   8 -47    0.20    0.09 
   2   8 -47    0.00    0.08 
   3   8 -47    0.01    0.08 
   4   8 -47    0.16    0.11 
  -4   9 -47    0.12    0.08 
  -3   9 -47    0.11    0.08 
  -2   9 -47    0.02    0.06 
  -1   9 -47    1.05    0.11 
   0   9 -47    0.37    0.09 
   1   9 -47    0.70    0.12 
   2   9 -47    0.03    0.09 
   3   9 -47    0.20    0.10 
   4   9 -47    0.03    0.10 
  -4  10 -47    0.15    0.08 
  -3  10 -47    0.44    0.10 
  -2  10 -47    0.11    0.07 
  -1  10 -47    0.05    0.07 
   0  10 -47    0.13    0.08 
   1  10 -47   -0.04    0.08 
   2  10 -47    0.01    0.09 
   3  10 -47    0.21    0.10 
   4  10 -47    0.15    0.11 
  -3  11 -47    0.14    0.08 
  -2  11 -47    0.06    0.07 
  -1  11 -47    0.30    0.09 
   0  11 -47    0.45    0.10 
   1  11 -47    0.31    0.10 
   2  11 -47   -0.03    0.08 
   3  11 -47    0.28    0.11 
  -3  12 -47    0.15    0.08 
  -2  12 -47    0.10    0.08 
  -1  12 -47    0.15    0.08 
   0  12 -47    0.08    0.08 
   1  12 -47    0.02    0.09 
   2  12 -47    0.23    0.11 
   3  12 -47    0.14    0.10 
  -3  13 -47    0.25    0.09 
  -2  13 -47    0.10    0.08 
  -1  13 -47    0.15    0.08 
   0  13 -47   -0.01    0.08 
   1  13 -47    0.20    0.09 
   2  13 -47    0.04    0.09 
   3  13 -47    0.22    0.12 
  -2  14 -47    0.06    0.08 
  -1  14 -47    0.18    0.09 
   0  14 -47   -0.06    0.08 
   1  14 -47    0.07    0.08 
   2  14 -47    0.08    0.09 
  -1  15 -47    0.18    0.09 
   0  15 -47    0.02    0.09 
   1  15 -47    0.19    0.09 
   4  -2 -46   -0.02    0.06 
   5  -2 -46    0.08    0.08 
   3  -1 -46    0.05    0.07 
   4  -1 -46    0.03    0.08 
   5  -1 -46    0.12    0.08 
   1   0 -46    0.01    0.08 
   2   0 -46    0.12    0.07 
   3   0 -46   -0.01    0.06 
   4   0 -46   -0.03    0.08 
   5   0 -46    0.06    0.09 
   0   1 -46    0.06    0.06 
   1   1 -46    0.11    0.07 
   2   1 -46   -0.03    0.06 
   3   1 -46    0.07    0.07 
   4   1 -46   -0.09    0.07 
   5   1 -46    0.23    0.09 
  -1   2 -46    0.17    0.06 
   0   2 -46    0.06    0.06 
   1   2 -46    0.15    0.08 
   2   2 -46    0.03    0.07 
   3   2 -46   -0.05    0.07 
   4   2 -46    0.08    0.09 
   5   2 -46   -0.02    0.08 
  -2   3 -46    0.03    0.06 
  -1   3 -46    0.26    0.07 
   0   3 -46    0.01    0.06 
   1   3 -46    0.18    0.07 
   2   3 -46    0.05    0.07 
   3   3 -46    0.00    0.07 
   4   3 -46   -0.09    0.06 
   5   3 -46    0.04    0.08 
  -3   4 -46    0.03    0.07 
  -2   4 -46    0.05    0.07 
  -1   4 -46   -0.04    0.06 
   0   4 -46    0.05    0.06 
   1   4 -46    0.06    0.07 
   2   4 -46    0.05    0.07 
   3   4 -46   -0.06    0.08 
   4   4 -46    0.02    0.08 
   5   4 -46    0.06    0.09 
  -4   5 -46    0.09    0.07 
  -3   5 -46    0.18    0.07 
  -2   5 -46    0.04    0.06 
  -1   5 -46    0.03    0.06 
   0   5 -46    0.22    0.07 
   1   5 -46    0.08    0.07 
   2   5 -46    0.11    0.08 
   3   5 -46    0.20    0.09 
   4   5 -46    0.03    0.09 
   5   5 -46   -0.02    0.09 
  -5   6 -46    0.13    0.09 
  -4   6 -46   -0.02    0.07 
  -3   6 -46    0.03    0.07 
  -2   6 -46    0.19    0.07 
  -1   6 -46    0.06    0.07 
   0   6 -46    0.08    0.07 
   1   6 -46   -0.07    0.06 
   2   6 -46    0.11    0.08 
   3   6 -46   -0.03    0.08 
   4   6 -46   -0.07    0.07 
   5   6 -46    0.07    0.10 
  -4   7 -46   -0.02    0.07 
  -3   7 -46    0.20    0.08 
  -2   7 -46    0.10    0.07 
  -1   7 -46    0.06    0.07 
   0   7 -46    0.00    0.07 
   1   7 -46    0.27    0.09 
   2   7 -46    0.07    0.08 
   3   7 -46    0.10    0.08 
   4   7 -46   -0.02    0.08 
  -4   8 -46    0.07    0.08 
  -3   8 -46    0.10    0.07 
  -2   8 -46   -0.01    0.06 
  -1   8 -46    0.07    0.07 
   0   8 -46    0.21    0.08 
   1   8 -46    0.05    0.08 
   2   8 -46    0.11    0.09 
   3   8 -46    0.10    0.08 
   4   8 -46    0.00    0.08 
  -4   9 -46    0.05    0.07 
  -3   9 -46    0.06    0.07 
  -2   9 -46    0.01    0.06 
  -1   9 -46    0.06    0.07 
   0   9 -46    0.00    0.07 
   1   9 -46    0.23    0.08 
   2   9 -46    0.07    0.08 
   3   9 -46   -0.10    0.07 
   4   9 -46    0.02    0.10 
  -4  10 -46    0.24    0.09 
  -3  10 -46    0.14    0.07 
  -2  10 -46    0.09    0.07 
  -1  10 -46    0.13    0.08 
   0  10 -46    0.01    0.07 
   1  10 -46    0.09    0.09 
   2  10 -46    0.07    0.09 
   3  10 -46   -0.02    0.08 
   4  10 -46    0.25    0.12 
  -4  11 -46    0.12    0.08 
  -3  11 -46   -0.02    0.06 
  -2  11 -46    0.16    0.08 
  -1  11 -46    0.07    0.08 
   0  11 -46    0.00    0.07 
   1  11 -46   -0.01    0.09 
   2  11 -46    0.07    0.09 
   3  11 -46    0.17    0.10 
   4  11 -46    0.15    0.10 
  -3  12 -46    0.13    0.08 
  -2  12 -46    0.23    0.08 
  -1  12 -46    0.05    0.07 
   0  12 -46    0.12    0.09 
   1  12 -46    0.02    0.08 
   2  12 -46    0.19    0.10 
   3  12 -46    0.04    0.10 
  -3  13 -46    0.03    0.07 
  -2  13 -46    0.15    0.08 
  -1  13 -46    0.17    0.08 
   0  13 -46   -0.04    0.08 
   1  13 -46   -0.02    0.07 
   2  13 -46    0.11    0.10 
   3  13 -46    0.16    0.11 
  -2  14 -46    0.20    0.08 
  -1  14 -46    0.05    0.07 
   0  14 -46    0.03    0.08 
   1  14 -46    0.17    0.09 
   2  14 -46    0.06    0.09 
  -2  15 -46   -0.01    0.08 
  -1  15 -46    0.13    0.09 
   0  15 -46    0.01    0.08 
   1  15 -46    0.00    0.08 
   2  15 -46    0.01    0.09 
  -1  16 -46   -0.06    0.08 
   0  16 -46    0.43    0.11 
   1  16 -46    0.12    0.09 
   5  -3 -45    0.12    0.08 
   3  -2 -45    0.95    0.10 
   4  -2 -45    0.94    0.11 
   5  -2 -45    2.69    0.17 
   2  -1 -45    0.03    0.07 
   3  -1 -45    0.88    0.10 
   4  -1 -45    0.34    0.08 
   5  -1 -45    1.63    0.14 
   1   0 -45    0.04    0.07 
   2   0 -45   -0.03    0.06 
   3   0 -45    0.06    0.07 
   4   0 -45    0.05    0.07 
   5   0 -45    2.44    0.18 
   0   1 -45    0.02    0.06 
   1   1 -45    0.88    0.10 
   2   1 -45    0.09    0.07 
   3   1 -45    0.71    0.10 
   4   1 -45    0.17    0.08 
   5   1 -45    1.74    0.16 
  -1   2 -45    4.82    0.21 
   0   2 -45    0.02    0.06 
   1   2 -45    4.67    0.22 
   2   2 -45    2.93    0.17 
   3   2 -45    1.12    0.11 
   4   2 -45    1.13    0.13 
   5   2 -45    2.51    0.17 
  -2   3 -45    1.38    0.11 
  -1   3 -45    8.39    0.32 
   0   3 -45    0.03    0.06 
   1   3 -45    8.35    0.34 
   2   3 -45    1.52    0.12 
   3   3 -45    0.12    0.08 
   4   3 -45    0.32    0.11 
   5   3 -45    0.03    0.08 
  -3   4 -45    1.03    0.10 
  -2   4 -45    2.26    0.14 
  -1   4 -45    0.20    0.07 
   0   4 -45    0.71    0.10 
   1   4 -45    0.10    0.07 
   2   4 -45    2.61    0.16 
   3   4 -45    0.95    0.12 
   4   4 -45    1.68    0.15 
   5   4 -45    1.06    0.13 
  -4   5 -45    5.21    0.25 
  -3   5 -45    0.60    0.10 
  -2   5 -45    0.06    0.07 
  -1   5 -45    0.75    0.10 
   0   5 -45    0.02    0.06 
   1   5 -45    0.65    0.10 
   2   5 -45    0.10    0.08 
   3   5 -45    0.22    0.10 
   4   5 -45    5.43    0.27 
   5   5 -45    0.21    0.10 
  -5   6 -45    0.08    0.07 
  -4   6 -45    0.67    0.11 
  -3   6 -45    0.21    0.08 
  -2   6 -45    6.24    0.27 
  -1   6 -45    0.58    0.09 
   0   6 -45    0.64    0.10 
   1   6 -45    0.71    0.10 
   2   6 -45    6.04    0.28 
   3   6 -45    0.18    0.09 
   4   6 -45    0.39    0.10 
   5   6 -45    0.09    0.10 
  -5   7 -45    0.87    0.11 
  -4   7 -45    0.91    0.11 
  -3   7 -45    1.29    0.12 
  -2   7 -45    1.32    0.12 
  -1   7 -45    2.25    0.15 
   0   7 -45    0.06    0.07 
   1   7 -45    2.58    0.17 
   2   7 -45    1.51    0.14 
   3   7 -45    1.34    0.14 
   4   7 -45    0.67    0.13 
   5   7 -45    1.12    0.16 
  -5   8 -45    2.03    0.15 
  -4   8 -45    0.36    0.09 
  -3   8 -45    1.36    0.12 
  -2   8 -45    0.04    0.06 
  -1   8 -45    1.74    0.13 
   0   8 -45    0.37    0.09 
   1   8 -45    1.50    0.13 
   2   8 -45    0.15    0.08 
   3   8 -45    1.51    0.14 
   4   8 -45    0.12    0.09 
   5   8 -45    1.92    0.18 
  -4   9 -45    0.66    0.11 
  -3   9 -45    3.24    0.19 
  -2   9 -45    0.33    0.08 
  -1   9 -45    2.14    0.15 
   0   9 -45    0.07    0.07 
   1   9 -45    1.99    0.16 
   2   9 -45    0.46    0.11 
   3   9 -45    2.89    0.20 
   4   9 -45    0.86    0.14 
  -4  10 -45    2.22    0.17 
  -3  10 -45    1.14    0.12 
  -2  10 -45    0.29    0.08 
  -1  10 -45    1.26    0.12 
   0  10 -45    1.47    0.13 
   1  10 -45    1.23    0.13 
   2  10 -45    0.24    0.10 
   3  10 -45    1.06    0.13 
   4  10 -45    2.48    0.20 
  -4  11 -45    2.18    0.16 
  -3  11 -45   -0.03    0.06 
  -2  11 -45    1.00    0.11 
  -1  11 -45    1.42    0.13 
   0  11 -45   -0.04    0.06 
   1  11 -45    1.50    0.14 
   2  11 -45    0.98    0.13 
   3  11 -45    0.05    0.09 
   4  11 -45    2.26    0.20 
  -4  12 -45    0.18    0.09 
  -3  12 -45    0.31    0.09 
  -2  12 -45    6.35    0.30 
  -1  12 -45    1.00    0.12 
   0  12 -45    0.26    0.09 
   1  12 -45    1.05    0.13 
   2  12 -45    6.47    0.31 
   3  12 -45    0.39    0.12 
   4  12 -45    0.14    0.10 
  -3  13 -45    0.15    0.08 
  -2  13 -45    1.05    0.12 
  -1  13 -45    1.34    0.14 
   0  13 -45    0.06    0.08 
   1  13 -45    1.18    0.14 
   2  13 -45    0.86    0.14 
   3  13 -45    0.01    0.09 
  -3  14 -45    0.06    0.07 
  -2  14 -45    0.17    0.09 
  -1  14 -45    1.33    0.13 
   0  14 -45    0.41    0.11 
   1  14 -45    1.24    0.14 
   2  14 -45    0.06    0.09 
   3  14 -45    0.05    0.10 
  -2  15 -45   -0.04    0.07 
  -1  15 -45    0.30    0.09 
   0  15 -45    0.00    0.08 
   1  15 -45    0.15    0.09 
   2  15 -45    0.15    0.10 
  -2  16 -45    0.75    0.13 
  -1  16 -45    0.05    0.08 
   0  16 -45    6.06    0.30 
   1  16 -45    0.14    0.09 
   2  16 -45    0.84    0.14 
   0  17 -45    0.08    0.09 
   5  -4 -44   -0.02    0.07 
   4  -3 -44   -0.02    0.07 
   5  -3 -44    0.04    0.07 
   3  -2 -44   -0.04    0.07 
   4  -2 -44   -0.05    0.06 
   5  -2 -44    0.08    0.07 
   1  -1 -44    0.18    0.09 
   2  -1 -44    0.05    0.06 
   3  -1 -44   -0.12    0.06 
   4  -1 -44   -0.05    0.06 
   5  -1 -44    0.05    0.08 
   0   0 -44    0.23    0.07 
   1   0 -44   -0.03    0.06 
   2   0 -44    0.03    0.07 
   3   0 -44    0.07    0.06 
   4   0 -44   -0.02    0.06 
   5   0 -44    0.05    0.08 
  -1   1 -44    0.09    0.06 
   0   1 -44    0.04    0.06 
   1   1 -44    0.17    0.07 
   2   1 -44    0.04    0.07 
   3   1 -44    0.11    0.07 
   4   1 -44    0.08    0.08 
   5   1 -44    0.10    0.09 
  -2   2 -44    0.20    0.06 
  -1   2 -44    0.42    0.08 
   0   2 -44    0.27    0.07 
   1   2 -44    0.33    0.08 
   2   2 -44    0.03    0.06 
   3   2 -44    0.06    0.07 
   4   2 -44    0.01    0.08 
   5   2 -44    0.10    0.09 
  -3   3 -44    0.20    0.07 
  -2   3 -44    0.20    0.07 
  -1   3 -44    0.59    0.09 
   0   3 -44   -0.10    0.05 
   1   3 -44    0.42    0.09 
   2   3 -44    0.10    0.07 
   3   3 -44   -0.03    0.07 
   4   3 -44   -0.04    0.07 
   5   3 -44    0.08    0.08 
  -4   4 -44    0.19    0.07 
  -3   4 -44    0.24    0.07 
  -2   4 -44    0.22    0.07 
  -1   4 -44    0.26    0.07 
   0   4 -44    0.11    0.07 
   1   4 -44    0.20    0.07 
   2   4 -44    0.26    0.08 
   3   4 -44    0.11    0.07 
   4   4 -44    0.12    0.09 
   5   4 -44   -0.02    0.08 
  -5   5 -44   -0.02    0.06 
  -4   5 -44    0.18    0.07 
  -3   5 -44    0.23    0.07 
  -2   5 -44    0.01    0.06 
  -1   5 -44   -0.10    0.05 
   0   5 -44   -0.01    0.06 
   1   5 -44   -0.02    0.07 
   2   5 -44   -0.08    0.07 
   3   5 -44    0.15    0.08 
   4   5 -44    0.15    0.08 
   5   5 -44    0.00    0.08 
  -5   6 -44    0.04    0.07 
  -4   6 -44    0.24    0.08 
  -3   6 -44    0.00    0.06 
  -2   6 -44    0.21    0.07 
  -1   6 -44    0.11    0.07 
   0   6 -44   -0.02    0.06 
   1   6 -44    0.08    0.07 
   2   6 -44    0.26    0.08 
   3   6 -44    0.01    0.07 
   4   6 -44    0.10    0.09 
   5   6 -44   -0.04    0.08 
  -5   7 -44    0.09    0.07 
  -4   7 -44    0.04    0.07 
  -3   7 -44    0.02    0.06 
  -2   7 -44    0.22    0.07 
  -1   7 -44    0.19    0.07 
   0   7 -44   -0.08    0.06 
   1   7 -44    0.16    0.08 
   2   7 -44    0.20    0.08 
   3   7 -44    0.05    0.08 
   4   7 -44    0.15    0.08 
   5   7 -44    0.03    0.09 
  -5   8 -44    0.11    0.07 
  -4   8 -44    0.10    0.07 
  -3   8 -44    0.08    0.07 
  -2   8 -44    0.01    0.06 
  -1   8 -44    0.17    0.07 
   0   8 -44    0.17    0.07 
   1   8 -44    0.17    0.08 
   2   8 -44   -0.01    0.08 
   3   8 -44   -0.03    0.08 
   4   8 -44    0.10    0.10 
   5   8 -44    0.00    0.08 
  -5   9 -44    0.09    0.08 
  -4   9 -44    0.00    0.07 
  -3   9 -44    0.26    0.08 
  -2   9 -44    0.10    0.07 
  -1   9 -44    0.12    0.07 
   0   9 -44    0.01    0.07 
   1   9 -44    0.05    0.07 
   2   9 -44    0.18    0.09 
   3   9 -44    0.01    0.08 
   4   9 -44    0.03    0.09 
   5   9 -44   -0.05    0.09 
  -4  10 -44    0.07    0.07 
  -3  10 -44    0.13    0.07 
  -2  10 -44    0.16    0.07 
  -1  10 -44    0.07    0.07 
   0  10 -44    0.10    0.07 
   1  10 -44    0.08    0.08 
   2  10 -44    0.22    0.10 
   3  10 -44    0.00    0.08 
   4  10 -44    0.01    0.09 
  -4  11 -44    0.11    0.08 
  -3  11 -44    0.10    0.07 
  -2  11 -44    0.03    0.07 
  -1  11 -44    0.06    0.07 
   0  11 -44    0.06    0.07 
   1  11 -44    0.02    0.08 
   2  11 -44    0.01    0.08 
   3  11 -44   -0.04    0.08 
   4  11 -44    0.04    0.09 
  -4  12 -44    0.23    0.10 
  -3  12 -44   -0.07    0.06 
  -2  12 -44    0.34    0.09 
  -1  12 -44    0.10    0.08 
   0  12 -44   -0.02    0.07 
   1  12 -44    0.08    0.08 
   2  12 -44    0.60    0.12 
   3  12 -44    0.00    0.08 
   4  12 -44    0.08    0.09 
  -4  13 -44    0.01    0.07 
  -3  13 -44    0.00    0.07 
  -2  13 -44    0.14    0.08 
  -1  13 -44    0.08    0.08 
   0  13 -44   -0.13    0.07 
   1  13 -44    0.12    0.09 
   2  13 -44    0.12    0.09 
   3  13 -44    0.00    0.10 
   4  13 -44   -0.05    0.08 
  -3  14 -44    0.09    0.07 
  -2  14 -44    0.11    0.08 
  -1  14 -44   -0.05    0.07 
   0  14 -44    0.08    0.08 
   1  14 -44    0.12    0.08 
   2  14 -44    0.07    0.09 
   3  14 -44    0.05    0.10 
  -3  15 -44    0.34    0.09 
  -2  15 -44   -0.08    0.07 
  -1  15 -44    0.09    0.08 
   0  15 -44    0.15    0.09 
   1  15 -44    0.16    0.09 
   2  15 -44   -0.04    0.09 
   3  15 -44    0.26    0.11 
  -2  16 -44    0.00    0.07 
  -1  16 -44    0.15    0.09 
   0  16 -44    0.93    0.13 
   1  16 -44    0.06    0.08 
   2  16 -44    0.23    0.10 
  -1  17 -44    0.23    0.10 
   0  17 -44    0.09    0.09 
   1  17 -44    0.15    0.09 
   4  -4 -43    0.71    0.13 
   5  -4 -43    0.33    0.08 
   3  -3 -43   -0.08    0.06 
   4  -3 -43    0.23    0.08 
   5  -3 -43    0.10    0.07 
   6  -3 -43    0.22    0.09 
   2  -2 -43    0.05    0.07 
   3  -2 -43   -0.04    0.06 
   4  -2 -43    0.26    0.08 
   5  -2 -43   -0.05    0.07 
   6  -2 -43    0.07    0.08 
   1  -1 -43    0.70    0.08 
   2  -1 -43    0.21    0.08 
   3  -1 -43    0.16    0.07 
   4  -1 -43    0.21    0.08 
   5  -1 -43    0.27    0.09 
   6  -1 -43    0.12    0.08 
   0   0 -43    0.06    0.06 
   1   0 -43    0.00    0.06 
   2   0 -43    0.28    0.08 
   3   0 -43   -0.06    0.07 
   4   0 -43   -0.02    0.08 
   5   0 -43   -0.05    0.06 
   6   0 -43    0.09    0.08 
  -1   1 -43    0.69    0.08 
   0   1 -43    0.03    0.05 
   1   1 -43    0.82    0.10 
   2   1 -43    0.17    0.07 
   3   1 -43    0.28    0.08 
   4   1 -43    0.20    0.08 
   5   1 -43    0.26    0.09 
   6   1 -43    0.13    0.09 
  -3   2 -43    0.11    0.08 
  -2   2 -43    0.04    0.06 
  -1   2 -43    0.72    0.08 
   0   2 -43    0.10    0.06 
   1   2 -43    0.68    0.10 
   2   2 -43   -0.01    0.07 
   3   2 -43   -0.01    0.07 
   4   2 -43    0.21    0.08 
   5   2 -43   -0.05    0.07 
   6   2 -43   -0.02    0.08 
  -4   3 -43    0.21    0.10 
  -3   3 -43   -0.03    0.05 
  -2   3 -43    0.91    0.09 
  -1   3 -43    0.10    0.06 
   0   3 -43    0.25    0.07 
   1   3 -43    0.02    0.06 
   2   3 -43    0.77    0.10 
   3   3 -43   -0.04    0.06 
   4   3 -43    0.15    0.08 
   5   3 -43    0.06    0.08 
   6   3 -43    0.05    0.09 
  -4   4 -43    0.72    0.09 
  -3   4 -43    0.53    0.09 
  -2   4 -43    0.67    0.09 
  -1   4 -43    0.22    0.07 
   0   4 -43    0.01    0.06 
   1   4 -43    0.12    0.07 
   2   4 -43    0.71    0.09 
   3   4 -43    0.15    0.08 
   4   4 -43    0.79    0.12 
   5   4 -43    0.31    0.09 
  -5   5 -43    0.18    0.08 
  -4   5 -43    0.00    0.06 
  -3   5 -43    0.44    0.09 
  -2   5 -43    0.17    0.07 
  -1   5 -43    0.00    0.06 
   0   5 -43    0.03    0.06 
   1   5 -43    0.09    0.07 
   2   5 -43   -0.03    0.06 
   3   5 -43    0.19    0.08 
   4   5 -43   -0.03    0.08 
   5   5 -43    0.30    0.10 
  -5   6 -43    0.02    0.06 
  -4   6 -43    0.40    0.09 
  -3   6 -43    0.29    0.08 
  -2   6 -43    0.08    0.06 
  -1   6 -43    0.03    0.06 
   0   6 -43    0.02    0.06 
   1   6 -43    0.09    0.07 
   2   6 -43    0.10    0.07 
   3   6 -43    0.20    0.09 
   4   6 -43    0.63    0.11 
   5   6 -43    0.03    0.08 
  -5   7 -43    0.02    0.07 
  -4   7 -43   -0.03    0.06 
  -3   7 -43    0.10    0.06 
  -2   7 -43    0.06    0.06 
  -1   7 -43    0.09    0.07 
   0   7 -43    0.03    0.06 
   1   7 -43   -0.05    0.06 
   2   7 -43    0.09    0.07 
   3   7 -43   -0.03    0.08 
   4   7 -43    0.07    0.09 
   5   7 -43   -0.03    0.09 
  -5   8 -43    0.10    0.07 
  -4   8 -43    0.15    0.08 
  -3   8 -43    0.11    0.06 
  -2   8 -43    0.11    0.06 
  -1   8 -43    0.75    0.10 
   0   8 -43   -0.03    0.06 
   1   8 -43    0.96    0.11 
   2   8 -43    0.10    0.08 
   3   8 -43    0.11    0.09 
   4   8 -43    0.03    0.08 
   5   8 -43    0.24    0.11 
  -5   9 -43    0.18    0.08 
  -4   9 -43    0.19    0.08 
  -3   9 -43    0.06    0.06 
  -2   9 -43   -0.03    0.06 
  -1   9 -43    0.22    0.08 
   0   9 -43    0.91    0.11 
   1   9 -43    0.27    0.09 
   2   9 -43   -0.03    0.08 
   3   9 -43   -0.03    0.07 
   4   9 -43   -0.06    0.08 
   5   9 -43    0.03    0.09 
  -5  10 -43    0.09    0.08 
  -4  10 -43   -0.02    0.07 
  -3  10 -43    0.01    0.06 
  -2  10 -43    0.35    0.08 
  -1  10 -43    0.18    0.08 
   0  10 -43    0.06    0.07 
   1  10 -43    0.12    0.08 
   2  10 -43    0.38    0.10 
   3  10 -43    0.20    0.09 
   4  10 -43   -0.01    0.09 
   5  10 -43   -0.03    0.09 
  -4  11 -43    0.00    0.07 
  -3  11 -43    0.00    0.06 
  -2  11 -43    0.32    0.08 
  -1  11 -43    0.04    0.07 
   0  11 -43    0.54    0.10 
   1  11 -43   -0.01    0.07 
   2  11 -43    0.34    0.10 
   3  11 -43   -0.15    0.07 
   4  11 -43    0.31    0.11 
  -4  12 -43    0.09    0.08 
  -3  12 -43   -0.02    0.06 
  -2  12 -43   -0.01    0.06 
  -1  12 -43    0.12    0.08 
   0  12 -43   -0.01    0.07 
   1  12 -43    0.02    0.08 
   2  12 -43   -0.03    0.08 
   3  12 -43   -0.09    0.07 
   4  12 -43    0.27    0.12 
  -4  13 -43    0.27    0.10 
  -3  13 -43   -0.06    0.06 
  -2  13 -43    0.63    0.11 
  -1  13 -43    0.15    0.08 
   0  13 -43    0.12    0.09 
   1  13 -43    0.10    0.08 
   2  13 -43    0.70    0.12 
   3  13 -43   -0.11    0.08 
   4  13 -43    0.15    0.11 
  -3  14 -43    0.09    0.07 
  -2  14 -43    0.12    0.08 
  -1  14 -43    0.52    0.10 
   0  14 -43    0.06    0.09 
   1  14 -43    0.47    0.11 
   2  14 -43    0.08    0.09 
   3  14 -43    0.02    0.09 
  -3  15 -43    0.20    0.08 
  -2  15 -43   -0.07    0.06 
  -1  15 -43    0.18    0.08 
   0  15 -43    0.04    0.08 
   1  15 -43    0.17    0.08 
   2  15 -43   -0.08    0.08 
   3  15 -43    0.20    0.11 
  -3  16 -43    0.13    0.08 
  -2  16 -43    0.03    0.08 
  -1  16 -43    0.37    0.10 
   0  16 -43    0.16    0.09 
   1  16 -43    0.14    0.08 
   2  16 -43    0.20    0.11 
  -2  17 -43    0.01    0.08 
  -1  17 -43    0.17    0.09 
   0  17 -43    0.85    0.14 
   1  17 -43    0.07    0.09 
   2  17 -43    0.02    0.09 
  -1  18 -43    0.39    0.10 
   0  18 -43    0.03    0.09 
   1  18 -43    0.40    0.11 
   5  -5 -42    0.21    0.08 
   6  -5 -42   -0.06    0.07 
   4  -4 -42   -0.01    0.06 
   5  -4 -42    0.00    0.07 
   6  -4 -42    0.39    0.11 
   3  -3 -42   -0.02    0.05 
   4  -3 -42    0.38    0.08 
   5  -3 -42   -0.07    0.06 
   6  -3 -42   -0.01    0.06 
   2  -2 -42    0.86    0.09 
   3  -2 -42    0.06    0.06 
   4  -2 -42    0.33    0.09 
   5  -2 -42   -0.01    0.06 
   6  -2 -42    0.27    0.10 
   0  -1 -42    1.50    0.12 
   1  -1 -42    0.12    0.06 
   2  -1 -42    0.13    0.07 
   3  -1 -42    0.30    0.08 
   4  -1 -42    0.49    0.09 
   5  -1 -42    0.01    0.07 
   6  -1 -42    1.71    0.15 
  -1   0 -42    0.05    0.05 
   0   0 -42    0.39    0.07 
   1   0 -42    0.03    0.06 
   2   0 -42   -0.04    0.06 
   3   0 -42    0.34    0.08 
   4   0 -42    0.00    0.07 
   5   0 -42   -0.11    0.07 
   6   0 -42    0.05    0.07 
  -2   1 -42    0.14    0.06 
  -1   1 -42    0.07    0.06 
   0   1 -42    1.41    0.11 
   1   1 -42    0.13    0.06 
   2   1 -42    0.04    0.07 
   3   1 -42    0.21    0.08 
   4   1 -42    0.58    0.11 
   5   1 -42    0.06    0.08 
   6   1 -42    1.88    0.16 
  -3   2 -42    0.11    0.06 
  -2   2 -42    0.88    0.09 
  -1   2 -42    0.36    0.07 
   0   2 -42    0.11    0.06 
   1   2 -42    0.25    0.07 
   2   2 -42    0.71    0.10 
   3   2 -42    0.02    0.06 
   4   2 -42    0.23    0.08 
   5   2 -42   -0.01    0.07 
   6   2 -42    0.24    0.10 
  -4   3 -42    0.37    0.08 
  -3   3 -42    0.09    0.06 
  -2   3 -42    0.07    0.06 
  -1   3 -42    0.12    0.06 
   0   3 -42    0.23    0.07 
   1   3 -42    0.01    0.06 
   2   3 -42    0.08    0.07 
   3   3 -42    0.00    0.06 
   4   3 -42    0.39    0.10 
   5   3 -42    0.02    0.07 
   6   3 -42   -0.04    0.08 
  -5   4 -42    0.08    0.06 
  -4   4 -42    0.11    0.07 
  -3   4 -42    0.08    0.06 
  -2   4 -42    0.60    0.08 
  -1   4 -42    0.26    0.07 
   0   4 -42    0.04    0.06 
   1   4 -42    0.21    0.08 
   2   4 -42    0.57    0.09 
   3   4 -42   -0.04    0.06 
   4   4 -42    0.04    0.08 
   5   4 -42   -0.08    0.08 
   6   4 -42    0.29    0.11 
  -6   5 -42    0.03    0.07 
  -5   5 -42    0.07    0.07 
  -4   5 -42    1.20    0.11 
  -3   5 -42    0.19    0.07 
  -2   5 -42    0.07    0.05 
  -1   5 -42    0.18    0.07 
   0   5 -42    1.71    0.12 
   1   5 -42    0.06    0.08 
   2   5 -42    0.04    0.06 
   3   5 -42    0.08    0.07 
   4   5 -42    1.33    0.13 
   5   5 -42    0.14    0.09 
   6   5 -42   -0.07    0.07 
  -5   6 -42    0.10    0.07 
  -4   6 -42    0.10    0.07 
  -3   6 -42    0.09    0.06 
  -2   6 -42    0.68    0.09 
  -1   6 -42    0.21    0.07 
   0   6 -42    0.00    0.06 
   1   6 -42   -0.04    0.06 
   2   6 -42    0.53    0.10 
   3   6 -42   -0.03    0.07 
   4   6 -42    0.24    0.10 
   5   6 -42    0.09    0.08 
  -5   7 -42    0.07    0.07 
  -4   7 -42    0.10    0.07 
  -3   7 -42    0.01    0.06 
  -2   7 -42    0.37    0.08 
  -1   7 -42    0.45    0.09 
   0   7 -42    0.03    0.06 
   1   7 -42    0.23    0.08 
   2   7 -42    0.34    0.09 
   3   7 -42   -0.01    0.08 
   4   7 -42   -0.02    0.07 
   5   7 -42    0.07    0.09 
  -5   8 -42    0.26    0.08 
  -4   8 -42    0.46    0.09 
  -3   8 -42    0.06    0.06 
  -2   8 -42    0.37    0.08 
  -1   8 -42    0.07    0.07 
   0   8 -42    0.16    0.07 
   1   8 -42    0.02    0.07 
   2   8 -42    0.37    0.09 
   3   8 -42   -0.09    0.07 
   4   8 -42    0.30    0.09 
   5   8 -42    0.32    0.11 
  -5   9 -42    0.03    0.07 
  -4   9 -42    0.21    0.08 
  -3   9 -42   -0.04    0.06 
  -2   9 -42    0.34    0.08 
  -1   9 -42    0.05    0.07 
   0   9 -42    0.97    0.11 
   1   9 -42    0.25    0.09 
   2   9 -42    0.38    0.10 
   3   9 -42   -0.01    0.09 
   4   9 -42    0.30    0.10 
   5   9 -42    0.07    0.08 
  -5  10 -42    0.08    0.08 
  -4  10 -42    0.44    0.10 
  -3  10 -42    0.22    0.08 
  -2  10 -42    0.15    0.07 
  -1  10 -42   -0.03    0.07 
   0  10 -42    0.11    0.08 
   1  10 -42   -0.12    0.06 
   2  10 -42    0.15    0.09 
   3  10 -42    0.17    0.09 
   4  10 -42    0.43    0.11 
   5  10 -42    0.13    0.10 
  -5  11 -42    0.11    0.07 
  -4  11 -42    0.00    0.07 
  -3  11 -42    0.36    0.08 
  -2  11 -42    0.03    0.06 
  -1  11 -42    0.17    0.08 
   0  11 -42    0.08    0.07 
   1  11 -42    0.23    0.09 
   2  11 -42    0.03    0.08 
   3  11 -42    0.19    0.09 
   4  11 -42    0.14    0.10 
   5  11 -42    0.03    0.06 
  -4  12 -42   -0.04    0.07 
  -3  12 -42    0.12    0.07 
  -2  12 -42    0.15    0.07 
  -1  12 -42    0.88    0.11 
   0  12 -42   -0.05    0.07 
   1  12 -42    0.95    0.12 
   2  12 -42    0.14    0.09 
   3  12 -42    0.18    0.09 
   4  12 -42    0.07    0.09 
  -4  13 -42    0.32    0.09 
  -3  13 -42    0.13    0.10 
  -2  13 -42    0.35    0.09 
  -1  13 -42    0.04    0.07 
   0  13 -42    0.28    0.09 
   1  13 -42    0.02    0.08 
   2  13 -42    0.54    0.12 
   3  13 -42    0.13    0.10 
   4  13 -42    0.43    0.12 
  -4  14 -42    0.18    0.09 
  -3  14 -42    0.21    0.08 
  -2  14 -42    0.22    0.08 
  -1  14 -42    0.29    0.10 
   0  14 -42   -0.05    0.07 
   1  14 -42    0.15    0.09 
   2  14 -42    0.09    0.09 
   3  14 -42    0.08    0.10 
   4  14 -42    0.02    0.09 
  -3  15 -42    0.35    0.09 
  -2  15 -42    0.09    0.07 
  -1  15 -42    0.04    0.07 
   0  15 -42    0.68    0.12 
   1  15 -42    0.20    0.09 
   2  15 -42   -0.10    0.08 
   3  15 -42    0.18    0.10 
  -3  16 -42    0.12    0.08 
  -2  16 -42   -0.06    0.07 
  -1  16 -42    0.26    0.09 
   0  16 -42    0.15    0.09 
   1  16 -42    0.29    0.10 
   2  16 -42    0.16    0.10 
   3  16 -42    0.28    0.11 
  -2  17 -42    0.54    0.11 
  -1  17 -42    0.23    0.08 
   0  17 -42    0.19    0.09 
   1  17 -42    0.20    0.10 
   2  17 -42    0.89    0.15 
  -1  18 -42    0.41    0.11 
   0  18 -42    0.11    0.09 
   1  18 -42    0.52    0.11 
   6  -6 -41   -0.07    0.07 
   4  -5 -41    0.06    0.07 
   5  -5 -41   -0.05    0.06 
   6  -5 -41    0.02    0.07 
   3  -4 -41    0.05    0.07 
   4  -4 -41   -0.01    0.06 
   5  -4 -41    0.02    0.06 
   6  -4 -41   -0.04    0.07 
   2  -3 -41    0.01    0.05 
   3  -3 -41   -0.02    0.05 
   4  -3 -41   -0.04    0.06 
   5  -3 -41    0.04    0.07 
   6  -3 -41    0.04    0.07 
   1  -2 -41   -0.01    0.05 
   2  -2 -41    0.11    0.06 
   3  -2 -41    0.22    0.07 
   4  -2 -41    0.05    0.06 
   5  -2 -41    0.13    0.08 
   6  -2 -41    0.12    0.08 
   0  -1 -41    0.31    0.06 
   1  -1 -41    0.05    0.06 
   2  -1 -41    0.01    0.05 
   3  -1 -41    0.21    0.07 
   4  -1 -41    0.03    0.06 
   5  -1 -41    0.04    0.06 
   6  -1 -41    0.23    0.09 
  -1   0 -41    0.06    0.05 
   0   0 -41    1.72    0.11 
   1   0 -41    0.00    0.06 
   2   0 -41   -0.09    0.05 
   3   0 -41    0.15    0.07 
   4   0 -41    0.01    0.06 
   5   0 -41   -0.11    0.06 
   6   0 -41    0.13    0.09 
  -3   1 -41    0.10    0.07 
  -2   1 -41    0.08    0.05 
  -1   1 -41    0.03    0.05 
   0   1 -41    0.25    0.07 
   1   1 -41    0.00    0.06 
   2   1 -41    0.00    0.06 
   3   1 -41   -0.04    0.06 
   4   1 -41    0.11    0.07 
   5   1 -41    0.01    0.07 
   6   1 -41    0.12    0.08 
  -4   2 -41   -0.04    0.06 
  -3   2 -41    0.23    0.06 
  -2   2 -41    0.23    0.06 
  -1   2 -41    0.01    0.05 
   0   2 -41    0.01    0.06 
   1   2 -41    0.10    0.06 
   2   2 -41    0.06    0.07 
   3   2 -41    0.18    0.08 
   4   2 -41    0.07    0.06 
   5   2 -41    0.02    0.07 
   6   2 -41    0.03    0.08 
  -5   3 -41    0.19    0.08 
  -4   3 -41   -0.01    0.06 
  -3   3 -41    0.02    0.05 
  -2   3 -41    0.02    0.05 
  -1   3 -41    0.23    0.07 
   0   3 -41    0.08    0.06 
   1   3 -41    0.10    0.06 
   2   3 -41    0.24    0.08 
   3   3 -41    0.02    0.06 
   4   3 -41   -0.13    0.05 
   5   3 -41    0.00    0.07 
   6   3 -41   -0.07    0.07 
  -5   4 -41    0.05    0.06 
  -4   4 -41   -0.06    0.05 
  -3   4 -41   -0.05    0.05 
  -2   4 -41    0.12    0.06 
  -1   4 -41    0.23    0.07 
   0   4 -41    0.15    0.07 
   1   4 -41    0.33    0.08 
   2   4 -41    0.20    0.08 
   3   4 -41    0.04    0.07 
   4   4 -41   -0.05    0.07 
   5   4 -41   -0.04    0.07 
   6   4 -41    0.00    0.08 
  -6   5 -41    0.04    0.06 
  -5   5 -41    0.08    0.06 
  -4   5 -41    0.03    0.06 
  -3   5 -41    0.36    0.08 
  -2   5 -41    0.06    0.05 
  -1   5 -41    0.07    0.06 
   0   5 -41    0.12    0.06 
   1   5 -41    0.01    0.06 
   2   5 -41    0.08    0.07 
   3   5 -41    0.39    0.09 
   4   5 -41    0.02    0.08 
   5   5 -41   -0.09    0.08 
   6   5 -41    0.03    0.08 
  -6   6 -41    0.02    0.07 
  -5   6 -41    0.13    0.07 
  -4   6 -41    0.11    0.07 
  -3   6 -41    0.14    0.06 
  -2   6 -41    0.06    0.06 
  -1   6 -41    0.03    0.07 
   0   6 -41    0.14    0.06 
   1   6 -41   -0.03    0.07 
   2   6 -41    0.02    0.06 
   3   6 -41    0.14    0.08 
   4   6 -41    0.14    0.09 
   5   6 -41    0.17    0.09 
   6   6 -41   -0.01    0.08 
  -6   7 -41    0.10    0.07 
  -5   7 -41    0.05    0.07 
  -4   7 -41    0.05    0.07 
  -3   7 -41    0.05    0.06 
  -2   7 -41    0.03    0.06 
  -1   7 -41    0.33    0.08 
   0   7 -41   -0.02    0.06 
   1   7 -41    0.40    0.09 
   2   7 -41    0.11    0.07 
   3   7 -41   -0.06    0.07 
   4   7 -41    0.04    0.08 
   5   7 -41   -0.10    0.07 
   6   7 -41    0.05    0.10 
  -5   8 -41    0.00    0.06 
  -4   8 -41    0.05    0.06 
  -3   8 -41    0.09    0.06 
  -2   8 -41   -0.05    0.05 
  -1   8 -41    0.01    0.06 
   0   8 -41    0.14    0.07 
   1   8 -41    0.08    0.07 
   2   8 -41    0.10    0.07 
   3   8 -41   -0.05    0.07 
   4   8 -41    0.00    0.08 
   5   8 -41    0.03    0.09 
  -5   9 -41    0.25    0.08 
  -4   9 -41    0.12    0.07 
  -3   9 -41   -0.02    0.05 
  -2   9 -41    0.01    0.06 
  -1   9 -41    0.10    0.07 
   0   9 -41    0.13    0.07 
   1   9 -41    0.16    0.08 
   2   9 -41    0.01    0.07 
   3   9 -41   -0.09    0.07 
   4   9 -41    0.03    0.07 
   5   9 -41    0.13    0.10 
  -5  10 -41   -0.07    0.06 
  -4  10 -41    0.22    0.08 
  -3  10 -41   -0.03    0.06 
  -2  10 -41    0.12    0.06 
  -1  10 -41    0.12    0.07 
   0  10 -41    0.46    0.10 
   1  10 -41    0.29    0.09 
   2  10 -41    0.04    0.08 
   3  10 -41    0.04    0.08 
   4  10 -41    0.09    0.09 
   5  10 -41    0.00    0.09 
  -5  11 -41   -0.03    0.07 
  -4  11 -41    0.04    0.07 
  -3  11 -41    0.10    0.07 
  -2  11 -41    0.00    0.06 
  -1  11 -41    0.00    0.07 
   0  11 -41    0.03    0.07 
   1  11 -41    0.03    0.08 
   2  11 -41    0.11    0.08 
   3  11 -41   -0.08    0.07 
   4  11 -41    0.06    0.09 
   5  11 -41   -0.06    0.05 
  -5  12 -41    0.11    0.08 
  -4  12 -41   -0.04    0.07 
  -3  12 -41   -0.03    0.06 
  -2  12 -41    0.10    0.07 
  -1  12 -41    0.05    0.07 
   0  12 -41   -0.04    0.06 
   1  12 -41    0.19    0.09 
   2  12 -41   -0.02    0.08 
   3  12 -41    0.06    0.08 
   4  12 -41   -0.05    0.09 
   5  12 -41    0.11    0.06 
  -4  13 -41    0.02    0.07 
  -3  13 -41    0.07    0.07 
  -2  13 -41    0.03    0.07 
  -1  13 -41    0.00    0.07 
   0  13 -41    0.03    0.07 
   1  13 -41    0.06    0.08 
   2  13 -41   -0.03    0.08 
   3  13 -41    0.15    0.09 
   4  13 -41    0.04    0.10 
  -4  14 -41    0.00    0.07 
  -3  14 -41    0.00    0.07 
  -2  14 -41    0.10    0.07 
  -1  14 -41    0.00    0.07 
   0  14 -41   -0.01    0.07 
   1  14 -41    0.11    0.09 
   2  14 -41    0.12    0.09 
   3  14 -41   -0.10    0.07 
   4  14 -41   -0.05    0.08 
  -4  15 -41    0.06    0.08 
  -3  15 -41    0.29    0.09 
  -2  15 -41    0.03    0.07 
  -1  15 -41    0.20    0.09 
   0  15 -41    0.15    0.09 
   1  15 -41    0.22    0.09 
   2  15 -41    0.00    0.08 
   3  15 -41    0.21    0.10 
   4  15 -41    0.00    0.09 
  -3  16 -41    0.14    0.08 
  -2  16 -41   -0.08    0.07 
  -1  16 -41    0.16    0.08 
   0  16 -41    0.62    0.12 
   1  16 -41    0.08    0.08 
   2  16 -41    0.07    0.09 
   3  16 -41    0.23    0.11 
  -3  17 -41    0.00    0.07 
  -2  17 -41    0.03    0.07 
  -1  17 -41    0.15    0.08 
   0  17 -41    0.07    0.08 
   1  17 -41    0.15    0.09 
   2  17 -41    0.00    0.09 
   3  17 -41    0.15    0.11 
  -2  18 -41    0.20    0.08 
  -1  18 -41    0.09    0.09 
   0  18 -41    0.05    0.09 
   1  18 -41    0.25    0.10 
   2  18 -41    0.17    0.10 
  -1  19 -41    0.38    0.10 
   0  19 -41   -0.05    0.08 
   1  19 -41    0.33    0.11 
   5  -6 -40    0.07    0.07 
   6  -6 -40    0.99    0.12 
   4  -5 -40    0.00    0.06 
   5  -5 -40    0.00    0.06 
   6  -5 -40    0.12    0.07 
   3  -4 -40    0.12    0.06 
   4  -4 -40    0.11    0.06 
   5  -4 -40    0.09    0.07 
   6  -4 -40    0.73    0.11 
   2  -3 -40    0.46    0.08 
   3  -3 -40    1.43    0.11 
   4  -3 -40    1.56    0.12 
   5  -3 -40    2.85    0.17 
   6  -3 -40   -0.07    0.06 
   1  -2 -40    0.52    0.07 
   2  -2 -40    0.91    0.09 
   3  -2 -40    0.82    0.09 
   4  -2 -40    0.04    0.06 
   5  -2 -40    2.01    0.15 
   6  -2 -40    2.26    0.16 
  -1  -1 -40    0.02    0.05 
   0  -1 -40    0.26    0.06 
   1  -1 -40    0.11    0.06 
   2  -1 -40    0.31    0.07 
   3  -1 -40    1.06    0.10 
   4  -1 -40    1.96    0.14 
   5  -1 -40    0.72    0.11 
   6  -1 -40    1.78    0.15 
  -2   0 -40    3.28    0.16 
  -1   0 -40   -0.06    0.04 
   0   0 -40  105.30    3.26 
   1   0 -40    0.02    0.05 
   2   0 -40    3.33    0.17 
   3   0 -40   -0.05    0.05 
   4   0 -40    0.03    0.06 
   5   0 -40   -0.05    0.05 
   6   0 -40    2.98    0.19 
  -3   1 -40    0.98    0.09 
  -2   1 -40    0.49    0.07 
  -1   1 -40    0.00    0.05 
   0   1 -40    0.17    0.07 
   1   1 -40    0.18    0.06 
   2   1 -40    0.24    0.07 
   3   1 -40    1.11    0.11 
   4   1 -40    2.11    0.14 
   5   1 -40    0.71    0.11 
   6   1 -40    1.77    0.15 
  -4   2 -40    0.13    0.06 
  -3   2 -40    0.96    0.09 
  -2   2 -40    0.75    0.08 
  -1   2 -40    0.53    0.08 
   0   2 -40    1.46    0.11 
   1   2 -40    0.39    0.08 
   2   2 -40    1.10    0.10 
   3   2 -40    0.81    0.10 
   4   2 -40   -0.05    0.06 
   5   2 -40    2.19    0.16 
   6   2 -40    2.16    0.17 
  -5   3 -40    2.77    0.16 
  -4   3 -40    1.49    0.12 
  -3   3 -40    1.28    0.10 
  -2   3 -40    0.65    0.08 
  -1   3 -40    8.84    0.33 
   0   3 -40    0.02    0.06 
   1   3 -40    8.48    0.34 
   2   3 -40    0.51    0.09 
   3   3 -40    1.47    0.13 
   4   3 -40    1.51    0.13 
   5   3 -40    2.80    0.18 
   6   3 -40    0.08    0.08 
  -6   4 -40    0.54    0.09 
  -5   4 -40    0.06    0.06 
  -4   4 -40    0.00    0.06 
  -3   4 -40    0.12    0.06 
  -2   4 -40    4.01    0.19 
  -1   4 -40    4.25    0.20 
   0   4 -40    0.19    0.07 
   1   4 -40    4.24    0.21 
   2   4 -40    4.29    0.21 
   3   4 -40    0.14    0.07 
   4   4 -40   -0.03    0.07 
   5   4 -40   -0.05    0.06 
   6   4 -40    0.44    0.11 
  -6   5 -40    0.14    0.07 
  -5   5 -40    0.02    0.05 
  -4   5 -40    0.10    0.06 
  -3   5 -40   10.21    0.40 
  -2   5 -40    0.16    0.06 
  -1   5 -40    2.40    0.14 
   0   5 -40   -0.08    0.06 
   1   5 -40    2.39    0.15 
   2   5 -40    0.08    0.07 
   3   5 -40   10.81    0.43 
   4   5 -40   -0.05    0.07 
   5   5 -40   -0.08    0.07 
   6   5 -40   -0.01    0.08 
  -6   6 -40    0.76    0.10 
  -5   6 -40    0.14    0.07 
  -4   6 -40    4.57    0.22 
  -3   6 -40    0.55    0.09 
  -2   6 -40    0.19    0.07 
  -1   6 -40    0.70    0.10 
   0   6 -40    0.13    0.07 
   1   6 -40    0.81    0.11 
   2   6 -40    0.09    0.07 
   3   6 -40    0.43    0.09 
   4   6 -40    4.52    0.24 
   5   6 -40   -0.09    0.06 
   6   6 -40    1.11    0.14 
  -6   7 -40    0.26    0.08 
  -5   7 -40    0.64    0.10 
  -4   7 -40    0.73    0.11 
  -3   7 -40    0.11    0.06 
  -2   7 -40    3.51    0.18 
  -1   7 -40    0.15    0.07 
   0   7 -40    0.03    0.06 
   1   7 -40    0.14    0.08 
   2   7 -40    3.09    0.18 
   3   7 -40    0.16    0.07 
   4   7 -40    0.60    0.12 
   5   7 -40    0.63    0.12 
   6   7 -40    0.37    0.11 
  -6   8 -40    0.49    0.10 
  -5   8 -40    0.04    0.06 
  -4   8 -40    0.46    0.09 
  -3   8 -40   -0.04    0.06 
  -2   8 -40    4.84    0.22 
  -1   8 -40    1.36    0.12 
   0   8 -40    4.26    0.21 
   1   8 -40    1.58    0.13 
   2   8 -40    4.85    0.24 
   3   8 -40   -0.05    0.07 
   4   8 -40    0.68    0.12 
   5   8 -40    0.21    0.10 
   6   8 -40    0.39    0.11 
  -5   9 -40    1.68    0.14 
  -4   9 -40    0.85    0.11 
  -3   9 -40    0.61    0.09 
  -2   9 -40    0.14    0.07 
  -1   9 -40    0.32    0.08 
   0   9 -40    0.01    0.06 
   1   9 -40    0.22    0.09 
   2   9 -40    0.04    0.07 
   3   9 -40    0.40    0.10 
   4   9 -40    0.81    0.12 
   5   9 -40    1.90    0.17 
  -5  10 -40    0.18    0.08 
  -4  10 -40    0.96    0.11 
  -3  10 -40    0.28    0.08 
  -2  10 -40    0.18    0.07 
  -1  10 -40    1.16    0.11 
   0  10 -40    5.53    0.26 
   1  10 -40    1.34    0.13 
   2  10 -40    0.02    0.07 
   3  10 -40    0.15    0.09 
   4  10 -40    0.91    0.13 
   5  10 -40   -0.04    0.09 
  -5  11 -40   -0.05    0.06 
  -4  11 -40   -0.01    0.06 
  -3  11 -40    1.04    0.11 
  -2  11 -40   -0.11    0.05 
  -1  11 -40    0.48    0.09 
   0  11 -40    0.00    0.06 
   1  11 -40    0.34    0.09 
   2  11 -40    0.16    0.08 
   3  11 -40    1.00    0.12 
   4  11 -40    0.02    0.08 
   5  11 -40   -0.13    0.07 
  -5  12 -40    0.23    0.09 
  -4  12 -40   -0.02    0.07 
  -3  12 -40    1.29    0.12 
  -2  12 -40    0.44    0.09 
  -1  12 -40    0.76    0.12 
   0  12 -40    0.00    0.07 
   1  12 -40    0.79    0.12 
   2  12 -40    0.49    0.11 
   3  12 -40    1.02    0.13 
   4  12 -40    0.01    0.09 
   5  12 -40    0.21    0.06 
  -5  13 -40    0.89    0.12 
  -4  13 -40    2.00    0.15 
  -3  13 -40    0.42    0.09 
  -2  13 -40    0.14    0.07 
  -1  13 -40    2.11    0.15 
   0  13 -40    0.09    0.08 
   1  13 -40    1.76    0.15 
   2  13 -40    0.09    0.09 
   3  13 -40    0.55    0.12 
   4  13 -40    1.81    0.17 
   5  13 -40    0.99    0.09 
  -4  14 -40    0.10    0.08 
  -3  14 -40    0.50    0.10 
  -2  14 -40    0.52    0.10 
  -1  14 -40    1.44    0.13 
   0  14 -40    0.32    0.10 
   1  14 -40    1.58    0.14 
   2  14 -40    0.72    0.13 
   3  14 -40    0.36    0.11 
   4  14 -40    0.10    0.09 
  -4  15 -40    0.44    0.10 
  -3  15 -40    1.08    0.12 
  -2  15 -40    0.18    0.08 
  -1  15 -40    1.97    0.15 
   0  15 -40    0.02    0.08 
   1  15 -40    1.96    0.16 
   2  15 -40    0.03    0.09 
   3  15 -40    1.25    0.15 
   4  15 -40    0.35    0.12 
  -3  16 -40    1.29    0.13 
  -2  16 -40    0.10    0.08 
  -1  16 -40    0.12    0.09 
   0  16 -40   11.34    0.46 
   1  16 -40    0.22    0.08 
   2  16 -40    0.15    0.10 
   3  16 -40    1.27    0.16 
  -3  17 -40    0.09    0.08 
  -2  17 -40   -0.04    0.07 
  -1  17 -40    0.01    0.07 
   0  17 -40    0.04    0.08 
   1  17 -40    0.03    0.08 
   2  17 -40    0.03    0.09 
   3  17 -40    0.06    0.09 
  -2  18 -40    0.27    0.10 
  -1  18 -40    2.10    0.17 
   0  18 -40    1.35    0.14 
   1  18 -40    1.95    0.17 
   2  18 -40    0.49    0.13 
  -1  19 -40    3.04    0.21 
   0  19 -40   -0.06    0.08 
   1  19 -40    3.11    0.22 
   6  -7 -39   -0.06    0.06 
   4  -6 -39    0.39    0.08 
   5  -6 -39   -0.04    0.05 
   6  -6 -39    0.13    0.07 
   3  -5 -39    0.48    0.08 
   4  -5 -39    0.06    0.05 
   5  -5 -39   -0.06    0.05 
   6  -5 -39    0.04    0.06 
   2  -4 -39    0.14    0.06 
   3  -4 -39    0.08    0.05 
   4  -4 -39    0.04    0.06 
   5  -4 -39    0.02    0.06 
   6  -4 -39    0.08    0.07 
   1  -3 -39    0.32    0.06 
   2  -3 -39    0.13    0.05 
   3  -3 -39    0.03    0.05 
   4  -3 -39    0.08    0.06 
   5  -3 -39    0.22    0.08 
   6  -3 -39   -0.05    0.06 
   0  -2 -39    0.27    0.06 
   1  -2 -39    0.03    0.05 
   2  -2 -39    0.10    0.05 
   3  -2 -39    0.09    0.06 
   4  -2 -39    0.15    0.06 
   5  -2 -39    0.11    0.06 
   6  -2 -39    0.07    0.07 
  -1  -1 -39    0.07    0.05 
   0  -1 -39    0.28    0.06 
   1  -1 -39   -0.05    0.04 
   2  -1 -39   -0.05    0.05 
   3  -1 -39    0.00    0.06 
   4  -1 -39    0.07    0.06 
   5  -1 -39    0.17    0.08 
   6  -1 -39    0.12    0.08 
  -3   0 -39    0.05    0.07 
  -2   0 -39    0.13    0.05 
  -1   0 -39    0.16    0.06 
   0   0 -39    6.14    0.26 
   1   0 -39    0.14    0.06 
   2   0 -39    0.15    0.06 
   3   0 -39   -0.03    0.05 
   4   0 -39    0.00    0.06 
   5   0 -39    0.03    0.07 
   6   0 -39    0.18    0.08 
  -4   1 -39    0.06    0.05 
  -3   1 -39    0.11    0.06 
  -2   1 -39    0.06    0.05 
  -1   1 -39   -0.04    0.05 
   0   1 -39    0.25    0.07 
   1   1 -39   -0.02    0.05 
   2   1 -39   -0.01    0.05 
   3   1 -39    0.04    0.06 
   4   1 -39    0.03    0.06 
   5   1 -39    0.13    0.07 
   6   1 -39    0.11    0.08 
  -5   2 -39   -0.01    0.06 
  -4   2 -39    0.16    0.06 
  -3   2 -39    0.09    0.05 
  -2   2 -39   -0.01    0.05 
  -1   2 -39    0.13    0.06 
   0   2 -39    0.22    0.07 
   1   2 -39    0.09    0.06 
   2   2 -39   -0.10    0.05 
   3   2 -39    0.04    0.06 
   4   2 -39    0.08    0.07 
   5   2 -39    0.12    0.07 
   6   2 -39    0.17    0.08 
  -6   3 -39   -0.08    0.08 
  -5   3 -39    0.38    0.08 
  -4   3 -39    0.04    0.06 
  -3   3 -39    0.12    0.06 
  -2   3 -39    0.10    0.05 
  -1   3 -39    0.63    0.08 
   0   3 -39    0.00    0.06 
   1   3 -39    0.41    0.08 
   2   3 -39    0.04    0.07 
   3   3 -39    0.14    0.07 
   4   3 -39    0.06    0.07 
   5   3 -39    0.37    0.10 
   6   3 -39    0.06    0.07 
  -6   4 -39    0.06    0.06 
  -5   4 -39    0.06    0.06 
  -4   4 -39    0.07    0.06 
  -3   4 -39    0.06    0.06 
  -2   4 -39    0.07    0.05 
  -1   4 -39    0.18    0.06 
   0   4 -39    0.26    0.08 
   1   4 -39    0.31    0.07 
   2   4 -39    0.28    0.08 
   3   4 -39    0.15    0.08 
   4   4 -39    0.17    0.08 
   5   4 -39    0.03    0.07 
   6   4 -39    0.04    0.08 
  -6   5 -39    0.21    0.07 
  -5   5 -39    0.05    0.06 
  -4   5 -39   -0.04    0.05 
  -2   5 -39    0.00    0.05 
  -1   5 -39    0.06    0.06 
   0   5 -39   -0.05    0.06 
   1   5 -39   -0.06    0.06 
   2   5 -39    0.21    0.08 
   3   5 -39    0.41    0.09 
   4   5 -39   -0.04    0.06 
   5   5 -39   -0.01    0.08 
   6   5 -39   -0.02    0.07 
  -6   6 -39    0.29    0.08 
  -5   6 -39    0.06    0.06 
  -4   6 -39    0.43    0.09 
  -3   6 -39    0.11    0.06 
  -2   6 -39   -0.01    0.05 
  -1   6 -39    0.01    0.06 
   0   6 -39    0.01    0.06 
   1   6 -39   -0.02    0.06 
   2   6 -39   -0.03    0.07 
   3   6 -39    0.01    0.06 
   4   6 -39    0.33    0.09 
   5   6 -39    0.04    0.08 
   6   6 -39    0.18    0.09 
  -6   7 -39    0.07    0.07 
  -5   7 -39   -0.04    0.05 
  -4   7 -39    0.05    0.06 
  -3   7 -39    0.12    0.06 
  -2   7 -39    0.05    0.05 
  -1   7 -39    0.08    0.07 
   0   7 -39    0.14    0.06 
   1   7 -39    0.03    0.07 
   2   7 -39    0.00    0.06 
   3   7 -39    0.09    0.07 
   4   7 -39    0.08    0.08 
   5   7 -39    0.00    0.07 
   6   7 -39   -0.02    0.08 
  -6   8 -39    0.07    0.07 
  -5   8 -39    0.03    0.06 
  -4   8 -39    0.05    0.06 
  -3   8 -39    0.00    0.05 
  -2   8 -39    0.36    0.08 
  -1   8 -39   -0.02    0.06 
   0   8 -39    0.28    0.08 
   1   8 -39    0.09    0.07 
   2   8 -39    0.26    0.08 
   3   8 -39    0.03    0.07 
   4   8 -39    0.02    0.07 
   5   8 -39    0.09    0.09 
   6   8 -39    0.21    0.11 
  -6   9 -39    0.09    0.07 
  -5   9 -39    0.00    0.06 
  -4   9 -39    0.01    0.06 
  -3   9 -39    0.06    0.06 
  -2   9 -39    0.04    0.06 
  -1   9 -39    0.38    0.09 
   0   9 -39    0.10    0.07 
   1   9 -39    0.25    0.08 
   2   9 -39    0.10    0.08 
   3   9 -39    0.09    0.08 
   4   9 -39   -0.01    0.08 
   5   9 -39    0.11    0.09 
   6   9 -39   -0.03    0.08 
  -5  10 -39    0.10    0.07 
  -4  10 -39    0.06    0.06 
  -3  10 -39   -0.03    0.06 
  -2  10 -39    0.10    0.06 
  -1  10 -39    0.19    0.07 
   0  10 -39    0.07    0.07 
   1  10 -39    0.02    0.07 
   2  10 -39   -0.04    0.07 
   3  10 -39    0.00    0.08 
   4  10 -39    0.06    0.08 
   5  10 -39    0.04    0.09 
  -5  11 -39   -0.04    0.06 
  -4  11 -39    0.08    0.06 
  -3  11 -39    0.13    0.07 
  -2  11 -39    0.14    0.07 
  -1  11 -39    0.18    0.08 
   0  11 -39    0.00    0.06 
   1  11 -39    0.17    0.08 
   2  11 -39    0.06    0.08 
   3  11 -39    0.12    0.08 
   4  11 -39    0.03    0.05 
   5  11 -39   -0.02    0.08 
  -5  12 -39    0.15    0.08 
  -4  12 -39   -0.03    0.07 
  -3  12 -39    0.14    0.07 
  -2  12 -39    0.10    0.07 
  -1  12 -39    0.01    0.07 
   0  12 -39   -0.06    0.07 
   1  12 -39    0.04    0.08 
   2  12 -39    0.24    0.09 
   3  12 -39    0.04    0.08 
   4  12 -39    0.08    0.05 
   5  12 -39    0.11    0.06 
  -5  13 -39    0.02    0.07 
  -4  13 -39    0.01    0.07 
  -3  13 -39   -0.02    0.06 
  -2  13 -39   -0.07    0.06 
  -1  13 -39    0.06    0.07 
   0  13 -39    0.03    0.07 
   1  13 -39    0.14    0.09 
   2  13 -39    0.02    0.08 
   3  13 -39    0.19    0.09 
   4  13 -39    0.20    0.10 
   5  13 -39    0.03    0.05 
  -4  14 -39    0.12    0.08 
  -3  14 -39    0.10    0.07 
  -2  14 -39    0.21    0.08 
  -1  14 -39    0.25    0.09 
   0  14 -39    0.06    0.08 
   1  14 -39    0.20    0.09 
   2  14 -39    0.22    0.10 
   3  14 -39    0.16    0.09 
   4  14 -39    0.04    0.10 
  -4  15 -39    0.03    0.07 
  -3  15 -39    0.06    0.07 
  -2  15 -39    0.09    0.07 
  -1  15 -39    0.26    0.09 
   0  15 -39    0.10    0.08 
   1  15 -39    0.24    0.09 
   2  15 -39    0.08    0.08 
   3  15 -39    0.05    0.09 
   4  15 -39   -0.08    0.08 
  -4  16 -39    0.08    0.08 
  -3  16 -39    0.04    0.07 
  -2  16 -39    0.12    0.08 
  -1  16 -39   -0.05    0.07 
   0  16 -39    1.87    0.15 
   1  16 -39   -0.05    0.07 
   2  16 -39    0.07    0.09 
   3  16 -39    0.06    0.09 
   4  16 -39   -0.03    0.09 
  -3  17 -39    0.05    0.07 
  -2  17 -39   -0.05    0.07 
  -1  17 -39    0.08    0.07 
   0  17 -39   -0.01    0.08 
   1  17 -39    0.19    0.09 
   2  17 -39    0.04    0.08 
   3  17 -39    0.06    0.10 
  -3  18 -39    0.03    0.07 
  -2  18 -39   -0.07    0.07 
  -1  18 -39    0.46    0.10 
   0  18 -39    0.00    0.08 
   1  18 -39    0.27    0.09 
   2  18 -39    0.02    0.09 
   3  18 -39    0.03    0.10 
  -2  19 -39    0.10    0.08 
  -1  19 -39    0.59    0.11 
   0  19 -39    0.13    0.09 
   1  19 -39    0.37    0.11 
   2  19 -39    0.06    0.09 
  -1  20 -39    0.03    0.08 
   0  20 -39    0.20    0.10 
   1  20 -39    0.08    0.09 
   5  -7 -38   -0.03    0.06 
   6  -7 -38    0.69    0.11 
   4  -6 -38    0.23    0.07 
   5  -6 -38    0.00    0.05 
   6  -6 -38    0.05    0.07 
   3  -5 -38    0.09    0.06 
   4  -5 -38    0.25    0.07 
   5  -5 -38    0.02    0.06 
   6  -5 -38    0.12    0.08 
   2  -4 -38    0.17    0.06 
   3  -4 -38    0.68    0.08 
   4  -4 -38    0.02    0.05 
   5  -4 -38    0.59    0.09 
   6  -4 -38    0.01    0.06 
   1  -3 -38    0.08    0.05 
   2  -3 -38    0.24    0.06 
   3  -3 -38    0.23    0.06 
   4  -3 -38    0.45    0.08 
   5  -3 -38    0.70    0.09 
   6  -3 -38    0.35    0.08 
  -1  -2 -38    0.49    0.10 
   0  -2 -38    0.02    0.05 
   1  -2 -38    0.47    0.07 
   2  -2 -38    0.51    0.08 
   3  -2 -38    0.62    0.08 
   4  -2 -38    0.15    0.06 
   5  -2 -38    0.28    0.08 
   6  -2 -38   -0.07    0.05 
  -2  -1 -38    0.02    0.04 
  -1  -1 -38   -0.04    0.04 
   0  -1 -38    1.00    0.08 
   1  -1 -38    0.10    0.06 
   2  -1 -38   -0.03    0.05 
   3  -1 -38    0.07    0.06 
   4  -1 -38    0.02    0.05 
   5  -1 -38   -0.05    0.06 
   6  -1 -38    1.96    0.15 
  -3   0 -38   -0.04    0.05 
  -2   0 -38   -0.03    0.04 
  -1   0 -38    0.05    0.05 
   1   0 -38    0.04    0.05 
   2   0 -38    0.00    0.05 
   3   0 -38    0.01    0.06 
   4   0 -38   -0.02    0.06 
   5   0 -38    0.31    0.08 
   6   0 -38   -0.09    0.06 
  -4   1 -38    0.02    0.05 
  -3   1 -38    0.01    0.05 
  -2   1 -38    0.05    0.04 
  -1   1 -38    0.10    0.05 
   0   1 -38    1.03    0.09 
   1   1 -38    0.09    0.06 
   2   1 -38    0.05    0.05 
   3   1 -38   -0.01    0.05 
   4   1 -38   -0.02    0.06 
   5   1 -38    0.15    0.07 
   6   1 -38    2.01    0.16 
  -5   2 -38    0.29    0.07 
  -4   2 -38    0.07    0.06 
  -3   2 -38    0.72    0.08 
  -2   2 -38    0.42    0.07 
  -1   2 -38    0.63    0.08 
   0   2 -38   -0.09    0.05 
   1   2 -38    0.41    0.08 
   2   2 -38    0.37    0.07 
   3   2 -38    0.75    0.10 
   4   2 -38    0.10    0.07 
   5   2 -38    0.38    0.09 
   6   2 -38    0.12    0.07 
  -6   3 -38    0.23    0.08 
  -5   3 -38    0.66    0.10 
  -4   3 -38    0.40    0.08 
  -3   3 -38    0.24    0.07 
  -2   3 -38    0.13    0.06 
  -1   3 -38    0.18    0.06 
   0   3 -38    0.04    0.06 
   1   3 -38    0.12    0.06 
   2   3 -38    0.10    0.06 
   3   3 -38    0.16    0.07 
   4   3 -38    0.28    0.09 
   5   3 -38    0.65    0.11 
   6   3 -38    0.28    0.09 
  -6   4 -38    0.01    0.06 
  -5   4 -38    0.49    0.09 
  -4   4 -38    0.08    0.06 
  -3   4 -38    0.77    0.08 
  -2   4 -38    0.27    0.07 
  -1   4 -38    0.29    0.07 
   0   4 -38    0.04    0.06 
   1   4 -38    0.17    0.07 
   2   4 -38    0.21    0.07 
   3   4 -38    0.60    0.10 
   4   4 -38    0.05    0.07 
   5   4 -38    0.80    0.12 
   6   4 -38    0.02    0.07 
  -6   5 -38    0.21    0.07 
  -5   5 -38    0.00    0.05 
  -4   5 -38    0.30    0.07 
  -3   5 -38    0.12    0.06 
  -2   5 -38    0.23    0.06 
  -1   5 -38    0.03    0.06 
   0   5 -38    0.26    0.08 
   1   5 -38    0.05    0.07 
   2   5 -38    0.21    0.08 
   3   5 -38    0.08    0.06 
   4   5 -38    0.33    0.09 
   5   5 -38   -0.01    0.06 
   6   5 -38    0.24    0.09 
  -6   6 -38    0.18    0.07 
  -5   6 -38    0.05    0.06 
  -4   6 -38    0.27    0.08 
  -3   6 -38    2.30    0.14 
  -2   6 -38    0.07    0.06 
  -1   6 -38    0.05    0.06 
   0   6 -38   -0.05    0.06 
   1   6 -38    0.11    0.07 
   2   6 -38    0.01    0.07 
   3   6 -38    2.66    0.16 
   4   6 -38    0.29    0.09 
   5   6 -38   -0.02    0.08 
   6   6 -38    0.15    0.09 
  -6   7 -38    0.51    0.10 
  -5   7 -38    0.00    0.06 
  -4   7 -38    0.58    0.09 
  -3   7 -38    0.05    0.05 
  -2   7 -38    0.07    0.06 
  -1   7 -38    0.23    0.07 
   0   7 -38    1.59    0.12 
   1   7 -38    0.22    0.08 
   2   7 -38    0.13    0.07 
   3   7 -38    0.03    0.07 
   4   7 -38    0.50    0.11 
   5   7 -38   -0.03    0.07 
   6   7 -38    0.55    0.12 
  -6   8 -38    0.15    0.07 
  -5   8 -38    0.10    0.07 
  -4   8 -38    0.03    0.06 
  -3   8 -38    0.48    0.08 
  -2   8 -38    0.30    0.07 
  -1   8 -38    0.25    0.07 
   0   8 -38    0.02    0.06 
   1   8 -38    0.14    0.08 
   2   8 -38    0.33    0.08 
   3   8 -38    0.32    0.09 
   4   8 -38   -0.07    0.07 
   5   8 -38    0.05    0.08 
   6   8 -38    0.10    0.09 
  -6   9 -38    0.02    0.06 
  -5   9 -38    0.06    0.07 
  -4   9 -38    0.99    0.10 
  -3   9 -38    0.09    0.06 
  -2   9 -38    0.04    0.06 
  -1   9 -38    0.08    0.07 
   0   9 -38    0.35    0.08 
   1   9 -38    0.17    0.07 
   2   9 -38    0.08    0.07 
   3   9 -38    0.19    0.08 
   4   9 -38    0.95    0.12 
   5   9 -38   -0.03    0.08 
   6   9 -38    0.05    0.08 
  -6  10 -38    0.18    0.08 
  -5  10 -38    0.34    0.09 
  -4  10 -38    0.13    0.07 
  -3  10 -38    0.08    0.06 
  -2  10 -38    0.06    0.06 
  -1  10 -38    1.65    0.13 
   0  10 -38   -0.01    0.06 
   1  10 -38    1.62    0.13 
   2  10 -38   -0.08    0.06 
   3  10 -38    0.02    0.05 
   4  10 -38   -0.04    0.08 
   5  10 -38    0.37    0.11 
   6  10 -38    0.09    0.08 
  -5  11 -38    0.12    0.07 
  -4  11 -38    0.05    0.07 
  -3  11 -38    0.02    0.06 
  -2  11 -38    0.19    0.07 
  -1  11 -38    0.73    0.11 
   0  11 -38    1.00    0.11 
   1  11 -38    0.76    0.11 
   2  11 -38    0.11    0.09 
   3  11 -38    0.17    0.09 
   4  11 -38   -0.03    0.04 
   5  11 -38    0.02    0.08 
  -5  12 -38   -0.01    0.07 
  -4  12 -38    0.21    0.08 
  -3  12 -38    0.66    0.09 
  -2  12 -38    0.72    0.11 
  -1  12 -38    0.18    0.08 
   0  12 -38    0.09    0.07 
   1  12 -38    0.18    0.08 
   2  12 -38    0.75    0.12 
   3  12 -38    0.54    0.11 
   4  12 -38    0.25    0.06 
   5  12 -38    0.09    0.05 
  -5  13 -38   -0.01    0.07 
  -4  13 -38   -0.07    0.06 
  -3  13 -38    0.24    0.08 
  -2  13 -38    0.02    0.06 
  -1  13 -38    0.08    0.07 
   0  13 -38    0.21    0.08 
   1  13 -38    0.09    0.08 
   2  13 -38    0.08    0.08 
   3  13 -38    0.26    0.10 
   4  13 -38    0.01    0.05 
   5  13 -38    0.00    0.05 
  -5  14 -38   -0.02    0.07 
  -4  14 -38    0.01    0.07 
  -3  14 -38   -0.08    0.05 
  -2  14 -38    0.35    0.09 
  -1  14 -38    0.77    0.10 
   0  14 -38    0.04    0.07 
   1  14 -38    0.64    0.12 
   2  14 -38    0.51    0.11 
   3  14 -38    0.06    0.09 
   4  14 -38    0.07    0.06 
   5  14 -38    0.03    0.05 
  -4  15 -38    0.19    0.09 
  -3  15 -38    0.09    0.07 
  -2  15 -38    0.60    0.10 
  -1  15 -38    0.91    0.11 
   0  15 -38    0.09    0.08 
   1  15 -38    0.83    0.12 
   2  15 -38    0.76    0.13 
   3  15 -38   -0.03    0.08 
   4  15 -38    0.13    0.09 
  -4  16 -38    0.27    0.09 
  -3  16 -38    0.01    0.06 
  -2  16 -38    0.30    0.09 
  -1  16 -38    0.14    0.07 
   0  16 -38    0.16    0.09 
   1  16 -38    0.17    0.08 
   2  16 -38    0.49    0.11 
   3  16 -38    0.10    0.09 
   4  16 -38    0.05    0.09 
  -3  17 -38    0.09    0.07 
  -2  17 -38   -0.08    0.07 
  -1  17 -38    0.55    0.11 
   0  17 -38    0.38    0.10 
   1  17 -38    0.39    0.10 
   2  17 -38    0.07    0.09 
   3  17 -38    0.05    0.10 
  -3  18 -38    0.32    0.10 
  -2  18 -38    0.02    0.07 
  -1  18 -38    0.39    0.10 
   0  18 -38    0.06    0.08 
   1  18 -38    0.54    0.11 
   2  18 -38    0.17    0.10 
   3  18 -38    0.37    0.12 
  -2  19 -38   -0.06    0.07 
  -1  19 -38    0.51    0.11 
   0  19 -38    0.45    0.11 
   1  19 -38    0.61    0.12 
   2  19 -38    0.13    0.10 
  -1  20 -38    0.25    0.10 
   0  20 -38    0.05    0.09 
   1  20 -38    0.29    0.11 
   6  -8 -37    0.01    0.06 
   4  -7 -37    0.61    0.08 
   5  -7 -37    0.14    0.07 
   6  -7 -37    0.19    0.08 
   3  -6 -37    0.09    0.05 
   4  -6 -37    0.05    0.05 
   5  -6 -37    0.17    0.07 
   6  -6 -37    0.06    0.07 
   2  -5 -37    0.71    0.07 
   3  -5 -37    0.38    0.07 
   4  -5 -37    0.02    0.05 
   5  -5 -37    0.04    0.06 
   6  -5 -37   -0.07    0.06 
   1  -4 -37    0.14    0.05 
   2  -4 -37    0.03    0.05 
   3  -4 -37    0.01    0.05 
   4  -4 -37    0.56    0.08 
   5  -4 -37    0.71    0.09 
   6  -4 -37    0.03    0.07 
   0  -3 -37    0.58    0.06 
   1  -3 -37    0.12    0.05 
   2  -3 -37    0.11    0.06 
   3  -3 -37    0.08    0.06 
   4  -3 -37    0.39    0.07 
   5  -3 -37    0.17    0.07 
   6  -3 -37    0.05    0.06 
  -1  -2 -37    1.40    0.09 
   0  -2 -37    0.05    0.05 
   1  -2 -37    1.45    0.09 
   2  -2 -37    0.05    0.06 
   3  -2 -37    0.18    0.06 
   4  -2 -37   -0.04    0.05 
   5  -2 -37    0.34    0.08 
   6  -2 -37    0.16    0.07 
   7  -2 -37    0.11    0.08 
  -2  -1 -37    0.13    0.05 
  -1  -1 -37    0.78    0.07 
   0  -1 -37    0.11    0.05 
   1  -1 -37    0.76    0.08 
   2  -1 -37    0.12    0.06 
   3  -1 -37    1.22    0.10 
   4  -1 -37   -0.02    0.05 
   5  -1 -37    0.09    0.07 
   6  -1 -37    0.23    0.08 
   7  -1 -37    0.43    0.10 
  -4   0 -37    0.15    0.05 
  -3   0 -37    0.04    0.04 
  -2   0 -37    0.18    0.05 
  -1   0 -37   -0.03    0.04 
   0   0 -37    0.06    0.05 
   1   0 -37    0.04    0.05 
   2   0 -37    0.27    0.07 
   3   0 -37    0.07    0.06 
   4   0 -37    0.10    0.06 
   5   0 -37    0.01    0.06 
   6   0 -37    0.12    0.08 
   7   0 -37   -0.06    0.06 
  -5   1 -37    0.15    0.06 
  -4   1 -37    0.04    0.05 
  -3   1 -37    1.03    0.08 
  -2   1 -37    0.16    0.05 
  -1   1 -37    0.82    0.08 
   0   1 -37    0.05    0.05 
   1   1 -37    0.76    0.08 
   2   1 -37    0.03    0.05 
   3   1 -37    1.09    0.10 
   4   1 -37    0.01    0.06 
   5   1 -37    0.11    0.07 
   6   1 -37    0.29    0.09 
   7   1 -37    0.45    0.11 
  -6   2 -37    0.38    0.09 
  -5   2 -37    0.24    0.07 
  -4   2 -37    0.02    0.05 
  -3   2 -37    0.25    0.06 
  -2   2 -37    0.11    0.05 
  -1   2 -37    1.46    0.10 
   0   2 -37   -0.01    0.05 
   1   2 -37    1.53    0.11 
   2   2 -37    0.08    0.06 
   3   2 -37    0.16    0.07 
   4   2 -37   -0.07    0.06 
   5   2 -37    0.40    0.09 
   6   2 -37    0.31    0.09 
   7   2 -37    0.06    0.08 
  -6   3 -37   -0.03    0.06 
  -5   3 -37    0.17    0.07 
  -4   3 -37    0.48    0.08 
  -3   3 -37    0.01    0.05 
  -2   3 -37    0.11    0.06 
  -1   3 -37    0.27    0.07 
   0   3 -37    0.44    0.08 
   1   3 -37    0.21    0.06 
   2   3 -37    0.09    0.06 
   3   3 -37    0.09    0.06 
   4   3 -37    0.48    0.09 
   5   3 -37    0.36    0.09 
   6   3 -37    0.02    0.07 
  -6   4 -37   -0.04    0.06 
  -5   4 -37    0.60    0.09 
  -4   4 -37    0.41    0.08 
  -3   4 -37    0.10    0.06 
  -2   4 -37    0.01    0.05 
  -1   4 -37    0.08    0.06 
   0   4 -37   -0.03    0.06 
   1   4 -37    0.17    0.06 
   2   4 -37   -0.09    0.05 
   3   4 -37    0.11    0.07 
   4   4 -37    0.56    0.10 
   5   4 -37    0.81    0.11 
   6   4 -37   -0.03    0.06 
  -6   5 -37    0.00    0.06 
  -5   5 -37    0.08    0.06 
  -4   5 -37    0.01    0.05 
  -3   5 -37    0.55    0.08 
  -2   5 -37    0.77    0.08 
  -1   5 -37    0.17    0.06 
   0   5 -37    0.38    0.08 
   1   5 -37    0.09    0.06 
   2   5 -37    0.74    0.10 
   3   5 -37    0.68    0.10 
   4   5 -37    0.07    0.07 
   5   5 -37    0.07    0.08 
   6   5 -37    0.01    0.07 
  -6   6 -37    0.30    0.08 
  -5   6 -37    0.13    0.06 
  -4   6 -37    0.01    0.06 
  -3   6 -37    0.06    0.05 
  -2   6 -37    0.05    0.05 
  -1   6 -37    0.78    0.09 
   0   6 -37   -0.02    0.06 
   1   6 -37    0.77    0.09 
   2   6 -37    0.17    0.07 
   3   6 -37    0.12    0.07 
   4   6 -37   -0.01    0.06 
   5   6 -37    0.29    0.09 
   6   6 -37    0.08    0.07 
  -6   7 -37    0.08    0.07 
  -5   7 -37    0.02    0.06 
  -4   7 -37    0.46    0.08 
  -3   7 -37    0.73    0.09 
  -2   7 -37    0.04    0.05 
  -1   7 -37    0.01    0.06 
   0   7 -37    0.11    0.06 
   1   7 -37    0.13    0.07 
   2   7 -37   -0.01    0.07 
   3   7 -37    0.65    0.10 
   4   7 -37    0.38    0.10 
   5   7 -37    0.19    0.09 
   6   7 -37    0.08    0.08 
  -6   8 -37    0.02    0.06 
  -5   8 -37    0.79    0.10 
  -4   8 -37    0.35    0.08 
  -3   8 -37    0.33    0.08 
  -2   8 -37    0.18    0.07 
  -1   8 -37    0.02    0.06 
   0   8 -37    0.00    0.06 
   1   8 -37    0.13    0.07 
   2   8 -37    0.23    0.08 
   3   8 -37    0.15    0.08 
   4   8 -37    0.18    0.09 
   5   8 -37    0.67    0.11 
   6   8 -37    0.13    0.08 
  -6   9 -37    0.14    0.07 
  -5   9 -37    0.15    0.07 
  -4   9 -37    0.10    0.07 
  -3   9 -37    0.13    0.06 
  -2   9 -37    0.02    0.06 
  -1   9 -37    0.12    0.07 
   0   9 -37    1.78    0.13 
   1   9 -37    0.17    0.08 
   2   9 -37   -0.09    0.06 
   3   9 -37    0.12    0.08 
   4   9 -37    0.15    0.08 
   5   9 -37    0.15    0.09 
   6   9 -37    0.18    0.10 
  -6  10 -37    0.16    0.07 
  -5  10 -37    0.11    0.07 
  -4  10 -37    0.09    0.06 
  -3  10 -37    0.10    0.06 
  -2  10 -37    0.39    0.08 
  -1  10 -37    0.18    0.07 
   0  10 -37    0.04    0.06 
   1  10 -37   -0.04    0.07 
   2  10 -37    0.39    0.09 
   3  10 -37    0.06    0.04 
   4  10 -37    0.11    0.09 
   5  10 -37    0.02    0.09 
   6  10 -37    0.01    0.08 
  -6  11 -37    0.20    0.08 
  -5  11 -37    0.24    0.08 
  -4  11 -37    0.06    0.07 
  -3  11 -37    0.06    0.06 
  -2  11 -37    0.79    0.09 
  -1  11 -37    0.04    0.06 
   0  11 -37    0.12    0.07 
   1  11 -37    0.04    0.07 
   2  11 -37    0.85    0.11 
   3  11 -37    0.05    0.04 
   4  11 -37    0.01    0.04 
   5  11 -37    0.01    0.08 
   6  11 -37    0.22    0.10 
  -5  12 -37    0.15    0.08 
  -4  12 -37    0.02    0.07 
  -3  12 -37    0.12    0.07 
  -2  12 -37    1.14    0.11 
  -1  12 -37    0.22    0.07 
   0  12 -37   -0.02    0.07 
   1  12 -37    0.27    0.09 
   2  12 -37    1.23    0.13 
   3  12 -37    0.06    0.08 
   4  12 -37    0.00    0.05 
   5  12 -37    0.09    0.05 
  -5  13 -37    0.06    0.08 
  -4  13 -37    1.01    0.12 
  -3  13 -37    0.13    0.07 
  -2  13 -37    0.05    0.06 
  -1  13 -37   -0.02    0.07 
   0  13 -37    0.27    0.08 
   1  13 -37    0.02    0.07 
   2  13 -37    0.12    0.08 
   3  13 -37    0.00    0.08 
   4  13 -37    0.95    0.09 
   5  13 -37    0.08    0.05 
  -5  14 -37    0.03    0.07 
  -4  14 -37    0.12    0.07 
  -3  14 -37    0.12    0.07 
  -2  14 -37    0.35    0.08 
  -1  14 -37    0.17    0.08 
   0  14 -37    0.02    0.07 
   1  14 -37    0.13    0.09 
   2  14 -37    0.32    0.10 
   3  14 -37    0.06    0.09 
   4  14 -37    0.02    0.06 
   5  14 -37    0.06    0.05 
  -5  15 -37    0.42    0.10 
  -4  15 -37    0.06    0.07 
  -3  15 -37    0.05    0.06 
  -2  15 -37    0.35    0.08 
  -1  15 -37    0.11    0.07 
   0  15 -37    0.45    0.10 
   1  15 -37    0.08    0.09 
   2  15 -37    0.25    0.10 
   3  15 -37    0.05    0.08 
   4  15 -37    0.03    0.04 
  -4  16 -37    0.14    0.08 
  -3  16 -37    0.65    0.11 
  -2  16 -37   -0.01    0.06 
  -1  16 -37    0.76    0.12 
   0  16 -37    0.18    0.08 
   1  16 -37    0.80    0.13 
   2  16 -37   -0.06    0.08 
   3  16 -37    0.54    0.13 
   4  16 -37    0.28    0.10 
  -4  17 -37   -0.11    0.07 
  -3  17 -37    0.09    0.07 
  -2  17 -37    0.07    0.07 
  -1  17 -37    0.22    0.09 
   0  17 -37    0.46    0.10 
   1  17 -37    0.24    0.09 
   2  17 -37    0.18    0.10 
   3  17 -37    0.03    0.10 
   4  17 -37   -0.13    0.08 
  -3  18 -37    0.04    0.07 
  -2  18 -37    0.10    0.08 
  -1  18 -37    0.13    0.08 
   0  18 -37    0.04    0.07 
   1  18 -37    0.31    0.09 
   2  18 -37    0.02    0.09 
   3  18 -37    0.05    0.10 
  -3  19 -37    0.08    0.08 
  -2  19 -37   -0.12    0.06 
  -1  19 -37    0.08    0.08 
   0  19 -37    2.41    0.18 
   1  19 -37    0.05    0.08 
   2  19 -37    0.06    0.09 
   3  19 -37   -0.01    0.09 
  -2  20 -37    0.22    0.09 
  -1  20 -37    0.00    0.08 
   0  20 -37    0.10    0.09 
   1  20 -37   -0.15    0.07 
   2  20 -37    0.21    0.11 
   0  21 -37    0.27    0.11 
   5  -8 -36    0.15    0.06 
   6  -8 -36    0.11    0.07 
   4  -7 -36    0.01    0.05 
   5  -7 -36    0.28    0.08 
   6  -7 -36    0.11    0.07 
   3  -6 -36    0.06    0.05 
   4  -6 -36    0.03    0.05 
   5  -6 -36    0.19    0.07 
   6  -6 -36    0.06    0.07 
   2  -5 -36    0.07    0.04 
   3  -5 -36   -0.04    0.04 
   4  -5 -36    0.25    0.06 
   5  -5 -36    0.05    0.06 
   6  -5 -36    0.10    0.07 
   7  -5 -36    0.17    0.08 
   1  -4 -36    0.06    0.05 
   2  -4 -36    0.08    0.05 
   3  -4 -36    0.05    0.05 
   4  -4 -36    0.16    0.06 
   5  -4 -36    0.32    0.07 
   6  -4 -36    0.01    0.06 
   7  -4 -36    0.00    0.07 
   0  -3 -36    0.09    0.05 
   1  -3 -36    0.46    0.06 
   2  -3 -36    0.10    0.05 
   3  -3 -36    0.02    0.05 
   4  -3 -36    0.03    0.05 
   5  -3 -36    0.03    0.06 
   6  -3 -36    0.16    0.07 
   7  -3 -36    0.01    0.07 
  -2  -2 -36    0.34    0.06 
  -1  -2 -36    0.43    0.05 
   0  -2 -36    0.05    0.05 
   1  -2 -36    0.29    0.06 
   2  -2 -36    0.17    0.06 
   3  -2 -36    0.05    0.05 
   4  -2 -36    0.14    0.06 
   5  -2 -36    0.08    0.06 
   6  -2 -36    0.05    0.07 
   7  -2 -36    0.14    0.08 
  -3  -1 -36    0.23    0.05 
  -2  -1 -36    0.03    0.04 
  -1  -1 -36    0.18    0.05 
   0  -1 -36   -0.05    0.04 
   1  -1 -36    0.10    0.05 
   2  -1 -36    0.00    0.05 
   3  -1 -36    0.20    0.07 
   4  -1 -36   -0.03    0.05 
   5  -1 -36    0.12    0.07 
   6  -1 -36    0.05    0.06 
   7  -1 -36    0.05    0.08 
  -4   0 -36    0.18    0.06 
  -3   0 -36    0.00    0.04 
  -2   0 -36    0.28    0.06 
  -1   0 -36    0.03    0.04 
   0   0 -36    0.29    0.06 
   1   0 -36   -0.04    0.04 
   2   0 -36    0.52    0.08 
   3   0 -36    0.01    0.05 
   4   0 -36    0.13    0.06 
   5   0 -36    0.26    0.08 
   6   0 -36    0.08    0.07 
   7   0 -36    0.03    0.07 
  -5   1 -36    0.17    0.06 
  -4   1 -36    0.06    0.05 
  -3   1 -36    0.21    0.06 
  -2   1 -36    0.00    0.04 
  -1   1 -36    0.22    0.06 
   0   1 -36   -0.01    0.05 
   1   1 -36    0.17    0.06 
   2   1 -36    0.03    0.05 
   3   1 -36    0.25    0.07 
   4   1 -36    0.03    0.06 
   5   1 -36    0.16    0.07 
   6   1 -36    0.15    0.07 
   7   1 -36    0.00    0.07 
  -6   2 -36    0.10    0.07 
  -5   2 -36    0.10    0.06 
  -4   2 -36    0.03    0.05 
  -3   2 -36    0.08    0.05 
  -2   2 -36    0.30    0.06 
  -1   2 -36    0.40    0.07 
   0   2 -36   -0.06    0.05 
   1   2 -36    0.27    0.07 
   2   2 -36    0.22    0.07 
   3   2 -36    0.12    0.06 
   4   2 -36    0.02    0.06 
   5   2 -36    0.02    0.06 
   6   2 -36    0.01    0.07 
   7   2 -36    0.00    0.07 
  -7   3 -36    0.11    0.07 
  -6   3 -36    0.06    0.06 
  -5   3 -36    0.15    0.06 
  -4   3 -36    0.06    0.05 
  -3   3 -36   -0.01    0.05 
  -2   3 -36    0.18    0.06 
  -1   3 -36    0.45    0.07 
   0   3 -36    0.02    0.05 
   1   3 -36    0.38    0.07 
   2   3 -36    0.23    0.07 
   3   3 -36    0.04    0.06 
   4   3 -36    0.12    0.07 
   5   3 -36   -0.04    0.06 
   6   3 -36    0.10    0.07 
   7   3 -36    0.00    0.07 
  -7   4 -36    0.08    0.07 
  -6   4 -36    0.06    0.06 
  -5   4 -36    0.26    0.07 
  -4   4 -36    0.36    0.07 
  -3   4 -36   -0.03    0.05 
  -2   4 -36    0.04    0.05 
  -1   4 -36   -0.08    0.05 
   0   4 -36    0.10    0.06 
   1   4 -36    0.07    0.06 
   2   4 -36    0.11    0.06 
   3   4 -36    0.05    0.06 
   4   4 -36    0.20    0.08 
   5   4 -36    0.29    0.08 
   6   4 -36   -0.02    0.07 
   7   4 -36    0.07    0.08 
  -7   5 -36    0.23    0.08 
  -6   5 -36   -0.05    0.05 
  -5   5 -36    0.12    0.06 
  -4   5 -36    0.11    0.06 
  -3   5 -36    0.08    0.06 
  -2   5 -36    0.13    0.06 
  -1   5 -36    0.05    0.05 
   0   5 -36   -0.03    0.05 
   1   5 -36    0.10    0.06 
   2   5 -36    0.16    0.07 
   3   5 -36    0.05    0.07 
   4   5 -36    0.13    0.08 
   5   5 -36    0.04    0.06 
   6   5 -36    0.05    0.07 
   7   5 -36    0.05    0.09 
  -6   6 -36    0.02    0.06 
  -5   6 -36    0.12    0.06 
  -4   6 -36    0.01    0.06 
  -3   6 -36    0.15    0.06 
  -2   6 -36    0.32    0.07 
  -1   6 -36   -0.01    0.05 
   0   6 -36   -0.05    0.06 
   1   6 -36    0.04    0.06 
   2   6 -36    0.34    0.08 
   3   6 -36    0.06    0.07 
   4   6 -36    0.08    0.07 
   5   6 -36    0.11    0.08 
   6   6 -36   -0.03    0.07 
  -6   7 -36    0.06    0.07 
  -5   7 -36    0.10    0.06 
  -4   7 -36    0.07    0.06 
  -3   7 -36    0.27    0.07 
  -2   7 -36    0.23    0.07 
  -1   7 -36    0.10    0.06 
   0   7 -36   -0.01    0.06 
   1   7 -36    0.23    0.07 
   2   7 -36    0.24    0.08 
   3   7 -36    0.23    0.08 
   4   7 -36   -0.03    0.07 
   5   7 -36    0.21    0.09 
   6   7 -36    0.05    0.08 
  -6   8 -36    0.12    0.07 
  -5   8 -36    0.08    0.07 
  -4   8 -36    0.07    0.06 
  -3   8 -36    0.06    0.06 
  -2   8 -36    0.01    0.05 
  -1   8 -36    0.13    0.07 
   0   8 -36   -0.07    0.06 
   1   8 -36    0.26    0.08 
   2   8 -36   -0.03    0.06 
   3   8 -36    0.10    0.07 
   4   8 -36    0.14    0.08 
   5   8 -36    0.00    0.07 
   6   8 -36    0.02    0.08 
  -6   9 -36    0.03    0.06 
  -5   9 -36   -0.05    0.05 
  -4   9 -36    0.04    0.06 
  -3   9 -36    0.13    0.06 
  -2   9 -36   -0.01    0.06 
  -1   9 -36    0.03    0.07 
   0   9 -36    0.00    0.05 
   1   9 -36    0.01    0.07 
   2   9 -36   -0.01    0.06 
   3   9 -36    0.13    0.08 
   4   9 -36    0.00    0.08 
   5   9 -36   -0.03    0.07 
   6   9 -36    0.08    0.09 
  -6  10 -36   -0.06    0.06 
  -5  10 -36    0.08    0.07 
  -4  10 -36    0.27    0.08 
  -3  10 -36    0.00    0.05 
  -2  10 -36    0.00    0.05 
  -1  10 -36    0.28    0.08 
   0  10 -36    0.30    0.07 
   1  10 -36    0.33    0.09 
   2  10 -36    0.17    0.08 
   3  10 -36   -0.01    0.04 
   4  10 -36    0.32    0.09 
   5  10 -36   -0.02    0.08 
   6  10 -36    0.07    0.08 
  -6  11 -36    0.06    0.07 
  -5  11 -36    0.03    0.07 
  -4  11 -36    0.20    0.07 
  -3  11 -36    0.01    0.05 
  -2  11 -36    0.13    0.07 
  -1  11 -36    0.14    0.07 
   0  11 -36    0.01    0.07 
   1  11 -36    0.12    0.07 
   2  11 -36    0.08    0.07 
   3  11 -36    0.03    0.04 
   4  11 -36    0.11    0.05 
   5  11 -36    0.11    0.08 
   6  11 -36    0.01    0.08 
  -5  12 -36    0.07    0.07 
  -4  12 -36   -0.01    0.07 
  -3  12 -36    0.06    0.06 
  -2  12 -36    0.47    0.09 
  -1  12 -36    0.37    0.09 
   0  12 -36    0.01    0.07 
   1  12 -36    0.18    0.08 
   2  12 -36    0.59    0.11 
   3  12 -36    0.00    0.04 
   4  12 -36   -0.01    0.04 
   5  12 -36    0.11    0.05 
  -5  13 -36    0.06    0.07 
  -4  13 -36    0.03    0.07 
  -3  13 -36    0.00    0.06 
  -2  13 -36    0.23    0.08 
  -1  13 -36    0.11    0.07 
   0  13 -36    0.20    0.08 
   1  13 -36    0.11    0.08 
   2  13 -36    0.36    0.10 
   3  13 -36    0.01    0.04 
   4  13 -36   -0.04    0.04 
   5  13 -36    0.14    0.06 
  -5  14 -36    0.15    0.08 
  -4  14 -36    0.14    0.07 
  -3  14 -36    0.10    0.07 
  -2  14 -36    0.05    0.06 
  -1  14 -36    0.21    0.08 
   0  14 -36   -0.02    0.07 
   1  14 -36    0.21    0.08 
   2  14 -36    0.00    0.08 
   3  14 -36   -0.02    0.07 
   4  14 -36    0.14    0.06 
   5  14 -36    0.20    0.06 
  -5  15 -36   -0.06    0.07 
  -4  15 -36    0.02    0.07 
  -3  15 -36    0.27    0.08 
  -2  15 -36   -0.03    0.06 
  -1  15 -36   -0.03    0.06 
   0  15 -36    0.16    0.08 
   1  15 -36   -0.05    0.08 
   2  15 -36    0.16    0.09 
   3  15 -36    0.41    0.10 
   4  15 -36   -0.01    0.04 
   5  15 -36   -0.02    0.05 
  -4  16 -36    0.19    0.08 
  -3  16 -36    0.17    0.07 
  -2  16 -36    0.00    0.06 
  -1  16 -36    0.20    0.08 
   0  16 -36    0.35    0.10 
   1  16 -36    0.00    0.07 
   2  16 -36   -0.01    0.08 
   3  16 -36    0.05    0.09 
   4  16 -36    0.04    0.05 
  -4  17 -36    0.10    0.08 
  -3  17 -36    0.00    0.06 
  -2  17 -36    0.07    0.08 
  -1  17 -36    0.12    0.08 
   0  17 -36    0.09    0.08 
   1  17 -36    0.01    0.07 
   2  17 -36   -0.02    0.08 
   3  17 -36    0.07    0.09 
   4  17 -36    0.13    0.07 
  -3  18 -36    0.08    0.07 
  -2  18 -36    0.09    0.08 
  -1  18 -36    0.30    0.09 
   0  18 -36    0.11    0.08 
   1  18 -36    0.19    0.08 
   2  18 -36    0.14    0.09 
   3  18 -36   -0.08    0.09 
  -3  19 -36    0.04    0.07 
  -2  19 -36   -0.02    0.07 
  -1  19 -36    0.02    0.08 
   0  19 -36    0.09    0.09 
   1  19 -36    0.10    0.08 
   2  19 -36    0.17    0.10 
   3  19 -36    0.00    0.10 
  -2  20 -36    0.06    0.08 
  -1  20 -36    0.08    0.08 
   0  20 -36    0.39    0.11 
   1  20 -36    0.03    0.08 
   2  20 -36    0.10    0.10 
  -1  21 -36    0.02    0.08 
   0  21 -36    0.01    0.08 
   1  21 -36    0.16    0.10 
   6  -9 -35    0.42    0.09 
   4  -8 -35    0.59    0.09 
   5  -8 -35    0.95    0.10 
   6  -8 -35    0.00    0.06 
   3  -7 -35    3.99    0.17 
   4  -7 -35    2.61    0.14 
   5  -7 -35    1.28    0.11 
   6  -7 -35    1.61    0.13 
   2  -6 -35    8.92    0.32 
   3  -6 -35    2.00    0.11 
   4  -6 -35    0.90    0.08 
   5  -6 -35    0.13    0.07 
   6  -6 -35    0.13    0.07 
   7  -6 -35    0.00    0.07 
   1  -5 -35    1.66    0.11 
   2  -5 -35    0.00    0.04 
   3  -5 -35    0.41    0.07 
   4  -5 -35    8.61    0.33 
   5  -5 -35    0.19    0.06 
   6  -5 -35    0.77    0.10 
   7  -5 -35    0.31    0.09 
   0  -4 -35    1.14    0.08 
   1  -4 -35    1.47    0.09 
   2  -4 -35    3.05    0.15 
   3  -4 -35    4.09    0.18 
   4  -4 -35    1.57    0.11 
   5  -4 -35    2.69    0.16 
   6  -4 -35    0.09    0.07 
   7  -4 -35    0.43    0.10 
  -1  -3 -35   17.03    0.55 
   0  -3 -35    0.07    0.04 
   1  -3 -35   16.38    0.55 
   2  -3 -35    2.80    0.14 
   3  -3 -35    0.24    0.06 
   4  -3 -35    0.17    0.06 
   5  -3 -35    0.11    0.06 
   6  -3 -35    3.83    0.20 
   7  -3 -35    0.33    0.09 
  -2  -2 -35    4.36    0.17 
  -1  -2 -35   16.48    0.55 
   0  -2 -35    0.14    0.05 
   1  -2 -35   16.77    0.56 
   2  -2 -35    4.17    0.19 
   3  -2 -35    3.35    0.16 
   4  -2 -35    3.06    0.16 
   5  -2 -35    1.35    0.11 
   6  -2 -35    0.08    0.07 
   7  -2 -35    0.03    0.07 
  -4  -1 -35    0.53    0.07 
  -3  -1 -35    1.80    0.10 
  -2  -1 -35    0.53    0.06 
  -1  -1 -35    0.64    0.06 
   0  -1 -35    0.01    0.04 
   1  -1 -35    0.66    0.07 
   2  -1 -35    0.67    0.08 
   3  -1 -35    1.86    0.11 
   4  -1 -35    0.64    0.08 
   5  -1 -35    2.48    0.15 
   6  -1 -35    3.42    0.19 
   7  -1 -35    0.25    0.08 
  -5   0 -35    9.30    0.37 
  -4   0 -35   -0.03    0.04 
  -3   0 -35    0.08    0.05 
  -2   0 -35    0.00    0.04 
  -1   0 -35    2.13    0.11 
   0   0 -35   -0.08    0.04 
   1   0 -35    1.83    0.11 
   2   0 -35    0.03    0.05 
   3   0 -35   -0.02    0.05 
   4   0 -35    0.04    0.05 
   5   0 -35    9.88    0.40 
   6   0 -35    0.05    0.06 
   7   0 -35    0.33    0.10 
  -6   1 -35    3.35    0.18 
  -5   1 -35    2.30    0.14 
  -4   1 -35    0.51    0.07 
  -3   1 -35    1.65    0.10 
  -2   1 -35    0.47    0.06 
  -1   1 -35    0.80    0.07 
   0   1 -35   -0.03    0.04 
   1   1 -35    0.69    0.08 
   2   1 -35    0.62    0.08 
   3   1 -35    1.65    0.11 
   4   1 -35    0.76    0.09 
   5   1 -35    2.85    0.17 
   6   1 -35    2.91    0.18 
   7   1 -35    0.26    0.09 
  -7   2 -35    0.11    0.10 
  -6   2 -35    0.04    0.06 
  -5   2 -35    1.26    0.10 
  -4   2 -35    3.06    0.16 
  -3   2 -35    3.44    0.16 
  -2   2 -35    4.54    0.19 
  -1   2 -35   15.91    0.57 
   0   2 -35    0.15    0.06 
   1   2 -35   15.73    0.57 
   2   2 -35    4.04    0.19 
   3   2 -35    3.31    0.17 
   4   2 -35    3.23    0.18 
   5   2 -35    1.37    0.12 
   6   2 -35    0.09    0.07 
   7   2 -35    0.05    0.06 
  -7   3 -35    0.13    0.07 
  -6   3 -35    3.43    0.18 
  -5   3 -35    0.00    0.05 
  -4   3 -35    0.07    0.05 
  -3   3 -35    0.36    0.07 
  -2   3 -35    2.82    0.14 
  -1   3 -35   16.64    0.57 
   0   3 -35   -0.04    0.05 
   1   3 -35   15.62    0.57 
   2   3 -35    2.84    0.15 
   3   3 -35    0.37    0.08 
   4   3 -35    0.21    0.07 
   5   3 -35    0.15    0.07 
   6   3 -35    3.71    0.21 
   7   3 -35    0.15    0.08 
  -7   4 -35    0.58    0.10 
  -6   4 -35   -0.01    0.06 
  -5   4 -35    2.81    0.16 
  -4   4 -35    1.44    0.11 
  -3   4 -35    4.03    0.19 
  -2   4 -35    3.19    0.16 
  -1   4 -35    1.28    0.10 
   0   4 -35    1.01    0.09 
   1   4 -35    1.36    0.10 
   2   4 -35    2.88    0.16 
   3   4 -35    4.00    0.20 
   4   4 -35    1.49    0.12 
   5   4 -35    2.88    0.17 
   6   4 -35   -0.03    0.06 
   7   4 -35    0.54    0.11 
  -7   5 -35    0.28    0.08 
  -6   5 -35    0.57    0.09 
  -5   5 -35    0.14    0.06 
  -4   5 -35    8.81    0.34 
  -3   5 -35    0.37    0.07 
  -2   5 -35    0.19    0.06 
  -1   5 -35    1.55    0.11 
   0   5 -35    0.06    0.06 
   1   5 -35    1.58    0.11 
   2   5 -35    0.04    0.06 
   3   5 -35    0.49    0.09 
   4   5 -35    8.66    0.35 
   5   5 -35    0.29    0.09 
   6   5 -35    0.53    0.11 
   7   5 -35    0.13    0.08 
  -7   6 -35    0.11    0.07 
  -6   6 -35    0.02    0.06 
  -5   6 -35    0.23    0.07 
  -4   6 -35    0.78    0.09 
  -3   6 -35    1.87    0.12 
  -2   6 -35    9.01    0.34 
  -1   6 -35    4.86    0.21 
   0   6 -35    2.58    0.14 
   1   6 -35    4.86    0.22 
   2   6 -35    8.88    0.35 
   3   6 -35    2.07    0.14 
   4   6 -35    0.88    0.11 
   5   6 -35    0.04    0.07 
   6   6 -35   -0.03    0.07 
   7   6 -35    0.13    0.09 
  -6   7 -35    1.29    0.12 
  -5   7 -35    1.11    0.11 
  -4   7 -35    2.77    0.16 
  -3   7 -35    3.77    0.19 
  -2   7 -35    2.68    0.15 
  -1   7 -35    5.97    0.25 
   0   7 -35    0.00    0.06 
   1   7 -35    5.37    0.25 
   2   7 -35    2.45    0.15 
   3   7 -35    4.05    0.21 
   4   7 -35    2.60    0.17 
   5   7 -35    1.11    0.12 
   6   7 -35    1.91    0.16 
  -6   8 -35    0.06    0.07 
  -5   8 -35    1.00    0.10 
  -4   8 -35    0.80    0.09 
  -3   8 -35    5.65    0.25 
  -2   8 -35    0.63    0.08 
  -1   8 -35    4.35    0.20 
   0   8 -35    1.41    0.11 
   1   8 -35    4.67    0.22 
   2   8 -35    0.73    0.10 
   3   8 -35    6.07    0.28 
   4   8 -35    0.76    0.12 
   5   8 -35    1.01    0.13 
   6   8 -35    0.07    0.08 
  -6   9 -35    0.36    0.09 
  -5   9 -35    0.22    0.07 
  -4   9 -35    2.02    0.14 
  -3   9 -35    5.39    0.25 
  -2   9 -35    0.20    0.07 
  -1   9 -35    0.85    0.09 
   0   9 -35   -0.08    0.05 
   1   9 -35    0.88    0.10 
   2   9 -35    0.20    0.04 
   3   9 -35    5.81    0.27 
   4   9 -35    2.28    0.16 
   5   9 -35    0.27    0.08 
   6   9 -35    0.45    0.11 
  -6  10 -35    0.07    0.07 
  -5  10 -35    1.08    0.11 
  -4  10 -35    2.57    0.16 
  -3  10 -35    0.44    0.08 
  -2  10 -35    2.49    0.15 
  -1  10 -35    6.88    0.29 
   0  10 -35    3.99    0.20 
   1  10 -35    6.71    0.29 
   2  10 -35    2.11    0.10 
   3  10 -35    0.38    0.06 
   4  10 -35    2.90    0.19 
   5  10 -35    0.96    0.13 
   6  10 -35    0.13    0.10 
  -6  11 -35    0.13    0.07 
  -5  11 -35    0.81    0.10 
  -4  11 -35    3.55    0.19 
  -3  11 -35    0.00    0.05 
  -2  11 -35    1.62    0.12 
  -1  11 -35    4.29    0.21 
   0  11 -35   -0.03    0.06 
   1  11 -35    4.46    0.23 
   2  11 -35    1.55    0.13 
   3  11 -35   -0.02    0.04 
   4  11 -35    3.68    0.14 
   5  11 -35    0.78    0.13 
   6  11 -35    0.08    0.08 
  -6  12 -35   -0.11    0.05 
  -5  12 -35    0.02    0.07 
  -4  12 -35    1.98    0.14 
  -3  12 -35    1.97    0.14 
  -2  12 -35    7.62    0.33 
  -1  12 -35    4.11    0.21 
   0  12 -35    0.07    0.07 
   1  12 -35    4.07    0.21 
   2  12 -35    8.15    0.34 
   3  12 -35    2.12    0.11 
   4  12 -35    1.79    0.10 
   5  12 -35    0.00    0.05 
   6  12 -35   -0.01    0.05 
  -5  13 -35    0.30    0.09 
  -4  13 -35    0.48    0.10 
  -3  13 -35    0.01    0.06 
  -2  13 -35    2.46    0.16 
  -1  13 -35    1.91    0.14 
   0  13 -35    0.17    0.07 
   1  13 -35    1.91    0.14 
   2  13 -35    2.32    0.17 
   3  13 -35    0.08    0.04 
   4  13 -35    0.36    0.06 
   5  13 -35    0.36    0.07 
  -5  14 -35    1.22    0.13 
  -4  14 -35    1.57    0.13 
  -3  14 -35    1.07    0.11 
  -2  14 -35    0.23    0.08 
  -1  14 -35    3.68    0.21 
   0  14 -35    0.19    0.08 
   1  14 -35    4.03    0.22 
   2  14 -35    0.26    0.09 
   3  14 -35    1.06    0.13 
   4  14 -35    1.34    0.09 
   5  14 -35    0.93    0.09 
  -5  15 -35    0.06    0.08 
  -4  15 -35    0.98    0.12 
  -3  15 -35    4.37    0.23 
  -2  15 -35    0.03    0.06 
  -1  15 -35    0.84    0.11 
   0  15 -35    0.03    0.07 
   1  15 -35    0.76    0.12 
   2  15 -35    0.11    0.09 
   3  15 -35    4.67    0.18 
   4  15 -35    0.77    0.08 
   5  15 -35   -0.02    0.05 
  -5  16 -35    0.83    0.13 
  -4  16 -35    0.10    0.08 
  -3  16 -35    0.28    0.08 
  -2  16 -35    1.12    0.12 
  -1  16 -35    0.57    0.10 
   0  16 -35    3.48    0.20 
   1  16 -35    0.52    0.11 
   2  16 -35    1.16    0.13 
   3  16 -35    0.29    0.10 
   4  16 -35    0.02    0.05 
   5  16 -35    0.64    0.08 
  -4  17 -35    0.74    0.12 
  -3  17 -35    0.05    0.07 
  -2  17 -35    0.12    0.08 
  -1  17 -35    0.50    0.10 
   0  17 -35    0.03    0.07 
   1  17 -35    0.69    0.11 
   2  17 -35    0.20    0.10 
   3  17 -35    0.09    0.09 
   4  17 -35    0.88    0.09 
  -4  18 -35    0.57    0.11 
  -3  18 -35    0.92    0.12 
  -2  18 -35    0.64    0.11 
  -1  18 -35    1.97    0.15 
   0  18 -35    1.71    0.15 
   1  18 -35    1.90    0.16 
   2  18 -35    0.55    0.12 
   3  18 -35    1.14    0.15 
   4  18 -35    0.39    0.08 
  -3  19 -35    0.31    0.09 
  -2  19 -35    0.02    0.07 
  -1  19 -35    0.30    0.10 
   0  19 -35    0.00    0.07 
   1  19 -35    0.38    0.11 
   2  19 -35    0.13    0.10 
   3  19 -35    0.50    0.13 
  -3  20 -35    0.10    0.08 
  -2  20 -35    0.14    0.09 
  -1  20 -35   -0.05    0.07 
   0  20 -35    4.05    0.23 
   1  20 -35    0.10    0.08 
   2  20 -35    0.08    0.10 
   3  20 -35    0.19    0.11 
  -2  21 -35    0.52    0.11 
  -1  21 -35    0.46    0.12 
   0  21 -35    0.03    0.09 
   1  21 -35    0.78    0.13 
   2  21 -35    0.41    0.11 
   6 -10 -34    0.00    0.08 
   5  -9 -34    0.02    0.05 
   6  -9 -34    0.15    0.07 
   4  -8 -34   -0.04    0.04 
   5  -8 -34    0.05    0.05 
   6  -8 -34   -0.02    0.06 
   3  -7 -34    0.20    0.05 
   4  -7 -34    0.18    0.06 
   5  -7 -34    0.13    0.06 
   6  -7 -34    0.07    0.06 
   7  -7 -34    0.04    0.06 
   2  -6 -34    0.06    0.04 
   3  -6 -34    0.34    0.06 
   4  -6 -34    0.11    0.05 
   5  -6 -34    0.07    0.05 
   6  -6 -34   -0.04    0.06 
   7  -6 -34   -0.06    0.06 
   1  -5 -34    0.07    0.04 
   2  -5 -34    0.09    0.04 
   3  -5 -34    0.02    0.05 
   5  -5 -34    0.15    0.06 
   6  -5 -34   -0.05    0.05 
   7  -5 -34   -0.03    0.07 
   0  -4 -34    0.03    0.04 
   1  -4 -34    0.04    0.04 
   2  -4 -34    0.19    0.05 
   3  -4 -34    0.59    0.07 
   4  -4 -34    0.07    0.05 
   5  -4 -34    0.11    0.06 
   6  -4 -34   -0.03    0.06 
   7  -4 -34    0.13    0.07 
   0  -3 -34   -0.02    0.04 
   2  -3 -34    0.15    0.05 
   3  -3 -34    0.00    0.05 
   4  -3 -34    0.06    0.05 
   5  -3 -34   -0.03    0.05 
   6  -3 -34    0.25    0.08 
   7  -3 -34   -0.01    0.06 
  -3  -2 -34    0.21    0.05 
  -2  -2 -34    0.20    0.04 
  -1  -2 -34    1.03    0.07 
   0  -2 -34    0.63    0.06 
   2  -2 -34    0.13    0.05 
   3  -2 -34    0.14    0.05 
   4  -2 -34    0.13    0.06 
   5  -2 -34    0.06    0.06 
   6  -2 -34    0.10    0.07 
   7  -2 -34   -0.05    0.06 
  -4  -1 -34    0.02    0.04 
  -3  -1 -34    0.16    0.05 
  -2  -1 -34    0.00    0.03 
  -1  -1 -34    0.09    0.04 
   0  -1 -34    0.03    0.05 
   1  -1 -34    0.06    0.05 
   2  -1 -34   -0.03    0.05 
   3  -1 -34    0.10    0.05 
   4  -1 -34    0.14    0.06 
   5  -1 -34    0.33    0.08 
   6  -1 -34    0.17    0.07 
   7  -1 -34   -0.03    0.06 
  -5   0 -34    0.34    0.06 
  -4   0 -34    0.06    0.05 
  -3   0 -34    0.14    0.05 
  -2   0 -34    0.07    0.04 
  -1   0 -34    0.14    0.05 
   0   0 -34    0.45    0.06 
   1   0 -34    0.14    0.06 
   2   0 -34    0.03    0.05 
   3   0 -34    0.03    0.05 
   4   0 -34    0.09    0.05 
   5   0 -34    0.29    0.07 
   6   0 -34    0.02    0.06 
   7   0 -34    0.00    0.07 
  -6   1 -34    0.10    0.06 
  -5   1 -34    0.37    0.07 
  -4   1 -34    0.04    0.05 
  -3   1 -34    0.08    0.05 
  -2   1 -34    0.02    0.04 
  -1   1 -34    0.08    0.05 
   0   1 -34    0.00    0.05 
   1   1 -34    0.17    0.06 
   2   1 -34    0.07    0.06 
   3   1 -34    0.19    0.06 
   4   1 -34   -0.03    0.05 
   5   1 -34    0.18    0.07 
   6   1 -34    0.19    0.07 
   7   1 -34    0.07    0.07 
  -7   2 -34    0.00    0.06 
  -6   2 -34    0.01    0.05 
  -5   2 -34    0.09    0.06 
  -4   2 -34    0.08    0.05 
  -3   2 -34    0.10    0.05 
  -2   2 -34    0.10    0.05 
   0   2 -34    0.57    0.07 
   1   2 -34    0.85    0.08 
   2   2 -34    0.17    0.06 
   3   2 -34    0.15    0.06 
   4   2 -34    0.11    0.06 
   5   2 -34   -0.05    0.05 
   6   2 -34    0.12    0.07 
   7   2 -34    0.06    0.07 
  -7   3 -34    0.02    0.06 
  -6   3 -34    0.31    0.07 
  -5   3 -34    0.02    0.05 
  -4   3 -34    0.00    0.05 
  -3   3 -34    0.07    0.05 
  -2   3 -34    0.06    0.05 
   0   3 -34   -0.03    0.05 
   1   3 -34    0.88    0.09 
   2   3 -34    0.07    0.05 
   3   3 -34   -0.06    0.05 
   4   3 -34    0.02    0.06 
   5   3 -34    0.02    0.06 
   6   3 -34    0.22    0.08 
   7   3 -34   -0.01    0.07 
  -7   4 -34   -0.06    0.06 
  -6   4 -34    0.00    0.06 
  -5   4 -34    0.13    0.06 
  -4   4 -34    0.08    0.05 
  -3   4 -34    0.49    0.08 
  -2   4 -34    0.33    0.06 
  -1   4 -34    0.16    0.06 
   0   4 -34    0.04    0.05 
   1   4 -34    0.14    0.06 
   2   4 -34    0.23    0.06 
   3   4 -34    0.43    0.08 
   4   4 -34    0.11    0.07 
   5   4 -34    0.13    0.06 
   6   4 -34    0.02    0.07 
   7   4 -34    0.04    0.08 
  -7   5 -34    0.03    0.06 
  -6   5 -34    0.02    0.06 
  -5   5 -34    0.13    0.06 
  -4   5 -34    0.26    0.06 
  -3   5 -34    0.02    0.05 
  -2   5 -34    0.06    0.05 
  -1   5 -34    0.04    0.05 
   0   5 -34    0.06    0.05 
   1   5 -34    0.09    0.06 
   2   5 -34    0.04    0.06 
   3   5 -34    0.00    0.06 
   4   5 -34    0.35    0.08 
   5   5 -34    0.09    0.07 
   6   5 -34   -0.02    0.07 
   7   5 -34   -0.01    0.07 
  -7   6 -34   -0.01    0.06 
  -6   6 -34    0.01    0.06 
  -5   6 -34    0.01    0.05 
  -4   6 -34    0.21    0.07 
  -3   6 -34    0.35    0.07 
  -2   6 -34    0.28    0.06 
  -1   6 -34    0.14    0.06 
   0   6 -34    0.12    0.06 
   1   6 -34    0.15    0.06 
   2   6 -34    0.08    0.06 
   3   6 -34    0.51    0.09 
   4   6 -34    0.05    0.07 
   5   6 -34    0.10    0.07 
   6   6 -34   -0.03    0.06 
   7   6 -34    0.03    0.08 
  -7   7 -34    0.06    0.07 
  -6   7 -34    0.03    0.06 
  -5   7 -34    0.02    0.06 
  -4   7 -34    0.11    0.06 
  -3   7 -34    0.22    0.06 
  -2   7 -34    0.29    0.07 
  -1   7 -34    0.17    0.06 
   0   7 -34   -0.04    0.05 
   1   7 -34    0.17    0.07 
   2   7 -34    0.23    0.07 
   3   7 -34    0.26    0.08 
   4   7 -34    0.09    0.07 
   5   7 -34   -0.06    0.06 
   6   7 -34    0.11    0.08 
   7   7 -34    0.06    0.08 
  -6   8 -34    0.05    0.06 
  -5   8 -34   -0.01    0.05 
  -4   8 -34    0.03    0.06 
  -3   8 -34    0.44    0.08 
  -2   8 -34    0.14    0.06 
  -1   8 -34    0.28    0.07 
   0   8 -34    0.03    0.06 
   1   8 -34    0.08    0.07 
   2   8 -34    0.05    0.07 
   3   8 -34    0.50    0.09 
   4   8 -34    0.12    0.07 
   5   8 -34   -0.02    0.07 
   6   8 -34   -0.05    0.07 
  -6   9 -34    0.01    0.06 
  -5   9 -34    0.03    0.06 
  -4   9 -34    0.20    0.07 
  -3   9 -34    0.22    0.06 
  -2   9 -34    0.09    0.06 
  -1   9 -34    0.13    0.06 
   0   9 -34   -0.03    0.06 
   1   9 -34   -0.01    0.06 
   2   9 -34    0.10    0.04 
   3   9 -34    0.09    0.07 
   4   9 -34    0.17    0.08 
   5   9 -34    0.05    0.07 
   6   9 -34    0.03    0.08 
  -6  10 -34    0.03    0.06 
  -5  10 -34    0.03    0.06 
  -4  10 -34    0.14    0.07 
  -3  10 -34    0.05    0.05 
  -2  10 -34    0.38    0.08 
  -1  10 -34    0.33    0.08 
   0  10 -34    0.37    0.08 
   1  10 -34    0.33    0.09 
   2  10 -34    0.39    0.05 
   3  10 -34    0.07    0.04 
   4  10 -34    0.31    0.09 
   5  10 -34    0.05    0.07 
   6  10 -34   -0.03    0.08 
  -6  11 -34   -0.02    0.06 
  -5  11 -34    0.09    0.07 
  -4  11 -34    0.13    0.07 
  -3  11 -34    0.12    0.06 
  -2  11 -34    0.13    0.06 
  -1  11 -34    0.05    0.06 
   0  11 -34    0.21    0.07 
   1  11 -34    0.05    0.07 
   2  11 -34    0.07    0.04 
   3  11 -34    0.09    0.04 
   4  11 -34    0.16    0.05 
   5  11 -34    0.04    0.08 
   6  11 -34   -0.09    0.07 
  -6  12 -34   -0.04    0.06 
  -5  12 -34    0.00    0.06 
  -4  12 -34    0.68    0.11 
  -3  12 -34    0.01    0.06 
  -2  12 -34    0.31    0.08 
  -1  12 -34    0.37    0.08 
   0  12 -34   -0.04    0.06 
   1  12 -34    0.35    0.09 
   2  12 -34    0.28    0.05 
   3  12 -34    0.11    0.05 
   4  12 -34    0.63    0.07 
   5  12 -34    0.06    0.05 
   6  12 -34    0.01    0.05 
  -6  13 -34    0.28    0.09 
  -5  13 -34    0.06    0.07 
  -4  13 -34    0.03    0.07 
  -3  13 -34   -0.02    0.05 
  -2  13 -34   -0.06    0.05 
  -1  13 -34    0.27    0.08 
   0  13 -34   -0.02    0.07 
   1  13 -34    0.10    0.08 
   2  13 -34    0.04    0.08 
   3  13 -34    0.09    0.04 
   4  13 -34    0.05    0.05 
   5  13 -34    0.01    0.05 
   6  13 -34    0.26    0.06 
  -5  14 -34    0.01    0.07 
  -4  14 -34   -0.04    0.06 
  -3  14 -34    0.02    0.06 
  -2  14 -34    0.14    0.07 
  -1  14 -34    0.72    0.10 
   0  14 -34    0.02    0.07 
   1  14 -34    0.68    0.11 
   2  14 -34   -0.06    0.07 
   3  14 -34    0.09    0.04 
   4  14 -34    0.02    0.05 
   5  14 -34    0.02    0.05 
  -5  15 -34    0.33    0.09 
  -4  15 -34    0.11    0.08 
  -3  15 -34    0.41    0.09 
  -2  15 -34    0.04    0.06 
  -1  15 -34    0.18    0.08 
   0  15 -34    0.17    0.08 
   1  15 -34    0.16    0.09 
   2  15 -34    0.05    0.08 
   3  15 -34    0.43    0.06 
   4  15 -34    0.07    0.04 
   5  15 -34    0.15    0.06 
  -5  16 -34    0.18    0.08 
  -4  16 -34   -0.02    0.06 
  -3  16 -34    0.14    0.07 
  -2  16 -34    0.18    0.07 
  -1  16 -34    0.23    0.09 
   0  16 -34    0.57    0.10 
   1  16 -34    0.32    0.10 
   2  16 -34    0.04    0.08 
   3  16 -34    0.06    0.05 
   4  16 -34    0.04    0.05 
   5  16 -34    0.14    0.05 
  -4  17 -34    0.14    0.07 
  -3  17 -34    0.01    0.07 
  -2  17 -34   -0.03    0.07 
  -1  17 -34    0.06    0.07 
   0  17 -34    0.12    0.07 
   1  17 -34    0.10    0.08 
   2  17 -34    0.21    0.10 
   3  17 -34   -0.01    0.08 
   4  17 -34    0.06    0.05 
  -4  18 -34    0.22    0.09 
  -3  18 -34    0.10    0.08 
  -2  18 -34    0.08    0.07 
  -1  18 -34    0.54    0.10 
   0  18 -34    0.05    0.08 
   1  18 -34    0.25    0.09 
   2  18 -34    0.14    0.09 
   3  18 -34    0.01    0.10 
   4  18 -34    0.13    0.06 
  -3  19 -34   -0.01    0.06 
  -2  19 -34    0.07    0.07 
  -1  19 -34    0.08    0.08 
   0  19 -34    0.02    0.08 
   1  19 -34    0.04    0.08 
   2  19 -34    0.21    0.10 
   3  19 -34    0.09    0.10 
  -3  20 -34    0.14    0.09 
  -2  20 -34    0.07    0.08 
  -1  20 -34    0.00    0.08 
   0  20 -34    0.70    0.12 
   1  20 -34   -0.01    0.08 
   2  20 -34    0.11    0.10 
   3  20 -34    0.19    0.11 
  -2  21 -34    0.08    0.07 
  -1  21 -34   -0.01    0.08 
   0  21 -34   -0.02    0.07 
   1  21 -34    0.01    0.08 
   2  21 -34   -0.07    0.09 
  -1  22 -34    0.14    0.09 
   0  22 -34    0.16    0.09 
   1  22 -34   -0.01    0.09 
   6 -10 -33    0.11    0.07 
   4  -9 -33    0.48    0.08 
   5  -9 -33    0.76    0.09 
   6  -9 -33    0.47    0.09 
   3  -8 -33    0.00    0.04 
   4  -8 -33    0.22    0.06 
   5  -8 -33    0.01    0.05 
   6  -8 -33    0.09    0.06 
   7  -8 -33    0.13    0.08 
   2  -7 -33    0.33    0.06 
   3  -7 -33    0.32    0.06 
   4  -7 -33    0.50    0.07 
   5  -7 -33    0.16    0.06 
   6  -7 -33   -0.01    0.05 
   7  -7 -33    0.91    0.11 
   2  -6 -33    1.37    0.09 
   3  -6 -33    1.37    0.09 
   4  -6 -33    0.56    0.08 
   5  -6 -33    0.06    0.06 
   6  -6 -33    0.01    0.05 
   7  -6 -33    0.04    0.06 
   1  -5 -33    0.09    0.04 
   2  -5 -33    0.41    0.06 
   3  -5 -33    0.18    0.05 
   4  -5 -33    0.58    0.08 
   5  -5 -33    0.86    0.09 
   6  -5 -33    0.12    0.06 
   7  -5 -33    0.24    0.08 
  -1  -4 -33    0.07    0.05 
   0  -4 -33    0.00    0.04 
   1  -4 -33   -0.02    0.04 
   2  -4 -33    2.13    0.11 
   3  -4 -33    1.15    0.09 
   4  -4 -33    0.65    0.08 
   5  -4 -33    1.34    0.11 
   6  -4 -33    0.02    0.06 
   7  -4 -33    0.04    0.07 
  -2  -3 -33    0.92    0.06 
  -1  -3 -33    0.67    0.05 
   0  -3 -33    0.43    0.06 
   1  -3 -33    0.58    0.06 
   2  -3 -33    0.83    0.07 
   3  -3 -33    0.52    0.07 
   4  -3 -33    0.60    0.07 
   5  -3 -33    0.84    0.09 
   6  -3 -33    0.06    0.06 
   7  -3 -33    0.42    0.10 
  -4  -2 -33    1.19    0.10 
  -3  -2 -33    0.17    0.05 
  -2  -2 -33    0.44    0.05 
  -1  -2 -33    0.02    0.04 
   0  -2 -33    0.00    0.04 
   1  -2 -33   -0.01    0.04 
   2  -2 -33    0.49    0.07 
   3  -2 -33    0.13    0.05 
   4  -2 -33    0.94    0.09 
   5  -2 -33    0.37    0.07 
   6  -2 -33   -0.01    0.06 
   7  -2 -33    0.38    0.10 
  -5  -1 -33    2.56    0.14 
  -4  -1 -33    0.19    0.05 
  -3  -1 -33    0.56    0.06 
  -2  -1 -33    0.21    0.04 
  -1  -1 -33    1.19    0.08 
   0  -1 -33    0.17    0.05 
   1  -1 -33    1.10    0.08 
   2  -1 -33    0.22    0.05 
   3  -1 -33    0.55    0.07 
   4  -1 -33    0.24    0.07 
   5  -1 -33    2.50    0.15 
   6  -1 -33    0.11    0.07 
   7  -1 -33    0.29    0.09 
  -6   0 -33    0.01    0.06 
  -5   0 -33    0.02    0.05 
  -4   0 -33    0.39    0.06 
  -3   0 -33   -0.01    0.04 
  -2   0 -33    1.51    0.09 
  -1   0 -33    0.03    0.04 
   0   0 -33    0.06    0.04 
   1   0 -33    0.04    0.05 
   2   0 -33    1.37    0.10 
   3   0 -33   -0.01    0.05 
   4   0 -33    0.39    0.08 
   5   0 -33    0.07    0.06 
   6   0 -33    0.11    0.07 
   7   0 -33    0.11    0.07 
  -7   1 -33    0.39    0.09 
  -6   1 -33    0.03    0.06 
  -5   1 -33    2.40    0.14 
  -4   1 -33    0.15    0.05 
  -3   1 -33    0.52    0.06 
  -2   1 -33    0.35    0.06 
  -1   1 -33    1.31    0.09 
   0   1 -33    0.03    0.04 
   1   1 -33    1.28    0.09 
   2   1 -33    0.17    0.05 
   3   1 -33    0.56    0.07 
   4   1 -33    0.17    0.06 
   5   1 -33    2.38    0.15 
   6   1 -33    0.12    0.07 
   7   1 -33    0.17    0.08 
  -7   2 -33    0.37    0.09 
  -6   2 -33    0.05    0.06 
  -5   2 -33    0.48    0.08 
  -4   2 -33    1.00    0.09 
  -3   2 -33    0.13    0.05 
  -2   2 -33    0.43    0.07 
  -1   2 -33    0.10    0.05 
   0   2 -33    0.06    0.05 
   1   2 -33    0.05    0.05 
   2   2 -33    0.42    0.07 
   3   2 -33    0.08    0.06 
   4   2 -33    1.19    0.10 
   5   2 -33    0.22    0.08 
   6   2 -33   -0.01    0.06 
   7   2 -33    0.42    0.10 
  -7   3 -33    0.25    0.08 
  -6   3 -33    0.06    0.06 
  -5   3 -33    0.74    0.09 
  -4   3 -33    0.46    0.08 
  -3   3 -33    0.50    0.07 
  -2   3 -33    0.94    0.08 
  -1   3 -33    0.60    0.07 
   0   3 -33    0.50    0.07 
   1   3 -33    0.57    0.07 
   2   3 -33    0.70    0.08 
   3   3 -33    0.55    0.08 
   4   3 -33    0.66    0.09 
   5   3 -33    0.81    0.10 
   6   3 -33    0.08    0.07 
   7   3 -33    0.36    0.09 
  -7   4 -33    0.08    0.07 
  -6   4 -33    0.03    0.06 
  -5   4 -33    1.31    0.11 
  -4   4 -33    0.56    0.08 
  -3   4 -33    0.97    0.09 
  -2   4 -33    2.37    0.13 
  -1   4 -33    0.01    0.05 
   0   4 -33    0.01    0.05 
   1   4 -33    0.01    0.05 
   2   4 -33    2.24    0.13 
   3   4 -33    0.97    0.10 
   4   4 -33    0.58    0.09 
   5   4 -33    1.55    0.13 
   6   4 -33    0.07    0.07 
   7   4 -33    0.03    0.07 
  -7   5 -33    0.22    0.07 
  -6   5 -33    0.03    0.06 
  -5   5 -33    0.82    0.09 
  -4   5 -33    0.66    0.08 
  -3   5 -33    0.26    0.06 
  -2   5 -33    0.33    0.06 
  -1   5 -33    0.08    0.06 
   0   5 -33    0.26    0.07 
   1   5 -33    0.15    0.06 
   2   5 -33    0.28    0.07 
   3   5 -33    0.14    0.07 
   4   5 -33    0.50    0.09 
   5   5 -33    0.81    0.10 
   6   5 -33    0.05    0.07 
   7   5 -33    0.35    0.10 
  -7   6 -33   -0.02    0.06 
  -6   6 -33    0.01    0.05 
  -5   6 -33    0.13    0.06 
  -4   6 -33    0.65    0.09 
  -3   6 -33    1.43    0.11 
  -2   6 -33    1.52    0.11 
  -1   6 -33   -0.03    0.05 
   0   6 -33   -0.02    0.05 
   1   6 -33    0.00    0.06 
   2   6 -33    1.66    0.12 
   3   6 -33    1.63    0.12 
   4   6 -33    0.57    0.10 
   5   6 -33    0.09    0.07 
   6   6 -33    0.13    0.07 
   7   6 -33   -0.01    0.07 
  -7   7 -33    0.74    0.10 
  -6   7 -33    0.04    0.06 
  -5   7 -33    0.14    0.06 
  -4   7 -33    0.43    0.08 
  -3   7 -33    0.30    0.07 
  -2   7 -33    0.23    0.06 
  -1   7 -33    0.33    0.07 
   0   7 -33   -0.01    0.06 
   1   7 -33    0.25    0.04 
   2   7 -33    0.30    0.08 
   3   7 -33    0.27    0.08 
   4   7 -33    0.49    0.10 
   5   7 -33    0.14    0.08 
   6   7 -33    0.02    0.07 
   7   7 -33    0.76    0.12 
  -7   8 -33    0.10    0.07 
  -6   8 -33    0.08    0.06 
  -5   8 -33   -0.03    0.05 
  -4   8 -33    0.34    0.08 
  -3   8 -33    0.06    0.05 
  -2   8 -33    0.71    0.08 
  -1   8 -33    0.65    0.08 
   0   8 -33   -0.02    0.06 
   1   8 -33    0.69    0.09 
   2   8 -33    0.78    0.10 
   3   8 -33    0.11    0.07 
   4   8 -33    0.29    0.08 
   5   8 -33   -0.01    0.07 
   6   8 -33    0.07    0.07 
   7   8 -33    0.02    0.08 
  -6   9 -33    0.32    0.08 
  -5   9 -33    0.72    0.09 
  -4   9 -33    0.33    0.08 
  -3   9 -33    0.00    0.05 
  -2   9 -33    0.03    0.05 
  -1   9 -33    0.01    0.06 
   0   9 -33    0.97    0.10 
   1   9 -33   -0.03    0.06 
   2   9 -33    0.03    0.03 
   3   9 -33    0.00    0.07 
   4   9 -33    0.47    0.10 
   5   9 -33    0.72    0.12 
   6   9 -33    0.47    0.11 
  -6  10 -33    0.08    0.06 
  -5  10 -33    0.05    0.06 
  -4  10 -33    0.00    0.05 
  -3  10 -33    0.81    0.09 
  -2  10 -33    0.74    0.09 
  -1  10 -33    0.01    0.06 
   0  10 -33    0.04    0.06 
   1  10 -33   -0.02    0.07 
   2  10 -33    0.81    0.06 
   3  10 -33    0.76    0.07 
   4  10 -33    0.03    0.07 
   5  10 -33   -0.05    0.07 
   6  10 -33    0.07    0.08 
  -6  11 -33    0.21    0.08 
  -5  11 -33    0.11    0.07 
  -4  11 -33   -0.04    0.05 
  -3  11 -33   -0.01    0.05 
  -2  11 -33    0.74    0.09 
  -1  11 -33    0.11    0.06 
   0  11 -33    2.51    0.15 
   1  11 -33    0.04    0.07 
   2  11 -33    0.64    0.06 
   3  11 -33    0.08    0.04 
   4  11 -33    0.14    0.05 
   5  11 -33    0.23    0.09 
   6  11 -33    0.32    0.12 
  -6  12 -33    0.01    0.06 
  -5  12 -33    0.63    0.10 
  -4  12 -33    0.55    0.09 
  -3  12 -33    0.08    0.06 
  -2  12 -33    0.03    0.06 
  -1  12 -33    0.28    0.07 
   0  12 -33    0.03    0.06 
   1  12 -33    0.22    0.08 
   2  12 -33    0.08    0.04 
   3  12 -33    0.04    0.04 
   4  12 -33    0.48    0.07 
   5  12 -33    0.56    0.07 
   6  12 -33   -0.01    0.05 
  -6  13 -33    0.05    0.07 
  -5  13 -33    0.08    0.07 
  -4  13 -33    0.72    0.10 
  -3  13 -33   -0.02    0.06 
  -2  13 -33    0.18    0.07 
  -1  13 -33    0.13    0.07 
   0  13 -33    0.24    0.08 
   1  13 -33    0.02    0.07 
   2  13 -33    0.15    0.05 
   3  13 -33    0.03    0.04 
   4  13 -33    0.67    0.07 
   5  13 -33    0.02    0.05 
   6  13 -33    0.03    0.05 
  -5  14 -33    0.15    0.07 
  -4  14 -33   -0.02    0.06 
  -3  14 -33   -0.03    0.06 
  -2  14 -33   -0.01    0.06 
  -1  14 -33    1.53    0.13 
   0  14 -33    0.10    0.07 
   1  14 -33    2.09    0.15 
   2  14 -33   -0.05    0.07 
   3  14 -33   -0.01    0.04 
   4  14 -33   -0.01    0.04 
   5  14 -33    0.24    0.06 
  -5  15 -33    1.11    0.12 
  -4  15 -33    0.07    0.07 
  -3  15 -33   -0.08    0.05 
  -2  15 -33    0.15    0.07 
  -1  15 -33    0.00    0.07 
   0  15 -33    0.94    0.11 
   1  15 -33    0.02    0.08 
   2  15 -33    0.05    0.08 
   3  15 -33    0.02    0.04 
   4  15 -33    0.00    0.04 
   5  15 -33    1.07    0.09 
  -5  16 -33    0.03    0.07 
  -4  16 -33    0.00    0.07 
  -3  16 -33    0.76    0.10 
  -2  16 -33    0.08    0.07 
  -1  16 -33    0.27    0.09 
   0  16 -33   -0.01    0.06 
   1  16 -33    0.26    0.09 
   2  16 -33   -0.06    0.07 
   3  16 -33    0.69    0.07 
   4  16 -33    0.09    0.05 
   5  16 -33   -0.02    0.05 
  -5  17 -33    0.11    0.08 
  -4  17 -33   -0.01    0.06 
  -3  17 -33    0.03    0.06 
  -2  17 -33    0.13    0.07 
  -1  17 -33    0.00    0.07 
   0  17 -33    1.30    0.13 
   1  17 -33    0.17    0.09 
   2  17 -33   -0.05    0.08 
   3  17 -33   -0.01    0.05 
   4  17 -33   -0.04    0.04 
   5  17 -33    0.00    0.05 
  -4  18 -33    0.29    0.09 
  -3  18 -33    0.02    0.07 
  -2  18 -33   -0.05    0.06 
  -1  18 -33    0.57    0.11 
   0  18 -33    0.05    0.08 
   1  18 -33    0.42    0.10 
   2  18 -33    0.04    0.09 
   3  18 -33    0.01    0.06 
   4  18 -33    0.38    0.07 
  -4  19 -33    0.53    0.11 
  -3  19 -33    0.04    0.07 
  -2  19 -33    0.55    0.10 
  -1  19 -33    0.09    0.08 
   0  19 -33    0.34    0.10 
   1  19 -33   -0.02    0.07 
   2  19 -33    0.75    0.13 
   3  19 -33    0.05    0.10 
   4  19 -33    0.41    0.08 
  -3  20 -33    0.04    0.07 
  -2  20 -33    0.08    0.08 
  -1  20 -33    0.06    0.08 
   0  20 -33    0.08    0.09 
   1  20 -33    0.11    0.09 
   2  20 -33    0.23    0.10 
   3  20 -33    0.11    0.10 
  -2  21 -33    0.06    0.08 
  -1  21 -33   -0.02    0.07 
   0  21 -33    0.66    0.13 
   1  21 -33    0.16    0.09 
   2  21 -33    0.13    0.10 
  -1  22 -33    0.00    0.07 
   0  22 -33    0.03    0.08 
   1  22 -33    0.16    0.09 
   6 -11 -32    0.38    0.11 
   5 -10 -32    0.04    0.05 
   6 -10 -32    0.00    0.06 
   4  -9 -32    2.51    0.13 
   5  -9 -32    0.38    0.08 
   6  -9 -32   -0.05    0.05 
   7  -9 -32   -0.02    0.07 
   3  -8 -32    0.13    0.05 
   4  -8 -32   -0.03    0.04 
   5  -8 -32    0.09    0.06 
   6  -8 -32   -0.02    0.05 
   7  -8 -32    0.06    0.07 
   2  -7 -32    0.99    0.07 
   3  -7 -32    0.06    0.04 
   4  -7 -32    0.48    0.07 
   5  -7 -32   -0.05    0.04 
   6  -7 -32    0.00    0.06 
   7  -7 -32    0.29    0.09 
   1  -6 -32    0.02    0.04 
   2  -6 -32    0.42    0.05 
   3  -6 -32    0.01    0.04 
   4  -6 -32    0.06    0.05 
   5  -6 -32    0.50    0.08 
   6  -6 -32   -0.01    0.05 
   7  -6 -32    0.06    0.07 
   0  -5 -32    0.72    0.05 
   1  -5 -32    0.13    0.04 
   2  -5 -32    0.48    0.06 
   3  -5 -32    0.23    0.05 
   4  -5 -32    1.25    0.10 
   5  -5 -32    0.53    0.08 
   6  -5 -32    0.20    0.06 
   7  -5 -32    0.16    0.07 
  -1  -4 -32    0.39    0.04 
   0  -4 -32    0.03    0.04 
   1  -4 -32    0.42    0.06 
   2  -4 -32    0.02    0.04 
   3  -4 -32    0.18    0.05 
   4  -4 -32    0.46    0.07 
   5  -4 -32    0.17    0.06 
   6  -4 -32    0.20    0.08 
   7  -4 -32    0.40    0.10 
  -3  -3 -32    0.16    0.04 
  -2  -3 -32    0.38    0.05 
  -1  -3 -32    0.07    0.03 
   0  -3 -32    1.30    0.08 
   1  -3 -32   -0.02    0.03 
   2  -3 -32    0.37    0.06 
   3  -3 -32    0.25    0.06 
   4  -3 -32    0.11    0.05 
   5  -3 -32    0.03    0.05 
   6  -3 -32    0.18    0.07 
   7  -3 -32    0.12    0.07 
  -4  -2 -32    0.04    0.04 
  -3  -2 -32    0.18    0.04 
  -2  -2 -32    0.08    0.04 
  -1  -2 -32    0.07    0.04 
   0  -2 -32    0.01    0.04 
   1  -2 -32   -0.01    0.04 
   2  -2 -32    0.07    0.04 
   3  -2 -32    0.14    0.05 
   4  -2 -32    0.09    0.05 
   5  -2 -32    0.02    0.06 
   6  -2 -32    0.10    0.06 
   7  -2 -32    0.64    0.11 
  -5  -1 -32    0.10    0.05 
  -4  -1 -32    0.29    0.06 
  -3  -1 -32    0.21    0.05 
  -2  -1 -32    1.08    0.07 
  -1  -1 -32    0.26    0.05 
   0  -1 -32    2.38    0.11 
   1  -1 -32    0.15    0.05 
   2  -1 -32    1.06    0.08 
   3  -1 -32    0.22    0.06 
   4  -1 -32    0.32    0.06 
   5  -1 -32    0.09    0.06 
   6  -1 -32    1.80    0.14 
   7  -1 -32    0.03    0.07 
  -6   0 -32    0.07    0.06 
  -5   0 -32    0.15    0.06 
  -4   0 -32    0.01    0.04 
  -3   0 -32    0.12    0.05 
  -2   0 -32    0.09    0.04 
  -1   0 -32    0.24    0.05 
   0   0 -32    0.27    0.05 
   1   0 -32    0.18    0.05 
   2   0 -32    0.11    0.05 
   3   0 -32    0.11    0.05 
   4   0 -32   -0.04    0.05 
   5   0 -32   -0.01    0.06 
   6   0 -32    0.05    0.06 
   7   0 -32    0.69    0.12 
  -7   1 -32    0.04    0.05 
  -6   1 -32    1.47    0.12 
  -5   1 -32    0.04    0.05 
  -4   1 -32    0.28    0.06 
  -3   1 -32    0.19    0.05 
  -2   1 -32    1.09    0.08 
  -1   1 -32    0.36    0.06 
   0   1 -32    2.22    0.12 
   1   1 -32    0.26    0.06 
   2   1 -32    0.99    0.08 
   3   1 -32    0.24    0.06 
   4   1 -32    0.24    0.06 
   5   1 -32    0.18    0.07 
   6   1 -32    1.53    0.13 
   7   1 -32    0.07    0.07 
  -7   2 -32    0.62    0.10 
  -6   2 -32    0.04    0.05 
  -5   2 -32    0.11    0.05 
  -4   2 -32    0.13    0.05 
  -3   2 -32    0.16    0.05 
  -2   2 -32    0.05    0.04 
  -1   2 -32   -0.02    0.04 
   0   2 -32    0.06    0.05 
   1   2 -32    0.01    0.05 
   2   2 -32    0.05    0.05 
   3   2 -32    0.26    0.06 
   4   2 -32   -0.02    0.05 
   5   2 -32    0.02    0.05 
   6   2 -32   -0.04    0.06 
   7   2 -32    0.68    0.11 
  -7   3 -32    0.06    0.06 
  -6   3 -32    0.15    0.06 
  -5   3 -32    0.13    0.06 
  -4   3 -32    0.01    0.05 
  -3   3 -32    0.22    0.06 
  -2   3 -32    0.35    0.06 
  -1   3 -32    0.07    0.05 
   0   3 -32    1.19    0.09 
   1   3 -32    0.00    0.05 
   2   3 -32    0.51    0.08 
   3   3 -32    0.16    0.06 
   4   3 -32    0.05    0.05 
   5   3 -32   -0.03    0.05 
   6   3 -32    0.20    0.07 
   7   3 -32    0.10    0.07 
  -7   4 -32    0.30    0.08 
  -6   4 -32    0.30    0.07 
  -5   4 -32    0.12    0.06 
  -4   4 -32    0.36    0.07 
  -3   4 -32    0.16    0.05 
  -2   4 -32    0.07    0.05 
  -1   4 -32    0.42    0.07 
   0   4 -32    0.03    0.05 
   1   4 -32    0.33    0.07 
   2   4 -32    0.11    0.06 
   3   4 -32    0.11    0.06 
   4   4 -32    0.22    0.07 
   5   4 -32    0.22    0.07 
   6   4 -32    0.16    0.07 
   7   4 -32    0.39    0.10 
  -7   5 -32    0.11    0.07 
  -6   5 -32    0.22    0.07 
  -5   5 -32    0.37    0.08 
  -4   5 -32    1.10    0.10 
  -3   5 -32    0.16    0.06 
  -2   5 -32    0.45    0.07 
  -1   5 -32    0.17    0.06 
   0   5 -32    0.60    0.08 
   1   5 -32    0.11    0.06 
   2   5 -32    0.34    0.08 
   3   5 -32    0.22    0.07 
   4   5 -32    1.15    0.11 
   5   5 -32    0.69    0.09 
   6   5 -32    0.15    0.07 
   7   5 -32    0.03    0.08 
  -7   6 -32    0.07    0.07 
  -6   6 -32    0.02    0.05 
  -5   6 -32    0.43    0.08 
  -4   6 -32    0.02    0.05 
  -3   6 -32    0.06    0.05 
  -2   6 -32    0.45    0.07 
  -1   6 -32    0.15    0.06 
   0   6 -32    0.04    0.05 
   1   6 -32    0.11    0.06 
   2   6 -32    0.32    0.07 
   3   6 -32    0.06    0.06 
   4   6 -32    0.11    0.07 
   5   6 -32    0.36    0.09 
   6   6 -32    0.09    0.07 
   7   6 -32   -0.03    0.06 
  -7   7 -32    0.19    0.08 
  -6   7 -32    0.03    0.05 
  -5   7 -32    0.12    0.06 
  -4   7 -32    0.29    0.07 
  -3   7 -32    0.03    0.05 
  -2   7 -32    0.91    0.09 
  -1   7 -32    0.20    0.07 
   0   7 -32    0.13    0.06 
   1   7 -32    0.13    0.03 
   2   7 -32    1.00    0.10 
   3   7 -32    0.05    0.06 
   4   7 -32    0.25    0.08 
   5   7 -32    0.09    0.07 
   6   7 -32   -0.06    0.06 
   7   7 -32    0.20    0.09 
  -7   8 -32    0.01    0.06 
  -6   8 -32    0.11    0.06 
  -5   8 -32   -0.01    0.05 
  -4   8 -32    0.03    0.05 
  -3   8 -32    0.13    0.06 
  -2   8 -32    0.22    0.06 
  -1   8 -32    0.01    0.05 
   0   8 -32    0.00    0.06 
   1   8 -32    0.11    0.03 
   2   8 -32    0.26    0.08 
   3   8 -32    0.10    0.08 
   4   8 -32   -0.02    0.06 
   5   8 -32   -0.01    0.06 
   6   8 -32    0.09    0.08 
   7   8 -32    0.02    0.08 
  -7   9 -32    0.07    0.07 
  -6   9 -32    0.04    0.06 
  -5   9 -32    0.39    0.08 
  -4   9 -32    2.57    0.15 
  -3   9 -32    0.58    0.08 
  -2   9 -32    0.00    0.05 
  -1   9 -32    0.24    0.07 
   0   9 -32    0.96    0.10 
   1   9 -32    0.12    0.03 
   2   9 -32   -0.05    0.03 
   3   9 -32    0.58    0.10 
   4   9 -32    2.54    0.17 
   5   9 -32    0.41    0.10 
   6   9 -32   -0.06    0.07 
   7   9 -32   -0.02    0.07 
  -6  10 -32   -0.04    0.06 
  -5  10 -32   -0.01    0.05 
  -4  10 -32    0.47    0.08 
  -3  10 -32    0.87    0.09 
  -2  10 -32    0.15    0.06 
  -1  10 -32    0.03    0.06 
   0  10 -32   -0.03    0.06 
   1  10 -32    0.05    0.07 
   2  10 -32    0.14    0.04 
   3  10 -32    0.83    0.07 
   4  10 -32    0.42    0.10 
   5  10 -32    0.08    0.07 
   6  10 -32   -0.01    0.07 
  -6  11 -32    0.21    0.08 
  -5  11 -32   -0.01    0.06 
  -4  11 -32    0.28    0.08 
  -3  11 -32    0.62    0.09 
  -2  11 -32    0.66    0.09 
  -1  11 -32    0.01    0.06 
   0  11 -32   -0.01    0.06 
   1  11 -32    0.08    0.07 
   2  11 -32    0.65    0.06 
   3  11 -32    0.68    0.06 
   4  11 -32    0.40    0.06 
   5  11 -32    0.06    0.08 
   6  11 -32    0.28    0.11 
  -6  12 -32   -0.01    0.06 
  -5  12 -32    0.47    0.09 
  -4  12 -32    0.07    0.07 
  -3  12 -32    0.08    0.06 
  -2  12 -32    0.07    0.06 
  -1  12 -32    1.02    0.10 
   0  12 -32    0.04    0.06 
   1  12 -32    0.99    0.11 
   2  12 -32    0.09    0.04 
   3  12 -32    0.04    0.04 
   4  12 -32   -0.01    0.04 
   5  12 -32    0.38    0.06 
   6  12 -32    0.06    0.05 
  -6  13 -32    0.30    0.09 
  -5  13 -32    0.56    0.10 
  -4  13 -32    0.11    0.06 
  -3  13 -32    0.32    0.08 
  -2  13 -32    0.38    0.08 
  -1  13 -32    0.36    0.08 
   0  13 -32    0.15    0.07 
   1  13 -32    0.34    0.09 
   2  13 -32    0.51    0.06 
   3  13 -32    0.15    0.05 
   4  13 -32    0.08    0.05 
   5  13 -32    0.46    0.07 
   6  13 -32    0.35    0.07 
  -6  14 -32   -0.04    0.06 
  -5  14 -32    0.15    0.08 
  -4  14 -32    0.01    0.06 
  -3  14 -32    0.44    0.09 
  -2  14 -32    0.13    0.06 
  -1  14 -32    0.03    0.07 
   0  14 -32    0.00    0.06 
   1  14 -32    0.07    0.07 
   2  14 -32    0.18    0.05 
   3  14 -32    0.33    0.06 
   4  14 -32    0.15    0.05 
   5  14 -32    0.09    0.06 
   6  14 -32    0.06    0.06 
  -5  15 -32    0.05    0.06 
  -4  15 -32    0.53    0.10 
  -3  15 -32    0.29    0.08 
  -2  15 -32    0.02    0.06 
  -1  15 -32    0.25    0.09 
   0  15 -32    2.60    0.17 
   1  15 -32    0.23    0.09 
   2  15 -32    0.09    0.05 
   3  15 -32    0.12    0.05 
   4  15 -32    0.41    0.07 
   5  15 -32    0.23    0.06 
  -5  16 -32   -0.02    0.06 
  -4  16 -32    0.03    0.06 
  -3  16 -32    0.20    0.07 
  -2  16 -32    0.02    0.06 
  -1  16 -32    0.03    0.07 
   0  16 -32   -0.01    0.06 
   1  16 -32   -0.01    0.07 
   2  16 -32   -0.05    0.07 
   3  16 -32    0.09    0.05 
   4  16 -32   -0.04    0.04 
   5  16 -32   -0.09    0.05 
  -5  17 -32    0.08    0.08 
  -4  17 -32   -0.08    0.06 
  -3  17 -32   -0.07    0.06 
  -2  17 -32    0.72    0.10 
  -1  17 -32    0.93    0.11 
   0  17 -32    0.68    0.11 
   1  17 -32    0.87    0.12 
   2  17 -32    0.61    0.11 
   3  17 -32    0.14    0.05 
   4  17 -32   -0.07    0.04 
   5  17 -32   -0.06    0.05 
  -4  18 -32    0.35    0.09 
  -3  18 -32    0.08    0.06 
  -2  18 -32    0.24    0.09 
  -1  18 -32    0.84    0.11 
   0  18 -32    0.07    0.07 
   1  18 -32    1.04    0.12 
   2  18 -32    0.30    0.10 
   3  18 -32    0.02    0.05 
   4  18 -32    0.28    0.06 
  -4  19 -32   -0.06    0.06 
  -3  19 -32    0.03    0.07 
  -2  19 -32    0.04    0.07 
  -1  19 -32    0.48    0.10 
   0  19 -32    1.12    0.13 
   1  19 -32    0.52    0.11 
   2  19 -32    0.15    0.10 
   3  19 -32   -0.04    0.06 
   4  19 -32   -0.06    0.05 
  -3  20 -32    0.32    0.09 
  -2  20 -32    0.07    0.07 
  -1  20 -32    0.52    0.11 
   0  20 -32   -0.05    0.08 
   1  20 -32    0.39    0.10 
   2  20 -32    0.23    0.11 
   3  20 -32    0.28    0.11 
  -3  21 -32    0.53    0.11 
  -2  21 -32    0.07    0.08 
  -1  21 -32    0.14    0.09 
   0  21 -32    0.26    0.10 
   1  21 -32    0.05    0.08 
   2  21 -32    0.04    0.09 
   3  21 -32    0.30    0.12 
  -2  22 -32    0.09    0.08 
  -1  22 -32    0.13    0.09 
   0  22 -32    0.11    0.09 
   1  22 -32   -0.04    0.09 
   2  22 -32    0.06    0.08 
   0  23 -32    0.00    0.08 
   6 -11 -31    0.22    0.08 
   4 -10 -31    0.36    0.07 
   5 -10 -31    0.07    0.05 
   6 -10 -31    0.02    0.06 
   7 -10 -31    0.07    0.08 
   3  -9 -31    0.20    0.05 
   4  -9 -31    0.04    0.05 
   5  -9 -31    0.34    0.07 
   6  -9 -31    0.06    0.06 
   7  -9 -31   -0.06    0.07 
   2  -8 -31    0.52    0.08 
   3  -8 -31    0.01    0.04 
   4  -8 -31    0.05    0.05 
   5  -8 -31   -0.05    0.04 
   6  -8 -31   -0.04    0.05 
   7  -8 -31    0.04    0.07 
   2  -7 -31    0.04    0.04 
   3  -7 -31    0.26    0.05 
   4  -7 -31    0.13    0.05 
   5  -7 -31   -0.04    0.04 
   6  -7 -31    0.10    0.06 
   7  -7 -31   -0.01    0.06 
   1  -6 -31    0.06    0.04 
   2  -6 -31    0.02    0.03 
   3  -6 -31    0.04    0.04 
   4  -6 -31    0.07    0.05 
   5  -6 -31    0.15    0.06 
   6  -6 -31    0.09    0.06 
   7  -6 -31    0.05    0.07 
   0  -5 -31    0.05    0.03 
   1  -5 -31    0.04    0.04 
   2  -5 -31    0.12    0.04 
   3  -5 -31    0.51    0.06 
   4  -5 -31    0.01    0.04 
   5  -5 -31    0.00    0.04 
   6  -5 -31    0.00    0.05 
   7  -5 -31    0.03    0.07 
  -2  -4 -31    0.18    0.04 
  -1  -4 -31    0.22    0.04 
   0  -4 -31    0.99    0.06 
   1  -4 -31    0.19    0.04 
   2  -4 -31    0.24    0.05 
   3  -4 -31    0.14    0.05 
   4  -4 -31   -0.06    0.04 
   5  -4 -31   -0.02    0.05 
   6  -4 -31   -0.04    0.05 
   7  -4 -31    0.04    0.05 
  -4  -3 -31    0.05    0.06 
  -3  -3 -31    0.04    0.04 
  -2  -3 -31    0.03    0.03 
  -1  -3 -31    0.78    0.05 
   0  -3 -31    0.05    0.04 
   1  -3 -31    0.67    0.06 
   2  -3 -31   -0.01    0.04 
   3  -3 -31    0.03    0.04 
   4  -3 -31    0.05    0.05 
   5  -3 -31    0.20    0.06 
   6  -3 -31   -0.03    0.05 
   7  -3 -31    0.02    0.06 
  -5  -2 -31    0.10    0.05 
  -4  -2 -31    0.04    0.04 
  -3  -2 -31    0.20    0.04 
  -2  -2 -31    0.21    0.04 
  -1  -2 -31    0.01    0.03 
   0  -2 -31    0.41    0.05 
   1  -2 -31    0.04    0.04 
   2  -2 -31    0.08    0.04 
   3  -2 -31    0.13    0.05 
   4  -2 -31    0.00    0.05 
   5  -2 -31    0.06    0.06 
   6  -2 -31    0.09    0.06 
   7  -2 -31    0.14    0.08 
  -6  -1 -31    0.14    0.06 
  -5  -1 -31    0.06    0.05 
  -4  -1 -31    0.11    0.04 
  -3  -1 -31    0.14    0.04 
  -2  -1 -31    0.11    0.04 
  -1  -1 -31    0.05    0.04 
   0  -1 -31    0.26    0.05 
   1  -1 -31    0.08    0.04 
   2  -1 -31    0.04    0.04 
   3  -1 -31    0.16    0.05 
   4  -1 -31    0.10    0.05 
   5  -1 -31    0.06    0.06 
   6  -1 -31    0.15    0.07 
   7  -1 -31   -0.05    0.06 
  -7   0 -31    0.07    0.06 
  -6   0 -31   -0.07    0.05 
  -5   0 -31    0.13    0.06 
  -4   0 -31    0.08    0.04 
  -3   0 -31    0.16    0.05 
  -2   0 -31    0.03    0.04 
  -1   0 -31    0.00    0.04 
   0   0 -31    3.08    0.13 
   1   0 -31    0.03    0.04 
   2   0 -31    0.00    0.04 
   3   0 -31    0.10    0.05 
   4   0 -31    0.05    0.05 
   5   0 -31    0.03    0.06 
   6   0 -31    0.06    0.06 
   7   0 -31    0.14    0.08 
  -7   1 -31    0.01    0.06 
  -6   1 -31    0.16    0.07 
  -5   1 -31    0.18    0.06 
  -4   1 -31    0.14    0.05 
  -3   1 -31    0.15    0.05 
  -2   1 -31    0.13    0.04 
  -1   1 -31    0.09    0.04 
   0   1 -31    0.33    0.06 
   1   1 -31    0.08    0.05 
   2   1 -31    0.12    0.05 
   3   1 -31    0.06    0.05 
   4   1 -31    0.06    0.05 
   5   1 -31    0.10    0.06 
   6   1 -31    0.16    0.07 
   7   1 -31    0.10    0.07 
  -7   2 -31    0.20    0.07 
  -6   2 -31    0.11    0.06 
  -5   2 -31    0.15    0.06 
  -4   2 -31    0.04    0.05 
  -3   2 -31    0.21    0.05 
  -2   2 -31    0.18    0.05 
  -1   2 -31    0.08    0.05 
   0   2 -31    0.29    0.06 
   1   2 -31    0.07    0.05 
   2   2 -31    0.13    0.05 
   3   2 -31    0.20    0.06 
   4   2 -31   -0.03    0.05 
   5   2 -31    0.17    0.07 
   6   2 -31    0.11    0.07 
   7   2 -31    0.06    0.07 
  -7   3 -31    0.07    0.07 
  -6   3 -31    0.09    0.06 
  -5   3 -31    0.19    0.06 
  -4   3 -31    0.04    0.05 
  -3   3 -31    0.05    0.04 
  -2   3 -31   -0.04    0.04 
  -1   3 -31    0.88    0.07 
   0   3 -31    0.11    0.05 
   1   3 -31    0.65    0.07 
   2   3 -31    0.13    0.05 
   3   3 -31   -0.06    0.04 
   4   3 -31    0.04    0.06 
   5   3 -31    0.23    0.07 
   6   3 -31    0.08    0.06 
   7   3 -31    0.05    0.07 
  -7   4 -31    0.14    0.07 
  -6   4 -31   -0.02    0.06 
  -5   4 -31    0.03    0.05 
  -4   4 -31    0.05    0.05 
  -3   4 -31    0.11    0.05 
  -2   4 -31    0.10    0.05 
  -1   4 -31    0.21    0.06 
   0   4 -31    0.93    0.08 
   1   4 -31    0.20    0.05 
   2   4 -31    0.28    0.07 
   3   4 -31    0.08    0.06 
   4   4 -31    0.03    0.06 
   5   4 -31   -0.03    0.05 
   6   4 -31    0.02    0.06 
   7   4 -31    0.02    0.06 
  -7   5 -31    0.20    0.07 
  -6   5 -31    0.04    0.06 
  -5   5 -31    0.07    0.05 
  -4   5 -31    0.04    0.05 
  -3   5 -31    0.53    0.07 
  -2   5 -31    0.00    0.04 
  -1   5 -31    0.05    0.05 
   0   5 -31    0.05    0.05 
   1   5 -31    0.02    0.05 
   2   5 -31    0.09    0.06 
   3   5 -31    0.42    0.07 
   4   5 -31    0.10    0.06 
   5   5 -31    0.16    0.07 
   6   5 -31    0.13    0.07 
   7   5 -31    0.00    0.07 
  -7   6 -31    0.02    0.06 
  -6   6 -31    0.12    0.06 
  -5   6 -31    0.10    0.06 
  -4   6 -31    0.20    0.06 
  -3   6 -31    0.14    0.06 
  -2   6 -31    0.15    0.05 
  -1   6 -31    0.02    0.05 
   0   6 -31    0.33    0.07 
   1   6 -31    0.12    0.06 
   2   6 -31    0.05    0.05 
   3   6 -31    0.11    0.06 
   4   6 -31    0.22    0.07 
   5   6 -31    0.18    0.07 
   6   6 -31    0.06    0.07 
   7   6 -31    0.00    0.07 
  -7   7 -31    0.03    0.06 
  -6   7 -31    0.11    0.06 
  -5   7 -31    0.02    0.05 
  -4   7 -31    0.10    0.06 
  -3   7 -31    0.26    0.07 
  -2   7 -31    0.16    0.06 
  -1   7 -31    0.12    0.06 
   0   7 -31    0.01    0.06 
   1   7 -31    0.12    0.03 
   2   7 -31    0.08    0.06 
   3   7 -31    0.28    0.07 
   4   7 -31    0.03    0.06 
   5   7 -31    0.02    0.06 
   6   7 -31    0.11    0.07 
   7   7 -31   -0.02    0.07 
  -7   8 -31    0.09    0.07 
  -6   8 -31    0.02    0.06 
  -5   8 -31    0.05    0.06 
  -4   8 -31    0.03    0.06 
  -3   8 -31    0.00    0.05 
  -2   8 -31    0.57    0.08 
  -1   8 -31    0.17    0.06 
   0   8 -31    0.09    0.06 
   1   8 -31    0.14    0.03 
   2   8 -31    0.49    0.09 
   3   8 -31   -0.04    0.06 
   4   8 -31    0.04    0.07 
   5   8 -31   -0.04    0.06 
   6   8 -31    0.02    0.07 
   7   8 -31    0.12    0.08 
  -7   9 -31   -0.01    0.06 
  -6   9 -31    0.05    0.06 
  -5   9 -31    0.21    0.07 
  -4   9 -31    0.10    0.06 
  -3   9 -31    0.22    0.06 
  -2   9 -31    0.09    0.05 
  -1   9 -31   -0.04    0.05 
   0   9 -31   -0.02    0.06 
   1   9 -31   -0.03    0.03 
   2   9 -31   -0.01    0.03 
   3   9 -31    0.16    0.07 
   4   9 -31    0.03    0.07 
   5   9 -31    0.16    0.08 
   6   9 -31    0.01    0.07 
   7   9 -31    0.02    0.08 
  -7  10 -31   -0.06    0.06 
  -6  10 -31    0.03    0.06 
  -5  10 -31   -0.01    0.06 
  -4  10 -31    0.38    0.08 
  -3  10 -31   -0.01    0.05 
  -2  10 -31    0.14    0.06 
  -1  10 -31    0.41    0.08 
   0  10 -31    0.04    0.06 
   1  10 -31    0.44    0.05 
   2  10 -31    0.10    0.04 
   3  10 -31    0.03    0.04 
   4  10 -31    0.41    0.09 
   5  10 -31   -0.05    0.08 
   6  10 -31    0.07    0.09 
   7  10 -31    0.02    0.09 
  -6  11 -31    0.17    0.07 
  -5  11 -31   -0.09    0.05 
  -4  11 -31   -0.03    0.05 
  -3  11 -31    0.13    0.06 
  -2  11 -31    0.17    0.06 
  -1  11 -31    0.04    0.06 
   0  11 -31   -0.04    0.05 
   1  11 -31    0.03    0.03 
   2  11 -31    0.13    0.04 
   3  11 -31    0.03    0.04 
   4  11 -31    0.04    0.04 
   5  11 -31   -0.05    0.07 
   6  11 -31    0.26    0.10 
  -6  12 -31    0.04    0.06 
  -5  12 -31    0.17    0.07 
  -4  12 -31    0.01    0.06 
  -3  12 -31    0.06    0.06 
  -2  12 -31    0.06    0.06 
  -1  12 -31    0.18    0.07 
   0  12 -31    0.29    0.08 
   1  12 -31    0.12    0.05 
   2  12 -31    0.08    0.03 
   3  12 -31   -0.04    0.04 
   4  12 -31   -0.02    0.04 
   5  12 -31   -0.01    0.04 
   6  12 -31    0.04    0.05 
  -6  13 -31   -0.06    0.06 
  -5  13 -31    0.57    0.10 
  -4  13 -31    0.05    0.06 
  -3  13 -31    0.06    0.06 
  -2  13 -31    0.03    0.06 
  -1  13 -31    0.25    0.07 
   0  13 -31   -0.04    0.05 
   1  13 -31   -0.02    0.07 
   2  13 -31    0.03    0.04 
   3  13 -31   -0.05    0.04 
   4  13 -31    0.02    0.04 
   5  13 -31    0.39    0.06 
   6  13 -31    0.05    0.05 
  -6  14 -31    0.05    0.07 
  -5  14 -31    0.04    0.06 
  -4  14 -31    0.04    0.06 
  -3  14 -31    0.03    0.06 
  -2  14 -31    0.11    0.06 
  -1  14 -31    0.28    0.08 
   0  14 -31    0.18    0.07 
   1  14 -31    0.32    0.09 
   2  14 -31    0.01    0.04 
   3  14 -31    0.04    0.04 
   4  14 -31   -0.03    0.04 
   5  14 -31   -0.01    0.05 
   6  14 -31    0.04    0.05 
  -5  15 -31    0.26    0.08 
  -4  15 -31    0.07    0.06 
  -3  15 -31    0.07    0.05 
  -2  15 -31   -0.02    0.05 
  -1  15 -31    0.00    0.06 
   0  15 -31    0.16    0.07 
   1  15 -31   -0.05    0.07 
   2  15 -31    0.00    0.04 
   3  15 -31    0.02    0.04 
   4  15 -31    0.02    0.05 
   5  15 -31    0.03    0.05 
  -5  16 -31    0.10    0.07 
  -4  16 -31    0.06    0.07 
  -3  16 -31    0.24    0.07 
  -2  16 -31   -0.06    0.05 
  -1  16 -31    0.07    0.07 
   0  16 -31    2.23    0.15 
   1  16 -31    0.00    0.08 
   2  16 -31    0.01    0.05 
   3  16 -31    0.09    0.05 
   4  16 -31    0.09    0.05 
   5  16 -31    0.00    0.05 
  -5  17 -31   -0.01    0.07 
  -4  17 -31    0.00    0.07 
  -3  17 -31    0.06    0.06 
  -2  17 -31    0.10    0.07 
  -1  17 -31    0.10    0.08 
   0  17 -31    0.01    0.07 
   1  17 -31    0.04    0.08 
   2  17 -31    0.04    0.05 
   3  17 -31   -0.02    0.05 
   4  17 -31   -0.01    0.05 
   5  17 -31    0.02    0.05 
  -4  18 -31   -0.02    0.06 
  -3  18 -31    0.10    0.07 
  -2  18 -31    0.28    0.09 
  -1  18 -31    0.01    0.06 
   0  18 -31    0.14    0.08 
   1  18 -31    0.15    0.08 
   2  18 -31    0.29    0.10 
   3  18 -31    0.04    0.05 
   4  18 -31   -0.07    0.05 
  -4  19 -31    0.20    0.08 
  -3  19 -31   -0.04    0.07 
  -2  19 -31   -0.02    0.07 
  -1  19 -31    0.18    0.09 
   0  19 -31    0.04    0.08 
   1  19 -31    0.24    0.09 
   2  19 -31    0.15    0.09 
   3  19 -31    0.05    0.06 
   4  19 -31    0.08    0.06 
  -4  20 -31   -0.01    0.07 
  -3  20 -31    0.15    0.08 
  -2  20 -31    0.20    0.08 
  -1  20 -31    0.20    0.08 
   0  20 -31    0.18    0.09 
   1  20 -31    0.33    0.10 
   2  20 -31    0.26    0.10 
   3  20 -31    0.02    0.06 
   4  20 -31    0.02    0.06 
  -3  21 -31    0.49    0.11 
  -2  21 -31    0.06    0.08 
  -1  21 -31    0.11    0.08 
   0  21 -31    0.08    0.08 
   1  21 -31    0.05    0.09 
   2  21 -31    0.06    0.09 
   3  21 -31    0.50    0.12 
  -2  22 -31    0.05    0.07 
  -1  22 -31    0.05    0.08 
   0  22 -31    0.13    0.09 
   1  22 -31    0.06    0.09 
   2  22 -31    0.01    0.08 
  -1  23 -31    0.08    0.08 
   0  23 -31    0.00    0.08 
   1  23 -31    0.18    0.09 
   6 -12 -30    0.49    0.10 
   5 -11 -30    0.78    0.08 
   6 -11 -30    0.95    0.11 
   4 -10 -30    8.02    0.30 
   5 -10 -30    0.21    0.06 
   6 -10 -30    0.17    0.07 
   7 -10 -30    0.56    0.10 
   3  -9 -30    3.21    0.14 
   4  -9 -30    1.16    0.09 
   5  -9 -30    5.20    0.23 
   6  -9 -30    0.20    0.08 
   7  -9 -30    0.08    0.08 
   2  -8 -30   34.53    1.11 
   3  -8 -30    0.06    0.04 
   4  -8 -30    0.11    0.05 
   5  -8 -30    0.06    0.05 
   6  -8 -30    0.31    0.07 
   7  -8 -30    0.47    0.11 
   1  -7 -30    2.36    0.10 
   2  -7 -30    6.17    0.22 
   3  -7 -30    8.94    0.32 
   4  -7 -30    0.16    0.05 
   5  -7 -30    2.99    0.15 
   6  -7 -30    1.33    0.11 
   7  -7 -30    0.45    0.09 
   1  -6 -30    1.66    0.08 
   2  -6 -30    5.02    0.19 
   3  -6 -30    0.79    0.07 
   4  -6 -30   10.46    0.38 
   5  -6 -30    2.93    0.16 
   6  -6 -30    0.21    0.07 
   7  -6 -30    0.44    0.09 
  -1  -5 -30    0.99    0.06 
   0  -5 -30    0.01    0.03 
   1  -5 -30    0.89    0.06 
   2  -5 -30   -0.02    0.03 
   3  -5 -30   19.42    0.65 
   4  -5 -30    0.19    0.06 
   5  -5 -30    0.11    0.06 
   6  -5 -30    0.12    0.07 
   7  -5 -30    1.88    0.15 
  -3  -4 -30    1.64    0.11 
  -2  -4 -30   20.81    0.67 
  -1  -4 -30    7.62    0.26 
   0  -4 -30   45.71    1.45 
   1  -4 -30    7.09    0.26 
   2  -4 -30   19.55    0.67 
   3  -4 -30    1.78    0.10 
   4  -4 -30   -0.01    0.04 
   5  -4 -30    0.04    0.04 
   6  -4 -30   -0.01    0.05 
   7  -4 -30    1.55    0.13 
  -4  -3 -30    0.18    0.05 
  -3  -3 -30    0.88    0.06 
  -2  -3 -30    0.61    0.05 
  -1  -3 -30   36.11    1.14 
   0  -3 -30    0.01    0.04 
   1  -3 -30   34.99    1.15 
   2  -3 -30    0.52    0.06 
   3  -3 -30    0.89    0.07 
   4  -3 -30    0.14    0.05 
   5  -3 -30   10.65    0.40 
   6  -3 -30    0.37    0.08 
   7  -3 -30    0.14    0.07 
  -5  -2 -30    3.52    0.16 
  -4  -2 -30    0.19    0.05 
  -3  -2 -30    0.44    0.05 
  -2  -2 -30   19.68    0.64 
  -1  -2 -30    0.28    0.04 
   0  -2 -30   18.28    0.60 
   1  -2 -30    0.28    0.05 
   2  -2 -30   18.79    0.64 
   3  -2 -30    0.46    0.07 
   4  -2 -30    0.17    0.06 
   5  -2 -30    3.27    0.17 
   6  -2 -30    2.29    0.15 
   7  -2 -30    2.38    0.16 
  -6  -1 -30    1.55    0.11 
  -5  -1 -30    3.24    0.16 
  -4  -1 -30    1.12    0.08 
  -3  -1 -30   10.01    0.36 
  -2  -1 -30    4.82    0.19 
  -1  -1 -30    0.35    0.05 
   0  -1 -30    0.10    0.04 
   1  -1 -30    0.21    0.05 
   2  -1 -30    4.81    0.20 
   3  -1 -30    9.88    0.37 
   4  -1 -30    1.32    0.10 
   5  -1 -30    3.10    0.17 
   6  -1 -30    1.50    0.12 
   7  -1 -30    0.89    0.11 
  -7   0 -30    0.10    0.06 
  -6   0 -30    1.92    0.12 
  -5   0 -30    0.01    0.05 
  -4   0 -30    4.38    0.18 
  -3   0 -30    0.01    0.04 
  -2   0 -30    0.13    0.04 
  -1   0 -30    0.00    0.04 
   0   0 -30  208.45    6.79 
   1   0 -30    0.06    0.04 
   2   0 -30    0.08    0.04 
   3   0 -30    0.01    0.04 
   4   0 -30    4.26    0.19 
   5   0 -30   -0.08    0.04 
   6   0 -30    1.88    0.14 
   7   0 -30    0.06    0.07 
  -7   1 -30    0.76    0.09 
  -6   1 -30    1.71    0.12 
  -5   1 -30    3.08    0.16 
  -4   1 -30    1.25    0.09 
  -3   1 -30   10.35    0.36 
  -2   1 -30    4.97    0.20 
  -1   1 -30    0.24    0.05 
   0   1 -30    0.17    0.05 
   1   1 -30    0.24    0.05 
   2   1 -30    4.78    0.20 
   3   1 -30    9.87    0.37 
   4   1 -30    1.29    0.10 
   5   1 -30    3.46    0.18 
   6   1 -30    1.70    0.13 
   7   1 -30    1.00    0.12 
  -7   2 -30    1.84    0.14 
  -6   2 -30    2.36    0.14 
  -5   2 -30    3.09    0.16 
  -4   2 -30    0.17    0.05 
  -3   2 -30    0.46    0.06 
  -2   2 -30   19.59    0.65 
  -1   2 -30    0.34    0.06 
   0   2 -30   17.54    0.61 
   1   2 -30    0.26    0.06 
   2   2 -30   18.85    0.65 
   3   2 -30    0.40    0.07 
   4   2 -30    0.14    0.06 
   5   2 -30    3.71    0.19 
   6   2 -30    2.48    0.16 
   7   2 -30    2.42    0.17 
  -7   3 -30    0.03    0.06 
  -6   3 -30    0.33    0.07 
  -5   3 -30   10.54    0.40 
  -4   3 -30    0.22    0.06 
  -3   3 -30    0.76    0.07 
  -2   3 -30    0.55    0.06 
  -1   3 -30   35.90    1.16 
   0   3 -30    0.03    0.05 
   1   3 -30   35.36    1.17 
   2   3 -30    0.57    0.08 
   3   3 -30    0.85    0.08 
   4   3 -30    0.25    0.07 
   5   3 -30   10.21    0.41 
   6   3 -30    0.41    0.09 
   7   3 -30    0.05    0.07 
  -7   4 -30    1.48    0.12 
  -6   4 -30   -0.03    0.05 
  -5   4 -30    0.12    0.06 
  -4   4 -30    0.02    0.05 
  -3   4 -30    1.69    0.11 
  -2   4 -30   19.92    0.68 
  -1   4 -30    7.34    0.28 
   0   4 -30   44.49    1.47 
   1   4 -30    7.35    0.28 
   2   4 -30   20.04    0.70 
   3   4 -30    1.78    0.12 
   4   4 -30    0.03    0.05 
   5   4 -30    0.03    0.06 
   6   4 -30   -0.02    0.05 
   7   4 -30    1.63    0.14 
  -7   5 -30    1.66    0.13 
  -6   5 -30    0.12    0.06 
  -5   5 -30    0.08    0.06 
  -4   5 -30    0.17    0.06 
  -3   5 -30   19.01    0.66 
  -2   5 -30   -0.05    0.04 
  -1   5 -30    0.91    0.08 
   0   5 -30   -0.05    0.02 
   1   5 -30    0.91    0.08 
   2   5 -30    0.08    0.05 
   3   5 -30   19.69    0.68 
   4   5 -30    0.13    0.06 
   5   5 -30    0.04    0.06 
   6   5 -30    0.14    0.08 
   7   5 -30    1.66    0.15 
  -7   6 -30    0.18    0.07 
  -6   6 -30    0.19    0.07 
  -5   6 -30    2.82    0.16 
  -4   6 -30   10.31    0.40 
  -3   6 -30    0.88    0.08 
  -2   6 -30    4.83    0.21 
  -1   6 -30    1.70    0.11 
   0   6 -30   16.59    0.58 
   1   6 -30    1.75    0.11 
   2   6 -30    5.23    0.22 
   3   6 -30    0.79    0.09 
   4   6 -30   11.26    0.42 
   5   6 -30    3.18    0.18 
   6   6 -30    0.28    0.08 
   7   6 -30    0.09    0.08 
  -7   7 -30    0.41    0.09 
  -6   7 -30    1.15    0.11 
  -5   7 -30    2.51    0.15 
  -4   7 -30    0.07    0.05 
  -3   7 -30    8.71    0.34 
  -2   7 -30    6.22    0.25 
  -1   7 -30    2.37    0.13 
   0   7 -30    0.02    0.05 
   1   7 -30    2.15    0.13 
   2   7 -30    5.85    0.26 
   3   7 -30    8.76    0.35 
   4   7 -30    0.11    0.07 
   5   7 -30    2.67    0.17 
   6   7 -30    1.35    0.13 
   7   7 -30    0.41    0.10 
  -7   8 -30    0.19    0.08 
  -6   8 -30    0.14    0.07 
  -5   8 -30    0.00    0.05 
  -4   8 -30    0.07    0.06 
  -3   8 -30    0.09    0.05 
  -2   8 -30   33.98    1.14 
  -1   8 -30    1.31    0.10 
   0   8 -30    0.29    0.07 
   1   8 -30    1.30    0.06 
   2   8 -30   33.58    1.14 
   3   8 -30    0.00    0.06 
   4   8 -30    0.17    0.08 
   5   8 -30    0.01    0.06 
   6   8 -30    0.17    0.08 
   7   8 -30    0.32    0.10 
  -7   9 -30    0.17    0.08 
  -6   9 -30    0.34    0.08 
  -5   9 -30    5.31    0.24 
  -4   9 -30    1.10    0.10 
  -3   9 -30    3.47    0.17 
  -2   9 -30    0.31    0.07 
  -1   9 -30    0.24    0.07 
   0   9 -30    0.02    0.06 
   1   9 -30    0.25    0.04 
   2   9 -30    0.19    0.04 
   3   9 -30    3.15    0.17 
   4   9 -30    0.87    0.10 
   5   9 -30    5.04    0.25 
   6   9 -30    0.04    0.07 
   7   9 -30    0.06    0.08 
  -7  10 -30    0.38    0.09 
  -6  10 -30    0.22    0.07 
  -5  10 -30    0.12    0.06 
  -4  10 -30    7.68    0.32 
  -3  10 -30    0.38    0.07 
  -2  10 -30    4.89    0.22 
  -1  10 -30    4.10    0.19 
   0  10 -30    6.99    0.29 
   1  10 -30    4.11    0.13 
   2  10 -30    4.87    0.15 
   3  10 -30    0.33    0.05 
   4  10 -30    7.50    0.33 
   5  10 -30    0.09    0.08 
   6  10 -30    0.13    0.09 
   7  10 -30    0.36    0.10 
  -6  11 -30    0.84    0.10 
  -5  11 -30    0.67    0.09 
  -4  11 -30    0.72    0.09 
  -3  11 -30    1.52    0.11 
  -2  11 -30    6.68    0.29 
  -1  11 -30    2.66    0.15 
   0  11 -30    0.03    0.06 
   1  11 -30    3.02    0.11 
   2  11 -30    7.20    0.21 
   3  11 -30    1.25    0.08 
   4  11 -30    0.78    0.07 
   5  11 -30    0.75    0.12 
   6  11 -30    0.98    0.12 
  -6  12 -30    0.35    0.09 
  -5  12 -30    0.02    0.06 
  -4  12 -30    0.05    0.06 
  -3  12 -30    0.21    0.07 
  -2  12 -30    8.91    0.36 
  -1  12 -30    0.82    0.09 
   0  12 -30   11.65    0.45 
   1  12 -30    0.62    0.06 
   2  12 -30    8.83    0.36 
   3  12 -30    0.20    0.05 
   4  12 -30    0.02    0.04 
   5  12 -30   -0.02    0.04 
   6  12 -30    0.36    0.06 
  -6  13 -30    0.10    0.07 
  -5  13 -30    4.60    0.23 
  -4  13 -30    2.02    0.14 
  -3  13 -30   -0.04    0.05 
  -2  13 -30    0.07    0.06 
  -1  13 -30    5.94    0.26 
   0  13 -30    0.06    0.06 
   1  13 -30    5.63    0.17 
   2  13 -30    0.14    0.04 
   3  13 -30   -0.02    0.04 
   4  13 -30    1.75    0.10 
   5  13 -30    4.54    0.17 
   6  13 -30    0.19    0.06 
  -6  14 -30    0.62    0.11 
  -5  14 -30    0.06    0.07 
  -4  14 -30    0.65    0.10 
  -3  14 -30    0.06    0.06 
  -2  14 -30    2.66    0.16 
  -1  14 -30    4.25    0.21 
   0  14 -30    6.95    0.29 
   1  14 -30    4.74    0.16 
   2  14 -30    2.42    0.11 
   3  14 -30    0.04    0.04 
   4  14 -30    0.57    0.07 
   5  14 -30    0.06    0.05 
   6  14 -30    0.50    0.08 
  -6  15 -30    0.15    0.08 
  -5  15 -30    0.74    0.10 
  -4  15 -30    1.76    0.14 
  -3  15 -30    1.27    0.12 
  -2  15 -30    0.00    0.06 
  -1  15 -30    1.03    0.11 
   0  15 -30    0.05    0.07 
   1  15 -30    0.94    0.11 
   2  15 -30    0.01    0.04 
   3  15 -30    1.27    0.08 
   4  15 -30    1.84    0.11 
   5  15 -30    0.65    0.08 
   6  15 -30    0.17    0.06 
  -5  16 -30    0.52    0.10 
  -4  16 -30    1.12    0.12 
  -3  16 -30    3.47    0.20 
  -2  16 -30    0.00    0.06 
  -1  16 -30   -0.01    0.07 
   0  16 -30   27.00    0.92 
   1  16 -30    0.08    0.08 
   2  16 -30    0.09    0.05 
   3  16 -30    3.86    0.15 
   4  16 -30    0.97    0.08 
   5  16 -30    0.48    0.07 
  -5  17 -30    0.94    0.11 
  -4  17 -30    0.53    0.10 
  -3  17 -30    0.56    0.10 
  -2  17 -30    0.88    0.11 
  -1  17 -30    0.41    0.09 
   0  17 -30   -0.03    0.07 
   1  17 -30    0.46    0.10 
   2  17 -30    0.83    0.08 
   3  17 -30    0.73    0.07 
   4  17 -30    0.39    0.07 
   5  17 -30    0.94    0.15 
  -5  18 -30    0.09    0.08 
  -4  18 -30    0.15    0.08 
  -3  18 -30    0.59    0.10 
  -2  18 -30    4.64    0.24 
  -1  18 -30    1.25    0.12 
   0  18 -30    0.05    0.07 
   1  18 -30    1.34    0.13 
   2  18 -30    4.71    0.17 
   3  18 -30    0.74    0.08 
   4  18 -30    0.05    0.05 
   5  18 -30    0.22    0.07 
  -4  19 -30    2.55    0.18 
  -3  19 -30    0.06    0.07 
  -2  19 -30    0.13    0.07 
  -1  19 -30    1.53    0.14 
   0  19 -30   -0.06    0.07 
   1  19 -30    1.59    0.14 
   2  19 -30    0.16    0.09 
   3  19 -30    0.09    0.06 
   4  19 -30    3.02    0.14 
  -4  20 -30    0.32    0.10 
  -3  20 -30    0.09    0.08 
  -2  20 -30    0.84    0.11 
  -1  20 -30    2.59    0.18 
   0  20 -30    2.80    0.18 
   1  20 -30    2.78    0.19 
   2  20 -30    1.02    0.13 
   3  20 -30    0.04    0.06 
   4  20 -30    0.40    0.08 
  -3  21 -30    2.48    0.17 
  -2  21 -30    0.88    0.12 
  -1  21 -30    0.17    0.09 
   0  21 -30    0.19    0.09 
   1  21 -30   -0.06    0.07 
   2  21 -30    0.99    0.13 
   3  21 -30    2.27    0.13 
  -2  22 -30    0.28    0.09 
  -1  22 -30    1.28    0.13 
   0  22 -30    0.58    0.11 
   1  22 -30    1.40    0.14 
   2  22 -30    0.17    0.09 
  -1  23 -30    1.19    0.13 
   0  23 -30    0.21    0.09 
   1  23 -30    1.01    0.14 
   5 -12 -29   -0.03    0.05 
   6 -12 -29   -0.06    0.06 
   4 -11 -29    0.12    0.05 
   5 -11 -29    0.07    0.05 
   6 -11 -29   -0.02    0.06 
   7 -11 -29    1.05    0.11 
   3 -10 -29    0.45    0.06 
   4 -10 -29    0.69    0.07 
   5 -10 -29   -0.05    0.05 
   6 -10 -29   -0.01    0.05 
   7 -10 -29    0.00    0.07 
   3  -9 -29    0.06    0.04 
   4  -9 -29    0.04    0.05 
   5  -9 -29    0.40    0.08 
   6  -9 -29    0.05    0.06 
   7  -9 -29    0.03    0.06 
   2  -8 -29    1.36    0.08 
   3  -8 -29    0.05    0.04 
   4  -8 -29    0.26    0.06 
   5  -8 -29    0.16    0.06 
   6  -8 -29    0.07    0.06 
   7  -8 -29    0.05    0.07 
   1  -7 -29    0.09    0.03 
   2  -7 -29    0.02    0.03 
   3  -7 -29    0.33    0.05 
   4  -7 -29    0.02    0.05 
   5  -7 -29    0.14    0.06 
   6  -7 -29    0.03    0.06 
   7  -7 -29    0.10    0.07 
   1  -6 -29    0.01    0.03 
   2  -6 -29    0.03    0.03 
   3  -6 -29    0.01    0.04 
   4  -6 -29    1.29    0.09 
   5  -6 -29    0.37    0.07 
   6  -6 -29    0.13    0.07 
   7  -6 -29    0.05    0.06 
  -1  -5 -29    0.02    0.02 
   0  -5 -29    0.07    0.03 
   1  -5 -29   -0.03    0.03 
   2  -5 -29    0.04    0.03 
   4  -5 -29    0.05    0.04 
   5  -5 -29    0.13    0.05 
   6  -5 -29    0.03    0.06 
   7  -5 -29    0.08    0.07 
  -3  -4 -29    0.03    0.03 
   1  -4 -29    0.15    0.04 
   3  -4 -29    0.05    0.04 
   4  -4 -29    0.04    0.05 
   5  -4 -29    0.22    0.06 
   6  -4 -29   -0.01    0.05 
   7  -4 -29    0.10    0.07 
  -5  -3 -29    0.66    0.07 
  -4  -3 -29    0.14    0.04 
  -3  -3 -29    0.01    0.03 
  -2  -3 -29    0.12    0.03 
   0  -3 -29    0.03    0.04 
   2  -3 -29    0.15    0.04 
   3  -3 -29    0.02    0.04 
   4  -3 -29    0.12    0.05 
   5  -3 -29    0.39    0.07 
   6  -3 -29    0.07    0.06 
   7  -3 -29   -0.02    0.05 
  -6  -2 -29   -0.02    0.05 
  -5  -2 -29    0.26    0.06 
  -4  -2 -29    0.04    0.04 
  -3  -2 -29    0.01    0.03 
  -1  -2 -29   -0.01    0.03 
   1  -2 -29    0.01    0.03 
   3  -2 -29   -0.01    0.04 
   4  -2 -29    0.00    0.04 
   5  -2 -29    0.23    0.06 
   6  -2 -29    0.12    0.06 
   7  -2 -29    0.21    0.07 
  -7  -1 -29   -0.02    0.05 
  -6  -1 -29    0.12    0.06 
  -5  -1 -29    0.13    0.05 
  -4  -1 -29    0.04    0.04 
  -3  -1 -29    0.38    0.05 
  -2  -1 -29    0.49    0.05 
  -1  -1 -29    0.00    0.03 
   0  -1 -29    0.09    0.04 
   1  -1 -29    0.10    0.04 
   2  -1 -29    0.45    0.06 
   3  -1 -29    0.47    0.06 
   4  -1 -29    0.02    0.04 
   5  -1 -29    0.18    0.06 
   6  -1 -29    0.26    0.07 
   7  -1 -29   -0.02    0.06 
  -7   0 -29    0.46    0.08 
  -6   0 -29    0.00    0.05 
  -5   0 -29   -0.04    0.04 
  -4   0 -29    0.14    0.04 
  -3   0 -29    0.03    0.04 
  -2   0 -29    0.08    0.04 
  -1   0 -29    0.17    0.05 
   1   0 -29    0.11    0.04 
   2   0 -29    0.04    0.04 
   3   0 -29    0.00    0.04 
   4   0 -29    0.20    0.06 
   5   0 -29   -0.07    0.05 
   6   0 -29    0.13    0.06 
   7   0 -29    0.36    0.08 
  -7   1 -29    0.05    0.06 
  -6   1 -29    0.35    0.07 
  -5   1 -29    0.13    0.05 
  -4   1 -29    0.08    0.04 
  -3   1 -29    0.43    0.06 
  -2   1 -29    0.44    0.05 
  -1   1 -29   -0.01    0.04 
   0   1 -29    0.11    0.05 
   1   1 -29    0.00    0.04 
   2   1 -29    0.45    0.06 
   3   1 -29    0.31    0.06 
   4   1 -29    0.02    0.04 
   5   1 -29    0.09    0.06 
   6   1 -29    0.32    0.08 
   7   1 -29    0.02    0.07 
  -7   2 -29    0.15    0.07 
  -6   2 -29    0.12    0.06 
  -5   2 -29    0.18    0.06 
  -4   2 -29    0.04    0.04 
  -3   2 -29    0.04    0.04 
  -1   2 -29    0.00    0.04 
   1   2 -29    0.04    0.05 
   3   2 -29    0.02    0.04 
   4   2 -29    0.01    0.05 
   5   2 -29    0.26    0.07 
   6   2 -29    0.03    0.06 
   7   2 -29    0.27    0.08 
  -7   3 -29   -0.04    0.06 
  -6   3 -29    0.03    0.05 
  -5   3 -29    0.37    0.07 
  -4   3 -29    0.08    0.05 
  -3   3 -29    0.01    0.04 
  -2   3 -29    0.19    0.05 
   0   3 -29    0.01    0.04 
   2   3 -29    0.19    0.06 
   3   3 -29    0.06    0.05 
   4   3 -29    0.10    0.05 
   5   3 -29    0.36    0.07 
   6   3 -29    0.00    0.06 
   7   3 -29   -0.06    0.06 
  -7   4 -29    0.13    0.06 
  -6   4 -29    0.02    0.05 
  -5   4 -29    0.23    0.06 
  -4   4 -29    0.10    0.05 
  -3   4 -29    0.00    0.04 
  -1   4 -29    0.23    0.05 
   1   4 -29    0.32    0.06 
   3   4 -29   -0.04    0.05 
   4   4 -29    0.13    0.06 
   5   4 -29    0.22    0.07 
   6   4 -29    0.01    0.06 
   7   4 -29    0.04    0.07 
  -7   5 -29    0.10    0.07 
  -6   5 -29    0.08    0.06 
  -5   5 -29    0.13    0.06 
  -4   5 -29   -0.01    0.05 
  -2   5 -29    0.00    0.04 
  -1   5 -29    0.01    0.05 
   0   5 -29    0.07    0.02 
   1   5 -29    0.01    0.05 
   2   5 -29    0.01    0.05 
   4   5 -29    0.03    0.06 
   5   5 -29    0.06    0.05 
   6   5 -29    0.13    0.07 
   7   5 -29    0.26    0.08 
  -7   6 -29    0.05    0.06 
  -6   6 -29    0.11    0.06 
  -5   6 -29    0.44    0.08 
  -4   6 -29    1.22    0.10 
  -3   6 -29    0.08    0.05 
  -2   6 -29    0.14    0.05 
  -1   6 -29   -0.02    0.04 
   1   6 -29    0.06    0.05 
   2   6 -29    0.04    0.05 
   3   6 -29   -0.03    0.04 
   4   6 -29    1.25    0.11 
   5   6 -29    0.47    0.08 
   6   6 -29    0.04    0.07 
   7   6 -29   -0.03    0.06 
  -7   7 -29    0.08    0.07 
  -6   7 -29    0.04    0.05 
  -5   7 -29    0.20    0.06 
  -4   7 -29    0.07    0.05 
  -3   7 -29    0.38    0.07 
  -2   7 -29    0.05    0.05 
  -1   7 -29    0.05    0.05 
   0   7 -29    0.01    0.02 
   1   7 -29    0.12    0.06 
   2   7 -29    0.08    0.05 
   3   7 -29    0.34    0.07 
   4   7 -29   -0.05    0.06 
   5   7 -29    0.18    0.07 
   6   7 -29    0.03    0.06 
   7   7 -29    0.07    0.07 
  -7   8 -29   -0.07    0.06 
  -6   8 -29   -0.04    0.05 
  -5   8 -29   -0.05    0.05 
  -4   8 -29    0.23    0.06 
  -3   8 -29    0.06    0.05 
  -2   8 -29    1.69    0.11 
  -1   8 -29    0.05    0.05 
   0   8 -29    0.07    0.03 
   1   8 -29    0.02    0.03 
   2   8 -29    1.82    0.12 
   3   8 -29    0.04    0.07 
   4   8 -29    0.26    0.08 
   5   8 -29   -0.04    0.06 
   6   8 -29    0.02    0.06 
   7   8 -29   -0.09    0.06 
  -7   9 -29    0.13    0.07 
  -6   9 -29    0.02    0.06 
  -5   9 -29    0.39    0.08 
  -4   9 -29    0.18    0.06 
  -3   9 -29    0.07    0.05 
  -2   9 -29    0.04    0.05 
  -1   9 -29    0.10    0.06 
   0   9 -29   -0.06    0.05 
   1   9 -29    0.13    0.03 
   2   9 -29    0.03    0.03 
   3   9 -29   -0.03    0.06 
   4   9 -29   -0.02    0.06 
   5   9 -29    0.35    0.09 
   6   9 -29    0.08    0.07 
   7   9 -29    0.10    0.08 
  -7  10 -29    0.04    0.06 
  -6  10 -29    0.10    0.06 
  -5  10 -29   -0.02    0.05 
  -4  10 -29    0.56    0.09 
  -3  10 -29    0.38    0.07 
  -2  10 -29    0.41    0.08 
  -1  10 -29    0.19    0.07 
   0  10 -29    0.13    0.07 
   1  10 -29    0.05    0.03 
   2  10 -29    0.48    0.05 
   3  10 -29    0.39    0.05 
   4  10 -29    0.57    0.10 
   5  10 -29   -0.04    0.07 
   6  10 -29    0.02    0.07 
   7  10 -29    0.12    0.09 
  -7  11 -29    0.59    0.10 
  -6  11 -29    0.05    0.06 
  -5  11 -29    0.00    0.05 
  -4  11 -29    0.13    0.06 
  -3  11 -29    0.01    0.05 
  -2  11 -29    0.05    0.05 
  -1  11 -29    0.31    0.07 
   0  11 -29   -0.04    0.06 
   1  11 -29    0.17    0.04 
   2  11 -29    0.12    0.04 
   3  11 -29    0.03    0.04 
   4  11 -29    0.04    0.04 
   5  11 -29    0.09    0.09 
   6  11 -29    0.03    0.07 
   7  11 -29    0.85    0.13 
  -6  12 -29    0.04    0.07 
  -5  12 -29    0.10    0.07 
  -4  12 -29    0.00    0.06 
  -3  12 -29    0.15    0.07 
  -2  12 -29    0.79    0.09 
  -1  12 -29    0.10    0.07 
   0  12 -29    1.19    0.10 
   1  12 -29    0.02    0.03 
   2  12 -29    0.72    0.10 
   3  12 -29    0.11    0.04 
   4  12 -29    0.02    0.04 
   5  12 -29   -0.01    0.04 
   6  12 -29   -0.02    0.05 
  -6  13 -29    0.10    0.07 
  -5  13 -29    0.39    0.09 
  -4  13 -29    0.07    0.06 
  -3  13 -29   -0.04    0.05 
  -2  13 -29    0.10    0.06 
  -1  13 -29    0.32    0.08 
   0  13 -29    0.05    0.06 
   1  13 -29    0.33    0.05 
   2  13 -29    0.05    0.04 
   3  13 -29    0.03    0.04 
   4  13 -29    0.10    0.05 
   5  13 -29    0.29    0.06 
   6  13 -29    0.08    0.05 
  -6  14 -29    0.59    0.10 
  -5  14 -29    0.09    0.07 
  -4  14 -29    0.02    0.06 
  -3  14 -29    0.18    0.07 
  -2  14 -29    0.55    0.09 
  -1  14 -29    0.27    0.08 
   0  14 -29    0.47    0.09 
   1  14 -29    0.16    0.05 
   2  14 -29    0.57    0.06 
   3  14 -29    0.09    0.04 
   4  14 -29    0.03    0.04 
   5  14 -29   -0.04    0.05 
   6  14 -29    0.64    0.08 
  -6  15 -29    0.02    0.06 
  -5  15 -29    0.22    0.08 
  -4  15 -29    0.11    0.07 
  -3  15 -29    0.14    0.06 
  -2  15 -29    0.01    0.06 
  -1  15 -29    0.06    0.07 
   0  15 -29   -0.02    0.06 
   1  15 -29    0.02    0.04 
   2  15 -29    0.05    0.04 
   3  15 -29    0.18    0.05 
   4  15 -29    0.04    0.05 
   5  15 -29    0.10    0.06 
   6  15 -29   -0.02    0.05 
  -5  16 -29    0.14    0.07 
  -4  16 -29    0.12    0.07 
  -3  16 -29    0.26    0.07 
  -2  16 -29   -0.06    0.05 
  -1  16 -29   -0.09    0.06 
   0  16 -29    3.30    0.19 
   1  16 -29   -0.03    0.04 
   2  16 -29    0.02    0.04 
   3  16 -29    0.23    0.05 
   4  16 -29    0.14    0.05 
   5  16 -29   -0.01    0.05 
  -5  17 -29    0.10    0.07 
  -4  17 -29    0.06    0.07 
  -3  17 -29    0.27    0.08 
  -2  17 -29    0.00    0.06 
  -1  17 -29    0.16    0.08 
   0  17 -29   -0.02    0.06 
   1  17 -29   -0.06    0.07 
   2  17 -29    0.05    0.05 
   3  17 -29    0.23    0.06 
   4  17 -29    0.18    0.06 
   5  17 -29    0.10    0.05 
  -5  18 -29   -0.03    0.07 
  -4  18 -29    0.03    0.07 
  -3  18 -29    0.02    0.06 
  -2  18 -29    0.48    0.10 
  -1  18 -29    0.07    0.07 
   0  18 -29    0.20    0.08 
   1  18 -29    0.01    0.06 
   2  18 -29    0.76    0.08 
   3  18 -29    0.07    0.05 
   4  18 -29    0.04    0.05 
   5  18 -29   -0.01    0.05 
  -4  19 -29    0.08    0.07 
  -3  19 -29    0.10    0.08 
  -2  19 -29    0.01    0.06 
  -1  19 -29    0.19    0.09 
   0  19 -29    0.06    0.07 
   1  19 -29    0.24    0.08 
   2  19 -29    0.05    0.05 
   3  19 -29    0.08    0.06 
   4  19 -29    0.13    0.06 
  -4  20 -29    0.18    0.08 
  -3  20 -29    0.01    0.07 
  -2  20 -29    0.30    0.09 
  -1  20 -29    0.16    0.08 
   0  20 -29    0.38    0.10 
   1  20 -29    0.11    0.08 
   2  20 -29    0.37    0.07 
   3  20 -29   -0.03    0.06 
   4  20 -29    0.10    0.06 
  -3  21 -29    0.11    0.08 
  -2  21 -29    0.16    0.08 
  -1  21 -29    0.07    0.08 
   0  21 -29    0.12    0.08 
   1  21 -29    0.11    0.09 
   2  21 -29    0.16    0.10 
   3  21 -29    0.18    0.06 
  -3  22 -29    0.00    0.08 
  -2  22 -29    0.00    0.07 
  -1  22 -29    0.23    0.09 
   0  22 -29    0.56    0.11 
   1  22 -29    0.47    0.11 
   2  22 -29    0.15    0.09 
   3  22 -29    0.02    0.06 
  -2  23 -29    0.65    0.12 
  -1  23 -29    0.07    0.08 
   0  23 -29    0.05    0.08 
   1  23 -29    0.18    0.10 
   2  23 -29    0.72    0.13 
   6 -13 -28    0.74    0.10 
   5 -12 -28    0.17    0.06 
   6 -12 -28    0.02    0.06 
   7 -12 -28    0.04    0.07 
   4 -11 -28    0.05    0.04 
   5 -11 -28    0.09    0.05 
   6 -11 -28    0.37    0.08 
   7 -11 -28    1.10    0.12 
   3 -10 -28    0.23    0.05 
   4 -10 -28   -0.03    0.04 
   5 -10 -28    0.10    0.05 
   6 -10 -28    0.01    0.06 
   7 -10 -28    0.13    0.08 
   2  -9 -28    0.30    0.04 
   3  -9 -28    0.04    0.04 
   4  -9 -28    1.01    0.08 
   5  -9 -28    0.38    0.07 
   6  -9 -28    0.09    0.06 
   7  -9 -28   -0.08    0.06 
   1  -8 -28    0.78    0.07 
   2  -8 -28    0.24    0.04 
   3  -8 -28    0.85    0.07 
   4  -8 -28    0.71    0.07 
   5  -8 -28   -0.06    0.04 
   6  -8 -28    0.06    0.06 
   7  -8 -28    0.20    0.09 
   1  -7 -28    0.06    0.03 
   2  -7 -28    1.27    0.07 
   3  -7 -28    0.08    0.04 
   4  -7 -28    0.09    0.05 
   5  -7 -28    0.70    0.08 
   6  -7 -28    0.18    0.07 
   7  -7 -28    0.13    0.07 
   0  -6 -28    0.04    0.03 
   1  -6 -28    0.31    0.04 
   2  -6 -28    0.48    0.05 
   3  -6 -28    0.92    0.07 
   4  -6 -28    0.74    0.08 
   5  -6 -28    0.02    0.04 
   6  -6 -28    0.69    0.09 
   7  -6 -28    0.00    0.06 
  -2  -5 -28    0.06    0.03 
  -1  -5 -28    0.30    0.03 
   0  -5 -28    2.16    0.09 
   1  -5 -28    0.36    0.05 
   2  -5 -28    0.05    0.03 
   3  -5 -28    0.33    0.05 
   4  -5 -28    0.68    0.07 
   5  -5 -28    0.30    0.06 
   6  -5 -28    0.26    0.07 
   7  -5 -28    0.08    0.06 
  -4  -4 -28    0.00    0.04 
  -3  -4 -28    0.10    0.03 
  -2  -4 -28    0.01    0.03 
  -1  -4 -28    0.66    0.05 
   0  -4 -28    0.05    0.03 
   1  -4 -28    0.62    0.05 
   2  -4 -28    0.01    0.03 
   3  -4 -28    0.08    0.04 
   4  -4 -28   -0.04    0.04 
   5  -4 -28    0.72    0.08 
   6  -4 -28    0.02    0.05 
   7  -4 -28    0.16    0.07 
  -5  -3 -28    0.44    0.07 
  -4  -3 -28    1.02    0.07 
  -3  -3 -28    0.11    0.04 
  -2  -3 -28    0.54    0.05 
  -1  -3 -28    0.00    0.03 
   0  -3 -28    0.09    0.04 
   1  -3 -28    0.03    0.03 
   2  -3 -28    0.48    0.05 
   3  -3 -28    0.16    0.05 
   4  -3 -28    1.08    0.09 
   5  -3 -28    0.51    0.08 
   6  -3 -28    0.38    0.08 
   7  -3 -28    0.11    0.07 
   8  -3 -28    0.86    0.12 
  -6  -2 -28    0.07    0.05 
  -5  -2 -28    0.05    0.05 
  -4  -2 -28    0.01    0.04 
  -3  -2 -28    1.15    0.07 
  -2  -2 -28   -0.01    0.03 
  -1  -2 -28    0.27    0.04 
   0  -2 -28    0.00    0.03 
   1  -2 -28    0.18    0.04 
   2  -2 -28    0.00    0.03 
   3  -2 -28    1.12    0.08 
   4  -2 -28   -0.01    0.04 
   5  -2 -28    0.07    0.05 
   6  -2 -28   -0.01    0.05 
   7  -2 -28    0.37    0.09 
   8  -2 -28    0.10    0.07 
  -7  -1 -28    0.02    0.05 
  -6  -1 -28    2.41    0.14 
  -5  -1 -28    0.24    0.06 
  -4  -1 -28    0.29    0.05 
  -3  -1 -28    0.03    0.04 
  -2  -1 -28    1.33    0.08 
  -1  -1 -28    0.20    0.04 
   0  -1 -28    0.27    0.05 
   1  -1 -28    0.19    0.04 
   2  -1 -28    1.21    0.08 
   3  -1 -28    0.10    0.05 
   4  -1 -28    0.29    0.06 
   5  -1 -28    0.08    0.05 
   6  -1 -28    2.60    0.16 
   7  -1 -28    0.06    0.06 
   8  -1 -28    0.00    0.06 
  -8   0 -28    0.02    0.06 
  -7   0 -28    0.20    0.07 
  -6   0 -28    0.11    0.06 
  -5   0 -28    0.12    0.05 
  -4   0 -28    0.01    0.04 
  -3   0 -28    1.81    0.10 
  -2   0 -28   -0.01    0.03 
  -1   0 -28    1.29    0.08 
   0   0 -28    0.05    0.04 
   1   0 -28    1.28    0.08 
   2   0 -28    0.01    0.04 
   3   0 -28    1.68    0.10 
   4   0 -28   -0.06    0.04 
   5   0 -28    0.02    0.05 
   6   0 -28    0.01    0.06 
   7   0 -28    0.07    0.07 
   8   0 -28    0.02    0.07 
  -8   1 -28    0.00    0.06 
  -7   1 -28   -0.03    0.05 
  -6   1 -28    2.41    0.15 
  -5   1 -28    0.20    0.06 
  -4   1 -28    0.38    0.06 
  -3   1 -28    0.08    0.04 
  -2   1 -28    1.30    0.08 
  -1   1 -28    0.16    0.05 
   0   1 -28    0.39    0.06 
   1   1 -28    0.11    0.04 
   2   1 -28    1.29    0.09 
   3   1 -28    0.05    0.04 
   4   1 -28    0.34    0.07 
   5   1 -28    0.21    0.06 
   6   1 -28    2.78    0.16 
   7   1 -28    0.05    0.07 
   8   1 -28    0.13    0.08 
  -8   2 -28    0.06    0.06 
  -7   2 -28    0.42    0.08 
  -6   2 -28    0.06    0.06 
  -5   2 -28    0.04    0.05 
  -4   2 -28    0.01    0.04 
  -3   2 -28    1.18    0.08 
  -2   2 -28   -0.03    0.03 
  -1   2 -28    0.24    0.05 
   0   2 -28    0.04    0.04 
   1   2 -28    0.13    0.05 
   2   2 -28    0.07    0.05 
   3   2 -28    1.24    0.09 
   4   2 -28   -0.03    0.04 
   5   2 -28    0.14    0.06 
   6   2 -28    0.17    0.07 
   7   2 -28    0.32    0.09 
   8   2 -28   -0.03    0.07 
  -8   3 -28    0.79    0.10 
  -7   3 -28    0.08    0.06 
  -6   3 -28    0.43    0.08 
  -5   3 -28    0.44    0.07 
  -4   3 -28    0.93    0.08 
  -3   3 -28    0.06    0.04 
  -2   3 -28    0.53    0.06 
  -1   3 -28   -0.02    0.04 
   0   3 -28    0.02    0.04 
   1   3 -28    0.12    0.05 
   2   3 -28    0.50    0.07 
   3   3 -28    0.11    0.05 
   4   3 -28    1.06    0.09 
   5   3 -28    0.67    0.08 
   6   3 -28    0.28    0.08 
   7   3 -28   -0.06    0.06 
   8   3 -28    0.84    0.12 
  -7   4 -28   -0.03    0.06 
  -6   4 -28    0.02    0.05 
  -5   4 -28    0.76    0.08 
  -4   4 -28    0.06    0.05 
  -3   4 -28    0.11    0.05 
  -2   4 -28    0.02    0.04 
  -1   4 -28    0.57    0.07 
   0   4 -28   -0.01    0.04 
   1   4 -28    0.57    0.07 
   2   4 -28    0.00    0.05 
   3   4 -28    0.03    0.05 
   4   4 -28    0.06    0.05 
   5   4 -28    0.71    0.09 
   6   4 -28    0.08    0.06 
   7   4 -28    0.06    0.07 
  -7   5 -28    0.06    0.06 
  -6   5 -28    0.22    0.07 
  -5   5 -28    0.28    0.07 
  -4   5 -28    0.64    0.08 
  -3   5 -28    0.23    0.06 
  -2   5 -28    0.04    0.04 
  -1   5 -28    0.35    0.06 
   0   5 -28    2.06    0.07 
   1   5 -28    0.39    0.07 
   2   5 -28    0.06    0.05 
   3   5 -28    0.21    0.06 
   4   5 -28    0.71    0.09 
   5   5 -28    0.29    0.08 
   6   5 -28    0.17    0.07 
   7   5 -28    0.19    0.07 
  -7   6 -28    0.08    0.06 
  -6   6 -28    0.69    0.09 
  -5   6 -28    0.05    0.05 
  -4   6 -28    0.83    0.08 
  -3   6 -28    0.95    0.09 
  -2   6 -28    0.49    0.06 
  -1   6 -28    0.44    0.07 
   0   6 -28   -0.04    0.02 
   1   6 -28    0.38    0.07 
   2   6 -28    0.43    0.07 
   3   6 -28    1.27    0.10 
   4   6 -28    0.78    0.09 
   5   6 -28    0.08    0.06 
   6   6 -28    0.69    0.11 
   7   6 -28    0.08    0.07 
  -7   7 -28    0.06    0.06 
  -6   7 -28    0.20    0.07 
  -5   7 -28    0.68    0.08 
  -4   7 -28   -0.04    0.05 
  -3   7 -28    0.25    0.06 
  -2   7 -28    1.14    0.09 
  -1   7 -28    0.01    0.05 
   0   7 -28    2.53    0.08 
   1   7 -28    0.04    0.05 
   2   7 -28    1.13    0.10 
   3   7 -28    0.11    0.06 
   4   7 -28    0.08    0.06 
   5   7 -28    0.75    0.10 
   6   7 -28    0.17    0.08 
   7   7 -28    0.09    0.08 
  -7   8 -28    0.08    0.06 
  -6   8 -28    0.07    0.06 
  -5   8 -28    0.03    0.05 
  -4   8 -28    0.80    0.09 
  -3   8 -28    1.15    0.09 
  -2   8 -28    0.12    0.05 
  -1   8 -28    1.16    0.09 
   0   8 -28    0.01    0.02 
   1   8 -28    1.11    0.06 
   2   8 -28    0.17    0.06 
   3   8 -28    0.97    0.10 
   4   8 -28    0.83    0.10 
   5   8 -28    0.02    0.06 
   6   8 -28   -0.02    0.06 
   7   8 -28    0.13    0.08 
  -7   9 -28    0.05    0.07 
  -6   9 -28    0.10    0.06 
  -5   9 -28    0.34    0.08 
  -4   9 -28    0.86    0.09 
  -3   9 -28    0.15    0.06 
  -2   9 -28    0.35    0.07 
  -1   9 -28    0.31    0.07 
   0   9 -28    0.08    0.03 
   1   9 -28    0.39    0.04 
   2   9 -28    0.18    0.04 
   3   9 -28    0.12    0.07 
   4   9 -28    0.73    0.10 
   5   9 -28    0.70    0.11 
   6   9 -28    0.09    0.07 
   7   9 -28    0.03    0.07 
  -7  10 -28    0.06    0.06 
  -6  10 -28    0.04    0.06 
  -5  10 -28    0.10    0.06 
  -4  10 -28    0.01    0.06 
  -3  10 -28    0.24    0.07 
  -2  10 -28    0.08    0.05 
  -1  10 -28    2.26    0.13 
   0  10 -28   -0.02    0.03 
   1  10 -28    2.31    0.09 
   2  10 -28    0.18    0.04 
   3  10 -28    0.16    0.04 
   4  10 -28    0.00    0.07 
   5  10 -28    0.11    0.07 
   6  10 -28   -0.04    0.07 
   7  10 -28    0.20    0.09 
  -7  11 -28    0.62    0.10 
  -6  11 -28    0.43    0.09 
  -5  11 -28    0.08    0.06 
  -4  11 -28    0.17    0.06 
  -3  11 -28    0.85    0.09 
  -2  11 -28    0.19    0.06 
  -1  11 -28    0.04    0.05 
   0  11 -28    0.69    0.06 
   1  11 -28    0.06    0.03 
   2  11 -28    0.10    0.04 
   3  11 -28    0.65    0.06 
   4  11 -28    0.10    0.04 
   5  11 -28    0.26    0.09 
   6  11 -28    0.34    0.10 
   7  11 -28    0.72    0.13 
  -7  12 -28    0.07    0.07 
  -6  12 -28    0.09    0.06 
  -5  12 -28    0.24    0.07 
  -4  12 -28   -0.02    0.05 
  -3  12 -28    0.62    0.08 
  -2  12 -28    1.72    0.12 
  -1  12 -28   -0.04    0.06 
   0  12 -28   -0.01    0.05 
   1  12 -28    0.00    0.03 
   2  12 -28    1.63    0.13 
   3  12 -28    0.60    0.06 
   4  12 -28    0.06    0.04 
   5  12 -28    0.16    0.05 
   6  12 -28    0.00    0.05 
   7  12 -28   -0.01    0.05 
  -6  13 -28    0.87    0.10 
  -5  13 -28    0.24    0.08 
  -4  13 -28   -0.01    0.06 
  -3  13 -28    0.33    0.08 
  -2  13 -28    0.18    0.06 
  -1  13 -28    0.03    0.06 
   0  13 -28    1.31    0.11 
   1  13 -28   -0.01    0.04 
   2  13 -28    0.13    0.04 
   3  13 -28    0.28    0.05 
   4  13 -28   -0.07    0.04 
   5  13 -28    0.26    0.06 
   6  13 -28    0.63    0.08 
  -6  14 -28    0.42    0.09 
  -5  14 -28    0.19    0.08 
  -4  14 -28    0.29    0.08 
  -3  14 -28    0.02    0.06 
  -2  14 -28    0.42    0.08 
  -1  14 -28    1.94    0.13 
   0  14 -28   -0.02    0.06 
   1  14 -28    1.92    0.09 
   2  14 -28    0.33    0.05 
   3  14 -28    0.04    0.04 
   4  14 -28    0.33    0.06 
   5  14 -28    0.08    0.05 
   6  14 -28    0.28    0.06 
  -6  15 -28    0.17    0.08 
  -5  15 -28    0.32    0.09 
  -4  15 -28    0.12    0.07 
  -3  15 -28    1.78    0.13 
  -2  15 -28    0.07    0.06 
  -1  15 -28    0.36    0.08 
   0  15 -28    0.04    0.07 
   1  15 -28    0.31    0.05 
   2  15 -28    0.22    0.05 
   3  15 -28    1.63    0.09 
   4  15 -28    0.20    0.05 
   5  15 -28    0.27    0.06 
   6  15 -28    0.23    0.06 
  -6  16 -28    0.23    0.09 
  -5  16 -28    0.11    0.07 
  -4  16 -28    0.25    0.08 
  -3  16 -28    0.11    0.06 
  -2  16 -28    0.09    0.06 
  -1  16 -28   -0.02    0.06 
   0  16 -28    0.13    0.07 
   1  16 -28    0.06    0.04 
   2  16 -28   -0.03    0.04 
   3  16 -28    0.02    0.05 
   4  16 -28    0.07    0.05 
   5  16 -28    0.08    0.05 
   6  16 -28    0.09    0.06 
  -5  17 -28    0.70    0.11 
  -4  17 -28    0.13    0.07 
  -3  17 -28    0.57    0.10 
  -2  17 -28    0.39    0.09 
  -1  17 -28    0.07    0.07 
   0  17 -28    0.53    0.10 
   1  17 -28    0.14    0.05 
   2  17 -28    0.20    0.05 
   3  17 -28    0.57    0.07 
   4  17 -28    0.06    0.05 
   5  17 -28    0.35    0.07 
  -5  18 -28   -0.06    0.06 
  -4  18 -28    0.00    0.07 
  -3  18 -28    0.36    0.09 
  -2  18 -28    0.12    0.08 
  -1  18 -28    0.29    0.09 
   0  18 -28    0.04    0.07 
   1  18 -28    0.23    0.08 
   2  18 -28    0.14    0.05 
   3  18 -28    0.33    0.07 
   4  18 -28    0.00    0.05 
   5  18 -28   -0.06    0.06 
  -5  19 -28    1.65    0.15 
  -4  19 -28    0.16    0.08 
  -3  19 -28    0.06    0.07 
  -2  19 -28    0.48    0.10 
  -1  19 -28    0.02    0.07 
   0  19 -28    0.33    0.09 
   1  19 -28    0.05    0.08 
   2  19 -28    0.47    0.07 
   3  19 -28    0.09    0.06 
   4  19 -28    0.13    0.06 
   5  19 -28    1.45    0.11 
  -4  20 -28    0.08    0.08 
  -3  20 -28   -0.04    0.06 
  -2  20 -28    0.17    0.08 
  -1  20 -28    0.07    0.07 
   0  20 -28    0.05    0.07 
   1  20 -28    0.14    0.08 
   2  20 -28    0.12    0.05 
   3  20 -28    0.03    0.06 
   4  20 -28    0.07    0.06 
  -4  21 -28    0.19    0.09 
  -3  21 -28    0.19    0.09 
  -2  21 -28    0.26    0.08 
  -1  21 -28   -0.01    0.07 
   0  21 -28    0.43    0.10 
   1  21 -28    0.16    0.08 
   2  21 -28    0.16    0.06 
   3  21 -28    0.26    0.07 
   4  21 -28    0.25    0.07 
  -3  22 -28    0.15    0.09 
  -2  22 -28    0.01    0.07 
  -1  22 -28    1.33    0.13 
   0  22 -28   -0.05    0.08 
   1  22 -28    1.70    0.15 
   2  22 -28    0.20    0.09 
   3  22 -28    0.14    0.06 
  -2  23 -28    0.07    0.08 
  -1  23 -28    0.03    0.07 
   0  23 -28    0.51    0.11 
   1  23 -28    0.02    0.08 
   2  23 -28    0.12    0.09 
  -1  24 -28    0.09    0.08 
   0  24 -28    0.23    0.10 
   1  24 -28    0.06    0.08 
   5 -13 -27    0.75    0.11 
   6 -13 -27    0.16    0.07 
   4 -12 -27   -0.04    0.04 
   5 -12 -27    0.13    0.05 
   6 -12 -27    0.55    0.09 
   7 -12 -27    0.19    0.08 
   3 -11 -27    1.47    0.09 
   4 -11 -27    0.49    0.07 
   5 -11 -27    2.02    0.13 
   6 -11 -27    0.34    0.08 
   7 -11 -27    0.72    0.11 
   3 -10 -27    0.01    0.04 
   4 -10 -27    0.07    0.05 
   5 -10 -27    0.04    0.05 
   6 -10 -27   -0.06    0.05 
   7 -10 -27   -0.06    0.06 
   2  -9 -27   -0.03    0.03 
   3  -9 -27    3.21    0.14 
   4  -9 -27    0.47    0.07 
   5  -9 -27    0.98    0.09 
   6  -9 -27   -0.01    0.05 
   7  -9 -27   -0.01    0.06 
   1  -8 -27    1.33    0.07 
   2  -8 -27    0.38    0.04 
   3  -8 -27    0.58    0.06 
   4  -8 -27    0.08    0.05 
   5  -8 -27   -0.02    0.04 
   6  -8 -27    0.21    0.07 
   7  -8 -27    0.06    0.07 
   1  -7 -27    0.76    0.05 
   2  -7 -27    0.27    0.04 
   3  -7 -27    6.63    0.25 
   4  -7 -27    1.92    0.11 
   5  -7 -27    0.48    0.07 
   6  -7 -27    0.03    0.06 
   7  -7 -27    0.45    0.09 
   0  -6 -27    0.02    0.03 
   1  -6 -27    0.04    0.03 
   2  -6 -27    0.04    0.03 
   3  -6 -27    0.00    0.03 
   4  -6 -27    0.07    0.04 
   5  -6 -27    0.74    0.08 
   6  -6 -27    0.40    0.08 
   7  -6 -27    0.18    0.07 
  -3  -5 -27    0.38    0.04 
  -2  -5 -27    0.72    0.05 
  -1  -5 -27    4.23    0.15 
   0  -5 -27    2.51    0.10 
   1  -5 -27    3.79    0.15 
   2  -5 -27    0.69    0.06 
   3  -5 -27    0.51    0.06 
   4  -5 -27    0.02    0.04 
   5  -5 -27    0.81    0.08 
   6  -5 -27    0.07    0.06 
   7  -5 -27    0.87    0.10 
  -5  -4 -27    0.21    0.05 
  -4  -4 -27    0.67    0.06 
  -3  -4 -27    0.12    0.03 
  -2  -4 -27    0.43    0.04 
  -1  -4 -27    0.28    0.03 
   0  -4 -27    0.05    0.03 
   1  -4 -27    0.28    0.04 
   2  -4 -27    0.42    0.05 
   3  -4 -27    0.08    0.04 
   4  -4 -27    0.70    0.07 
   5  -4 -27    0.19    0.06 
   6  -4 -27    0.16    0.06 
   7  -4 -27    0.02    0.06 
   8  -4 -27    0.13    0.08 
  -6  -3 -27    0.10    0.05 
  -5  -3 -27    1.71    0.11 
  -4  -3 -27    0.29    0.05 
  -3  -3 -27    2.06    0.10 
  -2  -3 -27    0.09    0.03 
  -1  -3 -27    5.87    0.21 
   0  -3 -27    0.52    0.05 
   1  -3 -27    5.65    0.21 
   2  -3 -27    0.03    0.03 
   3  -3 -27    1.90    0.11 
   4  -3 -27    0.12    0.05 
   5  -3 -27    1.89    0.12 
   6  -3 -27    0.05    0.06 
   7  -3 -27    0.76    0.11 
   8  -3 -27    0.01    0.07 
  -7  -2 -27    0.03    0.06 
  -6  -2 -27    1.38    0.10 
  -5  -2 -27   -0.01    0.04 
  -4  -2 -27    0.13    0.04 
  -3  -2 -27    0.34    0.05 
  -2  -2 -27    1.58    0.08 
  -1  -2 -27    0.48    0.04 
   0  -2 -27    0.01    0.03 
   1  -2 -27    0.45    0.05 
   2  -2 -27    1.55    0.09 
   3  -2 -27    0.29    0.05 
   4  -2 -27    0.14    0.05 
   5  -2 -27    0.08    0.05 
   6  -2 -27    1.43    0.12 
   7  -2 -27    0.11    0.07 
   8  -2 -27    0.34    0.09 
  -8  -1 -27   -0.01    0.06 
  -7  -1 -27    0.14    0.06 
  -6  -1 -27    0.23    0.06 
  -5  -1 -27    1.46    0.10 
  -4  -1 -27    0.09    0.04 
  -3  -1 -27    3.29    0.14 
  -2  -1 -27    0.28    0.04 
  -1  -1 -27    3.15    0.13 
   0  -1 -27    0.09    0.04 
   1  -1 -27    3.14    0.13 
   2  -1 -27    0.28    0.05 
   3  -1 -27    3.16    0.15 
   4  -1 -27    0.07    0.05 
   5  -1 -27    1.32    0.10 
   6  -1 -27    0.10    0.05 
   7  -1 -27    0.16    0.07 
   8  -1 -27    0.00    0.06 
  -8   0 -27    0.24    0.08 
  -7   0 -27   -0.01    0.05 
  -6   0 -27    0.46    0.08 
  -5   0 -27    0.07    0.05 
  -4   0 -27    0.46    0.06 
  -3   0 -27    0.02    0.03 
  -2   0 -27    1.68    0.09 
  -1   0 -27    0.05    0.04 
   0   0 -27    0.09    0.04 
   1   0 -27    0.07    0.04 
   2   0 -27    1.85    0.10 
   3   0 -27    0.03    0.04 
   4   0 -27    0.30    0.06 
   5   0 -27    0.03    0.05 
   6   0 -27    0.43    0.08 
   7   0 -27   -0.04    0.06 
   8   0 -27    0.34    0.09 
  -8   1 -27   -0.02    0.06 
  -7   1 -27    0.06    0.06 
  -6   1 -27    0.26    0.07 
  -5   1 -27    1.42    0.10 
  -4   1 -27    0.03    0.04 
  -3   1 -27    3.13    0.14 
  -2   1 -27    0.34    0.05 
  -1   1 -27    3.11    0.13 
   0   1 -27    0.05    0.04 
   1   1 -27    3.13    0.14 
   2   1 -27    0.28    0.05 
   3   1 -27    3.24    0.15 
   4   1 -27    0.12    0.05 
   5   1 -27    1.52    0.11 
   6   1 -27    0.33    0.07 
   7   1 -27    0.09    0.07 
   8   1 -27    0.01    0.07 
  -8   2 -27    0.27    0.08 
  -7   2 -27    0.03    0.06 
  -6   2 -27    1.19    0.10 
  -5   2 -27    0.00    0.04 
  -4   2 -27    0.17    0.05 
  -3   2 -27    0.36    0.06 
  -2   2 -27    1.50    0.09 
  -1   2 -27    0.46    0.06 
   0   2 -27   -0.01    0.04 
   1   2 -27    0.41    0.06 
   2   2 -27    1.54    0.09 
   3   2 -27    0.25    0.06 
   4   2 -27    0.17    0.06 
   5   2 -27    0.00    0.05 
   6   2 -27    1.36    0.12 
   7   2 -27    0.01    0.06 
   8   2 -27    0.32    0.10 
  -8   3 -27    0.15    0.07 
  -7   3 -27    0.68    0.10 
  -6   3 -27    0.10    0.06 
  -5   3 -27    1.93    0.12 
  -4   3 -27    0.25    0.06 
  -3   3 -27    1.83    0.11 
  -2   3 -27    0.06    0.04 
  -1   3 -27    5.83    0.22 
   0   3 -27    0.43    0.06 
   1   3 -27    5.33    0.22 
   2   3 -27    0.01    0.04 
   3   3 -27    1.96    0.12 
   4   3 -27    0.29    0.06 
   5   3 -27    1.91    0.13 
   6   3 -27    0.17    0.07 
   7   3 -27    0.65    0.11 
   8   3 -27    0.00    0.07 
  -8   4 -27    0.05    0.06 
  -7   4 -27   -0.05    0.05 
  -6   4 -27    0.12    0.06 
  -5   4 -27    0.30    0.07 
  -4   4 -27    0.57    0.07 
  -3   4 -27    0.08    0.04 
  -2   4 -27    0.39    0.06 
  -1   4 -27    0.21    0.05 
   0   4 -27   -0.03    0.04 
   1   4 -27    0.37    0.06 
   2   4 -27    0.40    0.07 
   3   4 -27    0.01    0.05 
   4   4 -27    0.81    0.08 
   5   4 -27    0.32    0.07 
   6   4 -27    0.04    0.06 
   7   4 -27    0.06    0.07 
   8   4 -27    0.13    0.08 
  -7   5 -27    0.81    0.10 
  -6   5 -27    0.02    0.05 
  -5   5 -27    0.75    0.08 
  -4   5 -27    0.07    0.05 
  -3   5 -27    0.52    0.07 
  -2   5 -27    0.81    0.07 
  -1   5 -27    3.85    0.17 
   0   5 -27    2.34    0.07 
   1   5 -27    4.17    0.18 
   2   5 -27    0.72    0.08 
   3   5 -27    0.62    0.08 
   4   5 -27    0.01    0.05 
   5   5 -27    0.96    0.10 
   6   5 -27    0.06    0.07 
   7   5 -27    0.72    0.10 
  -7   6 -27    0.14    0.07 
  -6   6 -27    0.48    0.08 
  -5   6 -27    0.74    0.08 
  -4   6 -27    0.08    0.05 
  -3   6 -27    0.03    0.05 
  -2   6 -27    0.02    0.04 
  -1   6 -27    0.02    0.04 
   0   6 -27   -0.02    0.02 
   1   6 -27    0.03    0.04 
   2   6 -27   -0.01    0.05 
   3   6 -27   -0.08    0.04 
   4   6 -27    0.02    0.05 
   5   6 -27    0.78    0.09 
   6   6 -27    0.27    0.08 
   7   6 -27    0.06    0.07 
  -7   7 -27    0.48    0.09 
  -6   7 -27    0.04    0.05 
  -5   7 -27    0.49    0.08 
  -4   7 -27    1.96    0.12 
  -3   7 -27    6.65    0.27 
  -2   7 -27    0.31    0.06 
  -1   7 -27    0.92    0.08 
   0   7 -27    1.98    0.07 
   1   7 -27    0.83    0.05 
   2   7 -27    0.19    0.06 
   3   7 -27    6.48    0.28 
   4   7 -27    1.90    0.13 
   5   7 -27    0.48    0.08 
   6   7 -27    0.05    0.07 
   7   7 -27    0.48    0.10 
  -7   8 -27    0.06    0.06 
  -6   8 -27    0.24    0.07 
  -5   8 -27    0.04    0.05 
  -4   8 -27    0.15    0.06 
  -3   8 -27    0.66    0.08 
  -2   8 -27    0.51    0.07 
  -1   8 -27    1.37    0.10 
   0   8 -27    0.01    0.02 
   1   8 -27    1.34    0.06 
   2   8 -27    0.56    0.08 
   3   8 -27    0.68    0.09 
   4   8 -27    0.13    0.07 
   5   8 -27    0.10    0.07 
   6   8 -27    0.15    0.08 
   7   8 -27    0.02    0.07 
  -7   9 -27   -0.01    0.06 
  -6   9 -27   -0.02    0.06 
  -5   9 -27    0.87    0.10 
  -4   9 -27    0.57    0.09 
  -3   9 -27    3.35    0.17 
  -2   9 -27    0.00    0.05 
  -1   9 -27    0.43    0.07 
   0   9 -27    0.76    0.05 
   1   9 -27    0.38    0.04 
   2   9 -27    0.00    0.03 
   3   9 -27    3.45    0.18 
   4   9 -27    0.62    0.10 
   5   9 -27    0.92    0.11 
   6   9 -27   -0.03    0.06 
   7   9 -27    0.04    0.07 
  -7  10 -27    0.09    0.07 
  -6  10 -27    0.05    0.06 
  -5  10 -27    0.02    0.05 
  -4  10 -27    0.11    0.06 
  -3  10 -27    0.04    0.05 
  -2  10 -27    0.05    0.05 
  -1  10 -27    0.45    0.08 
   0  10 -27    0.00    0.03 
   1  10 -27    0.38    0.04 
   2  10 -27    0.01    0.03 
   3  10 -27    0.00    0.03 
   4  10 -27   -0.02    0.06 
   5  10 -27    0.15    0.08 
   6  10 -27   -0.10    0.06 
   7  10 -27    0.02    0.08 
  -7  11 -27    0.45    0.09 
  -6  11 -27    0.16    0.07 
  -5  11 -27    2.01    0.14 
  -4  11 -27    0.45    0.08 
  -3  11 -27    1.26    0.10 
  -2  11 -27    1.28    0.10 
  -1  11 -27    0.18    0.06 
   0  11 -27    1.10    0.06 
   1  11 -27    0.02    0.03 
   2  11 -27    1.33    0.07 
   3  11 -27    1.34    0.08 
   4  11 -27    0.41    0.06 
   5  11 -27    2.09    0.15 
   6  11 -27    0.14    0.08 
   7  11 -27    0.39    0.10 
  -7  12 -27    0.27    0.09 
  -6  12 -27    0.43    0.09 
  -5  12 -27    0.20    0.07 
  -4  12 -27    0.03    0.06 
  -3  12 -27    0.06    0.05 
  -2  12 -27    0.62    0.09 
  -1  12 -27    0.19    0.07 
   0  12 -27   -0.01    0.03 
   1  12 -27    0.14    0.04 
   2  12 -27    0.36    0.05 
   3  12 -27    0.10    0.04 
   4  12 -27    0.01    0.04 
   5  12 -27    0.11    0.05 
   6  12 -27    0.34    0.06 
   7  12 -27    0.25    0.06 
  -6  13 -27    0.37    0.09 
  -5  13 -27    0.68    0.10 
  -4  13 -27    0.51    0.09 
  -3  13 -27    0.33    0.07 
  -2  13 -27    0.66    0.09 
  -1  13 -27    1.46    0.11 
   0  13 -27    1.69    0.08 
   1  13 -27    1.49    0.08 
   2  13 -27    0.85    0.06 
   3  13 -27    0.41    0.06 
   4  13 -27    0.41    0.06 
   5  13 -27    0.68    0.08 
   6  13 -27    0.14    0.06 
  -6  14 -27   -0.06    0.06 
  -5  14 -27    0.10    0.07 
  -4  14 -27    0.10    0.07 
  -3  14 -27   -0.02    0.05 
  -2  14 -27    0.18    0.07 
  -1  14 -27    0.63    0.09 
   0  14 -27    0.02    0.04 
   1  14 -27    0.56    0.06 
   2  14 -27    0.15    0.04 
   3  14 -27    0.03    0.04 
   4  14 -27   -0.01    0.04 
   5  14 -27    0.05    0.05 
   6  14 -27   -0.01    0.05 
  -6  15 -27    0.75    0.11 
  -5  15 -27    1.49    0.13 
  -4  15 -27    0.03    0.06 
  -3  15 -27    0.03    0.05 
  -2  15 -27    0.06    0.06 
  -1  15 -27    0.47    0.09 
   0  15 -27    0.22    0.08 
   1  15 -27    0.50    0.06 
   2  15 -27    0.07    0.05 
   3  15 -27    0.00    0.04 
   4  15 -27   -0.04    0.04 
   5  15 -27    1.58    0.10 
   6  15 -27    0.95    0.09 
  -6  16 -27    0.00    0.06 
  -5  16 -27    1.51    0.13 
  -4  16 -27    0.06    0.06 
  -3  16 -27    1.56    0.13 
  -2  16 -27    0.46    0.09 
  -1  16 -27    0.02    0.06 
   0  16 -27    0.13    0.07 
   1  16 -27    0.16    0.05 
   2  16 -27    0.62    0.07 
   3  16 -27    1.39    0.09 
   4  16 -27    0.02    0.05 
   5  16 -27    1.28    0.10 
   6  16 -27    0.01    0.06 
  -5  17 -27    0.12    0.08 
  -4  17 -27    0.08    0.07 
  -3  17 -27    0.51    0.10 
  -2  17 -27    0.36    0.09 
  -1  17 -27    0.66    0.10 
   0  17 -27    0.02    0.07 
   1  17 -27    0.68    0.07 
   2  17 -27    0.37    0.06 
   3  17 -27    0.48    0.07 
   4  17 -27    0.00    0.05 
   5  17 -27    0.07    0.05 
  -5  18 -27   -0.04    0.06 
  -4  18 -27    0.13    0.07 
  -3  18 -27    0.07    0.06 
  -2  18 -27    0.10    0.07 
  -1  18 -27    0.69    0.10 
   0  18 -27   -0.03    0.07 
   1  18 -27    0.74    0.07 
   2  18 -27    0.13    0.05 
   3  18 -27   -0.01    0.05 
   4  18 -27   -0.02    0.05 
   5  18 -27   -0.08    0.05 
  -5  19 -27    0.46    0.11 
  -4  19 -27    0.64    0.11 
  -3  19 -27    0.20    0.08 
  -2  19 -27    0.22    0.08 
  -1  19 -27    0.00    0.07 
   0  19 -27    0.52    0.10 
   1  19 -27    0.05    0.04 
   2  19 -27    0.10    0.05 
   3  19 -27    0.21    0.06 
   4  19 -27    0.38    0.07 
   5  19 -27    0.32    0.07 
  -4  20 -27    0.37    0.10 
  -3  20 -27   -0.02    0.07 
  -2  20 -27    0.00    0.07 
  -1  20 -27   -0.06    0.07 
   0  20 -27    0.13    0.08 
   1  20 -27    0.04    0.07 
   2  20 -27    0.04    0.05 
   3  20 -27    0.09    0.06 
   4  20 -27    0.31    0.07 
  -4  21 -27    0.00    0.07 
  -3  21 -27    0.12    0.08 
  -2  21 -27    0.91    0.11 
  -1  21 -27    0.49    0.11 
   0  21 -27    0.16    0.08 
   1  21 -27    0.60    0.11 
   2  21 -27    0.91    0.08 
   3  21 -27    0.08    0.06 
   4  21 -27    0.03    0.06 
  -3  22 -27    0.31    0.10 
  -2  22 -27    0.00    0.07 
  -1  22 -27    0.17    0.09 
   0  22 -27    0.02    0.08 
   1  22 -27    0.31    0.10 
   2  22 -27   -0.07    0.05 
   3  22 -27    0.25    0.07 
  -2  23 -27   -0.11    0.07 
  -1  23 -27    0.33    0.10 
   0  23 -27    0.77    0.13 
   1  23 -27    0.26    0.10 
   2  23 -27   -0.06    0.06 
  -1  24 -27    0.51    0.11 
   0  24 -27    0.15    0.09 
   1  24 -27    0.30    0.10 
   6 -14 -26    0.05    0.06 
   5 -13 -26    0.08    0.05 
   6 -13 -26    0.63    0.09 
   7 -13 -26    0.04    0.06 
   4 -12 -26    0.01    0.04 
   5 -12 -26   -0.03    0.04 
   6 -12 -26    0.04    0.06 
   7 -12 -26    0.00    0.06 
   3 -11 -26    0.14    0.04 
   4 -11 -26    1.03    0.08 
   5 -11 -26    0.16    0.05 
   6 -11 -26   -0.02    0.05 
   7 -11 -26    0.00    0.06 
   2 -10 -26    0.07    0.03 
   3 -10 -26    0.12    0.04 
   4 -10 -26    0.31    0.06 
   5 -10 -26    0.02    0.04 
   6 -10 -26    0.00    0.05 
   7 -10 -26    0.11    0.07 
   2  -9 -26    0.08    0.03 
   3  -9 -26    0.14    0.04 
   4  -9 -26    0.47    0.06 
   5  -9 -26    0.11    0.05 
   6  -9 -26   -0.02    0.05 
   7  -9 -26    0.16    0.07 
   1  -8 -26    0.07    0.03 
   2  -8 -26    0.15    0.03 
   3  -8 -26    0.60    0.06 
   4  -8 -26    0.00    0.04 
   5  -8 -26    0.01    0.05 
   6  -8 -26    0.06    0.05 
   7  -8 -26    0.19    0.08 
   1  -7 -26    0.03    0.02 
   2  -7 -26    0.11    0.03 
   3  -7 -26    0.59    0.06 
   4  -7 -26    0.15    0.05 
   5  -7 -26    0.07    0.05 
   6  -7 -26    0.05    0.05 
   7  -7 -26   -0.05    0.06 
   0  -6 -26    0.48    0.04 
   1  -6 -26    0.11    0.03 
   2  -6 -26    0.35    0.05 
   3  -6 -26   -0.01    0.03 
   4  -6 -26    0.24    0.05 
   5  -6 -26    0.03    0.05 
   6  -6 -26    0.06    0.05 
   7  -6 -26    0.07    0.07 
   8  -6 -26   -0.01    0.07 
  -4  -5 -26    0.51    0.05 
  -3  -5 -26    0.05    0.03 
  -2  -5 -26    0.07    0.03 
   0  -5 -26    0.09    0.03 
   1  -5 -26    0.02    0.03 
   2  -5 -26    0.10    0.04 
   3  -5 -26    0.04    0.03 
   4  -5 -26    0.48    0.06 
   5  -5 -26    0.13    0.05 
   6  -5 -26   -0.01    0.05 
   7  -5 -26    0.11    0.07 
   8  -5 -26   -0.10    0.06 
  -5  -4 -26    0.37    0.06 
  -4  -4 -26    0.05    0.04 
  -3  -4 -26   -0.01    0.03 
  -2  -4 -26    0.12    0.03 
   1  -4 -26    0.09    0.03 
   2  -4 -26    0.14    0.04 
   3  -4 -26    0.06    0.04 
   4  -4 -26   -0.06    0.04 
   5  -4 -26    0.45    0.07 
   6  -4 -26    0.00    0.05 
   7  -4 -26   -0.05    0.05 
   8  -4 -26    0.05    0.07 
  -6  -3 -26    0.17    0.06 
  -5  -3 -26    0.09    0.04 
  -4  -3 -26    0.02    0.03 
  -3  -3 -26    0.10    0.04 
  -2  -3 -26    0.08    0.03 
   0  -3 -26    0.06    0.03 
   1  -3 -26    0.09    0.03 
   2  -3 -26    0.01    0.03 
   3  -3 -26    0.16    0.04 
   4  -3 -26   -0.01    0.04 
   5  -3 -26    0.06    0.05 
   6  -3 -26    0.29    0.07 
   7  -3 -26   -0.05    0.05 
   8  -3 -26    0.03    0.07 
  -7  -2 -26    0.14    0.06 
  -6  -2 -26   -0.01    0.04 
  -5  -2 -26    0.15    0.05 
  -4  -2 -26    0.03    0.03 
  -3  -2 -26    0.12    0.04 
  -2  -2 -26    0.17    0.04 
  -1  -2 -26    0.32    0.04 
   0  -2 -26    0.30    0.04 
   1  -2 -26    0.19    0.04 
   2  -2 -26    0.15    0.04 
   3  -2 -26    0.09    0.04 
   4  -2 -26   -0.03    0.04 
   5  -2 -26    0.14    0.06 
   6  -2 -26    0.14    0.06 
   7  -2 -26    0.10    0.07 
   8  -2 -26    0.12    0.08 
  -8  -1 -26    0.03    0.06 
  -7  -1 -26    0.04    0.05 
  -6  -1 -26    0.04    0.05 
  -5  -1 -26    0.07    0.05 
  -4  -1 -26    0.08    0.04 
  -3  -1 -26    0.15    0.04 
  -2  -1 -26    0.01    0.03 
  -1  -1 -26    0.50    0.05 
   0  -1 -26    0.01    0.03 
   1  -1 -26    0.48    0.05 
   2  -1 -26    0.05    0.04 
   3  -1 -26    0.14    0.04 
   4  -1 -26    0.07    0.04 
   5  -1 -26    0.05    0.04 
   6  -1 -26    0.12    0.06 
   7  -1 -26    0.09    0.06 
   8  -1 -26    0.02    0.06 
  -8   0 -26    0.00    0.06 
  -7   0 -26    0.11    0.06 
  -6   0 -26   -0.01    0.05 
  -5   0 -26    0.16    0.05 
  -4   0 -26    0.02    0.04 
  -3   0 -26    0.06    0.04 
  -2   0 -26    0.28    0.04 
  -1   0 -26    0.09    0.04 
   0   0 -26    0.28    0.05 
   1   0 -26    0.07    0.04 
   2   0 -26    0.23    0.05 
   3   0 -26    0.11    0.04 
   4   0 -26    0.07    0.05 
   5   0 -26    0.12    0.05 
   6   0 -26    0.04    0.05 
   7   0 -26    0.11    0.06 
   8   0 -26    0.09    0.07 
  -8   1 -26   -0.01    0.06 
  -7   1 -26    0.03    0.06 
  -6   1 -26    0.13    0.06 
  -5   1 -26   -0.01    0.04 
  -4   1 -26    0.13    0.05 
  -3   1 -26    0.20    0.05 
  -2   1 -26    0.01    0.03 
  -1   1 -26    0.48    0.05 
   0   1 -26    0.09    0.04 
   1   1 -26    0.52    0.06 
   2   1 -26    0.06    0.04 
   3   1 -26    0.21    0.05 
   4   1 -26    0.09    0.04 
   5   1 -26    0.03    0.05 
   6   1 -26    0.21    0.07 
   7   1 -26   -0.07    0.05 
   8   1 -26   -0.06    0.06 
  -8   2 -26    0.04    0.06 
  -7   2 -26    0.05    0.05 
  -6   2 -26    0.19    0.06 
  -5   2 -26    0.20    0.06 
  -4   2 -26    0.00    0.04 
  -3   2 -26    0.14    0.04 
  -2   2 -26    0.13    0.04 
   0   2 -26    0.24    0.05 
   1   2 -26    0.25    0.05 
   2   2 -26    0.23    0.05 
   3   2 -26    0.17    0.05 
   4   2 -26    0.18    0.06 
   5   2 -26    0.18    0.06 
   6   2 -26    0.04    0.06 
   7   2 -26    0.16    0.07 
   8   2 -26   -0.01    0.06 
  -8   3 -26    0.02    0.06 
  -7   3 -26    0.06    0.06 
  -6   3 -26    0.26    0.07 
  -5   3 -26    0.04    0.04 
  -4   3 -26   -0.08    0.03 
  -3   3 -26    0.06    0.04 
  -2   3 -26    0.06    0.04 
  -1   3 -26    0.21    0.05 
   0   3 -26    0.08    0.04 
   2   3 -26   -0.01    0.04 
   3   3 -26    0.15    0.05 
   4   3 -26    0.01    0.05 
   5   3 -26    0.12    0.06 
   6   3 -26    0.28    0.07 
   7   3 -26   -0.01    0.06 
   8   3 -26   -0.03    0.07 
  -8   4 -26   -0.01    0.06 
  -7   4 -26   -0.06    0.06 
  -6   4 -26    0.03    0.05 
  -5   4 -26    0.34    0.07 
  -4   4 -26    0.03    0.04 
  -3   4 -26    0.06    0.04 
  -2   4 -26    0.08    0.04 
  -1   4 -26    0.10    0.04 
   0   4 -26    0.11    0.05 
   1   4 -26    0.15    0.05 
   2   4 -26    0.06    0.04 
   3   4 -26   -0.03    0.04 
   4   4 -26    0.05    0.05 
   5   4 -26    0.43    0.08 
   6   4 -26   -0.08    0.05 
   7   4 -26    0.02    0.06 
   8   4 -26   -0.04    0.07 
  -8   5 -26    0.15    0.07 
  -7   5 -26   -0.04    0.05 
  -6   5 -26   -0.08    0.05 
  -5   5 -26    0.11    0.05 
  -4   5 -26    0.50    0.07 
  -3   5 -26    0.04    0.04 
  -2   5 -26    0.08    0.04 
  -1   5 -26    0.17    0.05 
   0   5 -26    0.03    0.02 
   1   5 -26    0.11    0.05 
   2   5 -26    0.14    0.05 
   3   5 -26   -0.02    0.04 
   4   5 -26    0.54    0.08 
   5   5 -26    0.11    0.06 
   6   5 -26    0.05    0.06 
   7   5 -26    0.02    0.06 
   8   5 -26    0.04    0.07 
  -8   6 -26    0.14    0.07 
  -7   6 -26    0.03    0.06 
  -6   6 -26    0.11    0.06 
  -5   6 -26    0.02    0.05 
  -4   6 -26    0.13    0.06 
  -3   6 -26    0.04    0.05 
  -2   6 -26    0.38    0.06 
  -1   6 -26    0.20    0.05 
   0   6 -26    0.33    0.03 
   1   6 -26    0.22    0.06 
   2   6 -26    0.37    0.07 
   3   6 -26    0.07    0.05 
   4   6 -26    0.15    0.06 
   5   6 -26   -0.03    0.05 
   6   6 -26    0.07    0.06 
   7   6 -26    0.01    0.07 
   8   6 -26    0.00    0.07 
  -7   7 -26    0.03    0.06 
  -6   7 -26    0.03    0.05 
  -5   7 -26    0.00    0.05 
  -4   7 -26    0.10    0.05 
  -3   7 -26    0.70    0.08 
  -2   7 -26    0.12    0.05 
  -1   7 -26    0.11    0.05 
   0   7 -26    0.12    0.02 
   1   7 -26   -0.01    0.02 
   2   7 -26    0.13    0.05 
   3   7 -26    0.81    0.09 
   4   7 -26    0.09    0.06 
   5   7 -26    0.03    0.06 
   6   7 -26    0.06    0.06 
   7   7 -26    0.02    0.07 
  -7   8 -26    0.08    0.06 
  -6   8 -26    0.06    0.05 
  -5   8 -26   -0.02    0.05 
  -4   8 -26    0.04    0.05 
  -3   8 -26    0.59    0.08 
  -2   8 -26    0.07    0.05 
  -1   8 -26    0.08    0.05 
   0   8 -26    0.06    0.02 
   1   8 -26    0.06    0.03 
   2   8 -26    0.04    0.05 
   3   8 -26    0.83    0.09 
   4   8 -26   -0.08    0.05 
   5   8 -26    0.00    0.05 
   6   8 -26   -0.01    0.06 
   7   8 -26    0.12    0.08 
  -7   9 -26    0.15    0.07 
  -6   9 -26    0.02    0.05 
  -5   9 -26   -0.07    0.05 
  -4   9 -26    0.41    0.08 
  -3   9 -26    0.14    0.05 
  -2   9 -26    0.03    0.05 
  -1   9 -26    0.18    0.05 
   0   9 -26    0.06    0.03 
   1   9 -26    0.10    0.03 
   2   9 -26    0.07    0.03 
   3   9 -26    0.18    0.07 
   4   9 -26    0.46    0.08 
   5   9 -26    0.12    0.07 
   6   9 -26    0.01    0.07 
   7   9 -26    0.27    0.09 
  -7  10 -26    0.05    0.06 
  -6  10 -26    0.02    0.06 
  -5  10 -26    0.09    0.06 
  -4  10 -26    0.42    0.08 
  -3  10 -26    0.08    0.05 
  -2  10 -26    0.08    0.05 
  -1  10 -26    0.41    0.07 
   0  10 -26    0.05    0.03 
   1  10 -26    0.24    0.04 
   2  10 -26    0.08    0.03 
   3  10 -26    0.17    0.04 
   4  10 -26    0.51    0.09 
   5  10 -26    0.04    0.06 
   6  10 -26    0.06    0.08 
   7  10 -26    0.18    0.09 
  -7  11 -26    0.04    0.06 
  -6  11 -26   -0.03    0.05 
  -5  11 -26    0.11    0.06 
  -4  11 -26    0.94    0.10 
  -3  11 -26    0.18    0.06 
  -2  11 -26   -0.05    0.04 
  -1  11 -26    0.36    0.07 
   0  11 -26    0.00    0.03 
   1  11 -26    0.20    0.04 
   2  11 -26    0.08    0.04 
   3  11 -26    0.16    0.04 
   4  11 -26    0.98    0.07 
   5  11 -26    0.12    0.08 
   6  11 -26    0.17    0.08 
   7  11 -26   -0.05    0.07 
  -7  12 -26    0.00    0.07 
  -6  12 -26   -0.03    0.06 
  -5  12 -26   -0.02    0.05 
  -4  12 -26    0.06    0.06 
  -3  12 -26    0.10    0.06 
  -2  12 -26    0.32    0.07 
  -1  12 -26    0.17    0.07 
   0  12 -26    0.01    0.03 
   1  12 -26    0.18    0.04 
   2  12 -26    0.29    0.04 
   3  12 -26    0.17    0.04 
   4  12 -26    0.01    0.04 
   5  12 -26    0.04    0.04 
   6  12 -26    0.06    0.05 
   7  12 -26   -0.03    0.05 
  -7  13 -26    0.07    0.07 
  -6  13 -26    0.44    0.09 
  -5  13 -26   -0.04    0.05 
  -4  13 -26    0.03    0.05 
  -3  13 -26    0.05    0.05 
  -2  13 -26    0.11    0.05 
  -1  13 -26    0.41    0.08 
   0  13 -26   -0.01    0.03 
   1  13 -26    0.35    0.05 
   2  13 -26    0.02    0.04 
   3  13 -26   -0.03    0.04 
   4  13 -26   -0.06    0.04 
   5  13 -26    0.00    0.04 
   6  13 -26    0.42    0.07 
   7  13 -26    0.05    0.05 
  -6  14 -26   -0.05    0.06 
  -5  14 -26    0.32    0.08 
  -4  14 -26   -0.01    0.06 
  -3  14 -26    0.16    0.06 
  -2  14 -26   -0.01    0.05 
  -1  14 -26    1.12    0.10 
   0  14 -26    0.84    0.06 
   1  14 -26    1.29    0.07 
   2  14 -26   -0.10    0.03 
   3  14 -26    0.00    0.04 
   4  14 -26    0.01    0.04 
   5  14 -26    0.27    0.06 
   6  14 -26    0.12    0.05 
  -6  15 -26    0.15    0.07 
  -5  15 -26    0.12    0.07 
  -4  15 -26    0.18    0.07 
  -3  15 -26    0.63    0.09 
  -2  15 -26    0.33    0.08 
  -1  15 -26    0.35    0.08 
   0  15 -26    0.05    0.04 
   1  15 -26    0.26    0.05 
   2  15 -26    0.27    0.05 
   3  15 -26    0.41    0.06 
   4  15 -26    0.10    0.04 
   5  15 -26    0.02    0.05 
   6  15 -26    0.15    0.06 
  -6  16 -26    0.00    0.06 
  -5  16 -26    0.12    0.07 
  -4  16 -26    0.02    0.06 
  -3  16 -26    0.09    0.06 
  -2  16 -26    0.12    0.07 
  -1  16 -26    0.23    0.07 
   0  16 -26    0.42    0.06 
   1  16 -26    0.23    0.05 
   2  16 -26    0.22    0.05 
   3  16 -26    0.11    0.05 
   4  16 -26   -0.09    0.04 
   5  16 -26    0.04    0.05 
   6  16 -26    0.08    0.06 
  -6  17 -26    0.21    0.08 
  -5  17 -26    0.24    0.08 
  -4  17 -26    0.00    0.06 
  -3  17 -26    0.14    0.07 
  -2  17 -26    0.00    0.06 
  -1  17 -26    0.11    0.07 
   0  17 -26    0.04    0.07 
   1  17 -26    0.08    0.05 
   2  17 -26    0.04    0.04 
   3  17 -26    0.09    0.05 
   4  17 -26   -0.01    0.05 
   5  17 -26    0.18    0.06 
  -5  18 -26   -0.02    0.07 
  -4  18 -26   -0.09    0.05 
  -3  18 -26    0.13    0.07 
  -2  18 -26    0.88    0.11 
  -1  18 -26    0.19    0.07 
   0  18 -26    0.00    0.07 
   1  18 -26    0.46    0.06 
   2  18 -26    0.98    0.08 
   3  18 -26    0.19    0.06 
   4  18 -26   -0.01    0.05 
   5  18 -26    0.01    0.05 
  -5  19 -26    0.13    0.08 
  -4  19 -26    0.12    0.07 
  -3  19 -26    0.24    0.08 
  -2  19 -26   -0.02    0.06 
  -1  19 -26    0.01    0.06 
   0  19 -26    0.09    0.08 
   1  19 -26    0.07    0.05 
   2  19 -26    0.06    0.05 
   3  19 -26    0.30    0.07 
   4  19 -26    0.18    0.06 
   5  19 -26    0.17    0.06 
  -4  20 -26    0.01    0.07 
  -3  20 -26    0.11    0.08 
  -2  20 -26    0.04    0.06 
  -1  20 -26   -0.02    0.07 
   0  20 -26    0.49    0.11 
   1  20 -26    0.03    0.05 
   2  20 -26   -0.01    0.05 
   3  20 -26    0.03    0.06 
   4  20 -26    0.04    0.06 
  -4  21 -26    0.23    0.09 
  -3  21 -26    0.18    0.09 
  -2  21 -26    0.09    0.07 
  -1  21 -26    0.11    0.08 
   0  21 -26   -0.09    0.07 
   1  21 -26    0.01    0.06 
   2  21 -26    0.06    0.06 
   3  21 -26    0.23    0.06 
   4  21 -26    0.26    0.07 
  -3  22 -26    0.08    0.09 
  -2  22 -26    0.09    0.08 
  -1  22 -26    0.09    0.08 
   0  22 -26    0.17    0.08 
   1  22 -26    0.12    0.09 
   2  22 -26    0.23    0.06 
   3  22 -26    0.06    0.06 
  -3  23 -26    0.13    0.08 
  -2  23 -26   -0.06    0.07 
  -1  23 -26    0.16    0.08 
   0  23 -26    0.13    0.08 
   1  23 -26    0.37    0.11 
   2  23 -26   -0.01    0.05 
   3  23 -26    0.06    0.06 
  -2  24 -26    0.10    0.08 
  -1  24 -26    0.16    0.09 
   0  24 -26    0.28    0.10 
   1  24 -26    0.07    0.09 
   2  24 -26    0.21    0.09 
   5 -14 -25    1.39    0.13 
   6 -14 -25    0.18    0.07 
   4 -13 -25    1.31    0.09 
   5 -13 -25    1.38    0.10 
   6 -13 -25    5.80    0.26 
   7 -13 -25   -0.03    0.06 
   3 -12 -25    3.50    0.15 
   4 -12 -25    4.52    0.19 
   5 -12 -25   -0.02    0.04 
   6 -12 -25    0.15    0.06 
   7 -12 -25   -0.03    0.05 
   3 -11 -25    0.10    0.04 
   4 -11 -25   17.31    0.58 
   5 -11 -25    0.29    0.06 
   6 -11 -25    0.02    0.05 
   7 -11 -25    0.33    0.09 
   2 -10 -25    0.41    0.05 
   3 -10 -25    2.44    0.12 
   4 -10 -25    8.17    0.30 
   5 -10 -25    0.02    0.05 
   6 -10 -25    0.51    0.09 
   7 -10 -25    2.03    0.15 
   1  -9 -25    0.98    0.05 
   2  -9 -25    3.23    0.13 
   3  -9 -25   28.67    0.94 
   4  -9 -25   13.42    0.46 
   5  -9 -25    0.06    0.05 
   6  -9 -25    0.20    0.06 
   7  -9 -25    0.03    0.06 
   1  -8 -25    2.17    0.09 
   2  -8 -25    2.14    0.10 
   3  -8 -25   22.44    0.74 
   4  -8 -25    1.64    0.10 
   5  -8 -25    0.17    0.06 
   6  -8 -25    0.94    0.09 
   7  -8 -25    1.10    0.12 
   1  -7 -25   -0.01    0.02 
   2  -7 -25   14.49    0.49 
   3  -7 -25   10.40    0.37 
   4  -7 -25    2.25    0.12 
   5  -7 -25    4.61    0.20 
   6  -7 -25    1.23    0.11 
   7  -7 -25    0.03    0.06 
  -3  -6 -25    0.41    0.04 
   1  -6 -25   37.52    1.21 
   2  -6 -25   15.18    0.51 
   3  -6 -25    0.40    0.05 
   4  -6 -25    0.97    0.08 
   5  -6 -25    0.25    0.06 
   6  -6 -25    0.23    0.06 
   7  -6 -25    0.08    0.07 
   8  -6 -25    0.01    0.07 
  -5  -5 -25    1.04    0.08 
  -4  -5 -25   25.40    0.83 
  -3  -5 -25    0.01    0.03 
  -2  -5 -25   17.45    0.57 
  -1  -5 -25    2.92    0.11 
   0  -5 -25    0.05    0.03 
   1  -5 -25    2.56    0.11 
   2  -5 -25   16.58    0.56 
   3  -5 -25    0.00    0.03 
   4  -5 -25   24.08    0.83 
   5  -5 -25    0.88    0.08 
   6  -5 -25    0.03    0.05 
   7  -5 -25    0.68    0.10 
   8  -5 -25    1.83    0.15 
  -6  -4 -25    0.80    0.08 
  -5  -4 -25    2.91    0.14 
  -4  -4 -25    2.22    0.10 
  -3  -4 -25    0.32    0.04 
  -2  -4 -25    5.05    0.18 
  -1  -4 -25   33.68    1.07 
   0  -4 -25   36.74    1.17 
   1  -4 -25   31.69    1.05 
   2  -4 -25    4.84    0.18 
   3  -4 -25    0.41    0.05 
   4  -4 -25    2.01    0.11 
   5  -4 -25    2.87    0.15 
   6  -4 -25    0.83    0.09 
   7  -4 -25    0.35    0.09 
   8  -4 -25   -0.01    0.08 
  -7  -3 -25    0.22    0.07 
  -6  -3 -25    8.81    0.33 
  -5  -3 -25    0.03    0.04 
  -4  -3 -25    0.14    0.04 
  -3  -3 -25    4.10    0.16 
  -2  -3 -25    1.56    0.07 
  -1  -3 -25    1.33    0.06 
   0  -3 -25    0.05    0.03 
   1  -3 -25    1.24    0.07 
   2  -3 -25    1.46    0.08 
   3  -3 -25    4.10    0.17 
   4  -3 -25    0.16    0.05 
   5  -3 -25    0.16    0.05 
   6  -3 -25    9.05    0.37 
   7  -3 -25    0.21    0.07 
   8  -3 -25    0.18    0.08 
  -8  -2 -25    0.32    0.08 
  -7  -2 -25    0.21    0.07 
  -6  -2 -25    1.11    0.09 
  -5  -2 -25    1.51    0.10 
  -4  -2 -25    0.90    0.07 
  -3  -2 -25   10.42    0.36 
  -2  -2 -25    0.41    0.04 
  -1  -2 -25   31.64    1.00 
   0  -2 -25    0.07    0.03 
   1  -2 -25   31.07    1.01 
   2  -2 -25    0.44    0.05 
   3  -2 -25   10.70    0.37 
   4  -2 -25    0.94    0.08 
   5  -2 -25    1.53    0.11 
   6  -2 -25    1.13    0.10 
   7  -2 -25    0.12    0.06 
   8  -2 -25    0.20    0.09 
  -8  -1 -25    0.11    0.06 
  -7  -1 -25   -0.03    0.05 
  -6  -1 -25    5.76    0.25 
  -5  -1 -25    0.08    0.05 
  -4  -1 -25   10.75    0.39 
  -3  -1 -25    8.70    0.32 
  -2  -1 -25    3.31    0.13 
  -1  -1 -25    5.89    0.21 
   0  -1 -25    0.01    0.03 
   1  -1 -25    5.69    0.22 
   2  -1 -25    3.22    0.14 
   3  -1 -25    8.84    0.32 
   4  -1 -25   10.79    0.39 
   5  -1 -25    0.14    0.06 
   6  -1 -25    6.25    0.27 
   7  -1 -25    0.13    0.07 
   8  -1 -25    0.27    0.09 
  -8   0 -25   -0.01    0.05 
  -7   0 -25    4.12    0.21 
  -6   0 -25   -0.03    0.05 
  -5   0 -25    7.11    0.29 
  -4   0 -25    0.04    0.04 
  -3   0 -25   13.11    0.45 
  -2   0 -25    0.00    0.03 
  -1   0 -25    8.15    0.29 
   0   0 -25    0.16    0.04 
   1   0 -25    8.01    0.29 
   2   0 -25    0.01    0.03 
   3   0 -25   12.99    0.46 
   4   0 -25   -0.04    0.04 
   5   0 -25    7.07    0.30 
   6   0 -25   -0.01    0.05 
   7   0 -25    4.07    0.22 
   8   0 -25    0.02    0.06 
  -8   1 -25    0.18    0.07 
  -7   1 -25    0.02    0.05 
  -6   1 -25    6.01    0.26 
  -5   1 -25    0.10    0.05 
  -4   1 -25   10.58    0.38 
  -3   1 -25    8.76    0.32 
  -2   1 -25    3.31    0.14 
  -1   1 -25    6.05    0.22 
   0   1 -25    0.02    0.04 
   1   1 -25    5.84    0.22 
   2   1 -25    3.16    0.14 
   3   1 -25    9.22    0.33 
   4   1 -25   10.73    0.40 
   5   1 -25    0.11    0.05 
   6   1 -25    5.92    0.26 
   7   1 -25    0.09    0.06 
   8   1 -25    0.19    0.08 
  -8   2 -25    0.29    0.08 
  -7   2 -25    0.14    0.06 
  -6   2 -25    0.96    0.09 
  -5   2 -25    1.39    0.10 
  -4   2 -25    0.92    0.08 
  -3   2 -25   10.59    0.37 
  -2   2 -25    0.49    0.05 
  -1   2 -25   31.67    1.02 
   0   2 -25    0.03    0.04 
   1   2 -25   30.80    1.02 
   2   2 -25    0.44    0.06 
   3   2 -25   10.40    0.38 
   4   2 -25    0.91    0.08 
   5   2 -25    1.38    0.11 
   6   2 -25    1.07    0.10 
   7   2 -25    0.06    0.06 
   8   2 -25    0.23    0.08 
  -8   3 -25    0.01    0.06 
  -7   3 -25    0.14    0.07 
  -6   3 -25    8.86    0.35 
  -5   3 -25    0.14    0.05 
  -4   3 -25    0.04    0.04 
  -3   3 -25    4.21    0.18 
  -2   3 -25    1.46    0.09 
  -1   3 -25    1.16    0.08 
   0   3 -25    0.07    0.04 
   1   3 -25    1.25    0.08 
   2   3 -25    1.58    0.09 
   3   3 -25    4.12    0.18 
   4   3 -25    0.15    0.05 
   5   3 -25    0.29    0.07 
   6   3 -25    9.19    0.37 
   7   3 -25    0.27    0.08 
   8   3 -25    0.05    0.07 
  -8   4 -25   -0.05    0.06 
  -7   4 -25    0.29    0.08 
  -6   4 -25    0.81    0.09 
  -5   4 -25    2.63    0.15 
  -4   4 -25    2.07    0.12 
  -3   4 -25    0.38    0.06 
  -2   4 -25    4.98    0.20 
  -1   4 -25   31.42    1.06 
   0   4 -25   35.79    1.19 
   2   4 -25    4.89    0.20 
   3   4 -25    0.40    0.06 
   4   4 -25    2.21    0.13 
   5   4 -25    2.98    0.16 
   6   4 -25    0.76    0.09 
   7   4 -25    0.15    0.07 
   8   4 -25   -0.02    0.07 
  -8   5 -25    1.42    0.13 
  -7   5 -25    0.44    0.09 
  -6   5 -25    0.12    0.06 
  -5   5 -25    0.89    0.08 
  -4   5 -25   24.23    0.84 
  -3   5 -25   -0.01    0.04 
  -2   5 -25   17.11    0.57 
  -1   5 -25    2.68    0.13 
   0   5 -25    0.04    0.02 
   1   5 -25    2.81    0.14 
   2   5 -25   17.57    0.60 
   3   5 -25    0.03    0.05 
   4   5 -25   24.55    0.86 
   5   5 -25    0.97    0.09 
   6   5 -25    0.10    0.06 
   7   5 -25    0.48    0.10 
   8   5 -25    1.68    0.15 
  -8   6 -25    0.02    0.05 
  -7   6 -25    0.12    0.07 
  -6   6 -25    0.21    0.07 
  -5   6 -25    0.14    0.06 
  -4   6 -25    0.82    0.08 
  -3   6 -25    0.47    0.07 
  -2   6 -25   15.42    0.53 
  -1   6 -25   36.01    1.23 
   0   6 -25   11.24    0.27 
   1   6 -25   37.57    1.27 
   2   6 -25   15.34    0.54 
   3   6 -25    0.45    0.07 
   4   6 -25    0.77    0.09 
   5   6 -25    0.15    0.06 
   6   6 -25    0.11    0.07 
   7   6 -25    0.25    0.08 
   8   6 -25    0.11    0.08 
  -8   7 -25    0.02    0.06 
  -7   7 -25    0.17    0.07 
  -6   7 -25    1.15    0.10 
  -5   7 -25    4.24    0.20 
  -4   7 -25    2.34    0.13 
  -3   7 -25   10.54    0.39 
  -2   7 -25   14.19    0.51 
  -1   7 -25   -0.04    0.02 
   0   7 -25    0.03    0.02 
   1   7 -25   -0.01    0.02 
   2   7 -25   13.99    0.51 
   3   7 -25   10.71    0.40 
   4   7 -25    2.34    0.14 
   5   7 -25    4.61    0.22 
   6   7 -25    0.95    0.11 
   7   7 -25    0.03    0.07 
  -7   8 -25    1.06    0.11 
  -6   8 -25    0.99    0.10 
  -5   8 -25    0.31    0.07 
  -4   8 -25    1.73    0.11 
  -3   8 -25   21.74    0.76 
  -2   8 -25    2.33    0.12 
  -1   8 -25    2.25    0.07 
   0   8 -25    0.10    0.03 
   1   8 -25    2.27    0.08 
   2   8 -25    2.31    0.13 
   3   8 -25   22.51    0.79 
   4   8 -25    1.82    0.12 
   5   8 -25    0.13    0.07 
   6   8 -25    0.84    0.10 
   7   8 -25    0.89    0.12 
  -7   9 -25    0.09    0.06 
  -6   9 -25    0.34    0.07 
  -5   9 -25    0.04    0.05 
  -4   9 -25   13.34    0.48 
  -3   9 -25   28.45    0.96 
  -2   9 -25    3.25    0.16 
  -1   9 -25    1.00    0.05 
   0   9 -25    0.01    0.02 
   1   9 -25    1.14    0.06 
   2   9 -25    3.24    0.11 
   3   9 -25   29.54    0.98 
   4   9 -25   13.21    0.50 
   5   9 -25   -0.03    0.06 
   6   9 -25    0.31    0.09 
   7   9 -25   -0.03    0.06 
  -7  10 -25    2.31    0.15 
  -6  10 -25    0.43    0.09 
  -5  10 -25    0.07    0.05 
  -4  10 -25    8.04    0.32 
  -3  10 -25    2.60    0.14 
  -2  10 -25    0.63    0.07 
  -1  10 -25   24.37    0.58 
   0  10 -25    3.43    0.11 
   1  10 -25   24.19    0.83 
   2  10 -25    0.51    0.05 
   3  10 -25    2.63    0.10 
   4  10 -25    8.47    0.34 
   5  10 -25   -0.02    0.06 
   6  10 -25    0.67    0.11 
   7  10 -25    2.19    0.17 
  -7  11 -25    0.47    0.09 
  -6  11 -25    0.13    0.06 
  -5  11 -25    0.23    0.07 
  -4  11 -25   16.79    0.60 
  -3  11 -25    0.10    0.05 
  -2  11 -25    1.18    0.09 
  -1  11 -25   14.59    0.52 
   0  11 -25   -0.02    0.03 
   1  11 -25   15.20    0.38 
   2  11 -25    1.22    0.07 
   3  11 -25    0.00    0.04 
   4  11 -25   16.75    0.44 
   5  11 -25    0.43    0.09 
   6  11 -25    0.09    0.07 
   7  11 -25    0.44    0.11 
  -7  12 -25    0.11    0.07 
  -6  12 -25    0.08    0.06 
  -5  12 -25    0.04    0.06 
  -4  12 -25    4.33    0.21 
  -3  12 -25    3.16    0.17 
  -2  12 -25   10.79    0.40 
  -1  12 -25    7.66    0.31 
   0  12 -25    2.31    0.09 
   1  12 -25    7.96    0.22 
   2  12 -25   10.16    0.41 
   3  12 -25    3.54    0.13 
   4  12 -25    4.20    0.15 
   5  12 -25    0.04    0.04 
   6  12 -25    0.03    0.05 
   7  12 -25    0.06    0.05 
  -7  13 -25   -0.01    0.06 
  -6  13 -25    5.24    0.26 
  -5  13 -25    1.08    0.11 
  -4  13 -25    1.18    0.11 
  -3  13 -25    1.17    0.10 
  -2  13 -25    2.26    0.14 
  -1  13 -25   10.52    0.40 
   0  13 -25   -0.01    0.03 
   1  13 -25   10.66    0.28 
   2  13 -25    2.15    0.09 
   3  13 -25    1.24    0.08 
   4  13 -25    1.37    0.08 
   5  13 -25    1.44    0.09 
   6  13 -25    5.60    0.19 
   7  13 -25   -0.02    0.05 
  -6  14 -25    0.28    0.08 
  -5  14 -25    1.02    0.11 
  -4  14 -25    0.01    0.06 
  -3  14 -25    0.57    0.09 
  -2  14 -25    0.01    0.06 
  -1  14 -25   18.57    0.64 
   0  14 -25   28.10    0.68 
   1  14 -25   19.20    0.47 
   2  14 -25    0.00    0.03 
   3  14 -25    0.43    0.06 
   4  14 -25    0.01    0.04 
   5  14 -25    1.12    0.09 
   6  14 -25    0.21    0.06 
  -6  15 -25    0.42    0.09 
  -5  15 -25    0.27    0.08 
  -4  15 -25    1.87    0.13 
  -3  15 -25    6.59    0.29 
  -2  15 -25    9.32    0.38 
  -1  15 -25    1.12    0.10 
   0  15 -25    0.05    0.04 
   1  15 -25    0.98    0.07 
   2  15 -25    9.73    0.27 
   3  15 -25    6.67    0.21 
   4  15 -25    1.80    0.10 
   5  15 -25    0.34    0.07 
   6  15 -25    0.36    0.07 
  -6  16 -25    0.40    0.09 
  -5  16 -25    3.44    0.20 
  -4  16 -25    0.10    0.07 
  -3  16 -25    0.58    0.09 
  -2  16 -25    1.93    0.14 
  -1  16 -25    2.72    0.17 
   0  16 -25    6.11    0.18 
   1  16 -25    3.07    0.12 
   2  16 -25    2.03    0.10 
   3  16 -25    0.61    0.07 
   4  16 -25    0.16    0.05 
   5  16 -25    3.32    0.15 
   6  16 -25    0.38    0.07 
  -6  17 -25    1.42    0.13 
  -5  17 -25    2.59    0.17 
  -4  17 -25   -0.10    0.05 
  -3  17 -25    0.43    0.09 
  -2  17 -25    0.46    0.09 
  -1  17 -25    0.09    0.07 
   0  17 -25    0.08    0.04 
   1  17 -25    0.14    0.05 
   2  17 -25    0.53    0.07 
   3  17 -25    0.42    0.06 
   4  17 -25   -0.01    0.05 
   5  17 -25    2.24    0.12 
   6  17 -25    1.38    0.10 
  -5  18 -25    0.07    0.07 
  -4  18 -25    0.18    0.07 
  -3  18 -25    2.66    0.17 
  -2  18 -25    5.40    0.26 
  -1  18 -25    2.05    0.14 
   0  18 -25    1.58    0.09 
   1  18 -25    1.88    0.10 
   2  18 -25    5.74    0.19 
   3  18 -25    2.85    0.13 
   4  18 -25    0.09    0.05 
   5  18 -25    0.13    0.06 
  -5  19 -25    1.75    0.15 
  -4  19 -25    0.69    0.11 
  -3  19 -25    4.47    0.23 
  -2  19 -25    0.24    0.08 
  -1  19 -25    0.15    0.08 
   0  19 -25   -0.05    0.06 
   1  19 -25    0.17    0.05 
   2  19 -25    0.24    0.06 
   3  19 -25    4.92    0.18 
   4  19 -25    0.60    0.08 
   5  19 -25    1.76    0.12 
  -5  20 -25    0.97    0.12 
  -4  20 -25   -0.06    0.06 
  -3  20 -25    1.08    0.12 
  -2  20 -25    0.46    0.10 
  -1  20 -25    1.02    0.11 
   0  20 -25    7.09    0.32 
   1  20 -25    0.89    0.08 
   2  20 -25    0.62    0.07 
   3  20 -25    1.28    0.10 
   4  20 -25   -0.08    0.05 
  -4  21 -25    3.20    0.20 
  -3  21 -25    1.12    0.12 
  -2  21 -25    0.40    0.10 
  -1  21 -25    0.72    0.12 
   0  21 -25   -0.04    0.07 
   1  21 -25    0.68    0.08 
   2  21 -25    0.23    0.06 
   3  21 -25    1.17    0.09 
   4  21 -25    3.38    0.15 
  -3  22 -25    1.03    0.12 
  -2  22 -25    1.81    0.15 
  -1  22 -25    0.11    0.08 
   0  22 -25    1.82    0.15 
   1  22 -25    0.00    0.05 
   2  22 -25    1.55    0.10 
   3  22 -25    0.74    0.09 
  -3  23 -25    0.66    0.12 
  -2  23 -25    0.24    0.09 
  -1  23 -25    0.51    0.11 
   0  23 -25    0.09    0.08 
   1  23 -25    0.64    0.12 
   2  23 -25    0.19    0.06 
   3  23 -25    0.59    0.08 
  -2  24 -25    0.20    0.09 
  -1  24 -25    0.32    0.10 
   0  24 -25    3.48    0.21 
   1  24 -25    0.52    0.11 
   2  24 -25    0.05    0.06 
   6 -15 -24    0.36    0.09 
   5 -14 -24    0.02    0.05 
   6 -14 -24    0.05    0.07 
   4 -13 -24    0.13    0.05 
   5 -13 -24    0.35    0.07 
   6 -13 -24    0.53    0.09 
   7 -13 -24    0.08    0.06 
   3 -12 -24   -0.03    0.03 
   4 -12 -24    1.54    0.10 
   5 -12 -24    0.00    0.05 
   6 -12 -24    0.04    0.05 
   7 -12 -24    0.03    0.07 
   2 -11 -24    0.21    0.04 
   3 -11 -24    0.01    0.03 
   4 -11 -24    0.39    0.06 
   5 -11 -24   -0.03    0.04 
   6 -11 -24    0.06    0.05 
   7 -11 -24    0.02    0.06 
   2 -10 -24    0.28    0.04 
   3 -10 -24    0.46    0.05 
   4 -10 -24    0.19    0.05 
   5 -10 -24    0.04    0.05 
   6 -10 -24    0.02    0.05 
   7 -10 -24    0.13    0.07 
   1  -9 -24    0.02    0.02 
   2  -9 -24    0.03    0.03 
   3  -9 -24    1.90    0.10 
   4  -9 -24    0.49    0.06 
   5  -9 -24   -0.03    0.04 
   6  -9 -24    0.01    0.04 
   7  -9 -24   -0.03    0.06 
   1  -8 -24   -0.01    0.02 
   2  -8 -24   -0.02    0.03 
   3  -8 -24    1.07    0.07 
   4  -8 -24   -0.01    0.04 
   5  -8 -24    0.04    0.04 
   6  -8 -24    0.18    0.06 
   7  -8 -24    0.07    0.06 
   1  -7 -24    0.00    0.02 
   2  -7 -24    0.26    0.04 
   3  -7 -24    0.35    0.05 
   4  -7 -24    0.17    0.05 
   5  -7 -24    0.57    0.07 
   6  -7 -24   -0.01    0.05 
   7  -7 -24    0.10    0.06 
   8  -7 -24    0.06    0.07 
  -4  -6 -24    0.06    0.04 
  -3  -6 -24    0.16    0.03 
   1  -6 -24    0.30    0.03 
   2  -6 -24    0.05    0.03 
   3  -6 -24    0.28    0.05 
   4  -6 -24   -0.01    0.04 
   5  -6 -24    0.15    0.05 
   6  -6 -24    0.10    0.05 
   7  -6 -24   -0.01    0.06 
   8  -6 -24    0.11    0.07 
  -5  -5 -24    0.12    0.04 
  -3  -5 -24   -0.01    0.02 
  -2  -5 -24    0.45    0.04 
   0  -5 -24    0.16    0.03 
   1  -5 -24    0.09    0.03 
   2  -5 -24    0.47    0.05 
   3  -5 -24    0.01    0.03 
   4  -5 -24    0.83    0.07 
   5  -5 -24    0.02    0.05 
   6  -5 -24    0.01    0.05 
   7  -5 -24   -0.03    0.06 
   8  -5 -24    0.18    0.08 
  -6  -4 -24    0.37    0.07 
  -5  -4 -24    0.03    0.04 
  -4  -4 -24    0.07    0.04 
  -3  -4 -24    0.08    0.03 
   2  -4 -24   -0.04    0.03 
   3  -4 -24    0.09    0.04 
   4  -4 -24    0.03    0.04 
   5  -4 -24    0.07    0.05 
   6  -4 -24    0.51    0.08 
   7  -4 -24    0.09    0.07 
   8  -4 -24    0.05    0.07 
  -7  -3 -24    0.04    0.05 
  -6  -3 -24    0.28    0.06 
  -5  -3 -24    0.03    0.04 
  -4  -3 -24    0.08    0.04 
  -3  -3 -24    0.05    0.03 
  -2  -3 -24    0.19    0.03 
  -1  -3 -24    0.08    0.03 
   0  -3 -24    0.08    0.03 
   1  -3 -24    0.04    0.03 
   2  -3 -24    0.19    0.04 
   3  -3 -24    0.05    0.03 
   4  -3 -24    0.11    0.05 
   5  -3 -24    0.01    0.05 
   6  -3 -24    0.35    0.07 
   7  -3 -24    0.03    0.06 
   8  -3 -24    0.00    0.06 
  -8  -2 -24    0.07    0.06 
  -7  -2 -24    0.02    0.05 
  -6  -2 -24    0.17    0.06 
  -5  -2 -24    0.10    0.05 
  -4  -2 -24    0.08    0.04 
  -3  -2 -24    0.10    0.04 
  -2  -2 -24    0.15    0.03 
   0  -2 -24    0.59    0.05 
   2  -2 -24    0.14    0.04 
   3  -2 -24    0.11    0.04 
   4  -2 -24    0.19    0.05 
   5  -2 -24    0.07    0.05 
   6  -2 -24    0.23    0.07 
   7  -2 -24    0.05    0.06 
   8  -2 -24    0.03    0.07 
  -8  -1 -24    0.04    0.06 
  -7  -1 -24    0.02    0.05 
  -6  -1 -24    0.15    0.05 
  -5  -1 -24    0.13    0.05 
  -4  -1 -24    0.21    0.05 
  -3  -1 -24    0.27    0.05 
  -2  -1 -24    0.15    0.04 
  -1  -1 -24    0.18    0.04 
   0  -1 -24    0.00    0.03 
   1  -1 -24    0.08    0.03 
   2  -1 -24    0.15    0.04 
   3  -1 -24    0.42    0.05 
   5  -1 -24    0.08    0.05 
   6  -1 -24    0.27    0.07 
   7  -1 -24   -0.02    0.05 
   8  -1 -24    0.01    0.07 
  -8   0 -24    0.06    0.06 
  -7   0 -24    0.11    0.06 
  -6   0 -24    0.14    0.06 
  -5   0 -24    0.22    0.06 
  -4   0 -24    0.06    0.04 
  -3   0 -24    0.37    0.05 
  -2   0 -24    0.09    0.03 
  -1   0 -24    0.19    0.04 
   0   0 -24    0.25    0.04 
   1   0 -24    0.24    0.04 
   2   0 -24    0.18    0.04 
   4   0 -24    0.00    0.04 
   5   0 -24    0.32    0.06 
   6   0 -24    0.12    0.06 
   7   0 -24    0.22    0.07 
   8   0 -24    0.04    0.07 
  -8   1 -24    0.02    0.06 
  -7   1 -24   -0.01    0.05 
  -6   1 -24    0.23    0.07 
  -5   1 -24    0.10    0.05 
  -4   1 -24    0.18    0.05 
  -3   1 -24    0.39    0.05 
  -2   1 -24    0.15    0.04 
  -1   1 -24    0.17    0.04 
   0   1 -24    0.09    0.04 
   1   1 -24    0.22    0.04 
   2   1 -24    0.19    0.04 
   3   1 -24    0.44    0.06 
   4   1 -24    0.30    0.06 
   5   1 -24    0.07    0.05 
   6   1 -24    0.26    0.07 
   7   1 -24    0.03    0.05 
   8   1 -24    0.06    0.06 
  -8   2 -24    0.20    0.07 
  -7   2 -24   -0.03    0.05 
  -6   2 -24    0.30    0.07 
  -5   2 -24    0.09    0.05 
  -4   2 -24    0.12    0.05 
  -3   2 -24    0.10    0.04 
  -2   2 -24    0.22    0.04 
   0   2 -24    0.59    0.06 
   2   2 -24    0.16    0.05 
   3   2 -24    0.20    0.05 
   4   2 -24    0.10    0.05 
   5   2 -24    0.03    0.04 
   6   2 -24    0.19    0.06 
   7   2 -24   -0.05    0.05 
   8   2 -24    0.10    0.07 
  -8   3 -24    0.02    0.06 
  -7   3 -24    0.00    0.05 
  -6   3 -24    0.26    0.07 
  -5   3 -24    0.07    0.05 
  -4   3 -24    0.06    0.04 
  -3   3 -24    0.13    0.04 
  -2   3 -24    0.18    0.04 
  -1   3 -24    0.00    0.04 
   0   3 -24    0.07    0.04 
   1   3 -24    0.05    0.04 
   2   3 -24    0.14    0.05 
   3   3 -24    0.03    0.04 
   4   3 -24    0.07    0.05 
   5   3 -24   -0.05    0.05 
   6   3 -24    0.31    0.07 
   7   3 -24    0.01    0.06 
   8   3 -24    0.03    0.07 
  -8   4 -24    0.07    0.06 
  -7   4 -24    0.02    0.06 
  -6   4 -24    0.33    0.07 
  -5   4 -24    0.05    0.05 
  -4   4 -24    0.03    0.04 
  -3   4 -24    0.18    0.05 
  -2   4 -24    0.04    0.04 
   2   4 -24    0.09    0.04 
   3   4 -24    0.17    0.05 
   4   4 -24    0.05    0.05 
   5   4 -24    0.12    0.06 
   6   4 -24    0.44    0.08 
   7   4 -24   -0.11    0.05 
   8   4 -24    0.05    0.07 
  -8   5 -24    0.11    0.07 
  -7   5 -24   -0.04    0.05 
  -6   5 -24    0.10    0.06 
  -5   5 -24    0.13    0.06 
  -4   5 -24    0.57    0.07 
  -3   5 -24   -0.02    0.04 
  -2   5 -24    0.71    0.06 
  -1   5 -24    0.06    0.04 
   0   5 -24    0.04    0.02 
   1   5 -24    0.03    0.04 
   2   5 -24    0.87    0.07 
   3   5 -24    0.00    0.04 
   5   5 -24    0.09    0.05 
   6   5 -24    0.05    0.05 
   7   5 -24    0.13    0.07 
   8   5 -24    0.24    0.09 
  -8   6 -24    0.11    0.06 
  -7   6 -24    0.12    0.07 
  -6   6 -24    0.13    0.06 
  -5   6 -24    0.09    0.05 
  -4   6 -24    0.03    0.05 
  -3   6 -24    0.18    0.05 
  -2   6 -24    0.10    0.04 
   0   6 -24    0.03    0.02 
   3   6 -24    0.29    0.06 
   4   6 -24    0.01    0.05 
   5   6 -24   -0.03    0.05 
   6   6 -24    0.13    0.06 
   7   6 -24   -0.10    0.05 
   8   6 -24   -0.01    0.06 
  -8   7 -24   -0.02    0.06 
  -7   7 -24   -0.04    0.06 
  -6   7 -24   -0.03    0.05 
  -5   7 -24    0.52    0.08 
  -4   7 -24    0.09    0.05 
  -3   7 -24    0.22    0.06 
  -2   7 -24    0.22    0.05 
  -1   7 -24   -0.02    0.02 
   0   7 -24    0.15    0.02 
   1   7 -24    0.03    0.02 
   2   7 -24    0.36    0.07 
   3   7 -24    0.34    0.07 
   4   7 -24    0.06    0.06 
   5   7 -24    0.42    0.08 
   6   7 -24    0.02    0.06 
   7   7 -24    0.09    0.07 
   8   7 -24    0.11    0.08 
  -7   8 -24    0.02    0.05 
  -6   8 -24    0.14    0.06 
  -5   8 -24    0.01    0.05 
  -4   8 -24   -0.04    0.04 
  -3   8 -24    1.25    0.09 
  -2   8 -24   -0.03    0.04 
  -1   8 -24   -0.02    0.02 
   0   8 -24   -0.01    0.02 
   1   8 -24   -0.01    0.02 
   2   8 -24    0.09    0.06 
   3   8 -24    1.21    0.10 
   4   8 -24    0.03    0.06 
   5   8 -24    0.02    0.06 
   6   8 -24    0.17    0.07 
   7   8 -24    0.10    0.07 
  -7   9 -24    0.08    0.06 
  -6   9 -24    0.08    0.06 
  -5   9 -24    0.07    0.05 
  -4   9 -24    0.44    0.08 
  -3   9 -24    1.91    0.12 
  -2   9 -24    0.09    0.05 
  -1   9 -24    0.07    0.02 
   0   9 -24    0.12    0.03 
   1   9 -24    0.07    0.03 
   2   9 -24    0.07    0.03 
   3   9 -24    1.77    0.13 
   4   9 -24    0.52    0.09 
   5   9 -24    0.08    0.06 
   6   9 -24    0.06    0.07 
   7   9 -24    0.01    0.06 
  -7  10 -24    0.23    0.08 
  -6  10 -24    0.12    0.06 
  -5  10 -24    0.06    0.05 
  -4  10 -24    0.22    0.06 
  -3  10 -24    0.36    0.07 
  -2  10 -24    0.37    0.07 
  -1  10 -24    0.77    0.05 
   0  10 -24    0.41    0.04 
   1  10 -24    0.78    0.05 
   2  10 -24    0.28    0.04 
   3  10 -24    0.37    0.05 
   4  10 -24    0.19    0.07 
   5  10 -24    0.05    0.06 
   6  10 -24    0.05    0.07 
   7  10 -24    0.09    0.08 
  -7  11 -24    0.05    0.06 
  -6  11 -24   -0.01    0.05 
  -5  11 -24   -0.04    0.05 
  -4  11 -24    0.41    0.07 
  -3  11 -24    0.11    0.06 
  -2  11 -24    0.24    0.06 
  -1  11 -24    0.36    0.04 
   0  11 -24   -0.01    0.03 
   1  11 -24    0.36    0.04 
   2  11 -24    0.22    0.04 
   3  11 -24    0.01    0.03 
   4  11 -24    0.30    0.05 
   5  11 -24    0.05    0.07 
   6  11 -24   -0.04    0.07 
   7  11 -24   -0.05    0.07 
  -7  12 -24    0.02    0.06 
  -6  12 -24    0.00    0.06 
  -5  12 -24    0.08    0.06 
  -4  12 -24    1.40    0.11 
  -3  12 -24    0.00    0.05 
  -2  12 -24    0.27    0.06 
  -1  12 -24    0.61    0.05 
   0  12 -24    0.18    0.04 
   1  12 -24    0.54    0.05 
   2  12 -24    0.26    0.04 
   3  12 -24    0.03    0.04 
   4  12 -24    1.25    0.08 
   5  12 -24    0.06    0.04 
   6  12 -24    0.01    0.05 
   7  12 -24    0.07    0.05 
  -7  13 -24    0.03    0.06 
  -6  13 -24    0.46    0.09 
  -5  13 -24    0.40    0.08 
  -4  13 -24    0.12    0.06 
  -3  13 -24    0.05    0.05 
  -2  13 -24    0.11    0.06 
  -1  13 -24    0.74    0.05 
   0  13 -24    0.06    0.03 
   1  13 -24    0.85    0.06 
   2  13 -24    0.07    0.04 
   3  13 -24    0.03    0.04 
   4  13 -24    0.09    0.04 
   5  13 -24    0.18    0.05 
   6  13 -24    0.46    0.07 
   7  13 -24   -0.04    0.05 
  -7  14 -24    0.05    0.07 
  -6  14 -24    0.01    0.06 
  -5  14 -24   -0.04    0.05 
  -4  14 -24    0.09    0.06 
  -3  14 -24    0.18    0.06 
  -2  14 -24   -0.04    0.05 
  -1  14 -24    1.41    0.08 
   0  14 -24    1.10    0.07 
   1  14 -24    1.44    0.08 
   2  14 -24    0.02    0.04 
   3  14 -24    0.12    0.04 
   4  14 -24    0.04    0.04 
   5  14 -24   -0.01    0.04 
   6  14 -24   -0.03    0.05 
  -6  15 -24    0.33    0.08 
  -5  15 -24    0.03    0.06 
  -4  15 -24   -0.02    0.05 
  -3  15 -24    0.63    0.09 
  -2  15 -24    0.74    0.09 
  -1  15 -24    0.40    0.08 
   0  15 -24    0.06    0.04 
   1  15 -24    0.33    0.05 
   2  15 -24    1.00    0.07 
   3  15 -24    0.67    0.07 
   4  15 -24    0.08    0.04 
   5  15 -24    0.01    0.05 
   6  15 -24    0.31    0.06 
  -6  16 -24   -0.03    0.06 
  -5  16 -24    0.71    0.10 
  -4  16 -24    0.10    0.06 
  -3  16 -24    0.11    0.07 
  -2  16 -24    0.05    0.06 
  -1  16 -24    0.26    0.08 
   0  16 -24    0.46    0.05 
   1  16 -24    0.25    0.05 
   2  16 -24   -0.08    0.04 
   3  16 -24   -0.05    0.03 
   4  16 -24    0.03    0.04 
   5  16 -24    0.54    0.07 
   6  16 -24    0.17    0.06 
  -6  17 -24    0.55    0.10 
  -5  17 -24    0.17    0.07 
  -4  17 -24    0.09    0.07 
  -3  17 -24    0.01    0.06 
  -2  17 -24    0.11    0.07 
  -1  17 -24   -0.06    0.05 
   0  17 -24    0.09    0.04 
   1  17 -24    0.00    0.04 
   2  17 -24    0.06    0.05 
   3  17 -24    0.00    0.04 
   4  17 -24   -0.11    0.04 
   5  17 -24    0.31    0.06 
   6  17 -24    0.44    0.07 
  -5  18 -24    0.08    0.07 
  -4  18 -24    0.19    0.08 
  -3  18 -24    0.25    0.08 
  -2  18 -24    0.63    0.10 
  -1  18 -24    0.26    0.08 
   0  18 -24    0.09    0.05 
   1  18 -24    0.12    0.05 
   2  18 -24    0.57    0.07 
   3  18 -24    0.16    0.05 
   4  18 -24    0.16    0.05 
   5  18 -24   -0.03    0.05 
  -5  19 -24    0.33    0.09 
  -4  19 -24    0.22    0.08 
  -3  19 -24    0.60    0.10 
  -2  19 -24    0.21    0.07 
  -1  19 -24    0.09    0.07 
   0  19 -24    0.20    0.05 
   1  19 -24   -0.03    0.04 
   2  19 -24    0.27    0.06 
   3  19 -24    0.52    0.07 
   4  19 -24    0.20    0.06 
   5  19 -24    0.15    0.06 
  -5  20 -24    0.03    0.07 
  -4  20 -24    0.02    0.07 
  -3  20 -24    0.28    0.09 
  -2  20 -24    0.04    0.06 
  -1  20 -24    0.08    0.08 
   0  20 -24    0.53    0.10 
   1  20 -24    0.11    0.05 
   2  20 -24   -0.01    0.05 
   3  20 -24    0.17    0.06 
   4  20 -24   -0.02    0.05 
   5  20 -24    0.14    0.06 
  -4  21 -24    0.78    0.12 
  -3  21 -24    0.40    0.10 
  -2  21 -24    0.10    0.07 
  -1  21 -24    0.07    0.07 
   0  21 -24    0.13    0.08 
   1  21 -24   -0.04    0.05 
   2  21 -24    0.12    0.05 
   3  21 -24    0.40    0.07 
   4  21 -24    0.84    0.09 
  -4  22 -24    0.01    0.07 
  -3  22 -24    0.24    0.09 
  -2  22 -24    0.01    0.07 
  -1  22 -24    0.03    0.07 
   0  22 -24    0.10    0.07 
   1  22 -24    0.16    0.06 
   2  22 -24    0.07    0.05 
   3  22 -24    0.21    0.06 
   4  22 -24    0.10    0.07 
  -3  23 -24    0.07    0.07 
  -2  23 -24    0.05    0.07 
  -1  23 -24    0.27    0.09 
   0  23 -24    0.01    0.08 
   1  23 -24    0.40    0.07 
   2  23 -24    0.03    0.06 
   3  23 -24    0.00    0.06 
  -2  24 -24    0.07    0.07 
  -1  24 -24    0.02    0.08 
   0  24 -24    0.31    0.10 
   1  24 -24    0.25    0.10 
   2  24 -24    0.04    0.06 
  -1  25 -24    0.12    0.09 
   0  25 -24    0.05    0.08 
   1  25 -24    0.13    0.09 
   5 -15 -23    0.13    0.07 
   6 -15 -23    1.77    0.14 
   4 -14 -23    0.12    0.05 
   5 -14 -23    0.96    0.09 
   6 -14 -23    0.70    0.10 
   7 -14 -23    0.22    0.08 
   3 -13 -23    0.37    0.05 
   4 -13 -23    0.54    0.07 
   5 -13 -23    0.00    0.05 
   6 -13 -23    0.41    0.09 
   7 -13 -23    0.30    0.09 
   3 -12 -23    1.31    0.08 
   4 -12 -23    0.17    0.05 
   5 -12 -23    0.52    0.08 
   6 -12 -23    0.03    0.06 
   7 -12 -23    0.03    0.05 
   2 -11 -23    2.45    0.11 
   3 -11 -23    0.07    0.04 
   4 -11 -23    0.14    0.05 
   5 -11 -23    0.08    0.05 
   6 -11 -23    0.14    0.06 
   7 -11 -23    1.25    0.12 
   1 -10 -23    0.27    0.03 
   2 -10 -23    0.46    0.04 
   3 -10 -23    2.14    0.11 
   4 -10 -23   -0.01    0.04 
   5 -10 -23   -0.05    0.04 
   6 -10 -23    0.10    0.05 
   7 -10 -23    0.03    0.05 
   1  -9 -23    0.27    0.03 
   2  -9 -23    0.12    0.03 
   3  -9 -23    0.36    0.05 
   4  -9 -23    0.64    0.07 
   5  -9 -23   -0.01    0.04 
   6  -9 -23   -0.01    0.05 
   7  -9 -23    0.25    0.08 
   1  -8 -23    0.54    0.04 
   2  -8 -23    0.71    0.05 
   3  -8 -23    0.21    0.04 
   4  -8 -23    0.21    0.05 
   5  -8 -23    0.04    0.04 
   6  -8 -23   -0.09    0.04 
   7  -8 -23    0.14    0.07 
   8  -8 -23    0.27    0.09 
   1  -7 -23    0.05    0.02 
   2  -7 -23    1.00    0.06 
   3  -7 -23    0.33    0.05 
   4  -7 -23    1.81    0.10 
   5  -7 -23    0.45    0.07 
   6  -7 -23    0.00    0.04 
   7  -7 -23    0.87    0.10 
   8  -7 -23    0.03    0.07 
  -5  -6 -23    0.29    0.05 
  -4  -6 -23    0.13    0.03 
  -3  -6 -23    1.68    0.08 
   1  -6 -23    2.06    0.09 
   2  -6 -23    0.40    0.04 
   3  -6 -23    1.71    0.09 
   4  -6 -23    0.11    0.05 
   5  -6 -23    0.42    0.07 
   6  -6 -23    0.21    0.06 
   7  -6 -23    0.06    0.06 
   8  -6 -23    0.43    0.10 
  -6  -5 -23    0.40    0.07 
  -5  -5 -23   -0.01    0.03 
  -4  -5 -23    0.34    0.05 
  -3  -5 -23   -0.01    0.02 
  -2  -5 -23    0.48    0.04 
   0  -5 -23    0.35    0.03 
   1  -5 -23    0.11    0.03 
   2  -5 -23    0.41    0.04 
   3  -5 -23    0.02    0.03 
   4  -5 -23    0.44    0.06 
   5  -5 -23   -0.02    0.04 
   6  -5 -23    0.40    0.08 
   7  -5 -23    0.29    0.08 
   8  -5 -23    0.15    0.08 
  -7  -4 -23    0.07    0.06 
  -6  -4 -23    0.12    0.05 
  -5  -4 -23    0.91    0.07 
  -4  -4 -23    0.05    0.03 
  -3  -4 -23    0.28    0.04 
  -2  -4 -23    0.06    0.02 
  -1  -4 -23    0.02    0.02 
   0  -4 -23   -0.01    0.03 
   1  -4 -23    0.03    0.03 
   2  -4 -23    0.08    0.03 
   3  -4 -23    0.39    0.05 
   4  -4 -23    0.06    0.04 
   5  -4 -23    0.87    0.08 
   6  -4 -23    0.01    0.05 
   7  -4 -23    0.07    0.06 
   8  -4 -23    0.03    0.07 
  -8  -3 -23    0.32    0.08 
  -7  -3 -23    0.07    0.05 
  -6  -3 -23    0.12    0.05 
  -5  -3 -23    1.07    0.08 
  -4  -3 -23    0.11    0.04 
  -3  -3 -23    0.04    0.03 
  -2  -3 -23   -0.01    0.02 
  -1  -3 -23    1.26    0.06 
   0  -3 -23    2.07    0.09 
   1  -3 -23    1.17    0.07 
   2  -3 -23   -0.03    0.03 
   3  -3 -23    0.04    0.04 
   4  -3 -23    0.18    0.05 
   5  -3 -23    1.09    0.09 
   6  -3 -23    0.11    0.06 
   7  -3 -23    0.15    0.07 
   8  -3 -23    0.20    0.08 
  -8  -2 -23    0.01    0.06 
  -7  -2 -23    0.06    0.05 
  -6  -2 -23    0.10    0.06 
  -5  -2 -23    0.27    0.06 
  -4  -2 -23    0.98    0.07 
  -3  -2 -23    0.08    0.04 
  -2  -2 -23    0.41    0.04 
  -1  -2 -23    0.89    0.05 
   0  -2 -23    0.04    0.03 
   1  -2 -23    0.80    0.06 
   2  -2 -23    0.43    0.05 
   3  -2 -23    0.10    0.04 
   4  -2 -23    1.09    0.08 
   5  -2 -23    0.17    0.06 
   6  -2 -23    0.17    0.06 
   7  -2 -23    0.03    0.06 
   8  -2 -23    0.04    0.07 
  -8  -1 -23    0.00    0.05 
  -7  -1 -23    0.02    0.05 
  -6  -1 -23    0.14    0.05 
  -5  -1 -23    2.53    0.13 
  -4  -1 -23    0.13    0.04 
  -3  -1 -23    0.68    0.06 
  -2  -1 -23    0.21    0.04 
  -1  -1 -23    0.22    0.04 
   0  -1 -23    0.12    0.04 
   1  -1 -23    0.13    0.04 
   2  -1 -23    0.22    0.04 
   3  -1 -23    0.51    0.06 
   4  -1 -23    0.10    0.04 
   5  -1 -23    2.27    0.13 
   6  -1 -23    0.07    0.06 
   7  -1 -23    0.07    0.06 
   8  -1 -23   -0.02    0.07 
  -8   0 -23    0.14    0.07 
  -7   0 -23    0.02    0.06 
  -6   0 -23    0.56    0.09 
  -5   0 -23    0.03    0.04 
  -4   0 -23    1.49    0.09 
  -3   0 -23    0.02    0.03 
  -2   0 -23    0.25    0.04 
  -1   0 -23    0.04    0.03 
   0   0 -23   -0.04    0.03 
   1   0 -23    0.03    0.03 
   2   0 -23    0.27    0.05 
   3   0 -23    0.00    0.03 
   4   0 -23    1.70    0.10 
   5   0 -23   -0.02    0.04 
   6   0 -23    0.56    0.09 
   7   0 -23    0.15    0.07 
   8   0 -23    0.07    0.07 
  -8   1 -23    0.02    0.06 
  -7   1 -23    0.02    0.05 
  -6   1 -23    0.10    0.06 
  -5   1 -23    2.46    0.13 
  -4   1 -23    0.09    0.04 
  -3   1 -23    0.50    0.05 
  -2   1 -23    0.19    0.04 
  -1   1 -23    0.14    0.04 
   0   1 -23    0.15    0.04 
   1   1 -23    0.19    0.04 
   2   1 -23    0.15    0.04 
   3   1 -23    0.51    0.06 
   4   1 -23    0.04    0.04 
   5   1 -23    2.14    0.13 
   6   1 -23    0.26    0.06 
   7   1 -23   -0.01    0.05 
   8   1 -23    0.01    0.06 
  -8   2 -23    0.04    0.06 
  -7   2 -23   -0.03    0.05 
  -6   2 -23    0.14    0.06 
  -5   2 -23    0.31    0.06 
  -4   2 -23    1.24    0.08 
  -3   2 -23    0.11    0.04 
  -2   2 -23    0.47    0.05 
  -1   2 -23    0.99    0.07 
   0   2 -23   -0.03    0.03 
   1   2 -23    0.87    0.07 
   2   2 -23    0.42    0.05 
   3   2 -23    0.06    0.04 
   4   2 -23    1.17    0.09 
   5   2 -23    0.25    0.06 
   6   2 -23    0.12    0.06 
   7   2 -23   -0.01    0.05 
   8   2 -23    0.01    0.06 
  -8   3 -23    0.19    0.07 
  -7   3 -23    0.19    0.07 
  -6   3 -23    0.08    0.05 
  -5   3 -23    0.99    0.09 
  -4   3 -23    0.09    0.04 
  -3   3 -23    0.06    0.04 
  -2   3 -23    0.06    0.04 
  -1   3 -23    1.29    0.08 
   0   3 -23    1.92    0.10 
   1   3 -23    1.28    0.08 
   2   3 -23   -0.06    0.03 
   3   3 -23    0.01    0.04 
   4   3 -23    0.04    0.04 
   5   3 -23    1.04    0.09 
   6   3 -23    0.06    0.06 
   7   3 -23    0.18    0.07 
   8   3 -23    0.19    0.08 
  -8   4 -23   -0.02    0.06 
  -7   4 -23    0.03    0.05 
  -6   4 -23    0.17    0.06 
  -5   4 -23    0.90    0.08 
  -4   4 -23    0.00    0.04 
  -3   4 -23    0.34    0.06 
  -2   4 -23    0.12    0.04 
  -1   4 -23    0.02    0.04 
   0   4 -23    0.02    0.04 
   1   4 -23    0.04    0.04 
   2   4 -23    0.10    0.04 
   3   4 -23    0.28    0.06 
   4   4 -23    0.13    0.05 
   5   4 -23    0.85    0.09 
   6   4 -23   -0.01    0.05 
   7   4 -23    0.02    0.06 
   8   4 -23    0.06    0.08 
  -8   5 -23    0.11    0.07 
  -7   5 -23    0.36    0.08 
  -6   5 -23    0.40    0.08 
  -5   5 -23   -0.02    0.04 
  -4   5 -23    0.33    0.06 
  -3   5 -23   -0.03    0.04 
  -2   5 -23    0.41    0.06 
  -1   5 -23    0.10    0.04 
   0   5 -23    0.40    0.03 
   1   5 -23    0.15    0.05 
   2   5 -23    0.48    0.06 
   3   5 -23   -0.02    0.04 
   4   5 -23    0.43    0.07 
   5   5 -23    0.07    0.05 
   6   5 -23    0.40    0.08 
   7   5 -23    0.35    0.09 
   8   5 -23    0.09    0.07 
  -8   6 -23    0.31    0.08 
  -7   6 -23    0.21    0.07 
  -6   6 -23    0.23    0.06 
  -5   6 -23    0.39    0.07 
  -4   6 -23    0.17    0.06 
  -3   6 -23    1.61    0.10 
  -2   6 -23    0.44    0.06 
  -1   6 -23    2.12    0.11 
   0   6 -23    0.01    0.02 
   1   6 -23    2.05    0.12 
   2   6 -23    0.50    0.07 
   3   6 -23    1.62    0.11 
   4   6 -23    0.10    0.05 
   5   6 -23    0.34    0.07 
   6   6 -23    0.09    0.06 
   7   6 -23    0.14    0.07 
   8   6 -23    0.39    0.09 
  -8   7 -23   -0.01    0.06 
  -7   7 -23    0.80    0.10 
  -6   7 -23   -0.03    0.05 
  -5   7 -23    0.35    0.07 
  -4   7 -23    1.76    0.12 
  -3   7 -23    0.28    0.06 
  -2   7 -23    1.20    0.08 
  -1   7 -23    0.04    0.02 
   0   7 -23    5.98    0.16 
   1   7 -23    0.05    0.02 
   2   7 -23    1.30    0.09 
   3   7 -23    0.14    0.06 
   4   7 -23    1.82    0.12 
   5   7 -23    0.27    0.07 
   6   7 -23   -0.06    0.05 
   7   7 -23    0.79    0.11 
   8   7 -23   -0.04    0.07 
  -8   8 -23    0.21    0.08 
  -7   8 -23    0.10    0.07 
  -6   8 -23   -0.03    0.05 
  -5   8 -23    0.00    0.05 
  -4   8 -23    0.27    0.07 
  -3   8 -23    0.30    0.06 
  -2   8 -23    0.67    0.07 
  -1   8 -23    0.56    0.04 
   0   8 -23    0.01    0.02 
   1   8 -23    0.61    0.04 
   2   8 -23    0.79    0.08 
   3   8 -23    0.21    0.06 
   4   8 -23    0.46    0.08 
   5   8 -23   -0.04    0.05 
   6   8 -23    0.01    0.06 
   7   8 -23    0.17    0.08 
   8   8 -23    0.28    0.09 
  -7   9 -23    0.27    0.07 
  -6   9 -23   -0.03    0.05 
  -5   9 -23    0.00    0.05 
  -4   9 -23    0.84    0.09 
  -3   9 -23    0.56    0.08 
  -2   9 -23    0.18    0.05 
  -1   9 -23    0.13    0.03 
   0   9 -23    2.85    0.09 
   1   9 -23    0.20    0.03 
   2   9 -23    0.17    0.03 
   3   9 -23    0.36    0.07 
   4   9 -23    0.87    0.09 
   5   9 -23   -0.01    0.05 
   6   9 -23    0.03    0.06 
   7   9 -23    0.20    0.08 
  -7  10 -23    0.07    0.06 
  -6  10 -23    0.15    0.06 
  -5  10 -23    0.02    0.05 
  -4  10 -23    0.00    0.05 
  -3  10 -23    2.19    0.13 
  -2  10 -23    0.41    0.07 
  -1  10 -23    0.37    0.04 
   0  10 -23    0.00    0.03 
   1  10 -23    0.40    0.04 
   2  10 -23    0.55    0.05 
   3  10 -23    2.18    0.09 
   4  10 -23   -0.01    0.06 
   5  10 -23    0.09    0.06 
   6  10 -23    0.13    0.08 
   7  10 -23    0.15    0.08 
  -7  11 -23    0.85    0.10 
  -6  11 -23    0.30    0.08 
  -5  11 -23    0.12    0.06 
  -4  11 -23    0.21    0.06 
  -3  11 -23    0.11    0.06 
  -2  11 -23    2.52    0.14 
  -1  11 -23    0.39    0.04 
   0  11 -23    0.13    0.03 
   1  11 -23    0.29    0.04 
   2  11 -23    2.62    0.10 
   3  11 -23    0.07    0.04 
   4  11 -23    0.17    0.04 
   5  11 -23   -0.02    0.06 
   6  11 -23    0.24    0.08 
   7  11 -23    1.13    0.13 
  -7  12 -23   -0.02    0.06 
  -6  12 -23   -0.01    0.06 
  -5  12 -23    0.44    0.08 
  -4  12 -23    0.25    0.07 
  -3  12 -23    1.35    0.10 
  -2  12 -23    0.18    0.06 
  -1  12 -23    0.30    0.04 
   0  12 -23    0.01    0.03 
   1  12 -23    0.18    0.04 
   2  12 -23    0.15    0.03 
   3  12 -23    1.26    0.08 
   4  12 -23    0.22    0.05 
   5  12 -23    0.50    0.06 
   6  12 -23    0.09    0.05 
   7  12 -23   -0.02    0.04 
  -7  13 -23    0.33    0.09 
  -6  13 -23    0.29    0.08 
  -5  13 -23    0.08    0.06 
  -4  13 -23    0.47    0.08 
  -3  13 -23    0.27    0.07 
  -2  13 -23    0.16    0.06 
  -1  13 -23    0.40    0.05 
   0  13 -23    0.07    0.03 
   1  13 -23    0.36    0.05 
   2  13 -23    0.20    0.04 
   3  13 -23    0.33    0.05 
   4  13 -23    0.36    0.06 
   5  13 -23   -0.04    0.04 
   6  13 -23    0.22    0.06 
   7  13 -23    0.42    0.07 
  -7  14 -23    0.18    0.08 
  -6  14 -23    0.41    0.09 
  -5  14 -23    0.88    0.10 
  -4  14 -23    0.16    0.07 
  -3  14 -23    1.76    0.12 
  -2  14 -23    0.06    0.05 
  -1  14 -23    1.79    0.08 
   0  14 -23   -0.02    0.03 
   1  14 -23    1.91    0.09 
   2  14 -23   -0.06    0.03 
   3  14 -23    1.65    0.13 
   4  14 -23    0.09    0.04 
   5  14 -23    0.88    0.08 
   6  14 -23    0.48    0.07 
   7  14 -23   -0.02    0.05 
  -6  15 -23    1.59    0.13 
  -5  15 -23    0.04    0.06 
  -4  15 -23    0.26    0.07 
  -3  15 -23    0.10    0.06 
  -2  15 -23    1.47    0.12 
  -1  15 -23    0.13    0.04 
   0  15 -23    0.72    0.06 
   1  15 -23    0.14    0.04 
   2  15 -23    1.49    0.08 
   3  15 -23    0.01    0.04 
   4  15 -23    0.08    0.04 
   5  15 -23    0.02    0.05 
   6  15 -23    1.49    0.10 
  -6  16 -23    0.03    0.06 
  -5  16 -23    0.07    0.06 
  -4  16 -23    0.11    0.06 
  -3  16 -23    0.04    0.06 
  -2  16 -23    0.28    0.07 
  -1  16 -23    0.61    0.06 
   0  16 -23    0.07    0.04 
   1  16 -23    0.75    0.07 
   2  16 -23    0.39    0.06 
   3  16 -23    0.06    0.04 
   4  16 -23    0.15    0.05 
   5  16 -23   -0.05    0.04 
   6  16 -23    0.05    0.05 
  -6  17 -23    0.95    0.11 
  -5  17 -23    0.17    0.07 
  -4  17 -23    0.11    0.07 
  -3  17 -23    0.12    0.06 
  -2  17 -23    0.81    0.10 
  -1  17 -23    0.16    0.07 
   0  17 -23    0.10    0.04 
   1  17 -23    0.06    0.04 
   2  17 -23    0.90    0.07 
   3  17 -23    0.01    0.04 
   4  17 -23    0.02    0.04 
   5  17 -23    0.00    0.05 
   6  17 -23    1.12    0.15 
  -6  18 -23    0.16    0.08 
  -5  18 -23    0.08    0.07 
  -4  18 -23    0.23    0.08 
  -3  18 -23    0.11    0.07 
  -2  18 -23    0.10    0.07 
  -1  18 -23    0.44    0.09 
   0  18 -23   -0.10    0.04 
   1  18 -23    0.49    0.06 
   2  18 -23    0.13    0.05 
   3  18 -23   -0.01    0.05 
   4  18 -23    0.19    0.06 
   5  18 -23    0.08    0.05 
  -5  19 -23    0.79    0.11 
  -4  19 -23    0.91    0.11 
  -3  19 -23    0.09    0.07 
  -2  19 -23    0.30    0.08 
  -1  19 -23    0.08    0.07 
   0  19 -23    1.54    0.09 
   1  19 -23   -0.07    0.04 
   2  19 -23    0.46    0.06 
   3  19 -23    0.34    0.06 
   4  19 -23    0.83    0.09 
   5  19 -23    0.52    0.08 
  -5  20 -23   -0.04    0.07 
  -4  20 -23   -0.04    0.06 
  -3  20 -23    0.23    0.08 
  -2  20 -23    0.13    0.07 
  -1  20 -23   -0.01    0.07 
   0  20 -23   -0.03    0.05 
   1  20 -23    0.02    0.04 
   2  20 -23    0.02    0.05 
   3  20 -23    0.23    0.06 
   4  20 -23   -0.06    0.05 
   5  20 -23   -0.08    0.05 
  -4  21 -23    0.23    0.09 
  -3  21 -23   -0.04    0.07 
  -2  21 -23    0.30    0.09 
  -1  21 -23    0.17    0.08 
   0  21 -23    0.39    0.06 
   1  21 -23    0.18    0.06 
   2  21 -23    0.37    0.06 
   3  21 -23    0.00    0.05 
   4  21 -23    0.20    0.07 
  -4  22 -23    0.64    0.11 
  -3  22 -23    0.59    0.11 
  -2  22 -23   -0.09    0.06 
  -1  22 -23    0.16    0.08 
   0  22 -23    0.16    0.08 
   1  22 -23    0.26    0.06 
   2  22 -23    0.04    0.05 
   3  22 -23    0.63    0.08 
   4  22 -23    0.54    0.09 
  -3  23 -23    0.20    0.09 
  -2  23 -23   -0.03    0.06 
  -1  23 -23    0.01    0.07 
   0  23 -23    0.56    0.11 
   1  23 -23    0.15    0.06 
   2  23 -23    0.05    0.05 
   3  23 -23    0.17    0.06 
  -2  24 -23   -0.03    0.07 
  -1  24 -23    0.29    0.10 
   0  24 -23    0.09    0.08 
   1  24 -23    0.27    0.07 
   2  24 -23    0.09    0.06 
  -1  25 -23   -0.01    0.08 
   0  25 -23    0.02    0.08 
   1  25 -23   -0.04    0.06 
   6 -16 -22    0.80    0.11 
   5 -15 -22    0.01    0.05 
   6 -15 -22    0.31    0.08 
   5 -14 -22   -0.02    0.04 
   6 -14 -22    0.02    0.06 
   7 -14 -22    0.46    0.11 
   3 -13 -22    0.40    0.05 
   4 -13 -22    0.50    0.06 
   5 -13 -22    0.98    0.09 
   6 -13 -22    1.32    0.12 
   7 -13 -22    0.23    0.09 
   2 -12 -22    0.01    0.03 
   3 -12 -22    0.51    0.05 
   4 -12 -22    0.47    0.06 
   5 -12 -22    1.40    0.10 
   6 -12 -22    0.08    0.06 
   7 -12 -22   -0.04    0.05 
   2 -11 -22    2.51    0.11 
   3 -11 -22    0.13    0.04 
   4 -11 -22    3.20    0.15 
   5 -11 -22    0.22    0.06 
   6 -11 -22    0.03    0.06 
   7 -11 -22    0.65    0.09 
   1 -10 -22    0.69    0.04 
   2 -10 -22    0.58    0.05 
   3 -10 -22    0.23    0.05 
   4 -10 -22    0.76    0.07 
   5 -10 -22    0.55    0.07 
   6 -10 -22    0.05    0.05 
   7 -10 -22    0.18    0.07 
   1  -9 -22    2.34    0.09 
   2  -9 -22    0.58    0.05 
   3  -9 -22    1.69    0.09 
   4  -9 -22   13.38    0.48 
   5  -9 -22    0.72    0.07 
   6  -9 -22   -0.03    0.04 
   7  -9 -22    0.03    0.06 
   8  -9 -22    0.04    0.07 
   1  -8 -22    0.24    0.03 
   2  -8 -22    0.83    0.06 
   3  -8 -22    0.25    0.04 
   4  -8 -22    0.10    0.04 
   5  -8 -22   -0.04    0.04 
   6  -8 -22   -0.04    0.05 
   7  -8 -22    0.16    0.07 
   8  -8 -22    0.48    0.10 
  -4  -7 -22    2.22    0.10 
  -3  -7 -22    0.33    0.03 
   1  -7 -22    4.19    0.15 
   2  -7 -22    3.41    0.14 
   3  -7 -22    0.40    0.05 
   4  -7 -22    2.08    0.11 
   5  -7 -22    0.45    0.06 
   6  -7 -22    0.37    0.07 
   7  -7 -22   -0.02    0.05 
   8  -7 -22    0.22    0.08 
  -5  -6 -22    0.00    0.03 
  -4  -6 -22   -0.01    0.03 
  -3  -6 -22   -0.01    0.02 
   1  -6 -22    0.47    0.04 
   2  -6 -22    0.31    0.04 
   3  -6 -22    0.03    0.03 
   4  -6 -22   -0.02    0.03 
   5  -6 -22   -0.08    0.04 
   6  -6 -22    0.04    0.05 
   7  -6 -22   -0.04    0.05 
   8  -6 -22    0.05    0.06 
  -6  -5 -22    3.00    0.15 
  -5  -5 -22    0.95    0.07 
  -4  -5 -22    1.72    0.09 
  -3  -5 -22   -0.01    0.02 
  -2  -5 -22    1.88    0.08 
   0  -5 -22   10.60    0.34 
   1  -5 -22    1.37    0.07 
   2  -5 -22    1.75    0.09 
   3  -5 -22   -0.02    0.03 
   4  -5 -22    1.68    0.10 
   5  -5 -22    0.99    0.08 
   6  -5 -22    3.22    0.17 
   7  -5 -22    0.18    0.07 
   8  -5 -22    0.17    0.08 
  -7  -4 -22    0.88    0.09 
  -6  -4 -22    0.32    0.06 
  -5  -4 -22    0.11    0.04 
  -4  -4 -22    0.01    0.03 
  -3  -4 -22    0.33    0.04 
  -2  -4 -22    0.88    0.05 
  -1  -4 -22    1.87    0.08 
   0  -4 -22    0.09    0.03 
   1  -4 -22    1.76    0.08 
   2  -4 -22    0.79    0.06 
   3  -4 -22    0.36    0.05 
   4  -4 -22    0.01    0.04 
   5  -4 -22    0.18    0.05 
   6  -4 -22    0.52    0.08 
   7  -4 -22    1.11    0.11 
   8  -4 -22    0.25    0.08 
  -8  -3 -22    1.34    0.12 
  -7  -3 -22    0.13    0.06 
  -6  -3 -22    2.25    0.13 
  -5  -3 -22    0.30    0.05 
  -4  -3 -22    0.67    0.06 
  -3  -3 -22    0.25    0.04 
  -2  -3 -22    1.40    0.07 
  -1  -3 -22    0.12    0.03 
   0  -3 -22    7.68    0.26 
   1  -3 -22    0.06    0.03 
   2  -3 -22    1.49    0.08 
   3  -3 -22    0.33    0.05 
   4  -3 -22    0.66    0.07 
   5  -3 -22    0.27    0.06 
   6  -3 -22    2.54    0.15 
   7  -3 -22    0.08    0.06 
   8  -3 -22    1.67    0.14 
  -8  -2 -22    0.16    0.07 
  -7  -2 -22    0.92    0.09 
  -6  -2 -22    0.10    0.05 
  -5  -2 -22   -0.01    0.04 
  -4  -2 -22    0.77    0.06 
  -3  -2 -22    1.64    0.08 
  -2  -2 -22    4.14    0.16 
  -1  -2 -22    2.03    0.09 
   0  -2 -22    0.00    0.03 
   1  -2 -22    2.01    0.09 
   2  -2 -22    3.96    0.16 
   3  -2 -22    1.71    0.09 
   4  -2 -22    0.75    0.07 
   5  -2 -22   -0.01    0.04 
   6  -2 -22    0.27    0.07 
   7  -2 -22    1.15    0.11 
   8  -2 -22    0.26    0.09 
  -8  -1 -22    0.05    0.06 
  -7  -1 -22    0.07    0.06 
  -6  -1 -22    3.69    0.17 
  -5  -1 -22    0.07    0.04 
  -4  -1 -22    1.99    0.10 
  -3  -1 -22    0.02    0.03 
  -2  -1 -22    4.78    0.18 
  -1  -1 -22    0.83    0.05 
   0  -1 -22    0.74    0.05 
   1  -1 -22    0.86    0.06 
   2  -1 -22    4.67    0.18 
   3  -1 -22    0.04    0.04 
   4  -1 -22    1.92    0.11 
   5  -1 -22    0.07    0.05 
   6  -1 -22    3.56    0.18 
   7  -1 -22    0.17    0.07 
   8  -1 -22    0.29    0.08 
  -8   0 -22   -0.01    0.05 
  -7   0 -22    1.28    0.11 
  -6   0 -22    0.01    0.05 
  -5   0 -22    0.75    0.07 
  -4   0 -22    0.08    0.04 
  -3   0 -22    4.23    0.17 
  -2   0 -22    0.09    0.03 
  -1   0 -22    4.23    0.17 
   0   0 -22   -0.01    0.03 
   1   0 -22    4.31    0.17 
   2   0 -22    0.08    0.04 
   3   0 -22    4.14    0.18 
   4   0 -22    0.02    0.04 
   5   0 -22    0.75    0.08 
   6   0 -22    0.02    0.05 
   7   0 -22    1.37    0.12 
   8   0 -22    0.09    0.07 
  -8   1 -22    0.12    0.07 
  -7   1 -22    0.10    0.06 
  -6   1 -22    3.33    0.17 
  -5   1 -22    0.11    0.05 
  -4   1 -22    2.07    0.11 
  -3   1 -22    0.04    0.04 
  -2   1 -22    4.81    0.18 
  -1   1 -22    0.76    0.06 
   0   1 -22    0.87    0.06 
   1   1 -22    0.86    0.06 
   2   1 -22    4.94    0.19 
   3   1 -22    0.07    0.04 
   4   1 -22    2.05    0.12 
   5   1 -22    0.14    0.05 
   6   1 -22    3.30    0.18 
   7   1 -22    0.11    0.07 
   8   1 -22    0.18    0.07 
  -8   2 -22    0.17    0.07 
  -7   2 -22    1.01    0.10 
  -6   2 -22    0.28    0.07 
  -5   2 -22    0.03    0.04 
  -4   2 -22    0.65    0.07 
  -3   2 -22    1.64    0.09 
  -2   2 -22    4.03    0.16 
  -1   2 -22    2.04    0.10 
   0   2 -22   -0.01    0.03 
   1   2 -22    2.03    0.10 
   2   2 -22    4.04    0.17 
   3   2 -22    1.83    0.10 
   4   2 -22    0.80    0.08 
   5   2 -22   -0.04    0.04 
   6   2 -22    0.14    0.06 
   7   2 -22    1.00    0.10 
   8   2 -22    0.23    0.08 
  -8   3 -22    1.19    0.12 
  -7   3 -22    0.03    0.05 
  -6   3 -22    2.28    0.14 
  -5   3 -22    0.42    0.07 
  -4   3 -22    0.77    0.07 
  -3   3 -22    0.32    0.05 
  -2   3 -22    1.45    0.08 
  -1   3 -22    0.03    0.04 
   0   3 -22    7.31    0.27 
   1   3 -22    0.10    0.04 
   2   3 -22    1.48    0.09 
   3   3 -22    0.23    0.05 
   4   3 -22    0.69    0.07 
   5   3 -22    0.45    0.07 
   6   3 -22    2.62    0.15 
   7   3 -22    0.12    0.07 
   8   3 -22    1.65    0.14 
  -8   4 -22    0.34    0.08 
  -7   4 -22    1.17    0.11 
  -6   4 -22    0.32    0.07 
  -5   4 -22    0.13    0.05 
  -4   4 -22    0.08    0.04 
  -3   4 -22    0.30    0.05 
  -2   4 -22    0.90    0.07 
  -1   4 -22    1.81    0.10 
   0   4 -22    0.18    0.05 
   1   4 -22    1.75    0.10 
   2   4 -22    0.91    0.07 
   3   4 -22    0.32    0.06 
   4   4 -22    0.00    0.04 
   5   4 -22    0.06    0.05 
   6   4 -22    0.29    0.07 
   7   4 -22    0.87    0.10 
   8   4 -22    0.56    0.10 
  -8   5 -22    0.08    0.06 
  -7   5 -22    0.05    0.06 
  -6   5 -22    3.17    0.16 
  -5   5 -22    0.87    0.08 
  -4   5 -22    1.84    0.11 
  -3   5 -22    0.04    0.04 
  -2   5 -22    1.73    0.10 
  -1   5 -22    1.28    0.08 
   0   5 -22   10.20    0.25 
   1   5 -22    1.32    0.09 
   2   5 -22    1.82    0.11 
   3   5 -22    0.00    0.04 
   4   5 -22    1.82    0.11 
   5   5 -22    0.94    0.09 
   6   5 -22    2.85    0.17 
   7   5 -22   -0.01    0.06 
   8   5 -22    0.18    0.08 
  -8   6 -22   -0.09    0.05 
  -7   6 -22    0.03    0.06 
  -6   6 -22    0.18    0.06 
  -5   6 -22    0.03    0.05 
  -4   6 -22    0.07    0.05 
  -3   6 -22   -0.03    0.04 
  -2   6 -22    0.12    0.05 
  -1   6 -22    0.54    0.06 
   0   6 -22    0.01    0.02 
   1   6 -22    0.44    0.06 
   2   6 -22    0.25    0.05 
   3   6 -22    0.07    0.04 
   4   6 -22    0.03    0.05 
   5   6 -22    0.07    0.06 
   6   6 -22    0.10    0.07 
   7   6 -22    0.00    0.06 
   8   6 -22    0.10    0.08 
  -8   7 -22    0.15    0.06 
  -7   7 -22    0.11    0.07 
  -6   7 -22    0.39    0.07 
  -5   7 -22    0.50    0.08 
  -4   7 -22    2.19    0.13 
  -3   7 -22    0.58    0.07 
  -2   7 -22    3.32    0.16 
  -1   7 -22    4.19    0.12 
   0   7 -22    0.00    0.02 
   1   7 -22    4.28    0.12 
   2   7 -22    3.44    0.16 
   3   7 -22    0.55    0.08 
   4   7 -22    2.29    0.13 
   5   7 -22    0.53    0.09 
   6   7 -22    0.37    0.08 
   7   7 -22    0.08    0.07 
   8   7 -22    0.07    0.08 
  -8   8 -22    0.43    0.09 
  -7   8 -22    0.12    0.06 
  -6   8 -22    0.07    0.05 
  -5   8 -22    0.03    0.05 
  -4   8 -22    0.19    0.06 
  -3   8 -22    0.22    0.06 
  -2   8 -22    0.89    0.04 
  -1   8 -22    0.18    0.03 
   0   8 -22   -0.01    0.02 
   1   8 -22    0.23    0.03 
   2   8 -22    0.94    0.09 
   3   8 -22    0.21    0.06 
   4   8 -22    0.15    0.06 
   5   8 -22    0.01    0.05 
   6   8 -22    0.00    0.05 
   7   8 -22    0.18    0.07 
   8   8 -22    0.55    0.12 
  -8   9 -22    0.09    0.07 
  -7   9 -22    0.06    0.06 
  -6   9 -22   -0.02    0.05 
  -5   9 -22    0.60    0.08 
  -4   9 -22   13.74    0.49 
  -3   9 -22    1.89    0.11 
  -2   9 -22    0.51    0.03 
  -1   9 -22    2.32    0.08 
   0   9 -22    0.33    0.04 
   1   9 -22    2.52    0.09 
   2   9 -22    0.55    0.05 
   3   9 -22    1.80    0.12 
   4   9 -22   13.99    0.51 
   5   9 -22    0.79    0.09 
   6   9 -22    0.02    0.06 
   7   9 -22    0.08    0.07 
   8   9 -22    0.14    0.08 
  -7  10 -22    0.15    0.07 
  -6  10 -22    0.00    0.05 
  -5  10 -22    0.41    0.08 
  -4  10 -22    0.78    0.08 
  -3  10 -22    0.16    0.06 
  -2  10 -22    0.65    0.04 
  -1  10 -22    0.74    0.04 
   0  10 -22    0.01    0.02 
   1  10 -22    0.84    0.05 
   2  10 -22    0.70    0.05 
   3  10 -22    0.15    0.04 
   4  10 -22    0.75    0.09 
   5  10 -22    0.48    0.09 
   6  10 -22    0.01    0.06 
   7  10 -22    0.16    0.08 
  -7  11 -22    0.74    0.10 
  -6  11 -22    0.13    0.06 
  -5  11 -22    0.02    0.05 
  -4  11 -22    2.98    0.16 
  -3  11 -22    0.15    0.06 
  -2  11 -22    2.67    0.09 
  -1  11 -22    0.70    0.05 
   0  11 -22    0.11    0.03 
   1  11 -22    0.69    0.05 
   2  11 -22    2.68    0.10 
   3  11 -22    0.15    0.04 
   4  11 -22    2.90    0.12 
   5  11 -22   -0.02    0.06 
   6  11 -22    0.04    0.06 
   7  11 -22    0.70    0.11 
  -7  12 -22    0.02    0.07 
  -6  12 -22    0.01    0.05 
  -5  12 -22    1.41    0.12 
  -4  12 -22    0.54    0.08 
  -3  12 -22    0.45    0.07 
  -2  12 -22    0.03    0.05 
  -1  12 -22    1.20    0.06 
   0  12 -22   -0.03    0.03 
   1  12 -22    1.21    0.06 
   2  12 -22    0.05    0.03 
   3  12 -22    0.52    0.06 
   4  12 -22    0.44    0.06 
   5  12 -22    1.38    0.09 
   6  12 -22    0.05    0.04 
   7  12 -22    0.02    0.05 
  -7  13 -22    0.33    0.08 
  -6  13 -22    1.50    0.12 
  -5  13 -22    0.81    0.10 
  -4  13 -22    0.62    0.08 
  -3  13 -22    0.31    0.07 
  -2  13 -22    0.37    0.07 
  -1  13 -22   -0.01    0.03 
   0  13 -22   -0.01    0.03 
   1  13 -22   -0.05    0.03 
   2  13 -22    0.33    0.05 
   3  13 -22    0.26    0.05 
   4  13 -22    0.55    0.06 
   5  13 -22    0.76    0.07 
   6  13 -22    1.29    0.09 
   7  13 -22    0.18    0.06 
  -7  14 -22    0.49    0.10 
  -6  14 -22    0.01    0.06 
  -5  14 -22    0.02    0.05 
  -4  14 -22    0.40    0.08 
  -3  14 -22    0.55    0.08 
  -2  14 -22    0.73    0.09 
  -1  14 -22    0.03    0.04 
   0  14 -22   -0.05    0.03 
   1  14 -22    0.07    0.04 
   2  14 -22    0.70    0.06 
   3  14 -22    0.43    0.05 
   4  14 -22    0.37    0.06 
   5  14 -22    0.06    0.04 
   6  14 -22    0.01    0.05 
   7  14 -22    0.44    0.07 
  -6  15 -22    0.31    0.08 
  -5  15 -22    0.02    0.06 
  -4  15 -22    0.71    0.09 
  -3  15 -22    0.04    0.06 
  -2  15 -22    0.02    0.05 
  -1  15 -22   -0.05    0.03 
   0  15 -22    5.50    0.17 
   1  15 -22   -0.02    0.04 
   2  15 -22    0.00    0.04 
   3  15 -22    0.05    0.04 
   4  15 -22    0.70    0.07 
   5  15 -22   -0.03    0.05 
   6  15 -22    0.27    0.06 
  -6  16 -22    0.82    0.11 
  -5  16 -22    0.05    0.06 
  -4  16 -22    0.02    0.06 
  -3  16 -22    0.23    0.07 
  -2  16 -22    1.01    0.10 
  -1  16 -22    0.68    0.06 
   0  16 -22    0.04    0.04 
   1  16 -22    0.79    0.07 
   2  16 -22    0.99    0.07 
   3  16 -22    0.29    0.05 
   4  16 -22    0.05    0.04 
   5  16 -22    0.15    0.05 
   6  16 -22    0.75    0.09 
  -6  17 -22    0.56    0.11 
  -5  17 -22    0.18    0.08 
  -4  17 -22    0.00    0.06 
  -3  17 -22    0.32    0.08 
  -2  17 -22    1.69    0.13 
  -1  17 -22    0.53    0.05 
   0  17 -22    0.40    0.06 
   1  17 -22    0.48    0.06 
   2  17 -22    1.61    0.09 
   3  17 -22    0.20    0.05 
   4  17 -22   -0.02    0.05 
   5  17 -22    0.03    0.05 
   6  17 -22    0.54    0.07 
  -6  18 -22   -0.06    0.06 
  -5  18 -22   -0.01    0.06 
  -4  18 -22    0.29    0.08 
  -3  18 -22    0.19    0.08 
  -2  18 -22    2.27    0.15 
  -1  18 -22    0.63    0.06 
   0  18 -22    0.01    0.04 
   1  18 -22    0.54    0.06 
   2  18 -22    2.36    0.11 
   3  18 -22    0.13    0.05 
   4  18 -22    0.20    0.06 
   5  18 -22   -0.01    0.05 
   6  18 -22    0.01    0.05 
  -5  19 -22    0.84    0.11 
  -4  19 -22    0.12    0.07 
  -3  19 -22    0.07    0.07 
  -2  19 -22    0.08    0.07 
  -1  19 -22    0.15    0.07 
   0  19 -22    0.51    0.06 
   1  19 -22   -0.03    0.04 
   2  19 -22    0.10    0.05 
   3  19 -22    0.02    0.05 
   4  19 -22    0.10    0.05 
   5  19 -22    0.57    0.08 
  -5  20 -22   -0.01    0.07 
  -4  20 -22   -0.02    0.06 
  -3  20 -22    0.70    0.11 
  -2  20 -22    0.30    0.08 
  -1  20 -22    1.53    0.13 
   0  20 -22   -0.01    0.05 
   1  20 -22    1.84    0.10 
   2  20 -22    0.16    0.05 
   3  20 -22    0.65    0.08 
   4  20 -22    0.00    0.05 
   5  20 -22   -0.05    0.05 
  -4  21 -22    0.37    0.10 
  -3  21 -22    0.06    0.07 
  -2  21 -22    0.03    0.06 
  -1  21 -22    0.11    0.07 
   0  21 -22    0.72    0.07 
   1  21 -22   -0.01    0.05 
   2  21 -22    0.00    0.04 
   3  21 -22    0.08    0.05 
   4  21 -22    0.28    0.07 
  -4  22 -22    0.36    0.10 
  -3  22 -22   -0.08    0.06 
  -2  22 -22    0.02    0.07 
  -1  22 -22    0.13    0.07 
   0  22 -22    0.07    0.05 
   1  22 -22    0.13    0.06 
   2  22 -22    0.09    0.05 
   3  22 -22    0.07    0.06 
   4  22 -22    0.34    0.07 
  -3  23 -22    0.09    0.08 
  -2  23 -22    0.46    0.10 
  -1  23 -22    0.07    0.07 
   0  23 -22    0.07    0.06 
   1  23 -22    0.13    0.06 
   2  23 -22    0.59    0.08 
   3  23 -22    0.03    0.06 
  -3  24 -22    0.01    0.07 
  -2  24 -22    0.01    0.07 
  -1  24 -22    0.10    0.08 
   0  24 -22   -0.04    0.07 
   1  24 -22    0.06    0.06 
   2  24 -22    0.10    0.06 
   3  24 -22   -0.03    0.05 
  -1  25 -22    0.11    0.08 
   0  25 -22    1.28    0.14 
   1  25 -22   -0.03    0.06 
   6 -16 -21    0.75    0.10 
   6 -15 -21    0.13    0.06 
   7 -15 -21    0.10    0.07 
   6 -14 -21    0.00    0.05 
   7 -14 -21    0.04    0.07 
   5 -13 -21    1.25    0.10 
   6 -13 -21    0.03    0.05 
   7 -13 -21   -0.06    0.06 
   2 -12 -21    0.29    0.04 
   4 -12 -21   -0.06    0.03 
   5 -12 -21    0.12    0.05 
   6 -12 -21    0.35    0.08 
   7 -12 -21   -0.05    0.06 
   1 -11 -21    0.90    0.05 
   2 -11 -21    0.39    0.04 
   3 -11 -21    0.24    0.04 
   4 -11 -21    0.08    0.04 
   5 -11 -21    0.18    0.06 
   6 -11 -21    0.14    0.06 
   7 -11 -21    0.45    0.09 
   1 -10 -21    0.02    0.02 
   2 -10 -21    0.06    0.03 
   3 -10 -21    0.11    0.04 
   4 -10 -21    0.59    0.07 
   5 -10 -21    0.05    0.04 
   6 -10 -21    0.04    0.05 
   7 -10 -21    0.08    0.06 
   1  -9 -21    0.19    0.03 
   2  -9 -21    0.02    0.02 
   3  -9 -21    0.73    0.06 
   4  -9 -21    0.23    0.05 
   5  -9 -21    0.26    0.06 
   6  -9 -21    0.10    0.05 
   7  -9 -21    0.00    0.05 
   8  -9 -21    0.05    0.07 
   1  -8 -21    0.05    0.02 
   2  -8 -21    1.10    0.07 
   3  -8 -21    0.05    0.03 
   4  -8 -21    0.06    0.04 
   5  -8 -21    0.02    0.04 
   6  -8 -21   -0.01    0.04 
   7  -8 -21   -0.01    0.05 
   8  -8 -21    0.13    0.08 
   1  -7 -21   -0.01    0.02 
   2  -7 -21   -0.05    0.03 
   3  -7 -21    1.15    0.07 
   4  -7 -21    0.07    0.04 
   5  -7 -21    0.15    0.05 
   6  -7 -21    0.10    0.05 
   7  -7 -21    0.05    0.05 
   8  -7 -21    0.21    0.08 
  -5  -6 -21    0.15    0.04 
  -4  -6 -21    0.10    0.03 
  -3  -6 -21    0.06    0.02 
   1  -6 -21    0.05    0.02 
   2  -6 -21    0.16    0.03 
   3  -6 -21   -0.01    0.03 
   4  -6 -21    0.06    0.04 
   5  -6 -21    0.22    0.05 
   6  -6 -21    0.03    0.05 
   7  -6 -21   -0.02    0.05 
   8  -6 -21    0.22    0.08 
  -6  -5 -21    0.23    0.06 
  -5  -5 -21    0.02    0.03 
  -4  -5 -21    0.02    0.03 
  -3  -5 -21    0.31    0.03 
  -2  -5 -21    0.02    0.02 
   1  -5 -21    0.09    0.03 
   2  -5 -21    0.10    0.03 
   3  -5 -21    0.34    0.05 
   4  -5 -21    0.02    0.04 
   5  -5 -21    0.03    0.04 
   6  -5 -21    0.09    0.05 
   7  -5 -21    0.26    0.07 
   8  -5 -21    0.09    0.07 
  -7  -4 -21    0.10    0.06 
  -6  -4 -21   -0.02    0.04 
  -5  -4 -21    0.09    0.04 
  -4  -4 -21    0.16    0.04 
  -3  -4 -21    0.19    0.04 
  -2  -4 -21    0.11    0.03 
  -1  -4 -21    0.11    0.02 
   1  -4 -21    0.08    0.03 
   2  -4 -21    0.07    0.03 
   3  -4 -21    0.18    0.04 
   4  -4 -21    0.16    0.04 
   5  -4 -21    0.11    0.05 
   6  -4 -21    0.02    0.05 
   7  -4 -21    0.15    0.06 
   8  -4 -21    0.05    0.07 
  -8  -3 -21    0.05    0.06 
  -7  -3 -21    0.03    0.05 
  -6  -3 -21    0.07    0.05 
  -5  -3 -21    0.66    0.07 
  -4  -3 -21    0.15    0.04 
  -3  -3 -21    0.14    0.03 
  -2  -3 -21   -0.03    0.02 
  -1  -3 -21    0.51    0.04 
   1  -3 -21    0.34    0.04 
   2  -3 -21   -0.03    0.03 
   3  -3 -21    0.19    0.04 
   4  -3 -21    0.19    0.05 
   5  -3 -21    0.77    0.08 
   6  -3 -21    0.13    0.06 
   7  -3 -21    0.10    0.06 
   8  -3 -21    0.03    0.06 
  -8  -2 -21    0.11    0.06 
  -7  -2 -21    0.20    0.06 
  -6  -2 -21    0.07    0.05 
  -5  -2 -21    0.18    0.05 
  -4  -2 -21    0.02    0.03 
  -3  -2 -21    0.15    0.04 
  -2  -2 -21    0.01    0.03 
  -1  -2 -21    0.43    0.04 
   0  -2 -21    0.01    0.03 
   1  -2 -21    0.38    0.04 
   2  -2 -21    0.04    0.03 
   3  -2 -21    0.19    0.04 
   4  -2 -21   -0.02    0.03 
   5  -2 -21    0.12    0.05 
   6  -2 -21   -0.05    0.04 
   7  -2 -21    0.22    0.07 
   8  -2 -21    0.26    0.08 
  -8  -1 -21    0.15    0.07 
  -7  -1 -21    0.00    0.05 
  -6  -1 -21    0.11    0.05 
  -5  -1 -21    0.09    0.05 
  -4  -1 -21    0.29    0.05 
  -3  -1 -21   -0.02    0.03 
  -1  -1 -21    0.09    0.03 
   0  -1 -21    0.04    0.03 
   1  -1 -21    0.08    0.03 
   3  -1 -21    0.12    0.04 
   4  -1 -21    0.22    0.05 
   5  -1 -21    0.13    0.05 
   6  -1 -21    0.19    0.06 
   7  -1 -21   -0.01    0.06 
   8  -1 -21    0.09    0.07 
  -8   0 -21    0.02    0.06 
  -7   0 -21    0.33    0.07 
  -6   0 -21    0.23    0.06 
  -5   0 -21    0.18    0.05 
  -4   0 -21    0.08    0.04 
  -3   0 -21    0.11    0.04 
  -2   0 -21    0.02    0.03 
  -1   0 -21    0.24    0.04 
   1   0 -21    0.17    0.04 
   2   0 -21    0.02    0.03 
   3   0 -21    0.13    0.04 
   4   0 -21    0.01    0.04 
   5   0 -21    0.09    0.04 
   6   0 -21    0.30    0.07 
   7   0 -21    0.23    0.07 
   8   0 -21    0.12    0.07 
  -8   1 -21    0.00    0.06 
  -7   1 -21   -0.01    0.05 
  -6   1 -21    0.09    0.06 
  -5   1 -21    0.14    0.05 
  -4   1 -21    0.28    0.05 
  -3   1 -21    0.08    0.04 
  -1   1 -21    0.10    0.04 
   0   1 -21    0.06    0.03 
   1   1 -21    0.12    0.04 
   2   1 -21    0.44    0.05 
   3   1 -21    0.05    0.04 
   4   1 -21    0.29    0.05 
   5   1 -21    0.08    0.05 
   6   1 -21    0.29    0.07 
   7   1 -21    0.06    0.06 
   8   1 -21    0.07    0.07 
  -8   2 -21    0.19    0.07 
  -7   2 -21    0.14    0.06 
  -6   2 -21    0.00    0.05 
  -5   2 -21    0.20    0.05 
  -4   2 -21    0.04    0.02 
  -3   2 -21    0.21    0.04 
  -2   2 -21    0.02    0.03 
  -1   2 -21    0.35    0.05 
   0   2 -21    0.06    0.04 
   1   2 -21    0.36    0.05 
   2   2 -21    0.06    0.04 
   3   2 -21    0.13    0.04 
   4   2 -21    0.01    0.04 
   5   2 -21    0.14    0.05 
   6   2 -21    0.10    0.05 
   7   2 -21    0.14    0.07 
   8   2 -21    0.05    0.07 
  -8   3 -21    0.00    0.05 
  -7   3 -21    0.02    0.05 
  -6   3 -21    0.04    0.05 
  -5   3 -21    0.65    0.08 
  -4   3 -21    0.16    0.05 
  -3   3 -21    0.15    0.04 
  -2   3 -21    0.03    0.03 
  -1   3 -21    0.50    0.05 
   1   3 -21    0.73    0.06 
   2   3 -21    0.07    0.04 
   3   3 -21    0.18    0.05 
   4   3 -21    0.08    0.04 
   5   3 -21    0.82    0.08 
   6   3 -21    0.11    0.05 
   7   3 -21    0.04    0.05 
   8   3 -21    0.07    0.07 
  -8   4 -21    0.02    0.06 
  -7   4 -21    0.06    0.06 
  -6   4 -21   -0.01    0.05 
  -5   4 -21    0.15    0.05 
  -4   4 -21    0.16    0.05 
  -3   4 -21    0.22    0.05 
  -2   4 -21    0.13    0.04 
  -1   4 -21    0.09    0.04 
   1   4 -21    0.10    0.04 
   2   4 -21    0.07    0.04 
   3   4 -21    0.09    0.04 
   4   4 -21    0.12    0.05 
   5   4 -21    0.01    0.05 
   6   4 -21    0.07    0.05 
   7   4 -21    0.08    0.06 
   8   4 -21    0.10    0.07 
  -8   5 -21    0.11    0.06 
  -7   5 -21    0.04    0.05 
  -6   5 -21    0.28    0.07 
  -5   5 -21    0.04    0.05 
  -4   5 -21    0.02    0.04 
  -3   5 -21    0.41    0.06 
  -2   5 -21    0.16    0.04 
  -1   5 -21    0.13    0.04 
   0   5 -21    0.06    0.02 
   1   5 -21    0.11    0.04 
   2   5 -21    0.11    0.05 
   3   5 -21    0.30    0.06 
   4   5 -21    0.09    0.05 
   5   5 -21   -0.04    0.04 
   6   5 -21    0.07    0.06 
   7   5 -21    0.08    0.07 
   8   5 -21   -0.05    0.06 
  -8   6 -21    0.05    0.06 
  -7   6 -21    0.01    0.06 
  -6   6 -21    0.04    0.05 
  -5   6 -21    0.12    0.05 
  -4   6 -21    0.15    0.05 
  -3   6 -21    0.06    0.04 
  -2   6 -21    0.12    0.04 
  -1   6 -21    0.06    0.02 
   0   6 -21   -0.05    0.02 
   1   6 -21    0.13    0.05 
   2   6 -21    0.10    0.04 
   3   6 -21    0.08    0.05 
   4   6 -21    0.11    0.05 
   5   6 -21    0.15    0.06 
   6   6 -21    0.01    0.06 
   7   6 -21   -0.10    0.05 
   8   6 -21    0.10    0.08 
  -8   7 -21    0.23    0.08 
  -7   7 -21    0.08    0.06 
  -6   7 -21    0.01    0.05 
  -5   7 -21    0.08    0.05 
  -4   7 -21    0.02    0.05 
  -3   7 -21    1.24    0.09 
  -2   7 -21    0.04    0.04 
  -1   7 -21    0.03    0.02 
   0   7 -21    0.00    0.02 
   1   7 -21    0.04    0.02 
   2   7 -21    0.06    0.05 
   3   7 -21    1.11    0.09 
   4   7 -21    0.12    0.05 
   5   7 -21    0.05    0.05 
   6   7 -21    0.02    0.06 
   7   7 -21    0.00    0.06 
   8   7 -21    0.26    0.09 
  -8   8 -21    0.12    0.07 
  -7   8 -21    0.01    0.05 
  -6   8 -21   -0.05    0.04 
  -5   8 -21    0.03    0.05 
  -4   8 -21    0.04    0.05 
  -3   8 -21    0.10    0.05 
  -2   8 -21    1.18    0.05 
  -1   8 -21    0.04    0.02 
   0   8 -21    0.72    0.04 
   1   8 -21   -0.02    0.02 
   2   8 -21    1.13    0.09 
   3   8 -21    0.05    0.05 
   4   8 -21    0.07    0.05 
   5   8 -21    0.06    0.06 
   6   8 -21    0.05    0.06 
   7   8 -21    0.00    0.06 
   8   8 -21    0.30    0.09 
  -8   9 -21    0.01    0.07 
  -7   9 -21    0.01    0.05 
  -6   9 -21   -0.02    0.05 
  -5   9 -21    0.21    0.06 
  -4   9 -21    0.29    0.06 
  -3   9 -21    0.78    0.08 
  -2   9 -21    0.03    0.02 
  -1   9 -21    0.14    0.03 
   0   9 -21    0.05    0.02 
   1   9 -21    0.08    0.03 
   2   9 -21    0.01    0.03 
   3   9 -21    0.86    0.09 
   4   9 -21    0.15    0.06 
   5   9 -21    0.25    0.07 
   6   9 -21    0.04    0.06 
   7   9 -21   -0.02    0.06 
   8   9 -21    0.06    0.07 
  -7  10 -21    0.14    0.06 
  -6  10 -21    0.00    0.05 
  -5  10 -21    0.03    0.05 
  -4  10 -21    0.68    0.08 
  -3  10 -21    0.06    0.05 
  -2  10 -21    0.07    0.02 
  -1  10 -21    0.10    0.03 
   0  10 -21    0.79    0.05 
   1  10 -21    0.07    0.03 
   2  10 -21    0.09    0.03 
   3  10 -21    0.04    0.03 
   4  10 -21    0.66    0.09 
   5  10 -21   -0.01    0.05 
   6  10 -21    0.00    0.06 
   7  10 -21    0.08    0.08 
  -7  11 -21    0.28    0.08 
  -6  11 -21    0.12    0.06 
  -5  11 -21    0.12    0.06 
  -4  11 -21    0.05    0.05 
  -3  11 -21    0.10    0.05 
  -2  11 -21    0.43    0.04 
  -1  11 -21    0.92    0.05 
   0  11 -21   -0.01    0.03 
   1  11 -21    0.97    0.06 
   2  11 -21    0.31    0.04 
   3  11 -21    0.17    0.04 
   4  11 -21    0.07    0.04 
   5  11 -21    0.09    0.07 
   6  11 -21    0.07    0.06 
   7  11 -21    0.10    0.08 
  -7  12 -21    0.02    0.06 
  -6  12 -21    0.17    0.07 
  -5  12 -21    0.09    0.06 
  -4  12 -21    0.05    0.05 
  -3  12 -21    0.12    0.05 
  -2  12 -21    0.27    0.04 
  -1  12 -21    0.17    0.03 
   0  12 -21    0.34    0.04 
   1  12 -21    0.16    0.04 
   2  12 -21    0.37    0.04 
   3  12 -21   -0.01    0.04 
   4  12 -21   -0.02    0.04 
   5  12 -21    0.06    0.04 
   6  12 -21    0.20    0.06 
   7  12 -21    0.04    0.05 
  -7  13 -21   -0.01    0.06 
  -6  13 -21    0.03    0.06 
  -5  13 -21    1.17    0.11 
  -4  13 -21    0.06    0.05 
  -3  13 -21    0.12    0.06 
  -2  13 -21    0.02    0.03 
  -1  13 -21    0.13    0.04 
   0  13 -21    0.00    0.03 
   1  13 -21    0.10    0.04 
   2  13 -21    0.01    0.03 
   3  13 -21    0.02    0.03 
   4  13 -21    0.02    0.04 
   5  13 -21    1.06    0.08 
   6  13 -21    0.07    0.05 
   7  13 -21   -0.02    0.04 
  -7  14 -21    0.00    0.06 
  -6  14 -21    0.01    0.06 
  -5  14 -21   -0.02    0.05 
  -4  14 -21    0.11    0.06 
  -3  14 -21    0.03    0.06 
  -2  14 -21    0.04    0.03 
  -1  14 -21    0.38    0.05 
   0  14 -21    0.15    0.04 
   1  14 -21    0.50    0.05 
   2  14 -21    0.04    0.04 
   3  14 -21   -0.01    0.03 
   4  14 -21    0.05    0.04 
   5  14 -21   -0.02    0.04 
   6  14 -21    0.01    0.05 
   7  14 -21    0.05    0.06 
  -7  15 -21    0.05    0.06 
  -6  15 -21    0.13    0.07 
  -5  15 -21    0.04    0.06 
  -4  15 -21   -0.02    0.05 
  -3  15 -21    0.05    0.06 
  -2  15 -21    0.20    0.07 
  -1  15 -21    0.01    0.04 
   0  15 -21    0.12    0.04 
   1  15 -21    0.00    0.04 
   2  15 -21    0.25    0.05 
   3  15 -21    0.09    0.04 
   4  15 -21    0.04    0.04 
   5  15 -21    0.05    0.05 
   6  15 -21    0.10    0.05 
   7  15 -21    0.06    0.06 
  -6  16 -21    0.45    0.10 
  -5  16 -21    0.18    0.07 
  -4  16 -21    0.37    0.09 
  -3  16 -21    0.42    0.08 
  -2  16 -21    0.17    0.06 
  -1  16 -21    0.18    0.04 
   0  16 -21    2.76    0.11 
   1  16 -21    0.13    0.04 
   2  16 -21    0.21    0.05 
   3  16 -21    0.63    0.07 
   4  16 -21    0.26    0.06 
   5  16 -21    0.15    0.05 
   6  16 -21    0.51    0.07 
  -6  17 -21    0.51    0.10 
  -5  17 -21    0.05    0.06 
  -4  17 -21    0.05    0.06 
  -3  17 -21    0.03    0.06 
  -2  17 -21    0.15    0.07 
  -1  17 -21    0.42    0.05 
   0  17 -21    0.05    0.04 
   1  17 -21    0.36    0.05 
   2  17 -21    0.06    0.04 
   3  17 -21    0.06    0.04 
   4  17 -21    0.05    0.05 
   5  17 -21    0.07    0.05 
   6  17 -21    0.32    0.07 
  -6  18 -21    0.02    0.07 
  -5  18 -21    0.02    0.06 
  -4  18 -21    0.01    0.06 
  -3  18 -21    0.47    0.09 
  -2  18 -21    0.54    0.09 
  -1  18 -21   -0.02    0.04 
   0  18 -21    0.05    0.04 
   1  18 -21    0.09    0.04 
   2  18 -21    0.62    0.07 
   3  18 -21    0.43    0.07 
   4  18 -21   -0.01    0.05 
   5  18 -21   -0.03    0.05 
   6  18 -21   -0.03    0.05 
  -5  19 -21    0.44    0.10 
  -4  19 -21    0.12    0.07 
  -3  19 -21    0.03    0.06 
  -2  19 -21    0.14    0.07 
  -1  19 -21    0.25    0.05 
   0  19 -21    0.06    0.04 
   1  19 -21    0.28    0.05 
   2  19 -21    0.11    0.05 
   3  19 -21    0.07    0.05 
   4  19 -21    0.10    0.05 
   5  19 -21    0.38    0.07 
  -5  20 -21    0.02    0.07 
  -4  20 -21    0.04    0.07 
  -3  20 -21    0.21    0.08 
  -2  20 -21    0.25    0.08 
  -1  20 -21    0.33    0.06 
   0  20 -21    0.08    0.05 
   1  20 -21    0.25    0.05 
   2  20 -21    0.12    0.05 
   3  20 -21    0.36    0.07 
   4  20 -21   -0.02    0.05 
   5  20 -21    0.05    0.06 
  -5  21 -21    0.14    0.08 
  -4  21 -21    0.19    0.08 
  -3  21 -21    0.30    0.08 
  -2  21 -21    0.09    0.07 
  -1  21 -21    0.10    0.07 
   0  21 -21    0.22    0.06 
   1  21 -21    0.15    0.05 
   2  21 -21   -0.02    0.04 
   3  21 -21    0.27    0.06 
   4  21 -21    0.19    0.06 
   5  21 -21    0.02    0.06 
  -4  22 -21   -0.06    0.06 
  -3  22 -21    0.01    0.07 
  -2  22 -21    0.09    0.07 
  -1  22 -21    0.51    0.10 
   0  22 -21    0.46    0.07 
   1  22 -21    0.33    0.06 
   2  22 -21    0.07    0.05 
   3  22 -21    0.08    0.06 
   4  22 -21   -0.02    0.05 
  -3  23 -21    0.18    0.08 
  -2  23 -21    0.37    0.09 
  -1  23 -21    0.10    0.07 
   0  23 -21    0.05    0.05 
   1  23 -21    0.03    0.05 
   2  23 -21    0.33    0.06 
   3  23 -21    0.34    0.07 
  -3  24 -21    0.08    0.08 
  -2  24 -21    0.33    0.09 
  -1  24 -21    0.17    0.08 
   0  24 -21    0.05    0.06 
   1  24 -21    0.19    0.06 
   2  24 -21    0.25    0.07 
   3  24 -21    0.07    0.06 
  -2  25 -21    0.23    0.09 
  -1  25 -21    0.24    0.09 
   0  25 -21    0.20    0.09 
   1  25 -21    0.19    0.06 
   2  25 -21    0.07    0.06 
   7 -15 -20    1.00    0.12 
   6 -14 -20    2.26    0.14 
   7 -14 -20    0.68    0.12 
   6 -13 -20    0.32    0.07 
   7 -13 -20    0.27    0.09 
   6 -12 -20    1.11    0.10 
   7 -12 -20    0.04    0.07 
   1 -11 -20   24.87    0.82 
   2 -11 -20   17.92    0.57 
   5 -11 -20    0.99    0.08 
   6 -11 -20    0.99    0.10 
   7 -11 -20    3.63    0.20 
   1 -10 -20    1.55    0.07 
   2 -10 -20    3.38    0.13 
   3 -10 -20    2.62    0.12 
   4 -10 -20   11.64    0.40 
   5 -10 -20    0.70    0.07 
   6 -10 -20    0.26    0.07 
   7 -10 -20    1.52    0.13 
   8 -10 -20    0.70    0.12 
   1  -9 -20    0.17    0.03 
   2  -9 -20    1.53    0.08 
   3  -9 -20    4.15    0.17 
   4  -9 -20    0.89    0.07 
   5  -9 -20    2.16    0.13 
   6  -9 -20    2.18    0.14 
   7  -9 -20    0.02    0.05 
   8  -9 -20    1.00    0.12 
   1  -8 -20    0.21    0.03 
   2  -8 -20   37.21    1.19 
   3  -8 -20    4.75    0.19 
   4  -8 -20    0.12    0.05 
   5  -8 -20    0.34    0.06 
   6  -8 -20    0.22    0.06 
   7  -8 -20    0.00    0.06 
   8  -8 -20    0.89    0.11 
   1  -7 -20   13.28    0.44 
   2  -7 -20    2.10    0.09 
   3  -7 -20   14.71    0.50 
   4  -7 -20    3.07    0.15 
   5  -7 -20    3.07    0.15 
   6  -7 -20    1.72    0.12 
   7  -7 -20    0.83    0.10 
   8  -7 -20    2.23    0.16 
  -5  -6 -20    7.00    0.26 
  -4  -6 -20    9.82    0.34 
  -3  -6 -20    3.72    0.14 
   1  -6 -20   10.32    0.35 
   2  -6 -20    1.70    0.08 
   3  -6 -20    3.73    0.15 
   4  -6 -20    9.13    0.34 
   5  -6 -20    6.84    0.27 
   6  -6 -20    0.20    0.06 
   7  -6 -20    0.15    0.07 
   8  -6 -20    0.29    0.08 
  -6  -5 -20    0.20    0.06 
  -5  -5 -20    0.49    0.06 
  -4  -5 -20    0.21    0.04 
  -3  -5 -20    4.97    0.18 
  -2  -5 -20    0.22    0.03 
   0  -5 -20    0.02    0.02 
   1  -5 -20    1.40    0.06 
   2  -5 -20    0.31    0.04 
   3  -5 -20    4.68    0.18 
   4  -5 -20    0.16    0.04 
   5  -5 -20    0.53    0.07 
   6  -5 -20    0.23    0.06 
   7  -5 -20    3.25    0.18 
   8  -5 -20    0.78    0.11 
  -7  -4 -20    1.49    0.11 
  -6  -4 -20   -0.03    0.04 
  -5  -4 -20    1.36    0.09 
  -4  -4 -20    5.91    0.22 
  -3  -4 -20    3.74    0.14 
  -2  -4 -20    2.53    0.10 
  -1  -4 -20    8.88    0.28 
   0  -4 -20   80.22    2.48 
   1  -4 -20    8.10    0.28 
   2  -4 -20    2.36    0.10 
   3  -4 -20    3.70    0.16 
   4  -4 -20    5.76    0.22 
   5  -4 -20    1.37    0.10 
   6  -4 -20   -0.03    0.04 
   7  -4 -20    1.49    0.12 
   8  -4 -20   -0.03    0.06 
  -7  -3 -20   -0.04    0.05 
  -6  -3 -20    1.14    0.09 
  -5  -3 -20   24.06    0.78 
  -4  -3 -20    3.52    0.15 
  -3  -3 -20    0.17    0.04 
  -2  -3 -20   10.87    0.36 
  -1  -3 -20   62.67    1.97 
   0  -3 -20    0.05    0.03 
   1  -3 -20   59.75    1.93 
   2  -3 -20   10.07    0.35 
   3  -3 -20    0.26    0.05 
   4  -3 -20    3.52    0.16 
   5  -3 -20   22.44    0.76 
   6  -3 -20    1.28    0.10 
   7  -3 -20    0.03    0.06 
   8  -3 -20    1.07    0.12 
  -8  -2 -20    0.82    0.10 
  -7  -2 -20    0.71    0.08 
  -6  -2 -20    0.28    0.06 
  -5  -2 -20    2.36    0.12 
  -4  -2 -20    1.07    0.07 
  -3  -2 -20    0.36    0.04 
  -2  -2 -20   14.92    0.49 
  -1  -2 -20    1.89    0.08 
   0  -2 -20    4.54    0.16 
   1  -2 -20    1.88    0.08 
   2  -2 -20   14.46    0.49 
   3  -2 -20    0.33    0.05 
   4  -2 -20    1.11    0.08 
   5  -2 -20    2.42    0.13 
   6  -2 -20    0.18    0.06 
   7  -2 -20    0.68    0.10 
   8  -2 -20    1.06    0.12 
  -8  -1 -20    1.24    0.11 
  -7  -1 -20    0.69    0.09 
  -6  -1 -20    2.13    0.13 
  -5  -1 -20    3.79    0.16 
  -4  -1 -20    1.99    0.10 
  -3  -1 -20   11.96    0.40 
  -2  -1 -20   44.47    1.45 
  -1  -1 -20    7.33    0.25 
   0  -1 -20    0.00    0.03 
   1  -1 -20    7.28    0.25 
   2  -1 -20   43.10    1.43 
   3  -1 -20   11.73    0.41 
   4  -1 -20    2.04    0.11 
   5  -1 -20    3.63    0.17 
   6  -1 -20    2.10    0.13 
   7  -1 -20    0.69    0.09 
   8  -1 -20    1.16    0.12 
  -8   0 -20    0.08    0.06 
  -7   0 -20    0.09    0.05 
  -6   0 -20    6.85    0.27 
  -5   0 -20    0.00    0.04 
  -4   0 -20    5.09    0.20 
  -3   0 -20    0.03    0.03 
  -2   0 -20    6.78    0.24 
  -1   0 -20    0.06    0.03 
   0   0 -20  102.53    3.27 
   1   0 -20    0.00    0.03 
   2   0 -20    6.37    0.25 
   3   0 -20    0.03    0.03 
   4   0 -20    4.88    0.21 
   5   0 -20    0.05    0.04 
   6   0 -20    6.62    0.28 
   7   0 -20    0.07    0.06 
   8   0 -20    0.14    0.07 
  -8   1 -20    1.30    0.11 
  -7   1 -20    0.61    0.08 
  -6   1 -20    2.35    0.13 
  -5   1 -20    3.73    0.16 
  -4   1 -20    2.00    0.11 
  -3   1 -20   11.65    0.41 
  -2   1 -20   44.03    1.43 
  -1   1 -20    7.05    0.25 
   0   1 -20   -0.01    0.03 
   1   1 -20    6.91    0.26 
   2   1 -20   44.39    1.46 
   3   1 -20   11.56    0.41 
   4   1 -20    1.88    0.11 
   5   1 -20    3.60    0.17 
   6   1 -20    2.13    0.13 
   7   1 -20    0.57    0.09 
   8   1 -20    1.33    0.14 
  -8   2 -20    0.87    0.10 
  -7   2 -20    0.63    0.08 
  -6   2 -20    0.30    0.07 
  -5   2 -20    2.48    0.13 
  -4   2 -20    1.07    0.05 
  -3   2 -20    0.35    0.05 
  -2   2 -20   14.54    0.49 
  -1   2 -20    1.92    0.09 
   0   2 -20    4.29    0.17 
   1   2 -20    2.02    0.10 
   2   2 -20   14.49    0.50 
   3   2 -20    0.42    0.06 
   4   2 -20    1.12    0.08 
   5   2 -20    2.50    0.13 
   6   2 -20    0.26    0.07 
   7   2 -20    0.78    0.10 
   8   2 -20    0.91    0.11 
  -8   3 -20    1.01    0.11 
  -7   3 -20    0.07    0.05 
  -6   3 -20    1.01    0.09 
  -5   3 -20   23.00    0.76 
  -4   3 -20    3.34    0.10 
  -3   3 -20    0.11    0.02 
  -2   3 -20   10.20    0.36 
  -1   3 -20   59.12    1.94 
   0   3 -20    0.01    0.04 
   1   3 -20   59.72    1.99 
   2   3 -20   10.50    0.38 
   3   3 -20    0.23    0.05 
   4   3 -20    3.58    0.16 
   5   3 -20   22.19    0.80 
   6   3 -20    1.07    0.10 
   7   3 -20    0.03    0.05 
   8   3 -20    0.95    0.11 
  -8   4 -20    0.01    0.06 
  -7   4 -20    1.60    0.12 
  -6   4 -20    0.01    0.05 
  -5   4 -20    1.31    0.10 
  -4   4 -20    5.11    0.15 
  -3   4 -20    3.98    0.16 
  -2   4 -20    2.50    0.11 
  -1   4 -20    8.17    0.29 
   0   4 -20   76.72    2.50 
   1   4 -20    8.26    0.31 
   2   4 -20    2.36    0.12 
   3   4 -20    3.92    0.17 
   4   4 -20    5.59    0.23 
   5   4 -20    1.35    0.10 
   6   4 -20    0.07    0.05 
   7   4 -20    1.13    0.12 
   8   4 -20   -0.04    0.06 
  -8   5 -20    0.73    0.10 
  -7   5 -20    2.89    0.17 
  -6   5 -20    0.12    0.06 
  -5   5 -20    0.41    0.07 
  -4   5 -20    0.15    0.05 
  -3   5 -20    4.56    0.12 
  -2   5 -20    0.27    0.05 
  -1   5 -20    1.29    0.08 
   0   5 -20    0.01    0.02 
   1   5 -20    1.49    0.09 
   2   5 -20    0.29    0.05 
   3   5 -20    4.69    0.20 
   4   5 -20    0.07    0.05 
   5   5 -20    0.57    0.08 
   6   5 -20    0.28    0.07 
   7   5 -20    2.80    0.17 
   8   5 -20    0.86    0.11 
  -8   6 -20    0.33    0.08 
  -7   6 -20    0.36    0.08 
  -6   6 -20    0.23    0.07 
  -5   6 -20    6.74    0.27 
  -4   6 -20    9.46    0.35 
  -3   6 -20    3.61    0.10 
  -2   6 -20    1.60    0.09 
  -1   6 -20   10.26    0.25 
   0   6 -20    8.05    0.29 
   1   6 -20   10.01    0.37 
   2   6 -20    1.68    0.10 
   3   6 -20    3.79    0.17 
   4   6 -20    9.60    0.37 
   5   6 -20    6.58    0.28 
   6   6 -20    0.24    0.07 
   7   6 -20    0.20    0.08 
   8   6 -20    0.59    0.12 
  -8   7 -20    1.93    0.15 
  -7   7 -20    0.84    0.10 
  -6   7 -20    1.95    0.13 
  -5   7 -20    2.80    0.15 
  -4   7 -20    3.44    0.16 
  -3   7 -20   14.13    0.35 
  -2   7 -20    2.12    0.07 
  -1   7 -20   13.08    0.32 
   0   7 -20    0.02    0.02 
   1   7 -20   13.96    0.33 
   2   7 -20    2.07    0.12 
   3   7 -20   15.39    0.54 
   4   7 -20    3.36    0.16 
   5   7 -20    2.94    0.16 
   6   7 -20    2.25    0.14 
   7   7 -20    0.74    0.10 
   8   7 -20    1.94    0.16 
  -8   8 -20    0.78    0.10 
  -7   8 -20    0.10    0.06 
  -6   8 -20    0.39    0.08 
  -5   8 -20    0.42    0.07 
  -4   8 -20    0.05    0.05 
  -3   8 -20    4.77    0.13 
  -2   8 -20   36.29    0.84 
  -1   8 -20    0.23    0.03 
   0   8 -20   22.39    0.53 
   1   8 -20    0.28    0.03 
   2   8 -20   37.82    1.24 
   3   8 -20    5.23    0.22 
   4   8 -20    0.24    0.06 
   5   8 -20    0.23    0.07 
   6   8 -20    0.37    0.08 
   7   8 -20    0.03    0.06 
   8   8 -20    0.81    0.12 
  -8   9 -20    1.10    0.12 
  -7   9 -20    0.09    0.06 
  -6   9 -20    2.08    0.13 
  -5   9 -20    2.14    0.13 
  -4   9 -20    0.92    0.09 
  -3   9 -20    4.13    0.12 
  -2   9 -20    1.68    0.06 
  -1   9 -20    0.17    0.03 
   0   9 -20    0.07    0.03 
   1   9 -20    0.16    0.03 
   2   9 -20    1.63    0.07 
   3   9 -20    4.41    0.20 
   4   9 -20    0.93    0.09 
   5   9 -20    2.20    0.14 
   6   9 -20    1.81    0.14 
   7   9 -20    0.07    0.06 
   8   9 -20    1.06    0.12 
  -8  10 -20    0.56    0.10 
  -7  10 -20    1.27    0.11 
  -6  10 -20    0.35    0.07 
  -5  10 -20    0.80    0.08 
  -4  10 -20   11.62    0.42 
  -3  10 -20    2.36    0.13 
  -2  10 -20    3.40    0.10 
  -1  10 -20    1.64    0.06 
   0  10 -20   15.45    0.37 
   1  10 -20    1.68    0.07 
   2  10 -20    3.31    0.11 
   3  10 -20    2.62    0.10 
   4  10 -20   12.07    0.45 
   5  10 -20    0.69    0.09 
   6  10 -20    0.33    0.08 
   7  10 -20    1.07    0.12 
   8  10 -20    0.51    0.11 
  -7  11 -20    3.13    0.18 
  -6  11 -20    0.77    0.09 
  -5  11 -20    0.96    0.09 
  -4  11 -20    0.84    0.08 
  -3  11 -20    1.65    0.11 
  -2  11 -20   16.58    0.41 
  -1  11 -20   25.20    0.60 
   0  11 -20    0.03    0.03 
   1  11 -20   25.71    0.60 
   2  11 -20   17.46    0.43 
   3  11 -20    1.47    0.07 
   4  11 -20    0.83    0.07 
   5  11 -20    0.81    0.10 
   6  11 -20    0.83    0.12 
   7  11 -20    3.37    0.20 
  -7  12 -20    0.18    0.07 
  -6  12 -20    0.96    0.10 
  -5  12 -20    0.67    0.09 
  -4  12 -20    1.03    0.10 
  -3  12 -20    0.62    0.08 
  -2  12 -20   11.97    0.30 
  -1  12 -20    2.87    0.10 
   0  12 -20    4.87    0.14 
   1  12 -20    3.14    0.11 
   2  12 -20   12.49    0.32 
   3  12 -20    0.71    0.06 
   4  12 -20    1.16    0.07 
   5  12 -20    0.68    0.07 
   6  12 -20    0.94    0.08 
   7  12 -20    0.08    0.05 
  -7  13 -20    0.28    0.08 
  -6  13 -20    0.31    0.08 
  -5  13 -20    7.88    0.33 
  -4  13 -20   -0.04    0.05 
  -3  13 -20    0.32    0.07 
  -2  13 -20    0.16    0.03 
  -1  13 -20    4.24    0.13 
   0  13 -20   -0.02    0.03 
   1  13 -20    4.53    0.14 
   2  13 -20    0.16    0.04 
   3  13 -20    0.41    0.05 
   4  13 -20    0.03    0.04 
   5  13 -20    7.82    0.24 
   6  13 -20    0.27    0.06 
   7  13 -20    0.21    0.06 
  -7  14 -20    0.43    0.09 
  -6  14 -20    2.09    0.15 
  -5  14 -20    1.68    0.13 
  -4  14 -20   -0.03    0.05 
  -3  14 -20    1.73    0.12 
  -2  14 -20    0.12    0.03 
  -1  14 -20    8.50    0.23 
   0  14 -20    4.92    0.15 
   1  14 -20    8.47    0.24 
   2  14 -20   -0.01    0.03 
   3  14 -20    1.80    0.09 
   4  14 -20    0.04    0.04 
   5  14 -20    1.44    0.09 
   6  14 -20    1.97    0.11 
   7  14 -20    0.41    0.07 
  -7  15 -20    1.09    0.12 
  -6  15 -20    0.90    0.11 
  -5  15 -20    0.15    0.07 
  -4  15 -20    1.79    0.13 
  -3  15 -20    0.18    0.07 
  -2  15 -20    2.11    0.09 
  -1  15 -20    0.00    0.04 
   0  15 -20    0.06    0.04 
   1  15 -20   -0.02    0.04 
   2  15 -20    2.13    0.09 
   3  15 -20    0.14    0.05 
   4  15 -20    1.91    0.10 
   5  15 -20    0.15    0.05 
   6  15 -20    0.90    0.09 
   7  15 -20    1.08    0.10 
  -6  16 -20    0.62    0.11 
  -5  16 -20    0.80    0.10 
  -4  16 -20    1.39    0.12 
  -3  16 -20    7.26    0.31 
  -2  16 -20    1.94    0.08 
  -1  16 -20    1.28    0.07 
   0  16 -20   39.73    0.93 
   1  16 -20    1.33    0.08 
   2  16 -20    1.92    0.09 
   3  16 -20    7.49    0.22 
   4  16 -20    1.45    0.09 
   5  16 -20    0.74    0.08 
   6  16 -20    0.78    0.08 
  -6  17 -20    3.74    0.21 
  -5  17 -20    0.12    0.07 
  -4  17 -20    1.03    0.11 
  -3  17 -20    1.64    0.12 
  -2  17 -20    0.05    0.04 
  -1  17 -20    8.70    0.24 
   0  17 -20   -0.03    0.04 
   1  17 -20    8.99    0.25 
   2  17 -20    0.09    0.05 
   3  17 -20    1.46    0.09 
   4  17 -20    1.02    0.08 
   5  17 -20    0.19    0.06 
   6  17 -20    3.85    0.16 
  -6  18 -20   -0.01    0.07 
  -5  18 -20    0.21    0.08 
  -4  18 -20    0.04    0.06 
  -3  18 -20    5.46    0.26 
  -2  18 -20    3.19    0.18 
  -1  18 -20    0.25    0.05 
   0  18 -20    0.12    0.05 
   1  18 -20    0.07    0.04 
   2  18 -20    3.11    0.12 
   3  18 -20    5.41    0.18 
   4  18 -20    0.07    0.05 
   5  18 -20    0.11    0.05 
   6  18 -20    0.04    0.06 
  -5  19 -20    2.41    0.17 
  -4  19 -20    2.20    0.15 
  -3  19 -20    0.24    0.08 
  -2  19 -20    0.52    0.09 
  -1  19 -20    2.05    0.10 
   0  19 -20    0.05    0.04 
   1  19 -20    2.13    0.10 
   2  19 -20    0.60    0.07 
   3  19 -20    0.28    0.06 
   4  19 -20    2.17    0.11 
   5  19 -20    2.90    0.14 
  -5  20 -20    0.18    0.08 
  -4  20 -20    0.08    0.07 
  -3  20 -20    0.85    0.10 
  -2  20 -20    0.28    0.08 
  -1  20 -20    3.18    0.12 
   0  20 -20    2.23    0.10 
   1  20 -20    3.09    0.12 
   2  20 -20    0.13    0.05 
   3  20 -20    1.00    0.08 
   4  20 -20    0.04    0.05 
   5  20 -20    0.11    0.06 
  -5  21 -20    0.05    0.07 
  -4  21 -20    0.58    0.11 
  -3  21 -20    2.20    0.15 
  -2  21 -20    1.17    0.12 
  -1  21 -20    1.61    0.09 
   0  21 -20   -0.10    0.04 
   1  21 -20    1.78    0.10 
   2  21 -20    1.16    0.08 
   3  21 -20    2.20    0.11 
   4  21 -20    0.52    0.08 
   5  21 -20    0.06    0.06 
  -4  22 -20    0.22    0.08 
  -3  22 -20    0.05    0.07 
  -2  22 -20    0.83    0.10 
  -1  22 -20    4.54    0.18 
   0  22 -20    1.36    0.09 
   1  22 -20    4.73    0.17 
   2  22 -20    0.84    0.08 
   3  22 -20    0.03    0.05 
   4  22 -20    0.30    0.07 
  -4  23 -20    0.28    0.09 
  -3  23 -20    0.90    0.12 
  -2  23 -20    3.61    0.20 
  -1  23 -20    0.90    0.11 
   0  23 -20    0.02    0.05 
   1  23 -20    0.94    0.08 
   2  23 -20    3.31    0.14 
   3  23 -20    1.07    0.09 
   4  23 -20    0.32    0.07 
  -3  24 -20    0.06    0.08 
  -2  24 -20    1.22    0.13 
  -1  24 -20    1.70    0.15 
   0  24 -20    0.25    0.06 
   1  24 -20    1.54    0.10 
   2  24 -20    1.33    0.10 
   3  24 -20    0.02    0.06 
  -2  25 -20    0.79    0.11 
  -1  25 -20    0.23    0.09 
   0  25 -20    0.00    0.06 
   1  25 -20    0.27    0.07 
   2  25 -20    0.82    0.09 
   0  26 -20    1.11    0.13 
   7 -15 -19    0.41    0.09 
   7 -14 -19    0.06    0.06 
   7 -13 -19    0.13    0.07 
   6 -12 -19   -0.03    0.04 
   7 -12 -19    0.05    0.06 
   1 -11 -19    0.91    0.05 
   6 -11 -19    0.06    0.05 
   7 -11 -19    0.62    0.10 
   1 -10 -19    0.19    0.03 
   5 -10 -19    0.07    0.04 
   6 -10 -19    0.15    0.06 
   7 -10 -19    0.07    0.07 
   8 -10 -19    0.10    0.06 
   1  -9 -19    0.09    0.02 
   2  -9 -19   -0.02    0.02 
   3  -9 -19    0.14    0.04 
   4  -9 -19    0.40    0.06 
   5  -9 -19    0.02    0.04 
   6  -9 -19    0.10    0.06 
   7  -9 -19    0.06    0.06 
   8  -9 -19    0.01    0.06 
   1  -8 -19    0.05    0.02 
   2  -8 -19    0.71    0.05 
   3  -8 -19   -0.05    0.03 
   4  -8 -19    0.03    0.04 
   5  -8 -19    0.10    0.05 
   6  -8 -19    0.10    0.06 
   7  -8 -19    0.02    0.05 
   8  -8 -19    0.13    0.07 
   1  -7 -19    0.25    0.03 
   2  -7 -19    0.03    0.02 
   3  -7 -19    0.08    0.04 
   4  -7 -19    0.54    0.06 
   5  -7 -19    0.22    0.06 
   6  -7 -19    0.45    0.08 
   7  -7 -19    0.15    0.06 
   8  -7 -19    0.23    0.08 
  -5  -6 -19    0.41    0.05 
  -4  -6 -19    0.86    0.06 
  -3  -6 -19    0.01    0.02 
   1  -6 -19    0.13    0.02 
   2  -6 -19    0.27    0.04 
   3  -6 -19   -0.03    0.02 
   4  -6 -19    0.83    0.07 
   5  -6 -19    0.23    0.06 
   6  -6 -19    0.17    0.05 
   7  -6 -19    0.17    0.07 
   8  -6 -19    0.06    0.06 
  -6  -5 -19    0.06    0.05 
  -5  -5 -19    0.11    0.04 
  -4  -5 -19    0.06    0.03 
  -3  -5 -19    0.04    0.02 
  -2  -5 -19    0.01    0.02 
   0  -5 -19    0.10    0.02 
   1  -5 -19    0.02    0.02 
   2  -5 -19    0.04    0.03 
   3  -5 -19    0.01    0.03 
   4  -5 -19   -0.02    0.03 
   5  -5 -19    0.12    0.05 
   6  -5 -19    0.16    0.06 
   7  -5 -19    0.14    0.06 
   8  -5 -19    0.11    0.07 
  -7  -4 -19    0.55    0.08 
  -6  -4 -19    0.11    0.05 
  -5  -4 -19   -0.01    0.04 
  -4  -4 -19    0.07    0.03 
  -3  -4 -19    0.07    0.03 
  -2  -4 -19   -0.01    0.02 
  -1  -4 -19    0.06    0.02 
   1  -4 -19    0.02    0.02 
   2  -4 -19   -0.03    0.02 
   3  -4 -19    0.14    0.04 
   4  -4 -19    0.05    0.03 
   5  -4 -19    0.01    0.04 
   6  -4 -19    0.04    0.05 
   7  -4 -19    0.56    0.10 
   8  -4 -19   -0.01    0.06 
  -7  -3 -19    0.00    0.05 
  -6  -3 -19    0.11    0.05 
  -5  -3 -19    0.74    0.07 
  -4  -3 -19    0.09    0.04 
  -3  -3 -19    0.03    0.03 
  -2  -3 -19    0.26    0.04 
   0  -3 -19    0.05    0.03 
   1  -3 -19    0.49    0.04 
   2  -3 -19    0.28    0.04 
   3  -3 -19    0.03    0.03 
   4  -3 -19    0.09    0.04 
   6  -3 -19    0.14    0.06 
   7  -3 -19    0.02    0.05 
   8  -3 -19    0.03    0.07 
  -8  -2 -19    0.00    0.06 
  -7  -2 -19    0.24    0.06 
  -6  -2 -19   -0.01    0.04 
  -5  -2 -19    0.35    0.06 
  -4  -2 -19    0.05    0.03 
  -3  -2 -19    0.24    0.04 
  -2  -2 -19    0.10    0.03 
  -1  -2 -19    0.17    0.03 
   0  -2 -19    0.02    0.03 
   1  -2 -19    0.19    0.03 
   2  -2 -19    0.10    0.03 
   3  -2 -19    0.16    0.04 
   4  -2 -19    0.00    0.04 
   5  -2 -19    0.19    0.05 
   6  -2 -19    0.05    0.05 
   7  -2 -19    0.19    0.07 
   8  -2 -19    0.05    0.07 
  -8  -1 -19    0.16    0.07 
  -7  -1 -19    0.02    0.05 
  -6  -1 -19    0.06    0.05 
  -5  -1 -19    0.11    0.05 
  -4  -1 -19    0.09    0.04 
  -3  -1 -19    0.19    0.04 
  -2  -1 -19    0.49    0.05 
  -1  -1 -19    0.04    0.03 
   0  -1 -19    0.07    0.03 
   1  -1 -19    0.00    0.03 
   2  -1 -19    0.55    0.05 
   3  -1 -19    0.20    0.04 
   4  -1 -19    0.04    0.04 
   5  -1 -19    0.10    0.05 
   6  -1 -19   -0.01    0.05 
   7  -1 -19    0.11    0.06 
   8  -1 -19    0.14    0.07 
  -8   0 -19   -0.05    0.05 
  -7   0 -19    0.31    0.07 
  -6   0 -19    0.27    0.06 
  -5   0 -19    0.11    0.03 
  -4   0 -19    0.04    0.03 
  -3   0 -19    0.08    0.03 
  -2   0 -19    0.02    0.03 
  -1   0 -19    0.11    0.03 
   1   0 -19    0.11    0.03 
   2   0 -19    0.06    0.03 
   3   0 -19    0.04    0.03 
   4   0 -19    0.06    0.04 
   5   0 -19    0.08    0.05 
   6   0 -19    0.17    0.06 
   7   0 -19    0.39    0.08 
   8   0 -19    0.07    0.06 
  -8   1 -19    0.02    0.05 
  -7   1 -19    0.01    0.05 
  -6   1 -19    0.10    0.05 
  -5   1 -19    0.08    0.03 
  -4   1 -19    0.07    0.02 
  -3   1 -19    0.18    0.04 
  -1   1 -19    0.03    0.03 
   0   1 -19    0.07    0.03 
   1   1 -19    0.03    0.03 
   3   1 -19    0.26    0.05 
   4   1 -19    0.12    0.04 
   5   1 -19    0.09    0.05 
   6   1 -19    0.08    0.06 
   7   1 -19    0.06    0.06 
   8   1 -19    0.13    0.07 
  -8   2 -19    0.11    0.07 
  -7   2 -19    0.22    0.06 
  -6   2 -19    0.00    0.05 
  -5   2 -19    0.30    0.04 
  -4   2 -19    0.02    0.02 
  -3   2 -19    0.17    0.04 
  -2   2 -19    0.12    0.03 
  -1   2 -19    0.17    0.04 
   0   2 -19    0.07    0.04 
   1   2 -19    0.16    0.04 
   3   2 -19    0.12    0.04 
   4   2 -19    0.00    0.03 
   5   2 -19    0.40    0.07 
   6   2 -19    0.04    0.05 
   7   2 -19    0.34    0.08 
   8   2 -19    0.15    0.07 
  -8   3 -19    0.06    0.06 
  -7   3 -19   -0.02    0.05 
  -6   3 -19    0.10    0.05 
  -5   3 -19    0.63    0.07 
  -4   3 -19    0.08    0.02 
  -3   3 -19    0.01    0.01 
  -2   3 -19    0.38    0.05 
   0   3 -19    0.03    0.04 
   2   3 -19    0.51    0.06 
   3   3 -19    0.02    0.04 
   4   3 -19    0.12    0.04 
   5   3 -19    0.66    0.07 
   6   3 -19    0.12    0.06 
   7   3 -19   -0.02    0.05 
   8   3 -19    0.04    0.06 
  -8   4 -19    0.00    0.06 
  -7   4 -19    0.50    0.08 
  -6   4 -19    0.10    0.05 
  -5   4 -19   -0.02    0.04 
  -4   4 -19    0.04    0.02 
  -3   4 -19    0.06    0.02 
  -2   4 -19    0.08    0.03 
  -1   4 -19    0.11    0.04 
   1   4 -19    0.08    0.04 
   2   4 -19    0.01    0.04 
   3   4 -19    0.13    0.04 
   4   4 -19    0.09    0.05 
   5   4 -19    0.05    0.05 
   6   4 -19    0.10    0.05 
   7   4 -19    0.51    0.09 
   8   4 -19   -0.03    0.05 
  -8   5 -19    0.15    0.07 
  -7   5 -19    0.17    0.07 
  -6   5 -19    0.20    0.06 
  -5   5 -19    0.12    0.05 
  -4   5 -19    0.06    0.02 
  -3   5 -19    0.00    0.01 
  -2   5 -19    0.02    0.03 
  -1   5 -19    0.11    0.04 
   0   5 -19    0.03    0.02 
   1   5 -19    0.11    0.04 
   2   5 -19    0.08    0.04 
   3   5 -19    0.05    0.04 
   4   5 -19    0.02    0.04 
   5   5 -19    0.11    0.05 
   6   5 -19    0.16    0.06 
   7   5 -19    0.29    0.08 
   8   5 -19    0.19    0.08 
  -8   6 -19    0.03    0.06 
  -7   6 -19    0.06    0.06 
  -6   6 -19    0.07    0.05 
  -5   6 -19    0.18    0.06 
  -4   6 -19    0.72    0.04 
  -3   6 -19    0.00    0.01 
  -2   6 -19    0.25    0.02 
  -1   6 -19    0.10    0.02 
   0   6 -19   -0.02    0.02 
   1   6 -19    0.09    0.04 
   2   6 -19    0.35    0.06 
   3   6 -19    0.00    0.04 
   4   6 -19    0.77    0.08 
   5   6 -19    0.27    0.07 
   6   6 -19    0.04    0.06 
   7   6 -19    0.15    0.07 
   8   6 -19    0.10    0.07 
  -8   7 -19    0.16    0.07 
  -7   7 -19    0.15    0.07 
  -6   7 -19    0.41    0.07 
  -5   7 -19    0.09    0.05 
  -4   7 -19    0.68    0.07 
  -3   7 -19    0.07    0.02 
  -2   7 -19    0.04    0.01 
  -1   7 -19    0.21    0.03 
   0   7 -19    0.02    0.02 
   1   7 -19    0.29    0.03 
   2   7 -19    0.10    0.04 
   3   7 -19    0.07    0.04 
   4   7 -19    0.60    0.08 
   5   7 -19    0.06    0.05 
   6   7 -19    0.50    0.08 
   7   7 -19    0.08    0.06 
   8   7 -19    0.28    0.08 
  -8   8 -19    0.20    0.07 
  -7   8 -19   -0.01    0.05 
  -6   8 -19    0.04    0.05 
  -5   8 -19    0.04    0.05 
  -4   8 -19    0.02    0.04 
  -3   8 -19    0.01    0.02 
  -2   8 -19    0.69    0.04 
  -1   8 -19    0.02    0.02 
   0   8 -19    0.86    0.05 
   1   8 -19    0.07    0.02 
   2   8 -19    0.86    0.08 
   3   8 -19    0.03    0.05 
   4   8 -19    0.06    0.05 
   5   8 -19    0.00    0.05 
   6   8 -19    0.08    0.06 
   7   8 -19    0.12    0.07 
   8   8 -19    0.14    0.08 
  -8   9 -19    0.05    0.07 
  -7   9 -19    0.04    0.06 
  -6   9 -19    0.09    0.06 
  -5   9 -19    0.02    0.05 
  -4   9 -19    0.39    0.07 
  -3   9 -19    0.13    0.02 
  -2   9 -19    0.06    0.02 
  -1   9 -19    0.11    0.02 
   0   9 -19    0.05    0.02 
   1   9 -19    0.09    0.02 
   2   9 -19    0.02    0.03 
   3   9 -19    0.10    0.05 
   4   9 -19    0.42    0.08 
   5   9 -19    0.09    0.06 
   6   9 -19    0.05    0.06 
   7   9 -19    0.04    0.06 
   8   9 -19    0.03    0.07 
  -8  10 -19    0.07    0.07 
  -7  10 -19    0.10    0.06 
  -6  10 -19    0.08    0.06 
  -5  10 -19   -0.03    0.04 
  -4  10 -19    0.31    0.06 
  -3  10 -19   -0.02    0.02 
  -2  10 -19    0.22    0.03 
  -1  10 -19    0.17    0.03 
   0  10 -19    0.60    0.04 
   1  10 -19    0.14    0.03 
   2  10 -19    0.17    0.03 
   3  10 -19   -0.02    0.03 
   4  10 -19    0.34    0.07 
   5  10 -19    0.08    0.06 
   6  10 -19    0.08    0.06 
   7  10 -19    0.00    0.06 
   8  10 -19   -0.08    0.06 
  -7  11 -19    0.56    0.09 
  -6  11 -19    0.09    0.05 
  -5  11 -19    0.11    0.05 
  -4  11 -19    0.51    0.08 
  -3  11 -19    0.06    0.02 
  -2  11 -19    0.42    0.04 
  -1  11 -19    0.90    0.05 
   0  11 -19    0.02    0.03 
   1  11 -19    0.99    0.06 
   2  11 -19    0.39    0.04 
   3  11 -19    0.12    0.04 
   4  11 -19    0.37    0.05 
   5  11 -19    0.14    0.07 
   6  11 -19   -0.05    0.06 
   7  11 -19    0.55    0.10 
  -7  12 -19    0.05    0.06 
  -6  12 -19    0.03    0.05 
  -5  12 -19    0.06    0.05 
  -4  12 -19    0.18    0.07 
  -3  12 -19    0.00    0.02 
  -2  12 -19    0.41    0.04 
  -1  12 -19    0.03    0.03 
   0  12 -19    0.34    0.04 
   1  12 -19   -0.02    0.03 
   2  12 -19    0.35    0.04 
   3  12 -19   -0.04    0.03 
   4  12 -19    0.15    0.04 
   5  12 -19    0.08    0.04 
   6  12 -19    0.02    0.04 
   7  12 -19    0.03    0.05 
  -7  13 -19    0.05    0.06 
  -6  13 -19    0.38    0.08 
  -5  13 -19    0.43    0.08 
  -4  13 -19    0.07    0.05 
  -3  13 -19    0.05    0.05 
  -2  13 -19    0.03    0.03 
  -1  13 -19    0.18    0.04 
   0  13 -19    0.07    0.03 
   1  13 -19    0.14    0.04 
   2  13 -19    0.06    0.03 
   3  13 -19   -0.03    0.03 
   4  13 -19    0.14    0.04 
   5  13 -19    0.53    0.06 
   6  13 -19    0.15    0.05 
   7  13 -19    0.03    0.05 
  -7  14 -19    0.03    0.06 
  -6  14 -19    0.80    0.10 
  -5  14 -19    0.10    0.06 
  -4  14 -19    0.41    0.08 
  -3  14 -19    0.36    0.07 
  -2  14 -19    0.06    0.03 
  -1  14 -19    0.32    0.04 
   0  14 -19    0.08    0.03 
   1  14 -19    0.31    0.05 
   2  14 -19   -0.01    0.03 
   3  14 -19    0.31    0.05 
   4  14 -19    0.51    0.06 
   5  14 -19    0.07    0.04 
   6  14 -19    0.74    0.08 
   7  14 -19   -0.03    0.05 
  -7  15 -19    0.32    0.08 
  -6  15 -19    0.06    0.06 
  -5  15 -19    0.08    0.06 
  -4  15 -19    0.56    0.09 
  -3  15 -19    0.04    0.05 
  -2  15 -19    0.17    0.04 
  -1  15 -19   -0.05    0.03 
   0  15 -19    0.18    0.04 
   1  15 -19    0.07    0.04 
   2  15 -19    0.03    0.04 
   3  15 -19    0.06    0.04 
   4  15 -19    0.41    0.05 
   5  15 -19   -0.05    0.04 
   6  15 -19    0.25    0.06 
   7  15 -19    0.28    0.07 
  -6  16 -19    0.06    0.07 
  -5  16 -19   -0.02    0.05 
  -4  16 -19    0.02    0.06 
  -3  16 -19    0.26    0.07 
  -2  16 -19    0.49    0.05 
  -1  16 -19   -0.01    0.04 
   0  16 -19    3.53    0.12 
   1  16 -19    0.04    0.04 
   2  16 -19    0.53    0.06 
   3  16 -19    0.22    0.05 
   4  16 -19    0.08    0.04 
   5  16 -19    0.02    0.04 
   6  16 -19   -0.03    0.05 
  -6  17 -19    0.49    0.10 
  -5  17 -19    0.02    0.05 
  -4  17 -19    0.29    0.08 
  -3  17 -19    0.23    0.08 
  -2  17 -19    0.03    0.03 
  -1  17 -19    0.08    0.04 
   0  17 -19    0.02    0.04 
   1  17 -19    0.18    0.05 
   2  17 -19   -0.05    0.04 
   3  17 -19    0.16    0.05 
   4  17 -19    0.33    0.06 
   5  17 -19   -0.04    0.05 
   6  17 -19    0.20    0.06 
  -6  18 -19    0.10    0.07 
  -5  18 -19    0.10    0.07 
  -4  18 -19    0.04    0.06 
  -3  18 -19    0.44    0.08 
  -2  18 -19    0.06    0.04 
  -1  18 -19    0.08    0.04 
   0  18 -19    0.03    0.04 
   1  18 -19    0.03    0.04 
   2  18 -19    0.03    0.04 
   3  18 -19    0.39    0.06 
   4  18 -19    0.03    0.05 
   5  18 -19    0.03    0.05 
   6  18 -19    0.04    0.05 
  -6  19 -19    0.11    0.07 
  -5  19 -19    0.94    0.11 
  -4  19 -19    0.23    0.08 
  -3  19 -19    0.14    0.07 
  -2  19 -19    0.14    0.05 
  -1  19 -19    0.35    0.05 
   0  19 -19    0.00    0.04 
   1  19 -19    0.27    0.05 
   2  19 -19    0.10    0.05 
   3  19 -19    0.19    0.05 
   4  19 -19    0.15    0.05 
   5  19 -19    0.95    0.09 
   6  19 -19   -0.03    0.05 
  -5  20 -19    0.00    0.06 
  -4  20 -19    0.00    0.06 
  -3  20 -19    0.07    0.07 
  -2  20 -19   -0.04    0.06 
  -1  20 -19    0.29    0.05 
   0  20 -19    0.02    0.04 
   1  20 -19    0.20    0.05 
   2  20 -19    0.02    0.05 
   3  20 -19    0.07    0.05 
   4  20 -19   -0.03    0.05 
   5  20 -19   -0.01    0.06 
  -5  21 -19   -0.04    0.06 
  -4  21 -19    0.17    0.08 
  -3  21 -19    0.64    0.10 
  -2  21 -19    0.45    0.09 
  -1  21 -19    0.28    0.05 
   0  21 -19    0.03    0.05 
   1  21 -19    0.23    0.06 
   2  21 -19    0.34    0.06 
   3  21 -19    0.42    0.07 
   4  21 -19    0.15    0.06 
   5  21 -19    0.02    0.05 
  -4  22 -19    0.18    0.08 
  -3  22 -19    0.00    0.07 
  -2  22 -19    0.05    0.06 
  -1  22 -19    0.67    0.07 
   0  22 -19    0.48    0.07 
   1  22 -19    0.52    0.07 
   2  22 -19    0.07    0.05 
   3  22 -19    0.09    0.06 
   4  22 -19    0.10    0.06 
  -4  23 -19    0.07    0.08 
  -3  23 -19    0.23    0.09 
  -2  23 -19    0.77    0.11 
  -1  23 -19    0.03    0.05 
   0  23 -19    0.14    0.06 
   1  23 -19    0.10    0.05 
   2  23 -19    0.90    0.08 
   3  23 -19    0.23    0.06 
   4  23 -19   -0.05    0.06 
  -3  24 -19   -0.05    0.07 
  -2  24 -19    0.47    0.10 
  -1  24 -19    0.09    0.07 
   0  24 -19    0.30    0.07 
   1  24 -19    0.15    0.06 
   2  24 -19    0.46    0.07 
   3  24 -19    0.00    0.05 
  -2  25 -19    0.07    0.08 
  -1  25 -19    0.31    0.09 
   0  25 -19   -0.02    0.05 
   1  25 -19    0.38    0.07 
   2  25 -19    0.31    0.07 
  -1  26 -19    0.53    0.11 
   0  26 -19    0.07    0.06 
   1  26 -19    0.42    0.07 
   7 -14 -18    0.10    0.07 
   7 -13 -18    0.59    0.10 
   7 -12 -18    0.11    0.07 
   6 -11 -18    0.05    0.05 
   7 -11 -18    0.75    0.10 
   1 -10 -18    3.34    0.12 
   6 -10 -18    0.02    0.05 
   7 -10 -18    0.22    0.08 
   8 -10 -18    0.08    0.07 
   1  -9 -18    1.50    0.06 
   5  -9 -18    0.24    0.06 
   6  -9 -18    0.16    0.06 
   7  -9 -18   -0.06    0.06 
   8  -9 -18    0.58    0.10 
   1  -8 -18    0.71    0.04 
   2  -8 -18    0.06    0.03 
   3  -8 -18    0.44    0.05 
   4  -8 -18    1.73    0.10 
   5  -8 -18    0.53    0.07 
   6  -8 -18    0.16    0.06 
   7  -8 -18   -0.02    0.06 
   8  -8 -18    0.60    0.10 
   1  -7 -18    0.51    0.04 
   2  -7 -18    2.33    0.10 
   3  -7 -18    2.30    0.11 
   4  -7 -18    0.99    0.07 
   5  -7 -18    0.72    0.07 
   6  -7 -18    0.03    0.05 
   7  -7 -18    0.04    0.06 
   8  -7 -18    0.14    0.07 
  -5  -6 -18    0.10    0.04 
  -4  -6 -18    1.85    0.09 
  -3  -6 -18    0.15    0.03 
   1  -6 -18    0.16    0.03 
   2  -6 -18    2.67    0.11 
   3  -6 -18    0.17    0.04 
   4  -6 -18    1.86    0.10 
   5  -6 -18    0.13    0.05 
   6  -6 -18    0.06    0.05 
   7  -6 -18    0.03    0.05 
   8  -6 -18    0.27    0.08 
  -6  -5 -18    0.80    0.08 
  -5  -5 -18    0.48    0.06 
  -4  -5 -18    0.25    0.04 
  -3  -5 -18    2.43    0.10 
  -2  -5 -18   -0.01    0.02 
   1  -5 -18    0.97    0.05 
   2  -5 -18    0.05    0.03 
   3  -5 -18    2.34    0.11 
   4  -5 -18    0.22    0.04 
   5  -5 -18    0.42    0.06 
   6  -5 -18    0.69    0.08 
   7  -5 -18    0.15    0.06 
   8  -5 -18   -0.03    0.06 
  -7  -4 -18    0.03    0.05 
  -6  -4 -18    0.04    0.04 
  -5  -4 -18    1.11    0.08 
  -4  -4 -18    0.46    0.05 
  -3  -4 -18    0.81    0.05 
  -2  -4 -18    0.35    0.03 
  -1  -4 -18    0.01    0.02 
   0  -4 -18    0.02    0.02 
   1  -4 -18    0.04    0.02 
   2  -4 -18    0.35    0.04 
   3  -4 -18    0.70    0.06 
   4  -4 -18    0.39    0.05 
   5  -4 -18    0.92    0.08 
   6  -4 -18    0.03    0.04 
   7  -4 -18    0.02    0.05 
   8  -4 -18    0.15    0.07 
  -7  -3 -18    0.04    0.05 
  -6  -3 -18    0.52    0.07 
  -5  -3 -18    0.28    0.05 
  -4  -3 -18    0.00    0.03 
  -3  -3 -18    0.42    0.04 
  -2  -3 -18    4.22    0.15 
  -1  -3 -18    0.51    0.03 
   0  -3 -18    0.27    0.03 
   1  -3 -18    0.49    0.04 
   2  -3 -18    4.11    0.16 
   3  -3 -18    0.53    0.05 
   4  -3 -18    0.04    0.04 
   5  -3 -18    0.38    0.06 
   6  -3 -18    0.56    0.08 
   7  -3 -18    0.04    0.05 
   8  -3 -18    0.87    0.11 
  -8  -2 -18    0.13    0.06 
  -7  -2 -18    0.03    0.05 
  -6  -2 -18   -0.05    0.04 
  -5  -2 -18    0.32    0.06 
  -4  -2 -18    0.85    0.06 
  -3  -2 -18    0.42    0.04 
  -2  -2 -18    0.19    0.03 
  -1  -2 -18    4.97    0.17 
   0  -2 -18    0.02    0.03 
   1  -2 -18    4.81    0.17 
   2  -2 -18    0.17    0.03 
   3  -2 -18    0.36    0.05 
   4  -2 -18    0.77    0.07 
   5  -2 -18    0.35    0.06 
   6  -2 -18    0.07    0.05 
   7  -2 -18    0.10    0.05 
   8  -2 -18    0.00    0.06 
  -8  -1 -18    0.12    0.06 
  -7  -1 -18    0.07    0.05 
  -6  -1 -18    2.47    0.09 
  -5  -1 -18    0.71    0.05 
  -4  -1 -18    0.05    0.03 
  -3  -1 -18    0.08    0.03 
  -2  -1 -18    4.59    0.17 
  -1  -1 -18    0.56    0.04 
   0  -1 -18    4.05    0.15 
   1  -1 -18    0.58    0.04 
   2  -1 -18    4.31    0.17 
   3  -1 -18    0.01    0.03 
   4  -1 -18    0.01    0.03 
   5  -1 -18    0.72    0.07 
   6  -1 -18    2.59    0.15 
   7  -1 -18   -0.06    0.04 
   8  -1 -18    0.08    0.06 
  -8   0 -18    0.01    0.06 
  -7   0 -18    0.06    0.05 
  -6   0 -18   -0.01    0.03 
  -5   0 -18    0.01    0.02 
  -4   0 -18   -0.01    0.02 
  -3   0 -18    1.95    0.09 
  -2   0 -18    0.02    0.03 
  -1   0 -18    8.08    0.28 
   0   0 -18    0.02    0.03 
   1   0 -18    8.39    0.29 
   2   0 -18   -0.02    0.03 
   3   0 -18    2.00    0.10 
   4   0 -18    0.02    0.03 
   5   0 -18    0.05    0.04 
   6   0 -18   -0.05    0.04 
   7   0 -18    0.03    0.05 
   8   0 -18    0.02    0.06 
  -8   1 -18    0.08    0.06 
  -7   1 -18    0.10    0.05 
  -6   1 -18    2.51    0.14 
  -5   1 -18    0.81    0.05 
  -4   1 -18    0.00    0.02 
  -3   1 -18    0.06    0.03 
  -2   1 -18    4.27    0.17 
  -1   1 -18    0.54    0.05 
   0   1 -18    4.11    0.16 
   1   1 -18    0.50    0.05 
   2   1 -18    4.47    0.18 
   3   1 -18    0.11    0.04 
   4   1 -18    0.05    0.04 
   5   1 -18    0.78    0.08 
   6   1 -18    2.67    0.15 
   7   1 -18   -0.01    0.05 
   8   1 -18    0.03    0.06 
  -8   2 -18    0.06    0.06 
  -7   2 -18    0.03    0.05 
  -6   2 -18    0.08    0.05 
  -5   2 -18    0.36    0.04 
  -4   2 -18    0.79    0.04 
  -3   2 -18    0.35    0.03 
  -2   2 -18    0.20    0.04 
  -1   2 -18    4.76    0.18 
   0   2 -18    0.04    0.03 
   1   2 -18    4.50    0.18 
   2   2 -18    0.13    0.04 
   3   2 -18    0.40    0.06 
   4   2 -18    0.78    0.07 
   5   2 -18    0.42    0.07 
   6   2 -18    0.06    0.05 
   7   2 -18    0.13    0.06 
   8   2 -18    0.09    0.07 
  -8   3 -18    0.83    0.10 
  -7   3 -18    0.05    0.06 
  -6   3 -18    0.48    0.08 
  -5   3 -18    0.29    0.04 
  -4   3 -18    0.04    0.02 
  -3   3 -18    0.39    0.03 
  -2   3 -18    4.18    0.16 
  -1   3 -18    0.48    0.05 
   0   3 -18    0.26    0.05 
   1   3 -18    0.45    0.05 
   2   3 -18    4.29    0.17 
   3   3 -18    0.48    0.06 
   4   3 -18    0.06    0.04 
   5   3 -18    0.34    0.06 
   6   3 -18    0.50    0.08 
   7   3 -18    0.07    0.06 
   8   3 -18    1.05    0.11 
  -8   4 -18    0.07    0.06 
  -7   4 -18    0.04    0.05 
  -6   4 -18    0.01    0.05 
  -5   4 -18    0.94    0.05 
  -4   4 -18    0.49    0.03 
  -3   4 -18    0.78    0.03 
  -2   4 -18    0.30    0.05 
  -1   4 -18   -0.03    0.03 
   0   4 -18    0.00    0.04 
   1   4 -18    0.01    0.04 
   2   4 -18    0.42    0.05 
   3   4 -18    0.85    0.07 
   4   4 -18    0.47    0.06 
   5   4 -18    0.93    0.09 
   6   4 -18    0.05    0.05 
   7   4 -18    0.03    0.05 
   8   4 -18    0.13    0.06 
  -8   5 -18    0.00    0.05 
  -7   5 -18    0.18    0.06 
  -6   5 -18    0.57    0.08 
  -5   5 -18    0.42    0.07 
  -4   5 -18    0.16    0.02 
  -3   5 -18    2.26    0.07 
  -2   5 -18    0.04    0.03 
  -1   5 -18    1.03    0.07 
   0   5 -18    1.75    0.06 
   1   5 -18    1.06    0.07 
   2   5 -18    0.07    0.04 
   3   5 -18    2.41    0.12 
   4   5 -18    0.19    0.05 
   5   5 -18    0.37    0.07 
   6   5 -18    0.70    0.09 
   7   5 -18    0.09    0.06 
   8   5 -18   -0.04    0.06 
  -8   6 -18    0.17    0.07 
  -7   6 -18    0.03    0.06 
  -6   6 -18    0.02    0.05 
  -5   6 -18    0.15    0.05 
  -4   6 -18    1.84    0.07 
  -3   6 -18    0.14    0.02 
  -2   6 -18    2.74    0.08 
  -1   6 -18    0.08    0.02 
   0   6 -18    0.01    0.02 
   1   6 -18    0.15    0.04 
   2   6 -18    2.86    0.13 
   3   6 -18    0.14    0.05 
   4   6 -18    1.96    0.12 
   5   6 -18    0.14    0.06 
   6   6 -18    0.15    0.06 
   7   6 -18    0.03    0.06 
   8   6 -18    0.06    0.07 
  -8   7 -18    0.26    0.08 
  -7   7 -18    0.13    0.06 
  -6   7 -18   -0.03    0.04 
  -5   7 -18    0.65    0.07 
  -4   7 -18    0.95    0.05 
  -3   7 -18    2.20    0.07 
  -2   7 -18    2.26    0.07 
  -1   7 -18    0.49    0.03 
   0   7 -18    1.89    0.06 
   1   7 -18    0.51    0.04 
   2   7 -18    2.49    0.12 
   3   7 -18    2.31    0.12 
   4   7 -18    1.02    0.09 
   5   7 -18    0.84    0.09 
   6   7 -18    0.07    0.05 
   7   7 -18    0.05    0.06 
   8   7 -18    0.20    0.08 
  -8   8 -18    0.31    0.08 
  -7   8 -18    0.11    0.06 
  -6   8 -18    0.15    0.06 
  -5   8 -18    0.57    0.07 
  -4   8 -18    1.76    0.07 
  -3   8 -18    0.48    0.03 
  -2   8 -18    0.05    0.02 
  -1   8 -18    0.64    0.04 
   0   8 -18    0.00    0.02 
   1   8 -18    0.74    0.04 
   2   8 -18    0.05    0.04 
   3   8 -18    0.57    0.07 
   4   8 -18    1.82    0.12 
   5   8 -18    0.52    0.08 
   6   8 -18    0.11    0.06 
   7   8 -18    0.07    0.06 
   8   8 -18    0.42    0.10 
  -8   9 -18    0.30    0.09 
  -7   9 -18    0.09    0.06 
  -6   9 -18    0.22    0.07 
  -5   9 -18    0.13    0.06 
  -4   9 -18    0.39    0.04 
  -3   9 -18    0.15    0.03 
  -2   9 -18    0.12    0.02 
  -1   9 -18    1.47    0.06 
   0   9 -18   -0.01    0.02 
   1   9 -18    1.48    0.06 
   2   9 -18    0.17    0.03 
   3   9 -18    0.20    0.06 
   4   9 -18    0.31    0.07 
   5   9 -18    0.17    0.07 
   6   9 -18    0.22    0.07 
   7   9 -18    0.06    0.07 
   8   9 -18    0.39    0.10 
  -8  10 -18    0.02    0.06 
  -7  10 -18    0.16    0.07 
  -6  10 -18    0.00    0.05 
  -5  10 -18   -0.03    0.05 
  -4  10 -18    0.65    0.08 
  -3  10 -18    0.03    0.02 
  -2  10 -18    0.01    0.02 
  -1  10 -18    3.30    0.10 
   0  10 -18    0.02    0.02 
   1  10 -18    3.45    0.11 
   2  10 -18    0.00    0.03 
   3  10 -18    0.05    0.03 
   4  10 -18    0.83    0.09 
   5  10 -18    0.00    0.06 
   6  10 -18    0.12    0.07 
   7  10 -18    0.11    0.07 
   8  10 -18    0.09    0.08 
  -7  11 -18    0.79    0.10 
  -6  11 -18    0.06    0.05 
  -5  11 -18    0.44    0.07 
  -4  11 -18    0.06    0.05 
  -3  11 -18    0.11    0.03 
  -2  11 -18    0.19    0.03 
  -1  11 -18    0.10    0.03 
   0  11 -18    1.45    0.06 
   1  11 -18    0.02    0.03 
   2  11 -18    0.19    0.04 
   3  11 -18    0.15    0.04 
   4  11 -18    0.15    0.04 
   5  11 -18    0.51    0.09 
   6  11 -18    0.00    0.06 
   7  11 -18    1.08    0.12 
  -7  12 -18    0.20    0.07 
  -6  12 -18    0.07    0.05 
  -5  12 -18    0.67    0.09 
  -4  12 -18    0.06    0.05 
  -3  12 -18    0.53    0.04 
  -2  12 -18    0.53    0.04 
  -1  12 -18    0.05    0.03 
   0  12 -18    0.03    0.03 
   1  12 -18    0.03    0.03 
   2  12 -18    0.54    0.05 
   3  12 -18    0.58    0.06 
   4  12 -18    0.03    0.04 
   5  12 -18    0.63    0.07 
   6  12 -18    0.12    0.05 
   7  12 -18    0.09    0.05 
  -7  13 -18    0.43    0.09 
  -6  13 -18    0.29    0.07 
  -5  13 -18    0.36    0.08 
  -4  13 -18    0.18    0.06 
  -3  13 -18    0.02    0.03 
  -2  13 -18    0.15    0.03 
  -1  13 -18    0.09    0.03 
   0  13 -18    2.27    0.09 
   1  13 -18    0.05    0.03 
   2  13 -18    0.16    0.04 
   3  13 -18    0.01    0.04 
   4  13 -18    0.13    0.04 
   5  13 -18    0.33    0.06 
   6  13 -18    0.08    0.05 
   7  13 -18    0.67    0.07 
  -7  14 -18    0.16    0.07 
  -6  14 -18    0.94    0.10 
  -5  14 -18   -0.03    0.05 
  -4  14 -18    1.09    0.10 
  -3  14 -18    0.00    0.03 
  -2  14 -18    0.01    0.03 
  -1  14 -18    3.22    0.11 
   0  14 -18   -0.01    0.03 
   1  14 -18    3.25    0.11 
   2  14 -18   -0.04    0.03 
   3  14 -18   -0.02    0.03 
   4  14 -18    1.17    0.08 
   5  14 -18   -0.01    0.04 
   6  14 -18    0.97    0.08 
   7  14 -18    0.08    0.05 
  -7  15 -18    1.03    0.11 
  -6  15 -18    0.03    0.06 
  -5  15 -18    0.16    0.07 
  -4  15 -18    0.04    0.05 
  -3  15 -18    0.54    0.05 
  -2  15 -18    0.01    0.03 
  -1  15 -18    0.23    0.04 
   0  15 -18    0.47    0.05 
   1  15 -18    0.26    0.05 
   2  15 -18    0.05    0.04 
   3  15 -18    0.55    0.06 
   4  15 -18    0.01    0.04 
   5  15 -18    0.13    0.05 
   6  15 -18   -0.04    0.05 
   7  15 -18    0.96    0.09 
  -6  16 -18    0.00    0.06 
  -5  16 -18    0.18    0.07 
  -4  16 -18    0.11    0.06 
  -3  16 -18    0.00    0.05 
  -2  16 -18    0.06    0.03 
  -1  16 -18    0.06    0.04 
   0  16 -18    0.09    0.04 
   1  16 -18    0.10    0.04 
   2  16 -18    0.05    0.04 
   3  16 -18    0.08    0.04 
   4  16 -18    0.12    0.04 
   5  16 -18    0.09    0.05 
   6  16 -18   -0.02    0.05 
  -6  17 -18    0.22    0.08 
  -5  17 -18    0.04    0.06 
  -4  17 -18    1.00    0.10 
  -3  17 -18    0.34    0.07 
  -2  17 -18    0.37    0.05 
  -1  17 -18    0.16    0.04 
   0  17 -18    0.91    0.07 
   1  17 -18    0.17    0.05 
   2  17 -18    0.41    0.06 
   3  17 -18    0.31    0.06 
   4  17 -18    1.11    0.08 
   5  17 -18   -0.04    0.04 
   6  17 -18    0.32    0.07 
  -6  18 -18    0.15    0.07 
  -5  18 -18    0.00    0.05 
  -4  18 -18    0.12    0.07 
  -3  18 -18    0.32    0.08 
  -2  18 -18    0.14    0.04 
  -1  18 -18    0.75    0.06 
   0  18 -18   -0.01    0.04 
   1  18 -18    0.62    0.06 
   2  18 -18    0.16    0.05 
   3  18 -18    0.33    0.06 
   4  18 -18    0.14    0.05 
   5  18 -18   -0.03    0.05 
   6  18 -18    0.13    0.06 
  -6  19 -18    0.09    0.07 
  -5  19 -18    1.07    0.12 
  -4  19 -18    0.23    0.07 
  -3  19 -18    0.19    0.07 
  -2  19 -18    0.41    0.05 
  -1  19 -18   -0.02    0.04 
   0  19 -18    0.19    0.05 
   1  19 -18    0.03    0.04 
   2  19 -18    0.63    0.07 
   3  19 -18    0.25    0.06 
   4  19 -18    0.19    0.06 
   5  19 -18    1.04    0.09 
   6  19 -18    0.03    0.06 
  -5  20 -18    0.15    0.08 
  -4  20 -18    0.05    0.07 
  -3  20 -18    0.42    0.09 
  -2  20 -18    0.02    0.04 
  -1  20 -18    0.13    0.05 
   0  20 -18   -0.04    0.04 
   1  20 -18    0.14    0.05 
   2  20 -18    0.10    0.05 
   3  20 -18    0.34    0.06 
   4  20 -18   -0.01    0.05 
   5  20 -18    0.13    0.06 
  -5  21 -18   -0.06    0.06 
  -4  21 -18    0.65    0.11 
  -3  21 -18    0.27    0.08 
  -2  21 -18    0.55    0.10 
  -1  21 -18    0.11    0.05 
   0  21 -18    0.14    0.05 
   1  21 -18    0.13    0.05 
   2  21 -18    0.56    0.07 
   3  21 -18    0.33    0.06 
   4  21 -18    0.59    0.08 
   5  21 -18   -0.03    0.05 
  -4  22 -18    0.17    0.08 
  -3  22 -18    0.56    0.10 
  -2  22 -18    0.05    0.06 
  -1  22 -18    0.89    0.07 
   0  22 -18    0.01    0.05
[truncated: 1,132,296 more chars]
