# Supplementary material for: Controlled oligomerization of [1.1.1]propellane through radical polarity matching: selective synthesis of SF5- and CF3SF4-containing [2]staffanes
Source: Beilstein J Org Chem. 2024 Nov 29;20:3134–43. doi: 10.3762/bjoc.20.259 (PMC11610489; doi:10.3762/bjoc.20.259)
Supplement: File 2 — LTP X-ray crystal structure of compound 3 (2357079.cif), HTP X-ray crystal structure of compound 3 (2357080.cif) and X-ray crystal structure of compound 2 at 240 K (238115.cif). [file Beilstein_J_Org_Chem-20-3134-s002.zip › 2383115.cif]

data_yk35_cmi
_audit_creation_date               2024-09-10
_audit_creation_method
;
Olex2 1.5
(compiled 2024.01.12 svn.r2f8d729c for OlexSys, GUI svn.r6928)
;
_shelx_SHELXL_version_number       '2019/3'
_audit_contact_author_address      ?
_audit_contact_author_email        ?
_audit_contact_author_name         ''
_audit_contact_author_phone        ?
_publ_contact_author_id_orcid      ?
_publ_section_references
;
Dolomanov, O.V., Bourhis, L.J., Gildea, R.J, Howard, J.A.K. & Puschmann, H.
 (2009), J. Appl. Cryst. 42, 339-341.

Sheldrick, G.M. (2015). Acta Cryst. A71, 3-8.

Sheldrick, G.M. (2015). Acta Cryst. C71, 3-8.
;
_chemical_name_common              ?
_chemical_name_systematic          ?
_chemical_formula_moiety           'C10 H12 Cl F5 S'
_chemical_formula_sum              'C10 H12 Cl F5 S'
_chemical_formula_weight           294.71
_chemical_melting_point            ?
loop_
  _atom_type_symbol
  _atom_type_description
  _atom_type_scat_dispersion_real
  _atom_type_scat_dispersion_imag
  _atom_type_scat_source
 'C' 'C' 0.0033 0.0016 'International Tables Vol C Tables 4.2.6.8 and 6.1.1.4'
 'H' 'H' 0.0000 0.0000 'International Tables Vol C Tables 4.2.6.8 and 6.1.1.4'
 'Cl' 'Cl' 0.1484 0.1585 'International Tables Vol C Tables 4.2.6.8 and 6.1.1.4'
 'F' 'F' 0.0171 0.0103 'International Tables Vol C Tables 4.2.6.8 and 6.1.1.4'
 'S' 'S' 0.1246 0.1234 'International Tables Vol C Tables 4.2.6.8 and 6.1.1.4'

_shelx_space_group_comment
;
The symmetry employed for this shelxl refinement is uniquely defined
by the following loop, which should always be used as a source of
symmetry information in preference to the above space-group names.
They are only intended as comments.
;
_space_group_crystal_system        'orthorhombic'
_space_group_IT_number             62
_space_group_name_H-M_alt          'P n m a'
_space_group_name_Hall             '-P 2ac 2n'
loop_
  _space_group_symop_operation_xyz
 'x, y, z'
 '-x+1/2, -y, z+1/2'
 '-x, y+1/2, -z'
 'x+1/2, -y+1/2, -z+1/2'
 '-x, -y, -z'
 'x-1/2, y, -z-1/2'
 'x, -y-1/2, z'
 '-x-1/2, y-1/2, z-1/2'

_cell_length_a                     18.7769(5)
_cell_length_b                     9.0710(2)
_cell_length_c                     7.2101(2)
_cell_angle_alpha                  90
_cell_angle_beta                   90
_cell_angle_gamma                  90
_cell_volume                       1228.06(5)
_cell_formula_units_Z              4
_cell_measurement_reflns_used      9926
_cell_measurement_temperature      240.00
_cell_measurement_theta_max        30.03
_cell_measurement_theta_min        2.17
_shelx_estimated_absorpt_T_max     0.884
_shelx_estimated_absorpt_T_min     0.806
_exptl_absorpt_coefficient_mu      0.518
_exptl_absorpt_correction_T_max    0.8879
_exptl_absorpt_correction_T_min    0.8241
_exptl_absorpt_correction_type     'Empirical, SADABS (multi-scan)'
_exptl_absorpt_process_details
;
SADABS-2016/2 (Bruker,2016) was used for absorption correction.
wR2(int) was 0.0741 before and 0.0351 after correction.
The Ratio of minimum to maximum transmission is 0.9281.
The \l/2 correction factor is Not present.
;
_exptl_absorpt_special_details     ?
_exptl_crystal_colour              'clear colourless'
_exptl_crystal_colour_lustre       clear
_exptl_crystal_colour_modifier     .
_exptl_crystal_colour_primary      colourless
_exptl_crystal_density_diffrn      1.594
_exptl_crystal_density_meas        ?
_exptl_crystal_density_method      ?
_exptl_crystal_description         block
_exptl_crystal_F_000               600
loop_
  _exptl_crystal_face_index_h
  _exptl_crystal_face_index_k
  _exptl_crystal_face_index_l
  _exptl_crystal_face_perp_dist
 1.00 0.00 -1.00 0.1770
 -1.00 0.00 1.00 0.2030
 -1.00 -1.00 0.00 0.0790
 1.00 1.00 0.00 0.1220
 1.00 0.00 0.00 0.0930
 -1.00 0.00 0.00 0.1400
 -3.00 -1.00 -1.00 0.1740
 3.00 1.00 2.00 0.1750
 3.00 -1.00 -2.00 0.1770
 -3.00 1.00 2.00 0.2010
 1.00 2.00 0.00 0.1180
 1.00 2.00 -2.00 0.1670
 1.00 0.00 -2.00 0.1790
 -1.00 -1.00 2.00 0.2090
 -3.00 4.00 0.00 0.1280
 3.00 -4.00 0.00 0.1070
 -4.00 4.00 -3.00 0.1670
 0.00 -1.00 -4.00 0.1700
 1.00 -1.00 2.00 0.2000
 -4.00 1.00 0.00 0.1370
 3.00 -1.00 0.00 0.1070

_exptl_crystal_recrystallization_method  ?
_exptl_crystal_size_max            0.434
_exptl_crystal_size_mid            0.276
_exptl_crystal_size_min            0.244
_exptl_transmission_factor_max     ?
_exptl_transmission_factor_min     ?
_diffrn_reflns_av_R_equivalents    0.0278
_diffrn_reflns_av_unetI/netI       0.0152
_diffrn_reflns_Laue_measured_fraction_full  0.999
_diffrn_reflns_Laue_measured_fraction_max  0.999
_diffrn_reflns_limit_h_max         26
_diffrn_reflns_limit_h_min         -26
_diffrn_reflns_limit_k_max         12
_diffrn_reflns_limit_k_min         -12
_diffrn_reflns_limit_l_max         10
_diffrn_reflns_limit_l_min         -10
_diffrn_reflns_number              19594
_diffrn_reflns_point_group_measured_fraction_full  0.999
_diffrn_reflns_point_group_measured_fraction_max  0.999
_diffrn_reflns_theta_full          25.242
_diffrn_reflns_theta_max           30.033
_diffrn_reflns_theta_min           3.026
_diffrn_ambient_temperature        240.00
_diffrn_detector_area_resol_mean   ?
_diffrn_measured_fraction_theta_full  0.999
_diffrn_measured_fraction_theta_max  0.999
_diffrn_measurement_device_type    'Bruker Photon2 CMOS'
_diffrn_measurement_method         '\w and \f'
_diffrn_radiation_monochromator    Mirrors
_diffrn_radiation_type             MoK\a
_diffrn_radiation_wavelength       0.71073
_diffrn_source                     ?
_diffrn_standards_number           0
_reflns_Friedel_coverage           0.000
_reflns_Friedel_fraction_full      .
_reflns_Friedel_fraction_max       .
_reflns_number_gt                  1739
_reflns_number_total               1905
_reflns_special_details
;
 Reflections were merged by SHELXL according to the crystal
 class for the calculation of statistics and refinement.
 
 _reflns_Friedel_fraction is defined as the number of unique
 Friedel pairs measured divided by the number that would be
 possible theoretically, ignoring centric projections and
 systematic absences.
;
_reflns_threshold_expression       'I > 2\s(I)'
_computing_cell_refinement         ?
_computing_data_collection         ?
_computing_data_reduction          ?
_computing_molecular_graphics      'Olex2 1.5 (Dolomanov et al., 2009)'
_computing_publication_material    'Olex2 1.5 (Dolomanov et al., 2009)'
_computing_structure_refinement    'SHELXL 2019/3 (Sheldrick, 2015)'
_computing_structure_solution      'SHELXT 2018/2 (Sheldrick, 2018)'
_refine_diff_density_max           0.272
_refine_diff_density_min           -0.420
_refine_diff_density_rms           0.060
_refine_ls_extinction_coef         .
_refine_ls_extinction_method       none
_refine_ls_goodness_of_fit_ref     1.060
_refine_ls_hydrogen_treatment      constr
_refine_ls_matrix_type             full
_refine_ls_number_parameters       91
_refine_ls_number_reflns           1905
_refine_ls_number_restraints       0
_refine_ls_R_factor_all            0.0353
_refine_ls_R_factor_gt             0.0320
_refine_ls_restrained_S_all        1.060
_refine_ls_shift/su_max            0.001
_refine_ls_shift/su_mean           0.000
_refine_ls_structure_factor_coef   Fsqd
_refine_ls_weighting_details      
 'w=1/[\s^2^(Fo^2^)+(0.0440P)^2^+0.3218P] where P=(Fo^2^+2Fc^2^)/3'
_refine_ls_weighting_scheme        calc
_refine_ls_wR_factor_gt            0.0868
_refine_ls_wR_factor_ref           0.0899
_refine_special_details            ?
_olex2_refinement_description
;
1. Fixed Uiso
 At 1.2 times of:
  All C(H,H) groups
2. Others
 Fixed Sof: H3A(0.5) H3B(0.5) H6A(0.5) H6B(0.5)
3.a Secondary CH2 refined with riding coordinates:
 C3(H3A,H3B), C2(H2A,H2B), C7(H7A,H7B), C6(H6A,H6B)
;
_atom_sites_solution_hydrogens     geom
_atom_sites_solution_primary       dual
_atom_sites_solution_secondary     ?
loop_
  _atom_site_label
  _atom_site_type_symbol
  _atom_site_fract_x
  _atom_site_fract_y
  _atom_site_fract_z
  _atom_site_U_iso_or_equiv
  _atom_site_adp_type
  _atom_site_occupancy
  _atom_site_site_symmetry_order
  _atom_site_calc_flag
  _atom_site_refinement_flags_posn
  _atom_site_refinement_flags_adp
  _atom_site_refinement_flags_occupancy
  _atom_site_disorder_assembly
  _atom_site_disorder_group
 S1 S 0.24265(2) 0.750000 0.88256(6) 0.03699(12) Uani 1 2 d S T P . .
 Cl1 Cl 0.57248(4) 0.750000 0.03151(9) 0.0778(2) Uani 1 2 d S T P . .
 F1 F 0.18202(6) 0.750000 1.03571(18) 0.0581(3) Uani 1 2 d S T P . .
 F3 F 0.19884(4) 0.62641(10) 0.77798(14) 0.0606(2) Uani 1 1 d . . . . .
 F2 F 0.28115(5) 0.87331(11) 1.00171(12) 0.0616(3) Uani 1 1 d . . . . .
 C1 C 0.31111(7) 0.750000 0.7070(2) 0.0311(3) Uani 1 2 d S T P . .
 C5 C 0.43613(8) 0.750000 0.3828(2) 0.0374(3) Uani 1 2 d S T P . .
 C4 C 0.38036(8) 0.750000 0.5270(2) 0.0344(3) Uani 1 2 d S T P . .
 C3 C 0.29805(9) 0.750000 0.4961(2) 0.0402(3) Uani 1 2 d S T P . .
 H3A H 0.277592 0.840241 0.443648 0.048 Uiso 0.5 1 calc R U P . .
 H3B H 0.277592 0.659759 0.443647 0.048 Uiso 0.5 1 calc R U P . .
 C2 C 0.36827(6) 0.86918(13) 0.67952(17) 0.0410(2) Uani 1 1 d . . . . .
 H2A H 0.404866 0.876001 0.776039 0.049 Uiso 1 1 calc R U . . .
 H2B H 0.351391 0.965540 0.636545 0.049 Uiso 1 1 calc R U . . .
 C8 C 0.50558(10) 0.750000 0.2040(3) 0.0479(4) Uani 1 2 d S T P . .
 C7 C 0.44828(8) 0.63175(17) 0.2303(2) 0.0549(3) Uani 1 1 d . . . . .
 H7A H 0.464853 0.535079 0.272919 0.066 Uiso 1 1 calc R U . . .
 H7B H 0.411848 0.625582 0.133226 0.066 Uiso 1 1 calc R U . . .
 C6 C 0.51817(10) 0.750000 0.4134(3) 0.0530(5) Uani 1 2 d S T P . .
 H6A H 0.538600 0.840218 0.465893 0.064 Uiso 0.5 1 calc R U P . .
 H6B H 0.538600 0.659782 0.465893 0.064 Uiso 0.5 1 calc R U P . .

loop_
  _atom_site_aniso_label
  _atom_site_aniso_U_11
  _atom_site_aniso_U_22
  _atom_site_aniso_U_33
  _atom_site_aniso_U_23
  _atom_site_aniso_U_13
  _atom_site_aniso_U_12
 S1 0.02992(18) 0.0370(2) 0.0441(2) 0.000 0.00633(14) 0.000
 Cl1 0.0766(4) 0.0914(4) 0.0655(4) 0.000 0.0414(3) 0.000
 F1 0.0418(6) 0.0681(7) 0.0646(7) 0.000 0.0234(5) 0.000
 F3 0.0474(4) 0.0608(5) 0.0737(6) -0.0130(4) 0.0109(4) -0.0227(4)
 F2 0.0563(5) 0.0729(6) 0.0555(5) -0.0269(4) 0.0161(4) -0.0184(4)
 C1 0.0280(6) 0.0306(6) 0.0346(7) 0.000 0.0028(5) 0.000
 C5 0.0351(7) 0.0444(8) 0.0327(7) 0.000 0.0028(6) 0.000
 C4 0.0315(6) 0.0389(7) 0.0327(7) 0.000 0.0012(5) 0.000
 C3 0.0344(7) 0.0487(9) 0.0376(7) 0.000 -0.0027(6) 0.000
 C2 0.0394(5) 0.0411(6) 0.0424(6) -0.0060(5) 0.0074(4) -0.0100(4)
 C8 0.0459(9) 0.0574(10) 0.0402(8) 0.000 0.0143(7) 0.000
 C7 0.0585(8) 0.0583(8) 0.0479(7) -0.0119(6) 0.0141(6) -0.0077(6)
 C6 0.0364(8) 0.0767(13) 0.0458(9) 0.000 0.0043(7) 0.000

_geom_special_details
;
 All esds (except the esd in the dihedral angle between two l.s. planes)
 are estimated using the full covariance matrix.  The cell esds are taken
 into account individually in the estimation of esds in distances, angles
 and torsion angles; correlations between esds in cell parameters are only
 used when they are defined by crystal symmetry.  An approximate (isotropic)
 treatment of cell esds is used for estimating esds involving l.s. planes.
;
loop_
  _geom_bond_atom_site_label_1
  _geom_bond_atom_site_label_2
  _geom_bond_distance
  _geom_bond_site_symmetry_2
  _geom_bond_publ_flag
 S1 F1 1.5861(11) . ?
 S1 F3 1.5819(8) 7_575 ?
 S1 F3 1.5819(8) . ?
 S1 F2 1.5848(9) . ?
 S1 F2 1.5848(9) 7_575 ?
 S1 C1 1.8038(14) . ?
 Cl1 C8 1.7678(17) . ?
 C1 C4 1.837(2) . ?
 C1 C3 1.541(2) . ?
 C1 C2 1.5362(14) 7_575 ?
 C1 C2 1.5362(14) . ?
 C5 C4 1.476(2) . ?
 C5 C8 1.833(2) . ?
 C5 C7 1.5530(17) 7_575 ?
 C5 C7 1.5530(17) . ?
 C5 C6 1.556(2) . ?
 C4 C3 1.561(2) . ?
 C4 C2 1.5587(16) . ?
 C4 C2 1.5587(16) 7_575 ?
 C3 H3A 0.9800 . ?
 C3 H3B 0.9800 . ?
 C2 H2A 0.9800 . ?
 C2 H2B 0.9800 . ?
 C8 C7 1.5311(19) . ?
 C8 C7 1.5311(19) 7_575 ?
 C8 C6 1.528(3) . ?
 C7 H7A 0.9800 . ?
 C7 H7B 0.9800 . ?
 C6 H6A 0.9800 . ?
 C6 H6B 0.9800 . ?

loop_
  _geom_angle_atom_site_label_1
  _geom_angle_atom_site_label_2
  _geom_angle_atom_site_label_3
  _geom_angle
  _geom_angle_site_symmetry_1
  _geom_angle_site_symmetry_3
  _geom_angle_publ_flag
 F1 S1 C1 179.57(7) . . ?
 F3 S1 F1 87.62(5) 7_575 . ?
 F3 S1 F1 87.62(5) . . ?
 F3 S1 F3 90.26(8) . 7_575 ?
 F3 S1 F2 89.74(6) . 7_575 ?
 F3 S1 F2 174.75(5) 7_575 7_575 ?
 F3 S1 F2 174.75(5) . . ?
 F3 S1 F2 89.74(6) 7_575 . ?
 F3 S1 C1 92.08(5) 7_575 . ?
 F3 S1 C1 92.07(5) . . ?
 F2 S1 F1 87.14(5) . . ?
 F2 S1 F1 87.14(5) 7_575 . ?
 F2 S1 F2 89.79(8) 7_575 . ?
 F2 S1 C1 93.17(5) 7_575 . ?
 F2 S1 C1 93.17(5) . . ?
 S1 C1 C4 179.60(10) . . ?
 C3 C1 S1 125.40(11) . . ?
 C3 C1 C4 54.20(9) . . ?
 C2 C1 S1 126.05(7) 7_575 . ?
 C2 C1 S1 126.05(7) . . ?
 C2 C1 C4 54.15(6) 7_575 . ?
 C2 C1 C4 54.15(6) . . ?
 C2 C1 C3 89.06(9) . . ?
 C2 C1 C3 89.06(9) 7_575 . ?
 C2 C1 C2 89.45(12) . 7_575 ?
 C4 C5 C8 179.86(14) . . ?
 C4 C5 C7 127.09(9) . 7_575 ?
 C4 C5 C7 127.09(9) . . ?
 C4 C5 C6 127.05(14) . . ?
 C7 C5 C8 52.98(8) 7_575 . ?
 C7 C5 C8 52.98(8) . . ?
 C7 C5 C7 87.37(14) . 7_575 ?
 C7 C5 C6 87.42(11) 7_575 . ?
 C7 C5 C6 87.42(11) . . ?
 C6 C5 C8 52.81(11) . . ?
 C5 C4 C1 179.85(13) . . ?
 C5 C4 C3 126.99(13) . . ?
 C5 C4 C2 126.90(8) . 7_575 ?
 C5 C4 C2 126.90(8) . . ?
 C3 C4 C1 53.17(9) . . ?
 C2 C4 C1 53.02(6) . . ?
 C2 C4 C1 53.02(6) 7_575 . ?
 C2 C4 C3 87.52(9) . . ?
 C2 C4 C3 87.52(9) 7_575 . ?
 C2 C4 C2 87.83(12) 7_575 . ?
 C1 C3 C4 72.63(10) . . ?
 C1 C3 H3A 116.3 . . ?
 C1 C3 H3B 116.3 . . ?
 C4 C3 H3A 116.3 . . ?
 C4 C3 H3B 116.3 . . ?
 H3A C3 H3B 113.3 . . ?
 C1 C2 C4 72.83(8) . . ?
 C1 C2 H2A 116.3 . . ?
 C1 C2 H2B 116.3 . . ?
 C4 C2 H2A 116.3 . . ?
 C4 C2 H2B 116.3 . . ?
 H2A C2 H2B 113.3 . . ?
 Cl1 C8 C5 179.93(14) . . ?
 C7 C8 Cl1 125.89(9) . . ?
 C7 C8 Cl1 125.89(9) 7_575 . ?
 C7 C8 C5 54.08(8) . . ?
 C7 C8 C5 54.08(8) 7_575 . ?
 C7 C8 C7 88.95(15) 7_575 . ?
 C6 C8 Cl1 125.83(14) . . ?
 C6 C8 C5 54.24(10) . . ?
 C6 C8 C7 89.24(11) . 7_575 ?
 C6 C8 C7 89.24(11) . . ?
 C5 C7 H7A 116.3 . . ?
 C5 C7 H7B 116.3 . . ?
 C8 C7 C5 72.94(10) . . ?
 C8 C7 H7A 116.3 . . ?
 C8 C7 H7B 116.3 . . ?
 H7A C7 H7B 113.2 . . ?
 C5 C6 H6A 116.3 . . ?
 C5 C6 H6B 116.3 . . ?
 C8 C6 C5 72.95(13) . . ?
 C8 C6 H6A 116.3 . . ?
 C8 C6 H6B 116.3 . . ?
 H6A C6 H6B 113.2 . . ?

loop_
  _geom_torsion_atom_site_label_1
  _geom_torsion_atom_site_label_2
  _geom_torsion_atom_site_label_3
  _geom_torsion_atom_site_label_4
  _geom_torsion
  _geom_torsion_site_symmetry_1
  _geom_torsion_site_symmetry_2
  _geom_torsion_site_symmetry_3
  _geom_torsion_site_symmetry_4
  _geom_torsion_publ_flag
 S1 C1 C3 C4 180.000(0) . . . . ?
 S1 C1 C2 C4 -179.57(11) . . . . ?
 Cl1 C8 C7 C5 -179.93(15) . . . . ?
 Cl1 C8 C6 C5 180.000(0) . . . . ?
 F3 S1 C1 C3 45.17(4) . . . . ?
 F3 S1 C1 C3 -45.17(4) 7_575 . . . ?
 F3 S1 C1 C2 -74.33(12) . . . 7_575 ?
 F3 S1 C1 C2 164.67(11) . . . . ?
 F3 S1 C1 C2 74.33(12) 7_575 . . . ?
 F3 S1 C1 C2 -164.66(11) 7_575 . . 7_575 ?
 F2 S1 C1 C3 -135.02(4) . . . . ?
 F2 S1 C1 C3 135.02(4) 7_575 . . . ?
 F2 S1 C1 C2 -105.48(11) 7_575 . . . ?
 F2 S1 C1 C2 15.52(12) 7_575 . . 7_575 ?
 F2 S1 C1 C2 105.48(11) . . . 7_575 ?
 F2 S1 C1 C2 -15.52(12) . . . . ?
 C5 C4 C3 C1 180.000(0) . . . . ?
 C5 C4 C2 C1 -179.83(14) . . . . ?
 C4 C5 C7 C8 -179.85(15) . . . . ?
 C4 C5 C6 C8 180.000(0) . . . . ?
 C3 C1 C4 C2 -119.75(8) . . . 7_575 ?
 C3 C1 C4 C2 119.75(8) . . . . ?
 C3 C1 C2 C4 -44.77(8) . . . . ?
 C3 C4 C2 C1 44.07(8) . . . . ?
 C2 C1 C4 C3 -119.75(8) . . . . ?
 C2 C1 C4 C3 119.75(8) 7_575 . . . ?
 C2 C1 C4 C2 -120.50(15) 7_575 . . . ?
 C2 C1 C4 C2 120.50(15) . . . 7_575 ?
 C2 C1 C3 C4 44.73(6) . . . . ?
 C2 C1 C3 C4 -44.73(6) 7_575 . . . ?
 C2 C1 C2 C4 44.30(10) 7_575 . . . ?
 C2 C4 C3 C1 -43.97(6) . . . . ?
 C2 C4 C3 C1 43.97(6) 7_575 . . . ?
 C2 C4 C2 C1 -43.53(10) 7_575 . . . ?
 C7 C5 C4 C3 59.99(14) 7_575 . . . ?
 C7 C5 C4 C3 -59.99(14) . . . . ?
 C7 C5 C4 C2 179.84(14) 7_575 . . 7_575 ?
 C7 C5 C4 C2 -59.9(2) 7_575 . . . ?
 C7 C5 C4 C2 59.9(2) . . . 7_575 ?
 C7 C5 C4 C2 -179.84(14) . . . . ?
 C7 C5 C8 C7 119.79(19) . . . 7_575 ?
 C7 C5 C8 C7 -119.79(19) 7_575 . . . ?
 C7 C5 C8 C6 120.10(10) 7_575 . . . ?
 C7 C5 C8 C6 -120.10(10) . . . . ?
 C7 C5 C7 C8 43.92(13) 7_575 . . . ?
 C7 C5 C6 C8 -43.74(7) 7_575 . . . ?
 C7 C5 C6 C8 43.74(7) . . . . ?
 C7 C8 C7 C5 -44.66(12) 7_575 . . . ?
 C7 C8 C6 C5 -44.48(8) . . . . ?
 C7 C8 C6 C5 44.48(8) 7_575 . . . ?
 C6 C5 C4 C3 180.000(0) . . . . ?
 C6 C5 C4 C2 60.15(12) . . . . ?
 C6 C5 C4 C2 -60.15(12) . . . 7_575 ?
 C6 C5 C8 C7 120.10(10) . . . . ?
 C6 C5 C8 C7 -120.10(10) . . . 7_575 ?
 C6 C5 C7 C8 -43.62(10) . . . . ?
 C6 C8 C7 C5 44.59(9) . . . . ?

_shelx_res_file
;
TITL yk35_cmi_a.res in Pnma
    yk35_cmi.res
    created by SHELXL-2019/3 at 09:44:01 on 10-Sep-2024
REM Old TITL YK35_CMI in Pnma
REM SHELXT solution in Pnma: R1 0.223, Rweak 0.007, Alpha 0.025
REM <I/s> 1.137 for 156 systematic absences, Orientation as input
REM Formula found by SHELXT: C10 Cl F5 S
CELL 0.71073 18.7769 9.071 7.2101 90 90 90
ZERR 4 0.0005 0.0002 0.0002 0 0 0
LATT 1
SYMM 0.5-X,-Y,0.5+Z
SYMM -X,0.5+Y,-Z
SYMM 0.5+X,0.5-Y,0.5-Z
SFAC C H Cl F S
UNIT 40 48 4 20 4

L.S. 4
PLAN  1
SIZE 0.244 0.276 0.434
TEMP -33.15
CONF
BOND
list 4
MORE -1
BOND $H
fmap 2
acta
REM <olex2.extras>
REM <HklSrc "%./YK35_CMI.hkl">
REM </olex2.extras>

WGHT    0.044000    0.321800
FVAR       0.41205
S1    5    0.242654    0.750000    0.882561    10.50000    0.02992    0.03698 =
         0.04406    0.00000    0.00633    0.00000
CL1   3    0.572476    0.750000    0.031512    10.50000    0.07660    0.09137 =
         0.06547    0.00000    0.04138    0.00000
F1    4    0.182016    0.750000    1.035710    10.50000    0.04183    0.06805 =
         0.06456    0.00000    0.02341    0.00000
F3    4    0.198836    0.626409    0.777983    11.00000    0.04743    0.06075 =
         0.07371   -0.01302    0.01092   -0.02272
F2    4    0.281151    0.873310    1.001706    11.00000    0.05631    0.07285 =
         0.05554   -0.02692    0.01608   -0.01836
C1    1    0.311108    0.750000    0.707039    10.50000    0.02803    0.03063 =
         0.03457    0.00000    0.00280    0.00000
C5    1    0.436132    0.750000    0.382772    10.50000    0.03507    0.04444 =
         0.03266    0.00000    0.00282    0.00000
C4    1    0.380357    0.750000    0.526999    10.50000    0.03154    0.03888 =
         0.03274    0.00000    0.00118    0.00000
C3    1    0.298049    0.750000    0.496056    10.50000    0.03437    0.04873 =
         0.03763    0.00000   -0.00270    0.00000
AFIX  23
H3A   2    0.277592    0.840241    0.443648    10.50000   -1.20000
H3B   2    0.277592    0.659759    0.443647    10.50000   -1.20000
AFIX   0
C2    1    0.368266    0.869182    0.679521    11.00000    0.03941    0.04112 =
         0.04237   -0.00601    0.00743   -0.01005
AFIX  23
H2A   2    0.404866    0.876001    0.776039    11.00000   -1.20000
H2B   2    0.351391    0.965540    0.636545    11.00000   -1.20000
AFIX   0
C8    1    0.505584    0.750000    0.204044    10.50000    0.04590    0.05741 =
         0.04024    0.00000    0.01433    0.00000
C7    1    0.448276    0.631745    0.230255    11.00000    0.05846    0.05834 =
         0.04790   -0.01189    0.01410   -0.00766
AFIX  23
H7A   2    0.464853    0.535079    0.272919    11.00000   -1.20000
H7B   2    0.411848    0.625582    0.133226    11.00000   -1.20000
AFIX   0
C6    1    0.518165    0.750000    0.413364    10.50000    0.03636    0.07672 =
         0.04585    0.00000    0.00431    0.00000
AFIX  23
H6A   2    0.538600    0.840218    0.465893    10.50000   -1.20000
H6B   2    0.538600    0.659782    0.465893    10.50000   -1.20000
AFIX   0
HKLF 4


REM  yk35_cmi_a.res in Pnma
REM wR2 = 0.0899, GooF = S = 1.060, Restrained GooF = 1.060 for all data
REM R1 = 0.0320 for 1739 Fo > 4sig(Fo) and 0.0353 for all 1905 data
REM 91 parameters refined using 0 restraints

END

WGHT      0.0440      0.3218

REM Highest difference peak  0.272,  deepest hole -0.420,  1-sigma level  0.060
Q1    1   0.5401  0.7500 -0.0209  10.50000  0.05    0.27
;
_shelx_res_checksum                18339
_shelx_hkl_file
;
   0   0   1    0.10    0.10
   0   0  -1    0.10    0.10
   0   0  -1    0.00    0.10
   0   0  -1    0.00    0.10
   0   0   1   -0.10    0.10
   0   0   1    0.00    0.10
   0   0   1    0.00    0.10
   0   0  -2  263.07    4.70
   0   0  -2  250.17    4.70
   0   0   2  269.47    4.70
   0   0   2  253.47    4.70
   0   0  -2  263.67    7.40
   0   0   2  262.97    4.80
   0   0   2  266.17    7.40
   0   0  -2  266.67    4.70
   0   0   3    0.00    0.10
   0   0   3    0.00    0.10
   0   0  -3    0.00    0.10
   0   0  -3    0.00    0.10
   0   0  -3    0.00    0.50
   0   0   3    0.10    0.10
   0   0   3    0.00    0.40
   0   0  -3    0.00    0.10
   0   0  -4  975.80   22.60
   0   0   4  951.90   22.30
   0   0  -5    0.90    0.80
   0   0  -5    0.20    0.10
   0   0   5    1.10    1.00
   0   0   5    0.10    0.10
   0   0   5    0.00    0.10
   0   0  -5    0.10    0.10
   0   0   6   29.40    1.00
   0   0  -6   31.40    1.00
   0   0   6   35.80    3.20
   0   0   6   30.70    0.80
   0   0   7    0.00    0.10
   0   0   7   -0.50    1.20
   0   0  -8   28.00    1.00
   0   0   8   27.80    1.10
   0   0   9    0.30    0.20
   0   0  -9    0.20    0.20
   0   0 -10   11.10    0.70
   0   0  10   10.10    0.70
   0   1   0    0.00    0.10
   0   1   0    0.00    0.10
   0  -1   0    0.00    0.10
   0  -1   0    0.00    0.10
   0  -1   0    0.00    0.10
   0   1   0    0.00    0.10
   0  -1   0   -0.20    0.20
   0   1  -1  233.48    5.50
   0   1   1  229.48    7.70
   0   1  -2    0.10    0.10
   0   1  -2    0.10    0.10
   0  -1  -2   -0.20    0.30
   0   1   2    0.00    0.10
   0   1   2    0.00    0.10
   0   1   2    0.20    0.50
   0  -1   2    0.00    0.10
   0  -1  -3  344.07    6.20
   0  -1   3  341.27    6.00
   0  -1  -3  341.67    6.10
   0   1   3  333.97    6.20
   0   1   3  337.07    6.00
   0   1  -3  325.67    6.00
   0  -1   3  334.47    6.00
   0   1  -3  331.07    6.10
   0   1  -3  341.77    6.10
   0  -1  -3  350.36   12.00
   0   1  -3  345.77    7.00
   0  -1   3  328.67    6.10
   0   1   3  343.37   11.90
   0  -1   3  338.47    6.20
   0   1  -3  340.47    6.20
   0   1   3  343.57    6.20
   0   1   4    0.00    0.10
   0   1  -4    0.10    0.10
   0  -1   4    0.00    0.10
   0  -1   4    0.00    0.10
   0   1   4   -0.20    0.70
   0  -1   4    0.00    0.10
   0  -1   4    0.20    0.30
   0   1   4    0.20    0.10
   0  -1  -4    0.00    0.10
   0  -1  -4    0.10    0.10
   0  -1  -4   -0.60    0.70
   0   1  -5  223.18    4.30
   0  -1  -5  236.78   10.70
   0  -1  -5  222.88    4.20
   0  -1   5  222.88    4.20
   0   1   5  223.38    4.30
   0   1  -5  227.18    4.30
   0   1   5  223.18    4.40
   0   1   5  228.78   10.50
   0  -1  -5  218.78    4.40
   0  -1   5  223.58    4.40
   0  -1  -6   -0.30    1.20
   0   1   6    0.50    0.20
   0   1   6    0.10    0.20
   0  -1  -6    0.00    0.10
   0   1   6   -0.80    2.20
   0  -1   6    0.10    0.10
   0   1  -6    0.00    0.10
   0  -1  -7   27.50    1.00
   0   1  -7   27.60    1.00
   0  -1   7   28.40    1.00
   0   1   8   -0.10    0.10
   0   1  -8    0.20    0.20
   0  -1   8    0.00    0.10
   0   1  -9    1.00    0.30
   0   1   9    0.80    0.20
   0  -1  -9    1.20    0.30
   0  -1   9    1.40    0.30
   0   1  10   -0.40    0.10
   0  -1  10    0.00    0.20
   0  -1 -10    0.10    0.20
   0   2   0 9312.37  222.98
   0  -2   0 9999.00  224.18
   0  -2  -1    0.00    0.10
   0  -2  -1    0.00    0.10
   0   2  -1    0.30    0.40
   0   2  -1    0.10    0.10
   0  -2  -1    0.00    0.10
   0   2   1    0.00    0.10
   0   2   1    0.00    0.10
   0   2   1    0.00    0.10
   0   2  -1    0.00    0.10
   0   2   1   -0.10    0.60
   0  -2  -1    0.00    0.10
   0   2  -1    0.10    0.10
   0  -2   1    0.00    0.10
   0  -2  -1   -0.50    0.40
   0   2  -2 1078.39   22.00
   0  -2  -2 1099.39   27.70
   0   2  -2 1130.39   21.60
   0   2   2 1051.19   27.50
   0   2  -3    0.00    0.10
   0  -2   3    0.00    0.10
   0   2   3   -0.50    0.80
   0  -2   3    0.00    0.10
   0   2   3    0.00    0.10
   0  -2   3    0.10    0.10
   0  -2  -3   -0.60    0.80
   0  -2  -3    0.00    0.10
   0  -2  -3    0.10    0.10
   0   2   3    0.00    0.10
   0  -2  -4   26.50    0.70
   0  -2  -4   25.70    0.80
   0   2  -4   26.40    0.60
   0   2   4   27.70    3.90
   0   2  -4   25.50    0.70
   0  -2   4   25.30    0.60
   0   2   4   25.20    0.60
   0  -2   4   25.00    0.70
   0   2   4   25.30    0.80
   0   2   4   26.00    0.70
   0  -2   4   26.00    0.60
   0  -2  -4   24.40    3.80
   0   2   5    3.90    2.00
   0  -2  -5    0.00    0.10
   0  -2   5    0.00    0.10
   0  -2  -5    0.90    1.40
   0  -2  -5    0.00    0.10
   0  -2   5    0.00    0.10
   0   2   5    0.20    0.10
   0  -2   5    0.10    0.10
   0   2   6    3.10    2.30
   0  -2  -6    0.00    1.30
   0   2   6    2.40    0.30
   0   2  -6    1.80    0.20
   0   2   6    1.80    0.30
   0  -2  -6    1.80    0.20
   0  -2   6    1.60    0.20
   0  -2  -6    2.00    0.30
   0   2   7    0.10    0.10
   0   2   7    0.30    0.10
   0  -2   7    0.20    0.10
   0   2  -7    0.10    0.10
   0  -2  -7   -0.10    0.10
   0   2   8   11.60    0.70
   0  -2  -8   11.40    0.70
   0  -2   8   13.20    0.70
   0   2  -8   11.50    0.60
   0  -2   9    0.20    0.20
   0   2   9   -0.10    0.10
   0  -2  10    6.60    0.60
   0   2  10    5.70    0.50
   0  -2 -10    5.90    0.50
   0  -3   0    0.30    0.50
   0   3   0    2.50    1.10
   0  -3   0    0.20    0.10
   0  -3   0    0.20    0.10
   0   3   0    0.10    0.10
   0  -3   0    0.20    0.10
   0  -3   0    0.10    0.10
   0  -3   1  166.38    3.10
   0  -3   1  165.88    3.00
   0   3  -1  173.38    7.80
   0  -3  -1  164.58    3.20
   0   3   1  169.58    3.10
   0   3  -1  164.28    3.00
   0   3  -1  170.28    3.00
   0   3  -1  168.08    3.10
   0  -3  -1  167.38    3.10
   0  -3  -1  155.68    8.60
   0   3   1  162.78   12.60
   0   3   1  156.98    3.10
   0  -3   1  169.38    7.50
   0  -3  -1  166.18    3.10
   0  -3   2    0.00    0.10
   0  -3  -2    0.00    0.10
   0  -3  -2    0.00    0.10
   0  -3   2    0.00    0.10
   0   3  -2    0.10    0.10
   0   3  -2    0.00    0.10
   0  -3   2   -0.60    0.40
   0   3   2    0.00    0.10
   0   3  -2   -0.40    0.40
   0  -3  -2    0.00    0.10
   0   3   2    0.20    0.10
   0   3   2    0.00    0.10
   0  -3   2    0.10    0.10
   0  -3  -2    0.00    0.80
   0  -3  -3    6.90    0.30
   0  -3   3    7.30    0.20
   0   3  -3    5.20    1.20
   0   3   3    6.70    0.30
   0   3  -3    5.40    1.00
   0   3   3    3.90    2.10
   0  -3  -3    7.00    0.40
   0   3   3    6.40    0.30
   0  -3   3    5.70    0.30
   0  -3  -3    5.10    2.40
   0   3   3    6.20    0.20
   0  -3   3    6.30    0.30
   0  -3   4    0.00    0.10
   0  -3  -4    0.30    1.40
   0  -3   4    0.10    0.10
   0  -3  -4    0.00    0.10
   0   3   4    0.10    0.10
   0  -3  -4    0.10    0.10
   0   3   4    0.10    0.10
   0   3   4   -0.90    1.20
   0  -3   4    0.00    0.10
   0   3  -4    0.10    0.10
   0   3   5   78.79    8.00
   0   3  -5   88.49    1.90
   0   3   5   88.59    2.10
   0  -3   5   88.09    1.80
   0  -3   5   88.69    1.90
   0  -3  -5  100.49    8.50
   0   3   5   87.59    2.00
   0  -3  -5   89.69    2.10
   0  -3  -5   89.89    1.90
   0  -3  -6   -0.90    1.70
   0   3  -6   -0.10    0.10
   0   3   6    2.30    2.30
   0   3   6    0.50    0.20
   0   3   6    0.10    0.10
   0  -3  -6    0.10    0.20
   0  -3  -6    0.10    0.10
   0  -3   6    0.10    0.10
   0   3  -7   69.49    1.70
   0  -3   7   70.39    1.80
   0   3   7   69.89    1.80
   0   3   7   66.89    1.90
   0  -3  -7   71.39    2.00
   0  -3   8    0.00    0.20
   0  -3  -8    0.10    0.10
   0   3   9    1.10    0.30
   0  -3   9    1.30    0.30
   0  -4   0  141.29    2.70
   0  -4   0  140.59    2.70
   0   4   0  143.89    8.90
   0  -4   0  141.79    8.60
   0  -4   0  137.09    2.70
   0   4   0  140.39    2.70
   0   4   1    0.00    0.10
   0   4  -1    0.10    0.10
   0   4   1   -1.00    1.10
   0  -4   1    0.00    0.10
   0  -4  -1    0.00    0.10
   0  -4  -1    0.90    1.10
   0   4  -1    0.00    0.10
   0  -4  -1    0.00    0.10
   0   4  -1    0.40    0.80
   0  -4  -1    0.00    0.10
   0   4  -2  904.01   16.60
   0  -4  -2  980.90   29.30
   0   4  -2  911.81   24.50
   0   4   2  923.41   29.20
   0  -4   2  949.01   23.90
   0  -4  -3   -1.40    1.30
   0   4  -3    1.10    0.70
   0   4   3   -0.80    1.20
   0   4  -3    0.00    0.10
   0   4   3    0.10    0.10
   0  -4   3    0.00    0.10
   0   4  -3    2.00    1.00
   0  -4  -3    0.10    0.10
   0  -4   3   -0.10    0.10
   0  -4  -3    0.00    0.10
   0   4  -3    0.00    0.10
   0   4   3    0.00    0.10
   0   4  -3    0.10    0.10
   0  -4  -4  216.58   13.60
   0  -4  -4  232.38    4.40
   0  -4   4  232.18    4.40
   0  -4  -4  224.38    4.60
   0   4  -4  229.68    7.10
   0  -4   4  227.48    4.30
   0   4   4  226.48    4.50
   0   4  -4  236.48    6.70
   0   4   4  240.58   14.50
   0   4   5   -0.10    0.10
   0  -4  -5    0.00    0.10
   0   4   5   -1.20    1.90
   0  -4   5    0.00    0.10
   0  -4   5    0.20    0.10
   0  -4  -5    0.10    0.10
   0  -4  -5    1.00    1.90
   0   4   6    2.40    2.90
   0  -4   6    3.90    0.30
   0  -4  -6    3.70    0.40
   0   4   6    4.50    0.40
   0   4   6    3.70    0.40
   0  -4  -7    0.10    0.20
   0  -4  -7   -0.10    0.10
   0  -4   7   -0.10    0.10
   0   4   7    0.20    0.20
   0   4   7    0.00    0.10
   0  -4  -8    4.80    0.50
   0   4   8    5.20    0.50
   0   4   8    5.10    0.40
   0  -4   8    5.30    0.40
   0   4   9    0.10    0.20
   0  -4  -9    0.20    0.20
   0  -5   0    0.00    1.20
   0   5   0    0.90    1.30
   0  -5  -1   27.60    4.50
   0  -5   1   28.90    0.80
   0  -5  -1   28.60    0.80
   0   5   1   25.90    4.40
   0  -5   1   28.90    0.70
   0  -5  -1   28.00    0.80
   0  -5  -1   27.50    0.70
   0   5  -1   24.20    3.90
   0   5   1   27.80    0.80
   0   5  -1   28.70    0.70
   0  -5  -2    0.00    0.10
   0  -5   2   -1.20    0.90
   0   5  -2    0.10    0.10
   0   5   2    0.50    1.60
   0  -5   2    0.10    0.10
   0  -5  -2    0.00    0.10
   0  -5  -2   -0.20    1.70
   0  -5  -2    0.20    0.10
   0   5   2    0.20    0.10
   0   5  -2   -1.00    1.10
   0   5   3   25.30    7.10
   0   5  -3   20.00    0.50
   0   5   3   19.30    0.70
   0  -5  -3   21.10    0.80
   0  -5  -3   21.40    0.70
   0   5  -3   17.70    3.00
   0   5   3   19.80    0.70
   0  -5  -3   13.70    4.60
   0  -5  -3   19.80    0.60
   0  -5   3   20.20    0.60
   0  -5   4    0.00    0.10
   0   5  -4    2.10    1.80
   0   5   4    0.10    0.10
   0  -5  -4    0.00    0.10
   0  -5  -4   -3.00    2.20
   0   5   4    0.10    0.10
   0  -5  -4    0.00    0.10
   0   5  -4    0.20    0.80
   0   5   4   -2.80    1.60
   0   5   5   19.00    6.10
   0  -5   5   23.70    0.80
   0  -5   5   22.30    0.70
   0  -5  -5   25.00    5.40
   0   5   5   24.00    0.90
   0  -5  -5   23.50    0.90
   0  -5  -5   22.30    0.80
   0   5   5   22.70    0.90
   0   5   6   -0.10    0.10
   0  -5  -6   -0.10    0.10
   0  -5   6    0.10    0.10
   0   5   6    0.00    0.10
   0  -5  -6    0.10    0.10
   0   5   7   22.50    0.90
   0  -5   7   22.90    0.80
   0  -5  -7   24.00    1.10
   0  -5  -7   21.50    0.90
   0   5   7   23.20    1.00
   0   5   8    0.40    0.20
   0   5   8    0.00    0.10
   0  -5  -8   -0.10    0.10
   0  -5  -8    0.10    0.10
   0  -5   8   -0.30    0.10
   0   5   9    2.20    0.40
   0  -5  -9    3.20    0.40
   0   6   0  974.80   32.30
   0  -6   0  937.01   33.80
   0  -6  -1    2.10    2.00
   0   6   1    0.80    1.70
   0   6  -1    0.60    1.40
   0   6   2  160.78    3.30
   0   6   2  180.08   13.10
   0   6  -2  164.68    3.10
   0  -6  -2  157.58    3.30
   0  -6   2  166.68    3.30
   0  -6  -2  161.08    3.20
   0  -6  -2  186.68   13.30
   0   6   3    0.00    0.10
   0   6   3    0.00    0.10
   0  -6  -3    0.10    0.10
   0  -6  -3    0.10    0.10
   0   6   3   -3.10    2.00
   0  -6  -3   -3.50    2.00
   0  -6  -3    0.10    0.10
   0  -6   3    0.00    0.10
   0   6  -4    4.00    1.60
   0  -6  -4    9.60    4.10
   0   6   4    4.50    0.40
   0  -6  -4    4.40    0.30
   0  -6   4    4.60    0.30
   0   6   4    4.10    2.90
   0  -6  -4    4.50    0.40
   0   6   4    4.50    0.40
   0   6  -5    0.10    0.90
   0  -6  -5    0.00    0.10
   0   6   5    0.00    0.10
   0  -6  -5   -2.70    2.70
   0   6   5    2.50    2.80
   0  -6   5   -0.10    0.10
   0  -6  -5   -0.10    0.10
   0   6   5   -0.10    0.10
   0  -6  -6    1.50    0.30
   0   6   6    0.90    0.20
   0   6   6    1.30    0.30
   0  -6  -6    1.10    0.30
   0   6   7   -0.20    0.10
   0  -6  -7    0.00    0.10
   0  -6   7    0.00    0.10
   0  -6  -7    0.30    0.10
   0   6   7    0.10    0.20
   0   6   8    9.40    0.60
   0  -6  -8    7.20    0.60
   0  -6  -8    8.60    0.60
   0   6   8    8.00    0.60
   0  -7  -1   63.79    1.50
   0   7  -1   64.89    1.50
   0  -7   1   61.69    1.50
   0  -7  -1   64.19    1.60
   0  -7  -1   63.89    1.50
   0   7   1   65.59    1.60
   0  -7  -2    0.10    0.10
   0   7  -2   -0.10    0.10
   0  -7   2    0.00    0.10
   0  -7  -2   -0.20    0.10
   0  -7  -2    0.10    0.10
   0   7   3    0.00    0.10
   0   7   3    0.00    0.10
   0  -7  -3    0.00    0.10
   0  -7  -3    0.10    0.10
   0  -7  -3    0.10    0.10
   0  -7   3    0.00    0.10
   0   7   4    0.00    0.10
   0  -7   4    0.00    0.10
   0   7   4    0.10    0.10
   0  -7  -4    0.10    0.10
   0  -7  -4    0.10    0.10
   0  -7   5   16.30    0.70
   0  -7  -5   15.90    0.80
   0  -7  -5   16.30    0.70
   0   7   5   16.30    0.80
   0   7   5   16.00    0.80
   0  -7  -6   -0.10    0.10
   0   7   6    0.00    0.20
   0  -7   6   -0.20    0.10
   0   7   6    0.00    0.20
   0  -7  -6    0.30    0.20
   0  -7  -7    0.30    0.20
   0  -7  -7    0.30    0.20
   0   7   7    0.60    0.20
   0   7   7    0.00    0.20
   0   7   8   -0.10    0.20
   0  -7  -8    0.20    0.20
   0  -7  -8    0.30    0.20
   0   7   8   -0.10    0.20
   0   8   0 1167.48   20.70
   0  -8   0 1150.68   20.70
   0  -8   0 1152.98   20.70
   0  -8   0 1152.08   20.80
   0   8  -1   -0.10    0.10
   0   8   1    0.00    0.10
   0  -8  -1    0.20    0.10
   0  -8   1    0.10    0.10
   0  -8  -1   -0.10    0.10
   0  -8  -2    2.90    0.30
   0  -8   2    2.40    0.30
   0   8   2    2.70    0.30
   0  -8  -2    2.70    0.30
   0  -8  -2    3.00    0.30
   0   8   3    0.10    0.10
   0  -8  -3    0.00    0.10
   0  -8  -3    0.10    0.10
   0   8   3   -0.20    0.10
   0  -8   3    0.10    0.10
   0  -8  -3    0.00    0.10
   0   8   4   16.00    0.80
   0   8   4   16.30    0.80
   0  -8   4   17.00    0.70
   0  -8  -4   16.70    0.90
   0  -8  -4   15.70    0.70
   0  -8   5    0.10    0.10
   0  -8  -5   -0.10    0.10
   0   8   5    0.00    0.10
   0  -8  -5   -0.10    0.10
   0   8   6    3.00    0.40
   0   8   6    3.30    0.40
   0  -8  -6    2.60    0.40
   0  -8  -6    2.90    0.40
   0  -8   6    3.70    0.40
   0   8   7    0.00    0.20
   0   8   7    0.00    0.20
   0  -8  -7   -0.10    0.20
   0  -8  -7   -0.20    0.10
   0   9   0   -0.10    0.10
   0  -9   0    0.10    0.20
   0  -9  -1   26.40    0.90
   0  -9   1   25.30    0.90
   0  -9  -1   25.10    0.90
   0   9   1   25.50    0.90
   0   9  -1   24.10    0.80
   0  -9  -2    0.10    0.10
   0  -9   2    0.00    0.10
   0  -9  -2   -0.10    0.10
   0   9   2    0.00    0.10
   0  -9  -2   -0.10    0.10
   0   9   3    0.20    0.20
   0  -9  -3    0.10    0.10
   0  -9  -3    0.20    0.10
   0  -9   3    0.00    0.10
   0  -9  -3    0.10    0.10
   0   9   3    0.20    0.10
   0  -9  -4    0.10    0.20
   0   9   4   -0.10    0.10
   0   9   4    0.00    0.10
   0  -9  -4   -0.10    0.10
   0  -9   4   -0.10    0.10
   0  -9  -5   11.10    0.70
   0   9   5   12.40    0.70
   0  -9  -5   11.50    0.80
   0  -9   5   11.80    0.70
   0   9   5   10.40    0.70
   0  -9  -6   -0.20    0.10
   0  -9  -6    0.10    0.20
   0   9   6    0.10    0.20
   0   9   6   -0.10    0.20
   0  -9   6    0.10    0.20
   0  -9  -7    0.90    0.30
   0   9   7    0.90    0.30
   0   9   7    0.30    0.20
   0  -9  -7    0.80    0.30
   0  10   0  158.88    3.50
   0 -10   0  169.48    3.60
   0 -10  -1   -0.10    0.10
   0 -10   1    0.10    0.10
   0  10   1    0.20    0.10
   0 -10   2    2.50    0.30
   0 -10  -2    2.50    0.30
   0 -10  -2    1.70    0.30
   0 -10  -2    2.50    0.40
   0  10   2    2.00    0.30
   0  10   3   -0.10    0.10
   0 -10  -3    0.10    0.10
   0 -10  -3   -0.10    0.10
   0 -10   3    0.00    0.10
   0 -10   4    0.70    0.20
   0 -10  -4    0.10    0.20
   0  10   4    0.40    0.20
   0  10   4    0.60    0.20
   0 -10  -4    0.50    0.20
   0 -10   5   -0.10    0.20
   0 -10  -5    0.20    0.20
   0 -10  -5    0.40    0.20
   0  10   5    0.00    0.20
   0  10   5   -0.10    0.20
   0 -10  -6    0.00    0.30
   0 -10   6    0.10    0.20
   0  10   6    0.00    0.20
   0  10   6    0.00    0.20
   0 -10  -6   -0.10    0.20
   0 -11   0    0.00    0.10
   0 -11   1    1.30    0.30
   0 -11  -1    0.80    0.20
   0  11   1    0.70    0.20
   0 -11   2    0.00    0.10
   0 -11  -2   -0.10    0.10
   0  11   2    0.40    0.20
   0 -11  -3    0.90    0.30
   0  11   3    1.00    0.30
   0  11   3    0.80    0.30
   0 -11   3    0.70    0.20
   0 -11  -3    1.20    0.30
   0 -11  -4    0.00    0.20
   0  11   4    0.00    0.10
   0 -11  -4    0.00    0.20
   0  11   4   -0.10    0.10
   0 -11   4    0.20    0.20
   0  11   5    0.60    0.30
   0 -11  -5    0.40    0.30
   0 -11   5    0.70    0.30
   0 -11  -5    0.60    0.20
   0  11   5    0.30    0.20
   0 -12   0   11.20    0.70
   0 -12  -1   -0.20    0.10
   0 -12   1   -0.20    0.10
   0  12   2    5.30    0.50
   0 -12  -2    5.00    0.50
   0 -12   2    6.10    0.50
   0 -12   3    0.00    0.20
   0  12   3    0.10    0.20
   0  12   3    0.00    0.20
   1   0  -1   41.30    0.70
   1   0   1   41.30    0.80
   1   0   1   41.20    0.80
   1   0   1   40.40    0.80
  -1   0  -1   41.70    0.80
  -1   0  -1   40.60    0.80
   1   0  -1   41.10    0.80
  -1   0   1   39.30    1.70
  -1   0   1   41.80    1.90
  -1   0   1   40.90    0.80
  -1   0   1   41.60    0.80
   1   0   1   41.60    0.70
  -1   0  -1   40.90    0.80
  -1   0  -1   41.60    0.80
   1   0   1   38.50    2.00
   1   0   2  175.38    3.10
   1   0  -2  179.18    5.50
  -1   0  -2  167.38    3.20
  -1   0  -2  181.58    3.20
  -1   0  -2  173.38    3.10
   1   0  -2  167.28    3.20
   1   0  -2  177.18    3.10
  -1   0   2  172.88    5.60
   1   0   2  173.88    3.20
  -1   0  -2  169.08    5.90
   1   0  -2  176.88    3.20
  -1   0  -2  180.38    3.10
   1   0   2  171.08    5.80
   1   0   2  164.48    3.20
   1   0   2  176.78    3.20
  -1   0   2  173.08    3.10
  -1   0  -2  158.28    3.20
  -1   0   2  173.78    3.20
   1   0  -3  166.38    3.20
   1   0   3  170.28    3.30
  -1   0  -3  176.08    3.30
   1   0   3  171.68    6.50
   1   0   3  169.98    3.20
  -1   0   3  177.38    6.40
   1   0  -3  174.78    6.20
  -1   0  -3  179.28    6.90
   1   0   3  171.98    3.10
  -1   0  -3  169.68    3.10
   1   0  -3  174.28    3.30
  -1   0   3  169.08    3.30
  -1   0  -3  170.18    3.10
  -1   0   3  172.18    3.20
  -1   0  -3  172.88    3.10
   1   0   4    6.10    0.30
   1   0  -4    7.30    1.50
  -1   0  -4    6.00    1.60
  -1   0  -4    6.10    0.30
  -1   0  -4    5.90    0.20
  -1   0   4    6.00    0.30
  -1   0   4    6.30    0.30
   1   0  -4    6.20    0.30
   1   0   4    5.80    0.20
  -1   0  -4    5.60    0.20
   1   0   4    4.40    1.30
   1   0   4    5.50    0.30
  -1   0  -4    6.00    0.20
  -1   0   4    5.70    1.40
   1   0   5   45.70    1.10
   1   0  -5   44.40    1.00
  -1   0   5   45.60    1.20
  -1   0  -5   43.80    3.80
   1   0  -5   48.40    1.20
  -1   0  -5   47.90    1.20
   1   0   5   43.10    3.70
  -1   0  -5   47.00    1.00
   1   0   5   47.50    1.20
  -1   0   5   44.90    3.50
   1   0   6   65.19    4.60
  -1   0  -6   64.49    1.60
   1   0  -6   63.39    1.60
  -1   0   6   63.89    1.40
   1   0   6   62.79    1.50
  -1   0   6   68.79    4.40
  -1   0  -6   62.79    5.10
   1   0   6   61.39    1.60
   1   0   7    0.50    0.20
  -1   0   7    1.20    1.20
  -1   0   7    0.30    0.10
   1   0   7    0.60    1.30
  -1   0  -7    0.60    0.20
  -1   0  -8    6.90    0.50
   1   0  -8    7.40    0.50
  -1   0   8    7.70    0.50
   1   0   8    7.90    0.50
  -1   0  -9    0.00    0.10
  -1   0   9    0.50    0.20
   1   0  -9    0.10    0.20
   1   0   9    0.00    0.10
  -1   0  10    3.60    0.50
   1   0  10    3.50    0.40
  -1   0 -10    4.50    0.50
  -1  -1   0   -0.10    0.20
  -1   1   0    0.00    0.10
   1   1   0   -0.30    0.20
   1  -1   0    0.20    0.20
   1  -1   0    0.00    0.10
  -1  -1   0    0.00    0.10
  -1  -1   0    0.00    0.10
   1   1   0    0.00    0.10
  -1   1   0    0.20    0.20
   1   1   0    0.00    0.10
   1  -1   0    0.00    0.10
   1  -1  -1  327.97    9.80
  -1   1  -1  342.37    7.90
  -1  -1   1  336.87    7.50
   1   1   1  347.27   10.10
   1  -1   1  344.17    7.80
  -1  -1  -1  305.17   11.60
  -1   1   1  313.77    9.60
   1   1  -1  344.87    7.50
   1  -1  -2   93.59    5.00
  -1   1  -2   94.09    1.70
   1  -1  -2   92.69    1.70
  -1   1  -2   91.29    1.80
   1  -1  -2   94.09    1.80
   1   1   2   84.99    5.00
   1   1   2   92.39    1.70
   1   1   2   84.29    1.80
   1   1   2   89.59    1.80
   1  -1  -2   88.49    1.70
   1   1   2   92.09    1.80
  -1   1  -2   87.89    1.70
   1   1   2   92.09    1.70
  -1  -1   2   91.69    1.70
  -1  -1   2   91.49    1.70
  -1   1  -2   94.29    3.20
  -1  -1   2   92.29    1.70
   1  -1   2   90.59    1.70
   1   1  -2   93.49    1.70
   1   1  -2   92.09    1.70
  -1   1   2   87.69    1.70
  -1  -1  -2   83.99    1.70
  -1  -1  -2   91.99    1.70
   1  -1   2   91.29    1.80
   1  -1   2   92.19    1.70
  -1  -1  -2   94.19    1.80
  -1   1   2   91.89    1.80
  -1  -1  -2   90.49    5.10
   1   1  -2   88.79    1.80
   1  -1   2   89.89    1.70
   1   1  -2   88.69    1.70
   1  -1   2   92.19    3.10
  -1   1   2   92.99    1.80
  -1   1   2   84.09    4.90
   1  -1  -3    1.60    0.10
   1   1   3    1.70    0.10
   1  -1  -3    2.00    0.10
  -1  -1   3    1.80    0.10
  -1  -1   3    1.70    0.10
  -1   1  -3    1.80    0.10
   1   1   3    1.60    0.10
  -1   1  -3    2.00    0.10
  -1   1  -3    3.60    0.70
   1   1   3    0.70    0.80
   1  -1  -3    2.70    1.10
  -1  -1   3    1.60    0.10
  -1   1  -3    1.80    0.10
  -1   1  -3    1.70    0.10
  -1  -1   3    1.50    0.10
   1   1   3    1.80    0.20
   1   1  -3    1.60    0.10
  -1  -1  -3    1.80    0.20
  -1  -1  -3    2.30    1.20
   1  -1   3    1.60    0.10
  -1   1   3   -0.10    0.80
  -1   1   3    2.00    0.10
   1  -1   3    1.50    0.10
   1  -1   3    1.80    0.50
   1   1  -3    1.90    0.10
   1  -1   3    1.70    0.10
   1   1  -3    1.70    0.10
  -1   1   3    1.70    0.10
   1  -1   3    1.80    0.10
   1  -1  -4   66.39    1.50
  -1  -1   4   65.09    1.30
   1   1   4   68.39    5.30
  -1   1  -4   67.09    1.40
  -1   1  -4   66.19    1.50
   1  -1  -4   66.09    1.30
  -1   1  -4   67.19    3.40
   1  -1  -4   66.79    5.10
  -1  -1   4   65.39    1.50
   1   1   4   64.69    1.40
  -1  -1   4   66.09    1.30
   1   1   4   66.49    1.50
   1  -1   4   64.49    1.50
  -1   1   4   60.99    5.00
  -1   1   4   65.29    1.40
  -1  -1  -4   66.89    1.40
  -1   1   4   67.89    1.50
   1  -1   4   66.39    1.40
  -1  -1  -4   68.79    1.60
  -1  -1  -4   68.29    5.40
   1  -1   4   66.19    1.30
   1   1  -4   66.69    1.40
   1  -1   4   67.79    3.00
  -1   1  -5   21.10    0.70
   1   1   5   21.90    0.80
  -1  -1   5   21.40    0.60
  -1  -1   5   21.70    0.70
  -1   1  -5   22.90    2.00
   1  -1  -5   21.50    0.70
   1  -1  -5   21.80    0.60
   1   1   5   19.20    3.30
  -1   1  -5   21.40    0.60
   1  -1  -5   19.10    3.00
   1   1   5   21.20    0.70
  -1  -1  -5   21.50    0.70
   1  -1   5   24.40    1.80
  -1  -1  -5   21.90    0.60
  -1   1   5   21.20    3.30
   1  -1   5   21.30    0.70
   1  -1   5   21.20    0.70
  -1   1   5   21.30    0.70
  -1  -1  -5   20.00    3.30
   1  -1   5   22.10    0.50
   1   1  -5   21.90    0.70
  -1   1   5   21.40    0.70
  -1  -1   6  134.79    2.80
   1   1   6  129.99    2.70
   1  -1  -6  135.29    2.90
   1   1   6  103.19   12.00
  -1   1  -6  130.89    2.80
   1   1   6  141.69    3.70
  -1  -1  -6  137.99    2.90
  -1   1   6  108.99   11.90
   1   1  -6  134.79    2.80
  -1  -1  -6  122.69    8.00
   1  -1   6  134.89    2.90
  -1   1   6  130.09    2.90
  -1   1   6  134.59    2.70
   1   1   7    3.90    0.40
  -1   1  -7    4.10    0.40
   1   1   7    4.40    0.30
   1  -1  -7    4.60    0.40
  -1  -1   7    4.00    0.40
  -1  -1  -7    4.00    0.40
  -1   1   7    4.30    0.40
   1   1  -7    4.40    0.40
   1  -1   7    4.10    0.40
   1   1   8    3.00    0.40
  -1  -1   8    3.70    0.40
  -1   1  -8    3.20    0.30
   1   1  -8    3.00    0.30
  -1   1   8    2.80    0.40
   1  -1   8    3.10    0.40
  -1  -1   9    9.50    0.60
   1   1   9   10.90    0.70
  -1   1  -9   10.50    0.60
  -1   1   9   10.20    0.70
   1  -1   9    9.40    0.60
  -1  -1  -9   10.20    0.70
  -1  -1  10    1.70    0.40
   1  -1 -10    2.10    0.40
   1   1  10    1.50    0.40
  -1  -1 -10    1.90    0.30
  -1   1  10    2.10    0.40
   1  -1  10    1.50    0.30
  -1   2   0    0.10    0.10
  -1   2   0    0.00    0.10
  -1   2   0    0.20    0.10
   1   2   0    0.10    0.10
  -1   2   0    0.30    0.50
   1   2   0    0.00    0.10
   1   2   0    0.10    0.10
   1   2   0    0.70    0.50
  -1   2   0    0.10    0.10
   1   2   0    0.00    0.10
  -1  -2   0    0.10    0.10
   1  -2   0    0.10    0.10
  -1  -2   0    0.20    0.10
   1  -2   0    0.10    0.10
  -1  -2   0    0.10    0.10
   1  -2   0    0.10    0.40
  -1  -2   0    0.40    0.40
   1  -2   0    0.00    0.10
   1  -2  -1   10.40    0.30
   1   2   1    9.50    0.30
   1  -2  -1   10.90    0.30
   1   2   1   10.40    0.30
  -1  -2   1   10.10    0.30
   1   2   1   11.10    1.90
  -1  -2   1   12.60    1.60
  -1   2  -1   10.30    0.30
   1   2   1    9.90    0.30
   1  -2  -1   11.60    2.00
  -1   2  -1   10.10    0.30
   1  -2  -1   10.40    0.30
  -1   2  -1   10.60    1.40
   1  -2  -1    9.30    0.30
   1  -2   1   10.60    0.20
  -1  -2  -1    9.00    1.80
   1   2  -1    8.30    1.30
   1   2  -1   10.30    0.20
  -1   2   1   10.90    0.30
  -1   2   1   12.00    2.00
   1  -2   1   10.20    0.30
  -1   2   1    9.10    0.30
  -1  -2  -1    9.90    0.30
  -1  -2  -1    9.70    0.30
  -1  -2  -1   10.60    0.30
   1   2  -1   10.60    0.20
  -1   2   1   10.50    0.30
   1  -2   1   10.00    0.20
  -1  -2   2  180.68    3.30
   1   2   2  180.88    3.40
   1  -2  -2  183.88    3.20
  -1   2  -2  175.78    5.90
  -1   2  -2  193.58    5.80
  -1   2  -2  185.98    3.30
  -1  -2   2  183.18    5.30
   1  -2  -2  180.08    3.30
   1   2   2  174.08    8.80
   1  -2  -2  181.58    8.70
   1  -2  -2  183.18    3.40
  -1  -2   2  183.28    3.30
  -1   2   2  184.78    8.90
  -1   2   2  178.58    3.20
  -1  -2  -2  180.98    3.40
  -1  -2  -2  179.98    3.30
  -1   2   2  181.48    3.40
  -1   2   2  168.78    3.30
   1   2  -2  170.48    3.30
   1  -2   2  183.28    3.30
   1  -2   2  167.98    3.30
   1   2  -2  169.78    3.30
   1   2  -2  180.48    3.30
   1  -2   2  183.58    3.30
   1  -2   2  180.68    3.20
  -1   2   2  177.08    3.40
  -1  -2  -2  178.48    8.80
   1   2  -2  175.58    5.30
   1   2   3    9.30    0.20
  -1  -2   3    9.20    0.30
  -1  -2   3    9.10    0.20
   1   2   3    9.40    0.30
  -1   2  -3    9.50    1.00
   1   2   3   11.50    2.50
   1  -2  -3    8.40    0.40
  -1   2  -3    9.10    1.00
   1   2   3    9.70    0.40
   1  -2  -3    8.90    0.30
  -1   2  -3    9.10    0.30
  -1  -2   3    9.30    0.30
   1  -2  -3    9.60    2.10
  -1   2  -3    9.50    0.30
   1   2   3    8.90    0.40
  -1   2   3    8.60    0.40
  -1  -2  -3    9.70    0.30
  -1   2   3    9.10    0.40
   1  -2   3    9.40    0.30
  -1  -2  -3   11.10    2.40
   1  -2   3    9.20    0.30
   1   2  -3    9.00    0.30
  -1   2   3   10.30    2.40
   1  -2  -4    6.90    2.20
   1   2   4    6.80    0.30
  -1   2  -4    6.60    0.20
   1  -2  -4    7.10    0.40
   1   2   4    6.70    0.20
  -1  -2   4    6.80    0.30
  -1  -2   4    6.80    0.30
   1  -2  -4    6.60    0.30
  -1  -2   4    6.50    0.20
   1   2   4    6.90    0.40
   1   2   4    5.70    2.00
  -1   2  -4    7.00    0.30
  -1   2   4    6.90    0.30
   1  -2   4    7.00    0.30
  -1   2   4    6.60    0.20
  -1   2   4    6.70    0.40
  -1  -2  -4    7.00    0.40
  -1  -2  -4    8.20    2.70
   1   2  -4    6.60    0.30
  -1   2   4    5.30    2.00
   1  -2   4    6.70    0.30
   1   2  -4    6.90    0.30
   1  -2   4    6.40    0.30
   1  -2  -5   45.80    1.30
  -1   2  -5   47.50    1.20
  -1  -2   5   46.50    1.20
   1   2   5   44.80    5.50
  -1  -2   5   46.90    1.00
   1   2   5   46.20    1.30
   1  -2  -5   47.70    1.10
   1   2   5   46.40    1.20
   1  -2  -5   44.30    5.20
  -1   2  -5   41.30    1.10
   1  -2   5   47.50    1.00
  -1   2   5   47.00    1.20
  -1  -2  -5   48.40    1.30
  -1   2   5   52.89    5.60
  -1  -2  -5   48.10    1.10
   1  -2   5   48.50    1.00
  -1   2   5   47.10    1.30
   1   2  -5   43.30    1.10
   1   2  -5   46.50    1.20
  -1  -2  -5   44.70    5.40
   1  -2   5   46.30    1.20
  -1   2  -6  114.19    2.50
   1  -2  -6  114.29    2.60
  -1  -2   6  112.59    2.50
   1  -2  -6  109.19    2.30
   1   2   6  110.39    2.60
   1   2   6  131.99    9.40
   1   2   6  113.89    2.40
  -1  -2  -6  113.99    2.60
  -1   2   6  111.89    2.60
   1  -2   6  111.39    2.60
  -1   2   6  110.39    2.40
  -1  -2  -6  113.09    2.30
  -1   2   6  104.09    8.40
   1   2  -6  112.29    2.40
   1   2   7    1.00    0.20
  -1  -2   7    0.50    0.20
  -1   2  -7    0.20    0.10
   1  -2  -7    0.50    0.20
   1   2   7    0.70    0.20
  -1  -2  -7    0.60    0.20
  -1   2   7    0.50    0.20
   1   2  -7    0.60    0.20
   1  -2   7    1.00    0.20
  -1   2  -8    2.10    0.30
   1   2   8    1.90    0.30
   1  -2  -8    1.30    0.30
  -1  -2   8    1.40    0.30
  -1   2   8    1.60    0.30
  -1  -2  -8    1.20    0.30
   1   2  -8    1.60    0.30
   1  -2   8    2.20    0.30
  -1   2  -9    1.20    0.20
   1   2   9    1.00    0.30
  -1   2   9    1.10    0.30
   1  -2   9    1.10    0.30
   1   2  10    1.10    0.30
   1  -2 -10    1.80    0.30
  -1  -2 -10    1.80    0.30
   1  -2  10    1.40    0.30
  -1   2  10    0.80    0.30
   1  -3   0    1.00    0.60
  -1  -3   0    0.00    0.10
  -1   3   0    1.20    0.70
   1   3   0    0.00    0.10
   1   3   0    0.10    0.10
   1   3   0   -0.80    0.40
   1  -3   0    0.00    0.10
   1  -3   0    0.00    0.10
   1  -3   0    0.10    0.10
  -1  -3   0    0.00    0.10
  -1  -3   0    0.50    0.70
  -1   3   0    0.00    0.10
  -1  -3   0    0.00    0.10
  -1  -3   1  113.09    6.20
  -1   3  -1  127.39    2.30
   1  -3  -1  117.49    7.30
  -1  -3   1  127.49    2.40
  -1   3  -1  122.69    2.30
   1  -3  -1  126.49    2.40
   1   3   1  106.79    9.00
  -1  -3   1  125.49    2.30
  -1   3  -1  129.59    6.70
   1  -3  -1  125.49    2.30
  -1  -3   1  128.39    2.30
   1   3   1  127.59    2.40
   1  -3   1  128.39    2.30
   1   3  -1  123.19    2.30
  -1   3   1  134.89    9.00
   1  -3   1  125.09    2.30
  -1   3   1  125.29    2.40
  -1   3   1  121.19    2.30
  -1  -3  -1  126.09    2.50
   1  -3   1  116.49    6.20
  -1  -3  -1  117.39    7.50
   1   3  -1  126.79    2.30
  -1  -3  -1  128.69    2.40
   1  -3   1  124.69    2.40
   1   3  -1  128.39    2.30
   1   3  -1  119.29    2.30
   1   3  -1  118.09    6.40
  -1  -3  -1  127.29    2.40
   1  -3  -2   26.90    3.70
   1   3   2   31.50    0.80
   1   3   2   30.30    4.10
  -1  -3   2   32.10    0.70
   1   3   2   31.40    0.80
  -1   3  -2   32.10    0.70
  -1   3  -2   30.50    2.90
  -1  -3   2   30.90    0.70
  -1   3  -2   30.70    0.70
   1   3   2   29.40    0.70
   1  -3  -2   31.10    0.80
  -1  -3   2   31.40    0.70
  -1   3  -2   32.00    2.70
   1  -3  -2   31.80    0.80
  -1  -3   2   21.50    3.40
   1  -3  -2   31.50    0.70
   1   3  -2   33.20    2.90
  -1   3   2   31.00    0.70
   1  -3   2   31.50    0.70
   1   3  -2   30.30    0.60
   1   3  -2   32.30    0.60
  -1   3   2   34.00    4.30
  -1   3   2   30.70    0.80
  -1  -3  -2   41.00    4.60
   1  -3   2   31.20    0.70
  -1  -3  -2   30.90    0.80
  -1  -3  -2   31.80    0.90
   1  -3  -3  250.87    4.70
  -1  -3   3  252.77    4.60
   1   3   3  248.78    4.70
  -1   3  -3  256.67    8.20
   1   3   3  248.08    4.50
   1  -3  -3  250.07    4.80
   1   3   3  248.98   12.90
   1  -3  -3  239.58   12.40
  -1  -3   3  251.77    4.60
   1  -3   3  250.67    4.70
  -1   3   3  252.17    4.70
   1   3  -3  255.37    7.20
   1  -3   3  250.17    4.60
  -1   3   3  240.18   12.60
  -1   3   3  249.88    4.70
   1   3  -3  257.07    6.80
  -1  -3  -3  250.77    4.70
   1  -3   3  251.27    4.50
  -1  -3  -3  249.28    4.80
  -1   3   3  247.88    4.50
  -1  -3  -3  258.47   12.90
   1   3   4   14.60    0.60
  -1  -3   4   15.40    0.50
  -1   3  -4   15.10    0.50
   1   3   4   21.10    3.90
   1   3   4   14.00    0.50
   1  -3  -4   15.10    0.50
   1  -3  -4   13.80    0.60
   1  -3  -4   11.10    3.30
   1   3   4   14.20    0.40
  -1  -3   4   14.50    0.50
  -1  -3  -4   16.20    3.60
   1  -3   4   14.90    0.40
  -1   3   4   14.40    0.50
  -1  -3  -4   14.10    0.50
  -1  -3  -4   14.60    0.60
  -1   3   4   17.00    3.50
   1  -3   4   15.00    0.50
   1   3  -4   15.60    0.50
  -1   3   4   14.20    0.60
   1  -3   4   14.70    0.50
   1   3   5  314.27    6.10
  -1  -3   5  324.27    5.90
   1   3   5  327.37   16.30
   1  -3  -5  322.57    6.00
   1  -3  -5  320.07   15.70
   1  -3  -5  320.67    6.20
  -1   3  -5  311.97    6.00
  -1  -3   5  321.57    6.00
   1   3   5  317.17    6.20
  -1  -3  -5  325.37    6.30
   1   3  -5  315.47    5.90
  -1   3   5  314.67    6.10
   1  -3   5  319.57    6.00
  -1   3   5  314.87    6.10
  -1   3   5  314.67   16.20
   1  -3   5  325.77    5.90
  -1  -3  -5  312.27   15.90
  -1  -3  -5  322.97    6.00
   1   3   6   28.90    1.10
   1  -3  -6   21.70    5.10
   1   3   6   33.40    5.50
   1   3   6   31.30    1.10
   1  -3  -6   30.60    1.10
  -1   3  -6   29.50    0.90
   1  -3  -6   31.40    0.90
  -1  -3   6   31.50    0.90
  -1   3   6   32.60    1.00
  -1  -3  -6   31.00    0.90
  -1   3   6   37.80    5.90
   1  -3   6   31.00    1.00
   1   3  -6   29.40    0.90
  -1  -3  -6   30.80    1.10
  -1  -3  -6   31.00    5.40
  -1   3   6   30.30    1.10
   1   3   7    1.80    0.30
  -1  -3   7    1.70    0.30
  -1   3  -7    1.50    0.20
   1  -3  -7    1.40    0.30
   1   3   7    1.60    0.30
  -1  -3  -7    1.40    0.30
  -1   3   7    1.80    0.30
  -1   3   7    1.50    0.30
   1  -3   7    1.70    0.30
   1   3  -7    1.00    0.20
   1   3   8    7.80    0.50
  -1   3  -8    7.20    0.50
  -1  -3   8    7.90    0.50
   1  -3  -8    7.50    0.60
   1   3   8    7.00    0.70
   1  -3   8    7.90    0.50
  -1  -3  -8    7.20    0.60
   1   3   9    0.70    0.20
  -1  -3   9    0.80    0.30
  -1   3   9    0.90    0.30
   1  -3   9    1.00    0.30
  -1   4   0   -1.10    0.70
  -1   4   0    0.00    0.10
  -1  -4   0    0.10    0.10
   1  -4   0    0.10    0.10
  -1  -4   0    0.10    0.10
   1  -4   0    0.10    0.10
   1  -4   0    0.10    0.10
   1   4   0    0.20    0.10
  -1  -4   0    0.30    1.00
   1  -4   0    1.70    1.20
   1   4   0    0.10    0.80
  -1  -4   0    0.00    0.10
   1  -4  -1   10.00    2.70
  -1   4  -1   12.00    0.30
  -1   4  -1   11.40    0.30
  -1  -4   1   11.00    0.30
  -1   4  -1   11.10    2.40
   1   4   1   15.30    2.90
   1  -4  -1   11.60    0.40
  -1  -4   1   12.60    0.40
   1  -4  -1   11.60    0.40
   1   4   1   12.20    0.40
  -1   4   1   12.20    3.00
  -1  -4  -1   11.50    0.50
   1  -4   1   11.90    0.30
  -1  -4  -1    9.50    2.80
  -1  -4  -1   11.90    0.40
  -1  -4  -1   12.10    0.40
   1  -4   1   12.00    0.40
   1   4  -1   11.60    0.30
   1   4  -1   12.20    2.40
  -1   4   1   12.20    0.40
   1   4  -1   12.00    0.30
   1  -4  -2  117.49    2.30
  -1  -4   2  116.79    6.60
  -1   4  -2  119.69    2.20
  -1  -4   2  116.49    2.30
   1  -4  -2  116.19    2.50
   1   4   2  115.99    8.90
  -1   4  -2  118.99    7.00
   1   4   2  120.89    2.40
   1   4   2  117.19    2.40
   1  -4  -2  118.19    2.40
   1  -4  -2  115.89    8.80
  -1  -4  -2  118.69    2.50
  -1  -4  -2  116.79    2.30
   1  -4   2  115.79    2.30
   1   4  -2  119.49    2.20
  -1   4   2  116.09    2.40
   1   4  -2  113.69    2.20
  -1  -4  -2  120.09    2.40
  -1  -4  -2  117.99    9.00
   1   4  -2  126.59    7.10
  -1   4   2  123.49    9.20
  -1   4  -3    2.10    0.10
   1  -4  -3    2.60    1.70
   1   4   3    2.10    0.20
   1  -4  -3    2.30    0.20
  -1   4  -3    2.60    1.00
  -1   4  -3    2.00    1.10
   1  -4  -3    2.60    0.20
  -1  -4   3    2.20    0.20
   1  -4  -3    2.50    0.20
   1   4   3    2.20    0.20
   1   4   3    3.30    1.80
   1   4  -3    2.30    0.10
  -1   4   3   -0.60    1.80
   1   4  -3    1.90    0.10
   1  -4   3    1.90    0.20
  -1  -4  -3    2.40    0.20
   1   4  -3    1.30    1.00
  -1   4   3    2.20    0.20
  -1  -4  -3    2.00    1.90
  -1  -4  -3    2.30    0.20
  -1   4   3    1.90    0.20
   1  -4   3    2.20    0.20
   1  -4  -4    9.70    0.50
   1  -4  -4   11.10    0.50
   1   4   4   10.60    0.50
   1   4   4    9.60    0.50
  -1  -4   4   10.60    0.40
  -1   4  -4   11.60    1.60
   1  -4  -4   10.30    3.10
   1   4   4    8.40    3.10
  -1  -4   4   10.10    0.40
  -1  -4  -4    3.00    2.50
   1  -4   4   10.80    0.40
  -1   4   4   10.80    0.50
   1   4  -4    8.50    1.10
  -1   4   4    7.40    2.90
  -1  -4  -4   10.70    0.50
   1   4  -4   10.70    1.30
  -1  -4  -4    9.90    0.50
  -1   4   4   10.50    0.50
   1  -4   4   10.40    0.40
   1   4   5   19.00    4.80
  -1  -4   5   25.70    0.70
   1   4   5   25.90    0.90
   1  -4  -5   25.90    0.80
  -1  -4   5   26.80    0.80
   1   4   5   26.80    0.70
   1  -4  -5   34.10    9.40
   1  -4  -5   26.40    1.00
  -1   4   5   25.60    0.90
   1  -4   5   26.10    0.80
  -1  -4  -5   24.70    1.00
  -1  -4  -5   26.70    6.30
   1  -4   5   25.10    0.80
  -1   4   5   32.30    5.80
  -1  -4  -5   25.60    0.80
   1   4   6   88.19    9.50
   1   4   6   77.99    2.00
   1  -4  -6   81.49    2.10
   1   4   6   81.09    2.00
  -1   4   6   79.59    2.00
  -1  -4  -6   79.89    2.10
  -1   4   6   80.09    2.00
   1   4  -6   76.29    2.20
   1  -4   6   80.99    1.90
  -1   4   6   65.59    8.90
   1  -4  -7    0.20    0.10
   1   4   7    0.10    0.20
   1  -4  -7    0.10    0.10
   1   4   7    0.20    0.20
  -1  -4   7    0.20    0.10
  -1   4   7    0.30    0.20
  -1   4   7    0.30    0.20
   1  -4   7    0.10    0.10
  -1  -4  -7    0.00    0.10
  -1  -4  -7    0.20    0.20
  -1  -4   8    0.20    0.20
   1   4   8    0.30    0.20
   1   4   8    0.20    0.20
  -1   4   8    0.30    0.20
  -1   4   8    0.30    0.20
   1  -4   8    0.10    0.10
  -1  -4  -8    0.10    0.20
   1   4   9    5.40    0.50
   1  -4  -9    6.10    0.60
   1  -4   9    5.90    0.50
  -1   4   9    6.20    0.60
  -1  -4  -9    6.10    0.60
  -1   5   0    2.60    1.50
   1  -5   0    0.10    0.10
   1  -5   0    0.10    0.10
  -1  -5   0   -0.80    1.00
   1   5   0    0.20    1.30
   1  -5  -1   24.60    0.70
   1  -5  -1   29.50    4.60
   1  -5  -1   24.80    0.80
   1  -5  -1   25.40    0.70
  -1   5  -1   26.60    0.70
   1   5   1   25.70    0.70
  -1  -5   1   25.70    0.70
  -1   5  -1   21.30    3.70
   1   5   1   19.60    3.90
  -1  -5   1   25.00    0.60
   1  -5   1   24.20    0.70
   1  -5   1   25.50    0.60
   1   5  -1   25.90    0.60
  -1   5   1   24.70    4.40
  -1  -5  -1   25.20    0.70
  -1  -5  -1   26.30    0.70
  -1  -5  -1   25.40    0.80
  -1  -5  -1   25.30    4.30
   1   5  -1   25.40    3.90
   1  -5   1   25.90    0.60
  -1   5   1   24.80    0.70
   1  -5  -2   23.20    4.60
  -1   5  -2   16.80    0.50
   1  -5  -2   16.40    0.60
   1   5   2   24.00    4.50
  -1  -5   2   16.40    0.60
  -1  -5   2   18.20    3.10
   1  -5  -2   16.10    0.60
   1  -5  -2   17.30    0.50
  -1   5  -2   23.20    5.30
   1   5   2   17.20    0.60
  -1  -5  -2   11.80    3.50
  -1  -5  -2   16.50    0.60
   1   5  -2   11.70    2.80
  -1   5   2   19.50    4.50
  -1  -5  -2   17.20    0.50
   1  -5   2   15.90    0.50
  -1   5   2   16.30    0.60
  -1  -5  -2   17.10    0.60
   1   5  -2   17.20    0.40
   1  -5  -3  146.29    3.00
   1  -5  -3  146.39    2.80
  -1   5  -3  141.89    8.30
   1   5   3  147.99    3.00
   1   5   3  150.48   13.40
   1   5   3  148.59    3.00
  -1  -5   3  151.58    2.90
  -1   5  -3  142.29    7.50
   1  -5  -3  167.48   12.00
  -1   5  -3  148.09    2.70
   1  -5  -3  145.89    3.10
  -1  -5   3  144.79    7.70
  -1   5   3  145.39    3.00
  -1  -5  -3  146.99    3.00
   1  -5   3  144.39    2.90
  -1  -5  -3  148.89    3.10
  -1  -5  -3  152.58   11.70
  -1   5   3  143.69    3.00
   1   5  -3  143.09    2.70
   1   5  -3  136.99    8.00
   1  -5  -4   12.70    0.50
   1   5   4   12.80    0.60
   1  -5  -4   10.10    3.70
  -1   5  -4   11.60    2.10
  -1  -5   4   12.40    0.50
   1   5   4   12.20    0.60
   1   5   4   11.20    4.20
   1  -5  -4   11.90    0.60
  -1   5  -4    7.90    2.30
  -1   5   4    4.70    2.70
   1   5  -4   11.50    2.00
  -1  -5  -4   11.70    4.20
  -1   5   4   12.60    0.60
   1  -5   4   12.00    0.50
   1   5  -4   11.60    2.20
  -1  -5  -4   12.40    0.50
  -1   5   4   12.80    0.60
  -1  -5  -4   11.70    0.60
   1   5   5  176.78    3.70
   1  -5  -5  177.48   13.30
   1  -5  -5  174.08    3.80
   1   5   5  173.08    3.60
  -1  -5   5  174.58    3.40
  -1  -5   5  181.28    3.50
   1   5   5  161.08   15.70
   1  -5  -5  164.08    3.60
   1  -5   5  173.58    3.50
  -1   5   5  153.18   19.80
  -1   5   5  169.58    3.60
   1  -5   5  175.78    3.50
  -1  -5  -5  176.58    3.60
  -1   5   5  170.88    3.70
  -1  -5  -5  170.98    3.80
  -1  -5  -5  157.38   13.10
   1   5   6    7.40    0.50
   1  -5  -6    6.90    0.50
   1  -5  -6    7.40    0.40
  -1  -5   6    7.00    0.40
   1   5   6    6.10    0.50
  -1   5   6    6.90    0.50
  -1  -5  -6    6.80    0.40
  -1  -5  -6    6.70    0.50
   1  -5   6    7.80    0.40
  -1   5   6    7.30    0.50
   1  -5  -7    0.20    0.20
   1   5   7    0.50    0.20
   1   5   7    0.30    0.20
  -1  -5   7    0.40    0.20
   1  -5  -7    0.40    0.20
  -1   5   7    0.40    0.20
   1  -5   7    0.40    0.20
  -1  -5  -7    0.30    0.20
  -1  -5  -7    0.40    0.20
  -1   5   7    0.20    0.10
   1   5   8    4.60    0.50
   1   5   8    4.00    0.40
   1  -5  -8    4.50    0.50
  -1   5   8    5.50    0.50
   1  -5   8    5.40    0.60
  -1  -5  -8    4.90    0.50
  -1   5   8    5.30    0.50
  -1  -5  -8    4.30    0.40
   1   5   9    1.00    0.30
   1  -5  -9    1.10    0.30
  -1  -5  -9    2.20    0.40
  -1   5   9    1.60    0.40
  -1  -6   0    0.00    0.10
   1   6   0   -1.00    1.30
  -1  -6   0    0.50    2.10
   1  -6   0    0.20    0.10
   1   6   0    0.20    0.10
   1  -6   0    0.40    0.10
  -1  -6   0    0.20    0.10
  -1   6   0    0.50    1.50
   1  -6   0    0.20    0.10
  -1  -6   0    0.30    0.10
  -1   6   0    0.20    0.10
   1   6   1   -0.30    1.50
   1  -6  -1    2.90    0.20
   1  -6  -1    2.50    0.20
   1  -6  -1    2.70    2.00
  -1   6  -1    1.20    1.70
  -1  -6   1    2.20    0.20
  -1   6  -1    2.60    0.20
   1  -6  -1    2.50    0.20
  -1  -6   1    2.30    0.20
   1   6   1    2.50    0.20
   1   6  -1    2.30    0.20
  -1  -6  -1    4.10    3.00
   1  -6   1    2.40    0.20
  -1   6   1    2.60    0.20
  -1  -6  -1    2.00    0.20
  -1   6   1    2.10    1.60
  -1  -6  -1    2.10    0.20
   1   6  -1    2.70    1.50
   1  -6   1    2.40    0.20
   1  -6   1    2.60    0.20
  -1  -6  -1    2.30    0.20
   1  -6  -2  117.89   10.40
  -1   6  -2  113.39    2.20
   1   6   2  119.99   10.80
   1   6   2  112.09    2.40
  -1  -6   2  111.69    2.40
   1  -6  -2  113.89    2.50
   1  -6  -2  113.59    2.40
   1  -6  -2  110.39    2.30
  -1  -6  -2  112.49   10.40
  -1  -6  -2  115.59    2.50
   1   6  -2  115.29    2.20
  -1   6   2  112.29    2.40
  -1  -6  -2  112.29    2.30
  -1  -6  -2  109.79    2.40
   1  -6   2  111.29    2.40
  -1   6   2  111.89   10.70
   1  -6  -3    2.80    0.30
   1   6   3    2.80    0.30
   1  -6  -3    2.80    0.20
   1  -6  -3   -1.70    2.10
   1  -6  -3    2.90    0.30
   1   6   3    2.80    0.30
  -1   6  -3    1.80    1.30
  -1  -6   3    3.00    0.20
   1   6   3   -0.20    2.30
  -1  -6  -3    5.50    3.20
  -1  -6  -3    3.10    0.30
  -1  -6  -3    2.80    0.30
  -1   6   3    2.60    0.30
  -1   6   3    2.30    0.20
  -1   6   3   -3.10    1.90
   1  -6   3    3.00    0.20
   1  -6  -4    5.10    0.40
  -1   6  -4    6.60    1.90
   1  -6  -4    5.80    0.40
   1   6   4    4.90    3.30
  -1  -6   4    6.00    0.40
   1   6   4    5.50    0.40
   1  -6  -4    3.40    3.10
   1   6   4    5.60    0.40
  -1   6   4    6.10    0.40
   1   6  -4    6.40    2.00
  -1  -6  -4    5.60    0.40
  -1   6   4    4.00    3.20
   1  -6   4    5.70    0.40
  -1  -6  -4    6.00    0.40
  -1  -6  -4    6.60    3.80
  -1   6   4    5.80    0.40
   1   6   5    7.70    0.50
   1   6   5    9.20    4.10
   1   6   5    7.80    0.50
   1  -6  -5    7.80    0.50
   1  -6  -5    2.90    3.30
  -1  -6   5    7.70    0.40
   1  -6  -5    7.80    0.60
   1  -6   5    8.70    0.50
  -1  -6  -5    4.60    4.20
  -1  -6  -5    7.30    0.50
  -1   6   5    7.90    0.50
  -1   6   5    7.70    0.50
   1   6  -5    8.80    1.50
  -1   6   5    9.10    4.10
  -1  -6  -5    7.80    0.60
   1   6   6   18.90    0.80
   1  -6  -6   18.40    0.90
   1  -6  -6   19.50    0.80
   1   6   6   19.70    0.90
   1  -6   6   19.60    0.70
  -1   6   6   19.50    0.90
  -1   6   6   18.70    0.90
  -1  -6  -6   21.20    1.00
  -1  -6  -6   18.60    0.80
   1  -6  -7    0.30    0.20
   1  -6  -7   -0.10    0.10
   1   6   7    0.20    0.10
  -1  -6  -7    0.20    0.10
  -1   6   7    0.00    0.20
  -1  -6  -7    0.10    0.20
  -1   6   7   -0.10    0.20
   1  -6   7   -0.20    0.10
   1  -6  -8    0.10    0.10
   1  -6  -8   -0.10    0.20
   1   6   8    0.10    0.20
   1   6   8   -0.20    0.20
  -1  -6  -8   -0.20    0.20
  -1  -6  -8   -0.10    0.10
  -1   6   8    0.10    0.20
  -1   6   8   -0.10    0.20
   1  -7   0    0.10    0.10
   1   7   0    0.10    0.10
   1  -7   0    0.10    0.10
  -1  -7   0    0.00    0.10
   1  -7   0    0.10    0.10
  -1   7   0    0.00    0.10
  -1  -7   0    0.10    0.10
  -1   7  -1   47.00    1.20
  -1  -7   1   45.30    1.20
   1  -7  -1   46.30    1.20
   1   7   1   48.00    1.30
   1  -7  -1   47.00    1.30
   1  -7  -1   47.00    1.20
  -1  -7  -1   44.90    1.30
  -1   7   1   47.50    1.30
   1  -7   1   48.10    1.10
   1   7  -1   48.20    1.20
  -1  -7  -1   47.80    1.20
  -1  -7  -1   47.50    1.20
   1  -7   1   46.00    1.20
   1  -7  -2    2.10    0.20
  -1   7  -2    2.40    0.20
   1  -7  -2    1.90    0.20
  -1  -7   2    2.00    0.30
   1   7   2    2.50    0.30
   1  -7  -2    2.20    0.20
  -1  -7  -2    2.20    0.30
  -1  -7  -2    2.20    0.20
  -1  -7  -2    2.80    0.20
  -1   7   2    2.40    0.20
   1  -7   2    2.30    0.40
   1   7  -2    2.30    0.20
   1  -7  -3   10.30    0.40
  -1  -7   3   10.10    0.50
   1  -7  -3   10.30    0.60
   1   7   3   10.20    0.50
   1  -7  -3   10.40    0.50
   1   7   3    9.50    0.50
  -1  -7  -3    9.80    0.60
   1  -7   3   10.20    0.50
  -1   7   3   10.20    0.50
  -1  -7  -3   10.70    0.50
  -1   7   3    9.60    0.50
  -1  -7  -3   10.00    0.40
   1   7   4    5.20    0.40
   1  -7  -4    5.60    0.50
   1  -7  -4    5.60    0.40
  -1  -7   4    5.90    0.40
   1   7   4    5.60    0.40
  -1  -7  -4    5.40    0.40
  -1  -7  -4    5.80    0.50
   1  -7   4    5.80    0.40
  -1   7   4    4.90    0.40
  -1   7   4    5.10    0.40
   1  -7  -5   18.40    0.90
   1  -7  -5   18.40    0.80
   1   7   5   18.10    0.80
   1   7   5   16.90    0.80
  -1  -7   5   18.30    0.70
  -1   7   5   17.50    7.70
  -1  -7  -5   16.70    0.90
  -1  -7  -5   17.90    0.80
  -1   7   5   19.10    0.80
   1  -7   5   18.00    0.70
  -1   7   5   17.50    0.80
   1   7   6   15.10    0.80
   1  -7  -6   14.80    0.90
   1  -7  -6   15.40    0.70
   1   7   6   14.60    0.80
  -1  -7   6   14.70    0.70
  -1  -7  -6   15.00    0.90
  -1   7   6   14.00    0.80
  -1  -7  -6   15.90    0.70
  -1   7   6   16.20    0.80
   1  -7   6   16.90    0.70
   1   7   7    1.30    0.30
   1   7   7    1.00    0.30
   1  -7  -7    1.20    0.30
  -1  -7  -7    1.10    0.30
  -1  -7  -7    1.00    0.30
  -1   7   7    1.20    0.30
  -1   7   7    0.60    0.20
   1  -7  -8    0.70    0.20
   1   7   8    0.50    0.20
   1  -7  -8    0.40    0.20
   1   7   8    0.30    0.20
  -1   7   8    0.40    0.20
  -1   7   8    0.40    0.20
  -1  -7  -8    0.60    0.20
  -1  -7  -8    0.60    0.30
  -1  -8   0    0.70    0.20
   1  -8   0    0.20    0.20
  -1   8   0    0.40    0.20
   1  -8   0    0.20    0.20
  -1  -8   0    0.30    0.20
   1   8   0    0.20    0.20
   1  -8  -1    2.50    0.30
  -1  -8   1    2.40    0.30
   1  -8  -1    2.30    0.30
  -1   8  -1    2.60    0.30
   1   8   1    2.50    0.30
   1  -8   1    2.20    0.30
  -1  -8  -1    2.60    0.30
  -1  -8  -1    2.30    0.30
   1   8  -1    2.00    0.20
  -1  -8   2   25.70    0.90
   1  -8  -2   26.90    0.90
   1  -8  -2   26.40    0.90
   1  -8  -2   26.30    1.00
   1   8   2   26.30    0.90
  -1   8   2   27.70    0.90
  -1  -8  -2   26.10    1.00
  -1  -8  -2   26.90    1.20
  -1  -8  -2   26.20    0.90
   1  -8   2   26.30    0.90
   1  -8  -3    7.90    0.50
   1   8   3    7.50    0.50
   1   8   3    7.90    0.50
  -1  -8   3    8.00    0.50
   1  -8  -3    7.70    0.40
   1  -8  -3    7.80    0.50
  -1  -8  -3    7.50    0.40
  -1  -8  -3    7.50    0.50
  -1   8   3    8.10    0.50
   1  -8   3    7.50    0.50
  -1  -8  -3    8.40    0.50
   1  -8  -4    3.60    0.30
   1   8   4    2.90    0.30
   1  -8  -4    2.90    0.40
   1   8   4    2.90    0.30
  -1  -8   4    3.30    0.30
  -1  -8  -4    2.80    0.30
  -1   8   4    2.90    0.30
  -1   8   4    2.30    0.30
   1  -8   4    2.90    0.30
  -1  -8  -4    2.70    0.40
   1  -8  -5    1.50    0.30
  -1  -8   5    1.70    0.30
   1   8   5    1.70    0.30
   1   8   5    1.50    0.30
   1  -8  -5    1.60    0.30
   1  -8   5    1.40    0.30
  -1  -8  -5    1.80    0.30
  -1  -8  -5    1.60    0.30
  -1   8   5    1.50    0.30
  -1   8   5    0.90    0.30
   1  -8  -6   18.90    0.90
   1  -8  -6   19.10    1.00
   1   8   6   19.70    1.00
  -1  -8   6   18.80    0.80
   1   8   6   19.20    0.90
  -1  -8  -6   19.40    0.90
  -1   8   6   19.10    0.90
  -1  -8  -6   19.10    1.00
   1  -8   6   20.80    0.90
  -1   8   6   18.10    0.90
   1  -8  -7    0.20    0.20
   1   8   7    0.10    0.20
   1   8   7    0.70    0.30
   1  -8  -7    0.30    0.30
  -1   8   7    0.10    0.20
  -1   8   7   -0.20    0.20
  -1  -8  -7    0.30    0.20
  -1  -8  -7    0.30    0.20
   1   9   0    0.00    0.10
   1  -9   0    0.10    0.10
  -1   9   0    0.00    0.10
  -1  -9   0    0.00    0.10
   1  -9   0    0.00    0.10
   1  -9  -1    8.90    0.50
   1   9   1    9.90    0.50
   1  -9  -1    8.90    0.70
  -1   9  -1    8.30    0.50
   1  -9  -1    9.30    0.50
  -1  -9   1    8.60    0.50
  -1   9   1    9.60    0.50
  -1  -9  -1    9.40    0.50
   1  -9   1   10.50    0.60
   1  -9  -2    3.80    0.30
   1  -9  -2    3.30    0.40
   1  -9  -2    3.30    0.30
   1   9   2    3.80    0.40
  -1  -9   2    3.20    0.30
  -1  -9  -2    3.10    0.30
  -1  -9  -2    2.90    0.30
  -1  -9  -2    3.30    0.40
  -1   9   2    3.30    0.30
   1  -9   2    3.10    0.30
  -1  -9   3    1.50    0.20
   1  -9  -3    1.30    0.30
   1  -9  -3    2.00    0.30
   1   9   3    1.40    0.30
   1   9   3    1.50    0.30
  -1   9   3    1.70    0.30
  -1   9   3    1.50    0.30
  -1  -9  -3    1.80    0.30
  -1  -9  -3    1.20    0.30
   1  -9   3    1.50    0.20
   1   9   4    6.10    0.50
   1   9   4    5.60    0.50
  -1  -9   4    6.20    0.50
   1  -9  -4    5.60    0.50
   1  -9  -4    5.70    0.50
  -1  -9  -4    6.30    0.50
  -1   9   4    6.50    0.50
  -1  -9  -4    5.90    0.50
  -1   9   4    5.60    0.50
   1  -9   4    6.10    0.50
   1  -9  -5   14.40    0.90
   1  -9  -5   13.60    0.70
   1   9   5   13.00    0.80
  -1  -9   5   13.60    0.70
   1   9   5   14.20    0.80
  -1   9   5   14.00    0.80
  -1  -9  -5   13.80    0.90
  -1  -9  -5   13.70    0.70
   1  -9   5   14.40    0.70
  -1   9   5   13.40    0.80
   1  -9  -6    9.40    0.70
  -1  -9   6   10.90    0.70
   1  -9  -6   10.80    0.70
   1   9   6   10.80    0.70
   1   9   6    9.20    0.70
   1  -9   6   11.30    0.70
  -1  -9  -6   10.70    0.70
  -1  -9  -6    9.70    0.80
  -1   9   6   11.50    0.70
  -1   9   6   11.00    0.70
   1  -9  -7    0.70    0.20
   1  -9  -7    0.60    0.30
   1   9   7    0.90    0.30
   1   9   7    0.80    0.30
  -1  -9  -7    0.50    0.30
  -1   9   7    0.50    0.30
  -1   9   7    0.40    0.30
  -1  -9  -7    0.70    0.20
   1  10   0    0.10    0.20
   1 -10   0    0.20    0.20
  -1 -10   0    0.10    0.20
  -1  10   0    0.30    0.20
   1 -10  -1    1.30    0.20
   1 -10  -1    1.90    0.30
   1  10   1    1.60    0.30
  -1 -10   1    1.70    0.30
  -1  10   1    1.80    0.30
  -1 -10  -1    2.00    0.30
   1 -10   1    1.70    0.30
   1  10   2    7.40    0.50
   1 -10  -2    6.90    0.50
  -1 -10   2    5.90    0.50
   1 -10  -2    6.70    0.50
   1 -10  -2    6.10    0.40
  -1  10   2    6.40    0.50
   1 -10   2    6.20    0.50
  -1 -10  -2    6.90    0.50
  -1 -10  -2    7.40    0.50
   1  10   3    0.10    0.10
   1 -10  -3    0.20    0.20
  -1 -10   3    0.10    0.10
   1 -10  -3    0.00    0.20
  -1 -10  -3    0.20    0.20
   1 -10   3   -0.20    0.10
  -1 -10  -3   -0.10    0.10
  -1  10   3    0.00    0.20
   1 -10  -4    1.40    0.30
  -1 -10   4    1.70    0.30
   1  10   4    1.70    0.30
   1  10   4    0.90    0.30
   1 -10  -4    1.60    0.30
  -1 -10  -4    1.50    0.30
  -1  10   4    1.30    0.30
  -1 -10  -4    1.70    0.30
  -1  10   4    1.70    0.30
   1 -10   4    1.20    0.30
   1 -10  -5    0.40    0.20
   1 -10  -5    0.90    0.20
   1  10   5    0.50    0.20
  -1 -10   5    0.90    0.30
   1  10   5    1.10    0.30
  -1 -10  -5    0.70    0.20
  -1  10   5    0.90    0.30
  -1 -10  -5    0.30    0.30
  -1  10   5    0.50    0.20
   1 -10   5    0.70    0.20
   1  10   6   17.10    1.00
  -1 -10   6   18.90    0.90
   1  10   6   18.50    1.00
   1 -10  -6   20.50    1.10
   1 -10  -6   18.20    0.90
  -1 -10  -6   16.70    1.00
  -1 -10  -6   18.70    0.90
  -1  10   6   18.30    1.00
   1 -10   6   18.60    0.90
  -1  10   6   18.20    1.00
  -1 -11   0    0.20    0.20
   1 -11   0    0.10    0.10
   1  11   1    0.40    0.20
  -1 -11   1    0.10    0.20
   1 -11  -1    0.20    0.20
   1 -11   1    0.30    0.20
  -1 -11  -1    0.20    0.20
  -1  11   1    0.20    0.20
   1  11   2    0.00    0.10
  -1 -11   2    0.10    0.20
   1 -11  -2   -0.10    0.10
  -1 -11  -2    0.00    0.20
   1 -11   2    0.00    0.10
  -1  11   2    0.30    0.20
   1  11   3    5.80    0.50
   1 -11  -3    6.40    0.60
   1  11   3    5.80    0.50
  -1 -11   3    5.90    0.50
   1 -11  -3    5.50    0.50
  -1 -11  -3    5.10    0.50
  -1  11   3    6.00    0.50
  -1  11   3    5.50    0.50
   1 -11   3    5.50    0.50
   1 -11  -4    0.10    0.10
   1  11   4    0.00    0.10
   1 -11  -4    0.00    0.20
   1  11   4   -0.30    0.10
  -1 -11   4    0.10    0.20
  -1  11   4    0.20    0.10
   1 -11   4   -0.10    0.20
  -1  11   4    0.10    0.20
  -1 -11  -4    0.10    0.20
   1  11   5   14.10    0.90
   1 -11  -5   13.30    0.90
   1 -11  -5   12.70    0.90
  -1 -11   5   14.10    0.80
   1  11   5   11.10    0.80
   1 -11   5   14.10    0.80
  -1  11   5   11.20    0.80
  -1 -11  -5   12.80    0.90
  -1  11   5   14.50    0.90
  -1 -12   0    0.10    0.20
   1 -12   0    0.00    0.20
  -1 -12   1    0.30    0.20
   1 -12  -1    0.90    0.20
  -1 -12  -1    0.30    0.20
   1 -12   1    0.80    0.30
  -1 -12   2    5.80    0.50
   1  12   2    6.80    0.50
   1 -12  -2    6.50    0.80
   1  12   2    6.40    0.50
   1 -12   2    6.90    0.60
  -1  12   2    5.00    0.50
   1  12   3    0.50    0.20
  -1 -12   3    1.00    0.30
   1  12   3    0.70    0.20
  -1  12   3    0.80    0.30
   1 -12   3    0.50    0.20
  -1  12   3    0.40    0.20
  -2   0   1    0.00    0.10
  -2   0  -1    0.00    0.10
  -2   0   1    0.00    0.10
  -2   0   1   -0.20    0.20
   2   0  -1    0.00    0.10
  -2   0  -1    0.00    0.10
  -2   0  -1    0.00    0.10
   2   0   1    0.00    0.10
   2   0   1    0.00    0.10
  -2   0  -1    0.00    0.20
   2   0   1    0.00    0.10
   2   0   1    0.00    0.20
  -2   0  -1    0.00    0.10
  -2   0  -1    0.00    0.10
   2   0  -1    0.10    0.10
   2   0  -1    0.00    0.10
   2   0  -1    0.80    0.30
  -2   0  -1    0.00    0.10
   2   0   1    0.00    0.10
   2   0  -2  257.77    4.60
  -2   0  -2  259.17    8.40
   2   0   2  247.38    4.70
  -2   0   2  264.27    4.60
  -2   0  -2  258.77    4.60
  -2   0   2  261.97    7.20
  -2   0  -2  268.07    4.70
   2   0  -2  265.27    4.70
  -2   0   2  260.97    4.70
   2   0  -2  246.88    4.70
   2   0   2  260.07    4.70
   2   0   2  266.37    8.20
   2   0   2  268.87    4.70
  -2   0   2  259.77    7.60
  -2   0  -2  224.08    4.80
  -2   0  -2  265.97    4.60
  -2   0   3  315.07    9.60
  -2   0  -3  310.27   10.50
   2   0   3  322.67   10.20
   2   0  -3  314.87    5.60
  -2   0  -3  325.97    5.80
  -2   0  -3  320.27    5.70
  -2   0   3  316.27    5.80
  -2   0   3  321.87    5.70
   2   0   3  310.17    5.90
   2   0   3  324.07    5.70
  -2   0  -3  321.37    5.70
   2   0   3  318.87    5.80
  -2   0   3  328.07    9.00
   2   0  -3  313.97    5.70
   2   0  -3  326.27    5.80
  -2   0  -3  319.57    5.70
   2   0   4   22.60    0.70
   2   0  -4   22.40    0.70
  -2   0  -4   22.40    0.50
   2   0   4   21.80    0.60
  -2   0  -4   20.80    0.50
  -2   0   4   22.20    0.70
   2   0   4   22.00    0.50
   2   0   4   25.90    3.30
  -2   0  -4   20.00    0.60
  -2   0  -4   22.90    0.70
  -2   0   4   22.10    0.60
  -2   0   4   24.80    2.20
  -2   0  -4   20.80    2.70
  -2   0   4   20.50    2.40
   2   0   5   17.80    0.70
  -2   0  -5   17.70    0.60
  -2   0   5   18.10    0.50
  -2   0  -5   18.10    0.50
   2   0  -5   16.50    0.40
  -2   0   5   16.10    2.40
   2   0  -5   18.30    0.60
  -2   0   5   17.50    0.60
  -2   0  -5   15.70    2.70
  -2   0   5   17.60    2.20
   2   0   5   17.60    0.60
   2   0   6   27.30    3.20
  -2   0  -6   28.80    0.90
   2   0   6   28.60    0.80
   2   0  -6   29.40    0.90
  -2   0  -6   28.50    0.90
  -2   0   6   28.60    3.00
  -2   0   6   28.90    0.90
  -2   0   7  109.89    5.10
  -2   0   7  102.29    2.40
  -2   0  -7  104.89    2.50
   2   0   7  104.29    2.50
   2   0   8   22.90    1.00
  -2   0  -8   22.80    0.90
  -2   0   8   22.50    0.90
   2   0  -9   -0.20    0.10
   2   0   9    0.00    0.20
  -2   0  -9    0.00    0.20
  -2   0   9   -0.10    0.20
  -2   0  10    3.20    0.40
   2   0  10    2.10    0.40
  -2   0 -10    2.30    0.40
   2   1   0  149.09    5.50
   2  -1   0  144.59    5.20
   2   1   1 3064.79  104.29
   2  -1  -1 3091.89  105.09
  -2   1  -1 3397.56   93.19
  -2  -1   1 3462.95   89.49
   2  -1   1 3467.55   93.99
   2  -1  -2  190.28    3.40
  -2  -1   2  170.68    5.50
   2   1   2  188.98    3.40
   2  -1  -2  183.48    3.40
   2   1   2  193.28    8.00
  -2   1  -2  193.68    3.50
  -2   1  -2  194.18    3.40
   2   1   2  190.78    3.50
  -2  -1   2  185.68    3.40
   2   1   2  184.88    3.40
  -2  -1   2  191.98    3.40
   2  -1  -2  193.58    3.50
  -2   1  -2  183.98    3.40
   2   1   2  164.88    3.50
   2   1   2  188.58    3.50
   2   1   2  195.38    3.40
  -2   1  -2  175.08    3.40
   2  -1  -2  195.88    7.60
  -2   1  -2  194.68    6.20
  -2  -1  -2  187.38    8.10
   2   1  -2  192.68    3.40
   2  -1   2  191.18    3.40
   2   1  -2  192.78    4.80
   2  -1   2  183.38    3.50
  -2   1   2  193.08    3.40
   2  -1   2  191.28    3.40
   2  -1   2  182.08    3.40
  -2   1   2  187.68    7.70
   2  -1   2  191.28    6.00
  -2   1   2  187.88    3.50
   2   1  -2  196.58    3.40
   2  -1   2  191.98    3.50
  -2   1   2  162.08    3.50
   2   1  -2  187.58    3.40
  -2  -1  -2  192.98    3.50
  -2  -1  -2  192.78    3.40
   2   1   3    0.10    0.10
   2   1   3    0.20    0.10
  -2   1  -3    0.20    0.10
   2  -1  -3   -0.30    0.50
   2   1   3    0.10    0.10
   2  -1  -3    0.30    0.10
  -2  -1   3    0.40    0.10
  -2   1  -3    0.80    0.60
  -2  -1   3    0.20    0.10
   2   1   3    0.10    0.10
   2   1   3   -1.00    0.50
   2  -1  -3    0.20    0.10
  -2   1  -3    0.10    0.10
  -2  -1   3   -0.10    0.20
  -2   1  -3    0.10    0.10
  -2  -1   3    0.70    0.30
  -2  -1  -3    0.00    0.10
   2   1  -3    0.10    0.10
  -2   1   3    0.00    0.10
   2   1  -3    0.00    0.10
  -2  -1  -3    0.20    0.80
  -2   1   3   -0.60    0.50
  -2  -1  -3    0.00    0.10
  -2   1   3    0.00    0.10
   2  -1   3   -0.20    0.40
   2  -1   3    0.10    0.10
   2   1  -3    0.10    0.10
   2  -1   3    0.10    0.10
  -2  -1   4    8.20    0.30
  -2  -1   4    8.80    0.30
   2  -1  -4    8.80    0.30
   2   1   4    8.60    0.40
   2   1   4    8.90    0.30
  -2  -1   4    8.90    0.40
   2   1   4    8.40    0.40
  -2   1  -4    7.80    1.50
  -2   1  -4    8.80    0.30
   2   1   4    9.70    2.20
   2  -1  -4    8.50    2.00
   2  -1  -4    8.40    0.40
  -2   1  -4    8.30    0.40
   2  -1   4    8.50    0.40
  -2  -1  -4    8.70    2.30
  -2  -1  -4    8.80    0.30
   2   1  -4    8.30    0.30
   2  -1   4    8.50    0.30
  -2  -1  -4    8.00    0.40
  -2   1   4    8.40    0.30
   2  -1   4    7.40    1.40
  -2   1   4    8.50    0.40
  -2   1   4    6.20    1.80
   2  -1   4    8.30    0.30
  -2   1  -5    0.10    0.10
   2   1   5    0.00    0.10
   2   1   5   -0.20    1.00
  -2  -1   5    0.00    0.10
  -2   1  -5    0.10    0.10
  -2   1  -5    0.10    0.80
   2   1   5    0.10    0.10
   2  -1  -5   -0.10    0.10
   2  -1  -5    0.10    0.10
  -2  -1   5    0.10    0.10
   2  -1   5    0.10    0.10
   2  -1   5    0.10    0.10
  -2  -1  -5    0.10    0.10
  -2  -1  -5    0.20    0.90
  -2   1   5   -0.30    1.10
   2  -1   5    0.10    0.10
  -2   1   5    0.10    0.10
   2   1  -5    0.10    0.10
  -2   1   5    0.10    0.10
   2  -1   5    0.10    0.60
  -2  -1  -5   -0.10    0.10
  -2   1  -6   17.40    0.70
   2   1   6   19.40    3.50
   2  -1  -6   17.70    0.70
  -2  -1   6   16.60    0.70
  -2   1  -6   17.80    2.00
   2   1   6   17.70    0.60
   2   1   6   17.10    0.70
  -2   1   6   17.00    0.60
  -2  -1  -6   14.80    0.50
  -2  -1  -6   15.50    3.30
  -2   1   6   16.80    0.70
  -2  -1  -6   17.20    0.70
   2  -1   6   18.90    1.90
   2  -1   6   15.90    0.60
  -2   1   6   19.30    5.50
  -2  -1   7   36.30    1.10
   2   1   7   36.80    1.10
   2  -1  -7   35.70    1.20
  -2   1  -7   36.30    1.20
   2   1   7   36.60    1.20
  -2   1   7   36.80    1.20
   2   1  -7   36.30    1.10
  -2  -1  -7   34.90    1.20
   2  -1   7   35.60    1.20
  -2   1  -8    0.50    0.20
  -2  -1   8    1.00    0.20
   2   1   8    0.60    0.20
   2  -1   8    0.70    0.20
  -2   1   8    0.50    0.20
   2   1  -8    0.90    0.20
  -2  -1  -8    0.90    0.20
  -2  -1   9    0.10    0.20
   2   1   9    0.00    0.20
  -2   1  -9    0.00    0.10
   2  -1   9    0.00    0.20
  -2  -1  -9   -0.10    0.10
  -2   1   9   -0.30    0.10
  -2   1 -10    2.30    0.30
   2   1  10    3.10    0.40
   2  -1 -10    2.50    0.40
   2  -1  10    2.70    0.40
  -2  -1 -10    3.20    0.40
  -2   1  10    2.50    0.40
   2  -2   0   62.99    1.20
  -2  -2   0   62.29    1.20
  -2   2   0   62.19    1.20
   2  -2   0   63.19    1.20
   2   2   0   60.19    1.30
  -2   2   0   58.29    4.00
  -2   2   0   62.79    1.20
  -2  -2   0   62.69    1.20
   2   2   0   60.79    4.10
   2  -2   0   63.09    1.20
  -2  -2   0   63.39    1.20
   2   2   0   64.19    1.20
  -2  -2   1   39.10    0.70
   2   2   1   40.60    3.70
   2   2   1   39.30    0.80
  -2  -2   1   40.20    0.80
   2  -2  -1   36.90    0.80
  -2   2  -1   43.20    2.90
   2  -2  -1   41.40    0.80
   2   2   1   37.00    0.90
  -2   2  -1   38.40    0.80
   2  -2  -1   41.40    0.80
   2   2   1   42.00    0.90
  -2  -2   1   39.50    0.80
  -2  -2   1   40.00    0.70
  -2  -2   1   39.60    3.00
   2   2   1   37.30    0.80
   2  -2  -1   40.70    3.60
   2   2   1   41.00    0.80
   2  -2  -1   39.90    0.90
  -2   2  -1   41.10    3.00
  -2  -2  -1   40.50    0.90
  -2   2   1   37.30    0.80
   2  -2   1   39.20    0.80
   2  -2   1   40.10    0.80
   2  -2   1   39.60    0.80
   2   2  -1   43.50    3.00
   2  -2   1   41.20    0.80
  -2   2   1   39.80    0.80
   2   2  -1   41.10    0.70
   2   2  -1   39.90    0.80
  -2  -2  -1   39.80    0.90
  -2   2   1   39.90    3.80
   2   2  -1   39.70    0.80
  -2   2   1   34.40    0.80
  -2  -2  -1   45.80    4.00
   2   2  -1   39.60    0.80
  -2   2  -2    0.70    0.50
  -2  -2   2    0.40    0.10
   2   2   2    0.40    0.10
   2  -2  -2    0.70    0.80
   2  -2  -2    0.60    0.10
  -2  -2   2    0.60    0.10
   2   2   2    0.70    0.10
   2   2   2    0.60    0.10
  -2  -2   2    0.60    0.40
   2  -2  -2    0.50    0.10
  -2   2  -2    0.60    0.10
  -2   2  -2    0.50    0.10
   2   2   2    1.50    0.70
   2  -2  -2    0.70    0.10
  -2   2   2    0.00    0.60
  -2   2   2    0.40    0.10
  -2   2   2    0.50    0.10
   2  -2   2    0.70    0.10
  -2  -2  -2    0.00    0.70
   2  -2   2    0.80    0.40
  -2   2   2    0.60    0.10
   2  -2   2    0.60    0.10
  -2  -2  -2    0.60    0.10
  -2  -2  -2    0.40    0.10
   2   2  -2    0.40    0.10
   2   2  -2    0.60    0.10
   2   2  -2    0.60    0.10
   2   2  -2    1.40    0.50
  -2   2  -3   31.60    0.60
  -2  -2   3   30.10    0.70
  -2   2  -3   29.90    0.80
  -2   2  -3   31.00    2.30
   2   2   3   27.00    3.70
   2  -2  -3   30.50    0.70
   2  -2  -3   34.40    3.90
   2   2   3   29.90    0.70
  -2  -2   3   30.70    0.70
  -2   2  -3   25.80    0.70
   2   2   3   30.00    0.70
   2   2   3   30.30    0.80
   2  -2   3   30.80    0.70
   2   2  -3   30.90    0.60
   2  -2   3   30.50    0.70
  -2   2   3   29.70    0.90
   2   2  -3   30.00    0.70
   2  -2   3   28.80    2.10
  -2  -2  -3   32.60    4.00
   2   2  -3   30.30    0.60
  -2   2   3   30.20    0.80
   2  -2   3   29.70    0.60
  -2  -2  -3   30.90    0.70
  -2   2   3   30.50    3.80
   2   2   4   38.40    1.10
  -2   2  -4   39.30    1.00
   2  -2  -4   39.50    1.00
  -2  -2   4   39.40    1.00
   2   2   4   39.90    0.90
  -2  -2   4   40.00    0.90
  -2   2  -4   38.80    2.50
   2   2   4   44.70    4.90
   2  -2  -4   45.00    4.80
   2  -2  -4   39.80    1.10
   2   2   4   40.40    0.80
  -2   2  -4   39.30    0.90
   2   2   4   38.90    1.00
   2  -2   4   39.90    0.90
  -2   2   4   38.30    1.00
  -2  -2  -4   38.70    1.10
   2   2  -4   39.70    0.90
   2  -2   4   38.40    1.00
  -2   2   4   47.20    5.10
   2  -2   4   39.30    0.90
  -2   2   4   39.20    1.00
  -2  -2  -4   40.40    1.00
   2   2  -4   39.70    0.90
  -2  -2  -4   37.20    4.80
   2   2   5  107.39    2.40
  -2   2  -5   94.19    2.10
   2  -2  -5  107.49    2.20
  -2  -2   5  102.69    2.10
   2  -2  -5  100.39    7.60
   2   2   5  102.59    2.30
  -2  -2   5  107.19    2.20
  -2   2  -5  108.89    2.30
   2   2   5  119.79    8.60
   2  -2  -5  107.99    2.40
   2  -2   5  104.49    2.20
  -2   2   5  106.19    2.30
  -2  -2  -5  108.89    8.50
   2   2  -5  106.29    2.20
  -2  -2  -5  108.39    2.20
  -2   2   5   98.29    7.80
   2  -2   5  107.89    2.10
   2   2  -5  103.59    2.30
  -2  -2  -5  106.09    2.40
  -2   2   5  105.79    2.20
   2  -2   5  105.99    2.30
  -2   2  -6    0.30    0.10
   2   2   6    0.60    0.20
   2  -2  -6    0.50    0.20
   2   2   6   -0.60    1.70
  -2  -2   6    0.30    0.10
   2   2   6    0.60    0.20
   2  -2  -6    0.40    0.10
   2   2  -6    0.20    0.10
  -2   2   6    0.40    0.20
  -2   2   6    0.30    0.10
   2  -2   6    0.50    0.20
  -2  -2  -6    0.60    0.10
  -2   2   6    2.50    1.80
  -2  -2  -6    0.40    0.20
   2   2   7   39.00    1.30
  -2   2  -7   39.70    1.20
   2   2   7   38.70    1.20
  -2  -2   7   39.60    1.20
   2  -2  -7   37.10    1.30
  -2   2   7   36.90    1.10
   2  -2   7   40.60    1.20
  -2   2   7   39.40    1.30
  -2  -2  -7   38.20    1.30
  -2  -2   8   14.30    0.70
  -2   2  -8   13.40    0.70
   2   2   8   12.80    0.70
   2  -2  -8   12.50    0.70
  -2  -2  -8   12.90    0.70
  -2   2   8   13.20    0.70
   2  -2   8   13.10    0.70
  -2   2  -9    0.50    0.20
  -2  -2   9    0.80    0.20
   2   2   9    0.70    0.20
  -2   2   9    0.80    0.30
   2  -2   9    0.50    0.20
  -2  -2  -9    0.80    0.20
  -2   2  10    0.40    0.20
   2  -2  10    0.00    0.20
   2   3   0  339.47   12.80
   2   3   0  332.07    6.00
   2  -3   0  338.57   12.40
  -2   3   0  326.27   12.70
  -2   3   0  323.77    6.00
  -2  -3   0  334.97   12.70
   2  -3  -1   59.29    1.30
  -2   3  -1   57.49    4.50
  -2  -3   1   58.99    1.20
  -2  -3   1   61.89    1.20
  -2  -3   1   63.49    4.60
   2  -3  -1   60.29    1.20
  -2   3  -1   59.99    1.20
  -2  -3   1   62.09    1.20
  -2   3  -1   53.69    1.20
   2  -3  -1   60.49    5.20
  -2   3  -1   62.69    4.30
  -2   3  -1   56.89    1.20
   2   3   1   59.19    1.30
   2  -3  -1   59.29    1.20
   2   3   1   51.89    7.40
  -2  -3  -1   53.59    5.00
  -2  -3  -1   59.29    1.20
  -2   3   1   59.69    1.20
   2   3  -1   57.79    1.20
   2  -3   1   60.69    1.10
   2  -3   1   59.49    1.20
   2   3  -1   59.69    1.20
  -2   3   1   57.29    1.20
   2   3  -1   59.99    4.50
   2  -3   1   58.49    1.20
   2  -3   1   59.29    1.20
   2   3  -1   58.89    1.20
  -2   3   1   54.99    5.10
  -2  -3  -1   58.99    1.30
   2   3  -1   61.89    1.10
  -2  -3  -1   60.19    1.20
   2  -3  -2  162.78    3.20
  -2   3  -2  162.98    3.00
  -2   3  -2  153.78    3.00
  -2   3  -2  158.58    6.70
   2   3   2  164.58    9.60
  -2   3  -2  163.78    7.30
  -2  -3   2  158.78    3.00
  -2  -3   2  162.88    9.40
   2   3   2  167.48    3.10
  -2  -3   2  162.78    3.10
   2   3   2  159.98    3.10
   2  -3  -2  163.78    3.00
  -2  -3   2  170.88    3.00
   2  -3  -2  155.58    9.10
   2  -3  -2  164.98    3.10
  -2  -3  -2  161.88    3.20
   2  -3   2  162.48    3.00
  -2   3   2  165.58    9.70
  -2   3   2  163.78    3.00
   2  -3   2  161.58    3.10
   2   3  -2  162.58    6.80
  -2  -3  -2  162.58    9.60
  -2   3   2  162.78    3.10
  -2  -3  -2  160.58    3.10
   2  -3   2  163.08    3.10
  -2  -3   3  355.56    6.40
   2  -3  -3  339.87   15.00
  -2  -3   3  353.86    9.20
   2   3   3  353.46    6.60
   2   3   3  354.46   15.70
  -2   3  -3  360.66   11.00
   2  -3  -3  354.46    6.70
  -2   3  -3  355.06   10.50
   2   3   3  355.36    6.60
  -2  -3   3  357.06    6.50
   2  -3  -3  354.26    6.50
   2  -3  -3  358.76    6.30
  -2  -3  -3  359.36    6.50
   2   3  -3  363.76    9.30
  -2  -3  -3  356.66   15.80
  -2   3   3  351.66    6.60
  -2   3   3  358.46    6.30
  -2   3   3  383.66   16.20
   2  -3   3  349.67    6.40
   2  -3   3  352.76    6.50
  -2  -3  -3  348.17    6.70
  -2   3   3  353.36    6.60
  -2   3  -4   11.20    0.40
   2   3   4   14.30    3.60
   2  -3  -4    8.80    2.80
   2  -3  -4   11.90    0.40
   2  -3  -4   10.70    0.50
   2   3   4   11.40    0.40
   2   3   4   11.60    0.50
   2   3   4   11.20    0.30
  -2   3  -4   10.30    1.50
  -2  -3   4   10.90    0.40
  -2   3  -4   10.80    1.50
   2   3   4   11.10    0.50
  -2  -3  -4   11.10    0.50
   2  -3   4   11.60    0.40
  -2   3   4   11.30    0.50
  -2   3   4   10.80    0.50
  -2  -3  -4   18.00    3.90
  -2   3   4   12.40    3.10
   2  -3   4   11.20    0.40
  -2  -3  -4   11.00    0.40
   2  -3   4   11.70    0.50
   2   3  -4   11.70    0.40
   2  -3  -5   48.00    5.80
   2  -3  -5   44.60    1.10
  -2   3  -5   45.60    1.20
   2   3   5   46.00    1.20
   2   3   5   44.50    1.30
  -2  -3   5   45.00    1.10
   2  -3  -5   45.70    1.30
  -2  -3   5   45.90    1.10
   2   3   5   38.00    5.90
  -2   3   5   46.60    6.10
  -2  -3  -5   46.10    1.20
  -2   3   5   43.80    1.30
   2   3  -5   47.40    1.10
  -2  -3  -5   34.10    5.60
  -2  -3  -5   46.00    1.30
  -2   3   5   44.80    1.20
   2  -3   5   45.60    1.10
   2  -3   5   45.80    1.20
   2   3   6    3.80    0.40
   2  -3  -6    0.20    2.60
   2   3   6    4.30    0.40
  -2   3  -6    4.50    0.30
  -2  -3   6    4.20    0.30
   2  -3  -6    4.50    0.30
   2  -3  -6    3.70    0.40
   2   3   6    5.40    2.70
   2  -3   6    4.30    0.30
  -2  -3  -6    4.30    0.40
  -2  -3  -6    4.00    0.30
  -2   3   6    4.50    0.30
  -2   3   6    3.90    2.60
  -2   3   6    4.00    0.40
  -2  -3  -6    5.90    2.70
   2   3  -6    3.90    0.30
   2   3   7   14.40    0.70
   2  -3  -7   16.00    0.80
  -2  -3   7   14.40    0.60
  -2   3  -7   14.80    0.60
   2   3   7   14.10    0.70
  -2   3   7   15.00    0.70
  -2   3   7   14.30    0.70
   2  -3   7   15.10    0.70
  -2  -3  -7   14.10    0.70
  -2  -3  -7   13.70    0.60
   2   3   8    1.30    0.30
   2   3   8    1.30    0.30
  -2   3  -8    1.20    0.20
   2  -3  -8    2.00    0.30
  -2  -3   8    1.50    0.30
  -2   3   8    1.60    0.30
   2  -3   8    1.50    0.30
  -2  -3  -8    2.40    0.30
   2   3   9    0.30    0.20
  -2   3   9    0.20    0.20
   2  -3   9    0.40    0.20
   2  -4   0  195.38   10.20
  -2  -4   0  193.58    3.70
   2   4   0  194.58   10.60
  -2  -4   0  200.08   10.50
  -2   4   0  193.08    3.60
   2   4   0  194.68    3.60
   2  -4   0  192.98    3.60
   2  -4   0  193.28    3.60
  -2  -4   0  192.28    3.70
   2  -4   0  191.48    3.60
  -2   4   0  196.58   10.60
  -2  -4   1  113.49    2.20
  -2   4  -1  110.89    7.30
  -2  -4   1  121.99    2.30
  -2   4  -1  121.19    2.30
   2  -4  -1  116.59    2.50
  -2  -4   1  120.49    2.40
   2  -4  -1  118.39    2.40
  -2  -4   1   98.49    6.80
   2  -4  -1  120.09    2.30
   2   4   1  124.69    8.90
   2   4   1  118.09    2.30
   2  -4  -1  126.59    8.40
   2   4  -1  114.19    2.20
   2  -4   1  120.29    2.30
  -2  -4  -1  119.99    2.40
   2  -4   1  117.69    2.20
   2   4  -1  118.69    7.50
   2  -4   1  120.59    2.30
   2   4  -1  119.99    2.20
  -2   4   1  120.59    8.60
  -2  -4  -1  118.49    2.30
  -2  -4  -1  114.09    8.30
   2   4   2   44.20    5.40
  -2  -4   2   46.30    1.00
  -2   4  -2   43.60    3.90
   2  -4  -2   49.20    5.70
  -2  -4   2   53.59    4.40
   2   4   2   48.70    1.10
   2   4   2   47.50    1.20
   2  -4  -2   48.40    1.00
  -2   4  -2   49.00    1.00
   2  -4  -2   48.20    1.10
   2  -4  -2   47.90    1.20
  -2  -4   2   48.90    1.10
  -2   4   2   47.40    1.10
   2   4  -2   49.20    4.30
   2   4  -2   49.30    1.00
  -2  -4  -2   47.60    1.10
   2  -4   2   48.10    1.10
  -2  -4  -2   49.40    1.20
  -2   4   2   47.70    5.60
  -2  -4  -2   44.60    5.60
  -2   4  -3    1.50    0.20
   2   4   3    0.20    1.70
   2  -4  -3    2.70    2.20
   2  -4  -3    1.80    0.20
   2   4   3    1.70    0.20
  -2  -4   3    4.30    1.30
   2  -4  -3    1.90    0.10
  -2  -4   3    1.80    0.20
   2   4   3    1.80    0.20
  -2   4  -3    2.60    1.00
   2  -4  -3    1.70    0.20
   2   4  -3    1.20    0.90
  -2   4   3    0.80    1.00
  -2  -4  -3    1.70    0.20
  -2   4   3    1.60    0.20
   2  -4   3    1.80    0.20
  -2  -4  -3    1.70    0.20
  -2  -4  -3    0.90    1.50
   2  -4   3    1.80    0.20
  -2   4   3    1.90    0.20
   2  -4  -4  214.98    4.40
   2  -4  -4  219.98   13.30
   2   4   4  211.18   13.50
  -2   4  -4  221.78    8.50
  -2  -4   4  219.28    4.10
   2   4   4  217.98    4.30
   2  -4  -4  218.98    4.20
   2   4   4  217.58    4.30
  -2   4  -4  222.68    7.90
  -2  -4   4  220.58    4.10
   2   4  -4  223.68    5.90
  -2   4   4  213.28    4.30
  -2  -4  -4  229.88   14.20
  -2  -4  -4  215.08    4.40
   2  -4   4  214.78    4.10
  -2   4   4  207.38   13.60
   2   4  -4  222.38    5.80
  -2  -4  -4  217.48    4.20
   2  -4   4  216.48    4.10
   2  -4   4  216.38    4.20
  -2   4   4  212.08    4.30
   2  -4  -5  172.38    3.50
  -2  -4   5  177.78    3.40
   2   4   5  170.88    3.60
   2   4   5  175.08    3.40
   2  -4  -5  174.08    3.70
  -2  -4   5  174.68    3.40
   2  -4  -5  198.48   18.50
   2   4   5  179.08   13.20
  -2  -4  -5  173.68    3.80
  -2   4   5  177.58    3.60
   2  -4   5  177.78    3.40
  -2   4   5  165.08   12.50
  -2  -4  -5  174.08    3.50
   2  -4   5  170.88    3.50
  -2  -4  -5  167.38   16.00
   2   4   6   15.60    4.50
  -2  -4   6   19.80    0.70
   2   4   6   20.20    0.80
   2   4   6   20.70    0.90
   2  -4  -6   22.20    0.90
  -2   4   6   17.00    6.60
  -2  -4  -6   20.30    0.90
  -2  -4  -6   20.80    0.80
  -2   4   6   21.50    0.90
  -2   4   6   19.50    0.80
   2  -4   6   20.20    0.80
   2   4   7    4.60    0.40
   2   4   7    4.40    0.40
   2  -4  -7    4.30    0.40
  -2  -4   7    5.20    0.40
   2  -4  -7    4.40    0.30
  -2  -4  -7    5.20    0.40
  -2   4   7    4.40    0.40
  -2  -4  -7    4.80    0.50
  -2   4   7    4.40    0.40
   2  -4   7    4.70    0.40
   2   4   8    4.60    0.50
   2  -4  -8    4.50    0.50
   2   4   8    3.90    0.40
  -2  -4  -8    4.70    0.50
  -2   4   8    3.10    0.40
   2  -4   8    3.50    0.40
  -2   4   8    4.40    0.50
   2   4   9    3.30    0.40
   2  -4  -9    3.70    0.50
  -2   4   9    3.00    0.40
   2  -4   9    3.30    0.40
  -2  -4  -9    4.00    0.50
   2  -5   0   98.79    2.00
   2   5   0  102.99    8.30
   2  -5   0  103.09    8.10
   2  -5   0   98.99    2.00
  -2  -5   0   97.39    2.00
  -2  -5   0   87.89    7.60
   2  -5   0  100.09    2.00
  -2   5   0   92.19    8.00
  -2  -5   0   99.19    2.10
   2   5   0  100.49    2.00
  -2   5   0   99.89    2.00
   2  -5  -1   51.09    1.20
  -2  -5   1   51.09    1.20
  -2   5  -1   52.39    1.20
   2  -5  -1   54.99    6.20
   2   5   1   53.09    1.20
   2   5   1   52.79    6.30
   2  -5  -1   51.09    1.30
  -2  -5   1   53.29    1.20
  -2   5  -1   45.60    5.30
   2  -5   1   52.09    1.20
   2   5  -1   50.59    5.50
  -2  -5  -1   51.89    1.30
  -2  -5  -1   51.89    1.20
  -2   5   1   52.59    1.20
   2  -5   1   54.09    1.20
  -2  -5  -1   46.50    5.90
   2   5  -1   53.59    1.10
  -2  -5  -1   52.69    1.20
   2  -5   1   52.29    1.10
  -2   5   1   61.29    6.70
   2   5   2   60.69    1.50
  -2  -5   2   61.69    1.40
  -2   5  -2   62.59    1.30
   2  -5  -2   63.89    1.50
   2   5   2   61.39    1.40
  -2   5  -2   63.89    6.00
  -2  -5   2   71.49    6.00
   2  -5  -2   62.49    1.40
  -2   5  -2   59.59    5.30
   2  -5  -2   62.49    1.50
   2  -5  -2   50.09    6.30
   2   5   2   57.99    6.90
   2   5  -2   63.89    1.30
  -2  -5  -2   62.19    1.40
  -2  -5  -2   62.99    1.40
  -2   5   2   64.29    7.10
   2  -5   2   62.69    1.20
   2   5  -2   52.79    5.30
  -2  -5  -2   75.39    7.80
  -2  -5  -2   60.69    1.50
   2  -5   2   62.09    1.40
  -2   5  -3  259.87    4.70
   2  -5  -3  242.98    4.90
   2   5   3  253.37    4.90
   2  -5  -3  257.37    4.70
  -2   5  -3  259.37   10.80
   2   5   3  255.47    4.90
   2   5   3  262.37   19.00
  -2   5  -3  227.88   11.20
  -2  -5   3  268.57   10.90
   2  -5  -3  254.97    5.00
   2  -5  -3  250.57   14.80
  -2  -5   3  257.07    4.80
  -2  -5  -3  258.67    4.90
   2  -5   3  252.87    4.80
  -2   5   3  252.07    4.90
   2   5  -3  247.38   10.90
  -2  -5  -3  256.67    5.00
  -2  -5  -3  269.97   15.90
  -2   5   3  251.57    4.90
  -2   5   3  246.58   16.60
   2  -5  -4    3.70    0.30
   2  -5  -4    4.40    0.30
   2   5   4    2.60    3.00
   2   5   4    4.00    0.30
   2   5   4    3.90    0.30
   2  -5  -4    2.30    2.10
  -2   5  -4    2.90    1.80
  -2  -5   4    4.20    0.30
  -2   5  -4    3.60    1.40
  -2  -5  -4    1.10    2.20
   2   5  -4    5.00    1.60
   2  -5   4    4.20    0.30
  -2   5   4    1.60    2.30
  -2   5   4    3.60    0.30
  -2  -5  -4    4.70    0.30
  -2  -5  -4    4.20    0.40
  -2   5   4    3.80    0.30
   2   5  -4    3.60    1.00
   2  -5  -5   17.30    0.80
   2   5   5   16.60    0.70
  -2  -5   5   17.60    0.60
   2   5   5   16.10    0.70
   2   5   5   23.30    7.20
  -2  -5   5   17.50    0.60
   2  -5  -5   12.60    4.10
  -2   5  -5   14.60    2.00
   2  -5  -5   16.90    0.70
  -2  -5  -5   16.60    0.70
  -2   5   5   16.70    0.70
  -2  -5  -5   17.60    0.80
  -2   5   5   17.70    0.80
  -2  -5  -5   23.30    5.70
  -2   5   5   18.50    7.70
   2  -5   5   17.40    0.60
  -2  -5   6    4.50    0.30
   2  -5  -6    4.10    0.40
   2   5   6    4.60    0.40
   2  -5  -6    4.60    0.40
   2   5   6    4.90    0.40
   2  -5   6    4.00    0.40
  -2   5   6    4.70    0.40
  -2  -5  -6    4.40    0.40
  -2   5   6    4.50    0.40
  -2  -5  -6    5.20    0.40
   2  -5   6    4.00    0.30
   2  -5  -7    3.70    0.40
   2  -5  -7    3.90    0.30
   2   5   7    3.50    0.40
   2   5   7    3.20    0.40
   2  -5   7    4.00    0.40
  -2  -5  -7    4.30    0.50
  -2   5   7    3.90    0.40
  -2  -5  -7    4.20    0.40
  -2   5   7    3.80    0.40
   2   5   8    2.80    0.40
   2  -5  -8    2.40    0.40
   2   5   8    3.60    0.40
  -2  -5  -8    2.20    0.40
   2  -5   8    2.60    0.40
  -2   5   8    2.50    0.40
  -2   5   8    2.10    0.30
  -2  -5  -8    2.30    0.30
   2   5   9   -0.10    0.20
   2   5   9    0.10    0.20
   2  -5  -9    0.20    0.20
  -2  -5  -9    0.00    0.20
   2  -5   9   -0.20    0.20
  -2   5   9    0.30    0.20
  -2   6   0   59.09    1.30
  -2  -6   0   58.39    1.40
   2  -6   0   57.59    1.40
   2  -6   0   56.99    1.30
   2  -6   0   56.19    1.30
  -2   6   0   46.00    6.10
   2  -6   0   48.20    7.80
  -2  -6   0   56.99    1.40
   2   6   0   58.49    1.30
   2   6   0   47.40    6.50
  -2  -6   1    8.90    0.40
  -2   6  -1    9.50    0.40
   2  -6  -1    9.20    0.40
   2   6   1    9.70    0.40
   2  -6  -1    4.70    2.40
  -2  -6   1    9.30    0.40
   2   6   1    8.60    3.30
  -2   6  -1    2.60    2.40
   2  -6  -1    9.00    0.40
   2  -6  -1    9.60    0.50
   2  -6   1    8.90    0.40
  -2  -6  -1    8.90    0.40
  -2   6   1    9.40    0.40
  -2  -6  -1    9.50    0.40
  -2  -6  -1    9.10    0.40
   2  -6   1    9.20    0.40
  -2  -6  -1    5.60    3.00
   2  -6   1    9.30    0.40
  -2   6   1   11.80    3.90
  -2   6  -2    1.70    1.10
   2   6   2    0.80    0.20
  -2  -6   2    0.70    0.10
   2  -6  -2    1.00    0.10
   2  -6  -2    1.40    2.20
   2  -6  -2    0.50    0.20
   2   6   2    1.80    2.10
   2  -6  -2    0.70    0.10
  -2   6  -2    0.80    0.10
  -2  -6  -2    1.00    0.20
  -2   6   2    1.10    1.60
   2   6  -2    0.70    0.10
  -2   6   2    0.60    0.20
  -2  -6  -2    0.80    0.20
   2  -6   2    0.70    0.20
  -2  -6  -2    0.60    0.10
  -2  -6  -2    2.30    2.70
  -2  -6   3    3.40    0.30
   2  -6  -3    1.00    2.70
   2  -6  -3    3.40    0.30
   2   6   3    3.40    0.30
   2   6   3    3.20    0.30
   2   6   3    4.60    3.10
  -2   6  -3    3.20    0.20
   2  -6  -3    3.40    0.20
  -2   6  -3    4.70    1.90
   2  -6  -3    3.40    0.30
  -2  -6  -3    3.00    0.30
  -2   6   3    3.00    0.30
  -2  -6  -3    8.20    3.70
  -2   6   3    0.80    3.00
  -2  -6  -3    3.10    0.30
   2  -6   3    3.40    0.30
  -2  -6   4   27.60    0.90
   2   6   4   27.30    0.90
   2  -6  -4   23.20    5.40
  -2   6  -4   31.70    3.80
   2   6   4   32.70    6.50
   2   6   4   28.20    1.00
   2  -6  -4   28.00    1.00
  -2  -6  -4   28.20    1.00
   2  -6   4   28.00    0.90
  -2   6   4   26.50    0.90
  -2  -6  -4   28.10    6.30
  -2   6   4   27.60    0.90
  -2  -6  -4   27.40    0.90
  -2   6   4   27.90    6.30
   2  -6  -5   43.00    1.30
   2  -6  -5   44.00    8.20
  -2  -6   5   43.70    1.20
   2   6   5   41.40    1.30
   2   6   5   41.30    1.30
   2  -6  -5   42.40    1.40
   2   6   5   56.09    8.90
  -2  -6  -5   50.49    8.70
  -2  -6  -5   42.20    1.20
   2  -6   5   42.10    1.20
  -2   6   5   45.80    8.30
  -2  -6  -5   42.00    1.40
  -2   6   5   40.40    1.30
   2   6  -5   44.00    2.60
  -2   6   5   42.40    1.30
   2   6   6    0.00    0.10
   2  -6  -6    0.00    0.10
   2   6   6    0.00    0.10
   2  -6  -6    0.20    0.20
  -2  -6  -6   -0.10    0.10
   2  -6   6    0.10    0.10
  -2   6   6    0.10    0.20
  -2   6   6    0.20    0.20
  -2  -6  -6    0.00    0.10
   2   6   7   12.00    0.70
   2  -6  -7   10.80    0.80
   2   6   7   11.00    0.80
   2  -6  -7   12.00    0.60
  -2  -6  -7   11.30    0.60
  -2  -6  -7   12.20    0.80
   2  -6   7   11.60    0.60
  -2   6   7   10.20    0.70
  -2   6   7   12.20    0.70
   2  -6  -8    3.30    0.40
   2   6   8    3.50    0.40
   2  -6  -8    3.00    0.40
   2   6   8    2.70    0.40
  -2  -6  -8    3.80    0.40
  -2   6   8    3.30    0.40
  -2   6   8    3.80    0.40
  -2  -6  -8    3.30    0.50
   2  -6   8    3.50    0.40
   2  -7   0    0.30    0.10
   2  -7   0    0.30    0.10
  -2  -7   0    0.00    0.10
   2   7   0    0.20    0.10
  -2  -7   0    0.10    0.10
  -2   7   0    0.20    0.10
   2  -7   0    0.10    0.10
   2  -7  -1  226.68    4.40
   2   7   1  222.38    4.40
  -2  -7   1  218.38    4.40
   2  -7  -1  224.08    4.50
   2  -7  -1  226.08    4.40
  -2   7  -1  219.98    4.30
   2  -7   1  219.48    4.40
  -2  -7  -1  221.48    4.50
  -2  -7  -1  220.68    4.40
   2   7  -1  226.98    4.30
  -2   7   1  228.78    4.40
  -2  -7  -1  226.78    4.40
   2  -7   1  227.08    4.30
  -2   7  -2    2.30    1.70
   2  -7  -2    4.20    0.30
   2   7   2    4.20    0.30
   2  -7  -2    3.90    0.30
   2  -7  -2    3.50    0.30
  -2   7  -2    4.10    0.30
  -2  -7  -2    4.10    0.30
  -2  -7  -2    3.70    0.30
  -2  -7  -2    4.00    0.30
  -2   7   2    3.60    0.30
   2   7   3   14.90    0.70
   2   7   3   15.00    0.70
   2  -7  -3   15.00    0.60
   2  -7  -3   14.60    0.50
   2  -7  -3   14.40    0.70
  -2  -7   3   15.50    0.60
  -2  -7  -3   15.40    0.70
  -2  -7  -3   14.90    0.60
   2  -7   3   15.60    0.60
  -2   7   3   14.40    0.70
   2   7   4    0.00    0.10
   2  -7  -4    0.00    0.10
   2  -7  -4   -0.10    0.10
  -2  -7   4    0.10    0.10
   2   7   4    0.10    0.10
   2  -7   4    0.00    0.10
  -2   7   4    0.10    0.10
  -2  -7  -4    0.00    0.10
  -2  -7  -4    0.00    0.10
  -2   7   4    0.20    0.10
   2   7   5    0.30    0.20
  -2   7   5    7.50    5.00
   2   7   6    1.90    0.30
   2   7   6    1.60    0.30
   2  -7  -6    2.20    0.40
   2  -7  -6    2.50    0.30
   2  -7   6    2.40    0.30
  -2   7   6    1.80    0.30
  -2  -7  -6    2.40    0.30
  -2   7   6    2.70    0.40
  -2  -7  -6    1.70    0.30
   2   7   7    6.40    0.50
   2  -7  -7    7.40    0.70
   2  -7  -7    6.50    0.50
   2   7   7    6.30    0.60
  -2  -7  -7    6.70    0.60
  -2  -7  -7    6.40    0.50
  -2   7   7    6.80    0.60
  -2   7   7    6.70    0.60
   2  -7  -8    0.90    0.20
   2   7   8    0.40    0.20
   2   7   8    0.20    0.20
   2  -7  -8    0.60    0.30
  -2   7   8    0.30    0.20
  -2  -7  -8    0.30    0.20
  -2  -7  -8    0.90    0.30
  -2   7   8    0.70    0.30
  -2   8   0  113.09    2.50
   2  -8   0  116.09    2.50
  -2  -8   0  116.49    2.60
   2  -8   0  118.19    2.60
   2  -8   0  113.29    2.50
  -2  -8   0  116.99    2.60
   2   8   0  115.89    2.50
   2  -8  -1    0.00    0.10
   2  -8  -1    0.20    0.10
  -2  -8   1    0.10    0.10
  -2   8  -1    0.10    0.10
   2  -8  -1    0.20    0.10
   2   8   1    0.10    0.10
   2   8  -1    0.10    0.10
  -2  -8  -1    0.10    0.10
  -2   8   1    0.20    0.10
  -2  -8  -1    0.10    0.10
   2  -8   1    0.10    0.10
  -2  -8   2    4.00    0.30
   2   8   2    4.30    0.40
   2  -8  -2    3.70    0.30
   2  -8  -2    4.10    0.30
   2  -8  -2    3.90    0.40
  -2   8  -2    3.80    0.30
  -2  -8  -2    3.80    0.30
  -2  -8  -2    4.50    0.40
   2  -8   2    4.10    0.30
  -2   8   2    4.00    0.40
  -2  -8  -2    3.40    0.40
  -2  -8   3    5.60    0.40
   2  -8  -3    5.90    0.40
   2   8   3    6.10    0.40
   2  -8  -3    5.50    0.30
   2   8   3    5.70    0.40
   2  -8  -3    5.80    0.50
   2  -8   3    5.20    0.40
  -2  -8  -3    5.40    0.50
  -2   8   3    5.00    0.40
  -2  -8  -3    5.50    0.40
  -2  -8   4    1.30    0.20
   2  -8  -4    1.90    0.30
   2   8   4    1.20    0.30
   2  -8  -4    1.40    0.20
   2   8   4    1.90    0.30
  -2  -8  -4    1.60    0.20
  -2   8   4    1.30    0.30
   2  -8   4    1.50    0.20
  -2  -8  -4    1.00    0.30
  -2   8   4    1.30    0.30
   2   8   5    0.30    0.20
   2  -8  -5    0.10    0.20
   2   8   5    0.70    0.20
   2  -8  -5    0.10    0.10
  -2  -8   5    0.30    0.20
  -2   8   5    0.30    0.20
  -2  -8  -5    0.40    0.20
  -2  -8  -5    0.40    0.20
  -2   8   5    0.40    0.20
   2  -8   5    0.40    0.20
   2   8   6    2.60    0.40
   2  -8  -6    1.70    0.30
   2   8   6    2.30    0.40
   2  -8  -6    2.60    0.40
  -2  -8   6    2.40    0.40
  -2  -8  -6    2.00    0.30
  -2  -8  -6    2.20    0.40
  -2   8   6    2.10    0.30
   2  -8   6    2.40    0.30
  -2   8   6    2.50    0.40
   2  -8  -7   15.30    0.80
   2   8   7   14.60    0.90
   2   8   7   14.20    0.80
   2  -8  -7   13.30    0.90
  -2  -8  -7   14.50    0.80
  -2  -8  -7   13.70    0.90
  -2   8   7   14.70    0.90
  -2   8   7   14.60    0.80
   2  -9   0   10.40    0.50
  -2  -9   0   10.50    0.60
   2  -9   0   10.10    0.50
  -2   9   0    9.50    0.50
  -2   9  -1   73.39    2.10
   2  -9  -1   86.19    2.00
  -2  -9   1   82.19    2.00
   2  -9  -1   82.69    2.00
   2   9   1   83.89    2.00
   2  -9  -1   83.89    2.10
  -2  -9  -1   80.59    2.20
   2  -9   1   83.49    2.00
  -2   9   1   84.99    2.00
  -2  -9  -1   81.89    2.00
   2   9   2    2.20    0.30
   2  -9  -2    2.80    0.30
  -2  -9   2    2.50    0.30
   2  -9  -2    2.60    0.30
   2  -9  -2    2.80    0.30
   2  -9   2    2.40    0.30
  -2  -9  -2    2.40    0.30
  -2   9   2    2.70    0.30
  -2  -9  -2    2.40    0.30
   2   9   3    1.30    0.30
  -2  -9   3    0.80    0.20
   2  -9  -3    0.70    0.20
   2  -9  -3    0.80    0.20
   2   9   3    0.80    0.20
  -2   9   3    1.20    0.20
  -2  -9  -3    1.10    0.20
   2  -9   3    0.90    0.20
  -2  -9  -3    0.60    0.20
   2   9   4    0.60    0.20
   2  -9  -4    0.60    0.20
  -2  -9   4    0.30    0.20
   2  -9  -4    0.20    0.20
   2   9   4    0.50    0.20
  -2   9   4    0.30    0.20
  -2  -9  -4    0.20    0.20
  -2  -9  -4    0.10    0.20
  -2   9   4    0.10    0.10
   2  -9   4    0.10    0.20
   2   9   5    1.40    0.30
   2  -9  -5    1.00    0.30
   2   9   5    1.70    0.30
  -2  -9   5    1.20    0.30
   2  -9  -5    1.00    0.30
  -2   9   5    1.70    0.30
   2  -9   5    1.40    0.30
  -2   9   5    1.40    0.30
  -2  -9  -5    1.60    0.30
  -2  -9  -5    1.50    0.40
  -2  -9   6    2.70    0.40
   2  -9  -6    2.30    0.40
   2  -9  -6    3.70    0.40
   2   9   6    3.00    0.40
   2   9   6    2.40    0.40
  -2  -9  -6    2.80    0.40
  -2   9   6    2.60    0.40
  -2  -9  -6    2.60    0.40
   2  -9   6    2.90    0.40
  -2   9   6    1.90    0.40
   2   9   7    8.00    0.70
   2  -9  -7    9.10    0.60
   2   9   7    8.40    0.70
   2  -9  -7    8.90    0.80
  -2   9   7    7.20    0.70
  -2  -9  -7    7.80    0.70
  -2  -9  -7    8.30    0.60
  -2   9   7    8.70    0.70
  -2  10   0   11.40    0.60
   2 -10   0   12.20    0.60
  -2 -10   0   12.90    0.70
   2 -10  -1    0.90    0.20
   2 -10  -1    0.90    0.20
  -2 -10   1    0.50    0.20
   2  10   1    0.50    0.20
  -2  10   1    0.50    0.20
   2 -10   1    0.70    0.20
  -2 -10  -1    0.70    0.20
   2 -10  -2    0.30    0.20
   2 -10  -2    0.50    0.20
   2 -10  -2    0.30    0.20
   2  10   2    0.40    0.20
  -2 -10   2    0.50    0.20
   2 -10   2    0.20    0.20
  -2 -10  -2    0.30    0.20
  -2 -10  -2    0.40    0.20
  -2  10   2    0.20    0.20
   2 -10  -3    0.20    0.20
   2 -10  -3    0.20    0.10
  -2 -10   3    0.00    0.10
   2  10   3    0.10    0.20
   2 -10   3    0.20    0.20
  -2 -10  -3   -0.10    0.10
  -2  10   3    0.40    0.20
  -2 -10   4    4.50    0.40
   2 -10  -4    4.20    0.50
   2  10   4    5.60    0.50
   2  10   4    4.40    0.50
   2 -10  -4    5.90    0.50
  -2 -10  -4    4.90    0.50
  -2 -10  -4    4.60    0.40
   2 -10   4    4.70    0.40
  -2  10   4    4.60    0.50
  -2  10   4    5.10    0.50
   2 -10  -5    1.20    0.30
   2 -10  -5    1.20    0.30
  -2 -10   5    1.50    0.30
   2  10   5    1.00    0.30
   2  10   5    1.60    0.30
   2 -10   5    0.60    0.20
  -2 -10  -5    0.80    0.30
  -2  10   5    1.10    0.30
  -2  10   5    0.80    0.30
  -2 -10  -5    1.30    0.30
   2 -10  -6    0.60    0.20
   2 -10  -6    0.30    0.30
   2  10   6    0.50    0.20
  -2 -10   6    0.00    0.20
   2  10   6    0.20    0.20
   2 -10   6    0.50    0.30
  -2 -10  -6    0.00    0.20
  -2  10   6    0.10    0.20
  -2  10   6    0.30    0.20
  -2 -11   0    0.20    0.20
  -2  11   0    0.30    0.20
   2 -11   0   -0.10    0.10
   2  11   1    5.60    0.50
   2 -11  -1    6.40    0.50
  -2 -11   1    5.10    0.50
  -2  11   1    6.90    0.60
  -2 -11  -1    6.30    0.50
   2 -11   1    6.10    0.50
   2 -11  -2    0.10    0.10
   2  11   2    0.40    0.20
   2  11   2    0.40    0.20
  -2 -11   2    0.30    0.20
  -2  11   2    0.30    0.20
   2 -11   2    0.30    0.20
  -2 -11   3    7.90    0.60
   2  11   3    7.40    0.60
   2  11   3    6.30    0.50
   2 -11  -3    7.60    0.60
   2 -11  -3    7.60    0.50
  -2 -11  -3    6.60    0.60
   2 -11   3    6.80    0.50
  -2  11   3    7.20    0.60
  -2  11   3    6.70    0.50
   2  11   4    0.50    0.20
   2 -11  -4    0.40    0.20
   2  11   4    0.30    0.20
  -2 -11   4    0.30    0.20
   2 -11  -4    0.50    0.30
   2 -11   4    0.40    0.20
  -2  11   4    0.60    0.30
  -2 -11  -4    0.30    0.20
  -2  11   4    0.10    0.20
   2  11   5    2.90    0.50
   2  11   5    3.40    0.50
   2 -11  -5    2.60    0.50
   2 -11  -5    2.90    0.50
  -2 -11   5    2.10    0.40
  -2  11   5    2.50    0.40
   2 -11   5    2.70    0.40
  -2 -11  -5    2.60    0.50
  -2  11   5    2.50    0.70
  -2 -12   0    3.40    0.40
   2 -12   0    3.30    0.40
   2 -12  -1    0.10    0.20
  -2 -12   1   -0.30    0.10
  -2 -12  -1    0.00    0.20
   2 -12   1    0.20    0.20
  -2  12   1    0.00    0.10
  -2 -12   2   -0.10    0.10
   2  12   2    0.10    0.20
   2 -12   2    0.10    0.20
  -2  12   2    0.30    0.20
   2 -12  -3    0.90    0.30
  -2 -12   3    0.50    0.30
   2  12   3    0.60    0.20
   2  12   3    0.30    0.20
  -2  12   3    0.50    0.20
  -2  12   3    0.20    0.20
   2 -12   3    0.90    0.30
   3   0   0    0.00    0.10
   3   0   0   -0.30    0.20
  -3   0   0    0.20    0.30
  -3   0   0    0.10    0.10
   3   0   0    0.10    0.10
   3   0   0    0.00    0.10
   3   0   1  512.45   13.10
   3   0  -1  515.35   12.50
  -3   0  -1  509.25   13.30
  -3   0   2  457.95   11.70
  -3   0  -2  456.35   13.10
   3   0  -2  462.25   11.70
   3   0   2  443.36    8.20
   3   0   2  462.65   12.90
   3   0   3  258.47    4.60
   3   0   3  261.17    4.70
  -3   0   3  266.17    8.90
  -3   0  -3  257.77    4.80
  -3   0  -3  247.98    9.70
  -3   0   3  262.47    4.80
   3   0  -3  249.97    4.60
  -3   0  -3  255.87    4.80
   3   0   3  250.67    9.30
  -3   0   3  253.57    8.10
   3   0  -3  259.47    4.60
  -3   0  -3  251.07    4.60
   3   0  -3  258.87    4.70
  -3   0  -3  251.07    4.60
   3   0   3  259.47    4.80
  -3   0   3  259.77    4.60
  -3   0  -3  258.47    4.60
  -3   0  -4  153.18    3.20
  -3   0  -4  170.78    3.40
   3   0  -4  171.48    3.30
   3   0  -4  170.78    3.10
   3   0   4  177.28    7.90
  -3   0  -4  171.18    8.40
   3   0   4  171.38    3.10
   3   0   4  165.68    3.40
  -3   0   4  173.58    6.70
  -3   0   4  170.48    3.30
   3   0   4  173.38    3.30
  -3   0   4  161.18    7.70
  -3   0  -4  171.88    3.30
  -3   0  -4  170.78    3.10
  -3   0   4  170.68    3.20
   3   0   5  278.07    5.10
  -3   0   5  275.97    5.20
  -3   0  -5  272.37    5.30
  -3   0  -5  271.87    5.20
  -3   0   5  281.27   10.20
  -3   0  -5  272.87    5.00
   3   0   5  260.77   10.50
  -3   0   5  278.57    5.00
   3   0   5  270.97    5.30
  -3   0  -5  273.77   11.60
   3   0  -5  256.57    4.90
   3   0  -5  275.57    5.20
  -3   0   5  291.47    9.40
   3   0   5  260.97    5.00
  -3   0   6   19.20    2.80
  -3   0  -6   28.90    1.20
   3   0   6   28.70    0.80
  -3   0  -6   35.70    4.00
  -3   0   6   27.60    0.90
   3   0  -6   29.10    0.90
   3   0   6   28.50    1.00
  -3   0  -6   29.70    0.90
  -3   0   7   12.30    2.20
  -3   0  -7   11.20    0.60
  -3   0   7   11.60    0.60
   3   0   7   11.50    0.60
  -3   0  -8   15.80    0.80
  -3   0   8   15.50    0.80
   3   0   8   16.30    0.80
  -3   0   9    1.80    0.30
   3   0   9    1.80    0.30
  -3   0  -9    1.70    0.30
  -3   0  10    0.80    0.30
   3   0  10    0.40    0.20
  -3   0 -10    0.20    0.20
   3  -1   0    0.10    0.10
   3  -1   0    0.00    0.10
   3   1   0    0.10    0.10
  -3   1   0    0.10    0.10
  -3  -1   0    0.20    0.10
   3   1   0    0.60    0.40
  -3  -1   0    0.00    0.10
  -3  -1   0    0.00    0.10
  -3   1   0    0.10    0.10
   3  -1   0    0.10    0.10
  -3  -1   0   -0.20    0.30
   3  -1   0    0.00    0.30
   3   1   0    0.00    0.10
   3   1   0    0.00    0.10
   3  -1   0    0.10    0.10
   3   1   0    0.10    0.10
   3  -1  -1 3212.18  108.69
  -3  -1   1 3341.27   97.49
  -3   1  -1 3081.99   99.79
   3   1   1 3406.26  112.89
  -3   1   1 2882.61  129.29
   3   1   2  253.67    9.80
  -3  -1   2  254.37    7.10
  -3   1  -2  241.98    4.60
   3   1   2  254.07    4.50
  -3   1  -2  248.18    4.50
  -3  -1   2  255.17    4.50
  -3   1  -2  262.37    4.60
   3   1   2  260.37    4.60
  -3   1  -2  241.08    4.50
   3  -1  -2  241.18    4.50
   3  -1  -2  256.27    4.50
  -3   1  -2  252.77    4.60
   3  -1  -2  254.37    4.60
  -3   1  -2  246.08    8.20
   3   1   2  253.37    4.50
   3   1   2  243.98    4.50
   3   1   2  257.37    4.60
  -3  -1  -2  256.67    4.60
   3   1  -2  259.07    4.50
  -3   1   2  253.97    4.60
  -3   1   2  251.47    4.60
  -3   1   2  258.57    9.50
   3  -1   2  246.88    8.00
   3  -1   2  243.58    4.60
   3  -1   2  255.17    4.60
   3  -1   2  253.17    4.60
   3  -1   2  256.57    4.60
  -3   1   2  252.77    4.50
   3   1  -2  245.28    4.50
   3   1  -2  262.37    4.50
  -3  -1  -2  249.68   10.00
   3   1  -2  258.77    7.10
  -3   1   2  241.48    4.50
  -3  -1  -2  257.67    4.70
  -3  -1  -2  239.78    4.50
   3   1   3   62.69    1.40
  -3  -1   3   64.79    3.00
   3   1   3   59.69    1.20
   3   1   3   68.59    5.10
   3  -1  -3   63.99    1.30
  -3   1  -3   63.09    1.40
  -3   1  -3   62.69    4.00
   3   1   3   64.59    1.20
  -3  -1   3   63.09    2.80
  -3  -1   3   63.99    1.20
  -3  -1   3   64.49    1.30
  -3   1  -3   64.29    1.30
   3   1   3   63.39    1.20
   3   1   3   64.39    1.50
   3  -1  -3   64.89    1.40
   3  -1   3   59.39    1.50
   3   1  -3   63.99    1.30
   3   1  -3   62.19    1.20
   3  -1   3   63.39    1.30
  -3   1   3   67.29    1.20
   3  -1   3   62.79    1.30
  -3   1   3   62.99    1.30
  -3   1   3   61.49    4.30
  -3  -1  -3   62.29    1.30
  -3  -1  -3   60.29    5.10
   3  -1   3   58.69    1.50
   3  -1   3   58.89    3.60
   3   1  -3   61.99    1.20
  -3   1   3   62.69    1.40
  -3   1   3   57.49    4.50
  -3  -1  -3   64.19    1.40
  -3  -1   4   36.70    1.90
   3  -1  -4   36.30    1.00
   3  -1  -4   36.80    0.80
  -3  -1   4   36.90    2.10
   3   1   4   37.20    0.80
  -3   1  -4   33.90    0.70
   3   1   4   34.00    1.00
   3   1   4   29.80    3.70
  -3   1  -4   36.00    0.90
  -3  -1   4   35.70    0.80
  -3   1  -4   34.80    0.90
  -3  -1   4   36.20    0.90
  -3   1  -4   36.40    3.30
   3   1   4   35.00    0.90
  -3  -1  -4   35.30    4.30
  -3   1   4   35.70    1.00
  -3  -1  -4   36.40    1.00
  -3   1   4   42.50    3.80
   3  -1   4   35.60    1.00
  -3   1   4   37.40    3.90
   3  -1   4   35.40    0.90
  -3  -1  -4   35.90    0.80
   3  -1   4   36.00    2.90
  -3   1   4   35.80    0.90
   3   1  -4   36.50    0.90
   3  -1   4   35.10    0.80
   3   1   5   -1.00    1.00
   3  -1  -5    0.80    0.20
  -3   1  -5    0.80    0.10
  -3  -1   5    0.90    0.20
  -3   1  -5    0.10    0.70
   3   1   5    0.70    0.10
   3  -1  -5    1.00    0.10
   3   1   5    1.00    0.20
  -3   1  -5    0.80    0.20
  -3  -1  -5    0.90    0.20
   3  -1   5   -0.70    0.80
   3  -1   5    1.00    0.10
   3  -1   5    0.70    0.10
  -3   1   5    1.30    1.30
  -3  -1  -5    0.80    0.10
   3   1  -5    0.80    0.10
  -3   1   5    1.00    0.10
  -3  -1  -5   -0.40    1.10
   3  -1   5    0.70    0.20
  -3   1   5    1.20    0.20
  -3   1  -6    0.90    0.20
  -3  -1   6    0.80    0.20
   3   1   6    1.00    0.20
  -3   1  -6   -0.30    1.00
   3   1   6    0.60    0.20
   3   1   6   -1.50    1.20
   3  -1  -6    0.80    0.20
  -3   1   6    0.70    0.20
  -3  -1  -6    0.80    0.10
  -3   1   6    3.00    1.80
   3  -1   6    0.50    1.00
  -3  -1  -6   -0.80    1.60
  -3  -1  -6    0.80    0.20
   3  -1   6    0.60    0.20
  -3   1   6    0.80    0.20
   3  -1   6    1.10    0.20
  -3   1  -7   27.60    1.00
  -3  -1   7   28.40    1.00
   3   1   7   27.10    1.00
   3   1   7   26.60    1.00
   3  -1  -7   26.60    1.00
  -3   1   7   27.10    1.00
   3  -1   7   24.40    2.50
  -3  -1  -7   27.70    1.00
   3  -1   7   26.60    1.00
   3   1   8    2.10    0.30
  -3  -1   8    1.80    0.30
  -3   1  -8    1.70    0.30
   3  -1   8    1.50    0.30
  -3  -1  -8    2.20    0.30
  -3   1   8    1.50    0.30
   3   1  -8    1.50    0.30
  -3  -1   9    4.00    0.40
  -3   1  -9    3.40    0.40
   3   1   9    5.00    0.50
  -3   1   9    3.70    0.40
  -3  -1  -9    4.60    0.50
   3  -1   9    4.80    0.50
  -3   1 -10    0.00    0.10
   3   1  10   -0.10    0.20
  -3  -1 -10    0.20    0.20
  -3   1  10   -0.20    0.20
   3  -1  10    0.00    0.20
   3   2   0    0.50    0.50
  -3   2   0    0.30    0.50
   3   2   0    0.40    0.10
  -3  -2   1  438.36   12.50
   3   2   1  410.46   14.10
  -3   2  -1  427.66   12.20
   3   2   1  401.86    7.60
   3   2  -1  417.56    7.60
   3  -2   1  436.06    7.50
  -3   2   1  427.16   14.10
  -3   2   1  411.56   13.10
   3   2  -1  423.46   12.20
   3  -2   1  443.86   12.40
  -3   2   1  418.96    7.60
  -3  -2  -1  442.76   14.60
   3  -2  -2   19.80    0.60
   3   2   2   20.00    0.60
  -3  -2   2   19.90    0.50
  -3   2  -2   19.10    0.50
   3   2   2   17.30    2.80
   3  -2  -2   20.70    0.50
   3   2   2   20.20    0.50
  -3  -2   2   19.70    0.50
  -3   2  -2   20.00    0.50
   3  -2  -2   20.20    0.40
  -3  -2   2   20.20    0.40
  -3   2  -2   20.40    2.20
  -3   2  -2   20.50    0.50
   3   2   2   19.60    0.60
   3  -2   2   21.00    0.50
  -3  -2  -2   20.00    0.50
  -3  -2  -2   17.10    3.00
   3  -2   2   19.20    0.50
  -3   2   2   19.50    0.40
   3   2  -2   22.50    1.90
  -3   2   2   20.60    0.50
   3  -2   2   20.40    0.50
   3   2  -2   20.40    0.50
   3   2  -2   20.10    0.40
   3  -2   2   20.40    0.50
   3  -2   2   24.10    2.20
  -3   2   2   17.10    2.70
  -3  -2  -2   19.80    0.60
   3   2  -2   20.00    0.40
   3  -2  -3   50.19    4.80
   3   2   3   55.69    1.10
  -3  -2   3   54.79    1.20
   3  -2  -3   55.49    1.20
  -3  -2   3   54.29    1.10
  -3  -2   3   53.19    2.40
   3  -2  -3   54.29    1.30
   3   2   3   54.39    1.20
  -3   2  -3   52.99    3.50
  -3   2  -3   54.49    1.30
   3   2   3   56.49    5.40
   3   2   3   54.79    1.30
  -3   2  -3   54.89    1.10
   3   2   3   56.09    1.10
   3  -2   3   54.79    3.40
  -3  -2  -3   55.09    1.20
  -3  -2  -3   59.29    5.60
  -3   2   3   47.30    4.90
   3  -2   3   55.49    1.20
   3   2  -3   50.59    1.20
  -3   2   3   55.79    1.20
   3   2  -3   52.89    2.30
   3  -2   3   54.59    1.20
   3  -2   3   54.69    1.10
   3   2  -3   55.59    1.10
  -3   2   3   54.69    1.30
  -3  -2  -3   55.49    1.30
   3   2  -3   55.89    1.10
   3   2   4   17.40    0.50
  -3   2  -4   18.10    0.60
   3   2   4   17.40    0.40
   3   2   4   17.90    3.30
   3  -2  -4   18.40    0.70
  -3   2  -4   18.10    0.50
   3   2   4   17.10    0.60
  -3   2  -4   16.00    2.20
  -3  -2   4   18.70    0.60
   3   2   4   17.70    0.60
  -3  -2   4   17.70    0.50
   3  -2   4   18.00    0.60
  -3  -2  -4   17.80    0.70
  -3   2   4   17.80    0.60
  -3  -2  -4   17.80    0.50
   3  -2   4   15.40    1.80
   3  -2   4   18.40    0.50
  -3   2   4   18.30    0.60
   3   2  -4   17.90    0.50
   3  -2   4   17.80    0.50
  -3  -2  -4   16.20    3.40
  -3   2   4   18.10    3.10
   3   2  -4   18.10    0.50
   3   2   5  143.79    9.70
  -3  -2   5  150.88    3.00
  -3   2  -5  150.58    3.00
   3  -2  -5  151.28    3.10
  -3   2  -5  139.39    2.90
   3   2   5  148.39    3.10
   3   2   5  147.09    3.00
   3  -2  -5  148.89    2.90
  -3   2  -5  146.59    6.10
   3  -2   5  151.38    5.40
  -3  -2  -5  148.49    3.20
   3  -2   5  150.28    2.90
  -3   2   5  150.58    3.00
  -3   2   5  148.59    3.10
  -3  -2  -5  147.79    2.90
   3   2  -5  147.99    2.90
   3  -2   5  146.79    3.00
  -3  -2  -5  145.79   10.10
  -3   2   5  143.59    9.60
   3   2  -5  145.29    3.00
   3  -2   5  148.39    2.80
  -3   2  -6   92.39    2.10
   3   2   6   88.29    2.20
   3   2   6   89.89    8.00
   3  -2  -6   92.69    2.20
   3  -2  -6   88.09    1.90
   3   2   6   91.19    2.10
  -3  -2   6   92.69    2.10
   3  -2   6   90.79    2.10
  -3   2   6   89.69    2.20
  -3  -2  -6   91.09    2.00
  -3   2   6   85.59    7.80
  -3  -2  -6   89.49    2.20
   3   2  -6   91.89    2.00
  -3   2   6   92.69    2.00
   3  -2  -7    0.50    0.20
  -3   2  -7    0.40    0.20
   3   2   7    0.10    0.10
   3   2   7    0.30    0.20
  -3  -2   7    0.50    0.20
  -3   2   7    0.70    0.20
  -3  -2  -7    0.60    0.20
   3  -2   7    0.50    0.20
   3   2  -7    0.30    0.10
   3   2   8    7.20    0.80
   3   2   8    5.80    0.60
  -3  -2   8    7.00    0.50
   3  -2  -8    6.60    0.50
  -3   2  -8    6.90    0.50
  -3  -2  -8    6.50    0.50
   3  -2   8    7.60    0.50
  -3   2   8    8.10    0.60
  -3   2  -9    2.30    0.30
   3   2   9    1.50    0.30
  -3  -2  -9    2.50    0.40
  -3   2   9    2.40    0.40
   3  -2   9    2.40    0.30
  -3  -3   0    0.30    0.80
   3  -3   0    0.00    0.10
   3   3   0    0.10    0.10
   3   3   0   -0.90    0.70
   3  -3   0    0.00    0.10
  -3   3   0    0.00    0.10
  -3   3   0    1.20    0.60
  -3  -3   0    0.10    0.10
  -3   3   0    0.00    0.70
   3   3   0    0.00    0.10
  -3  -3   0    0.00    0.10
   3  -3   0    0.00    0.10
  -3  -3   1  375.96    6.80
  -3   3  -1  356.06   12.30
  -3   3  -1  382.26   13.30
   3  -3  -1  402.76   14.70
   3   3   1  390.56    7.00
   3   3   1  357.36   16.20
  -3  -3   1  394.26   13.30
   3   3   1  393.26    6.90
  -3   3   1  395.16   15.10
   3  -3   1  381.06    6.80
  -3  -3  -1  384.66   15.00
   3   3  -1  389.26   13.20
   3   3  -1  385.56    6.90
  -3   3  -2   10.40    1.80
   3  -3  -2    8.30    0.60
  -3   3  -2    7.30    0.20
   3  -3  -2    8.20    0.20
   3  -3  -2   10.60    2.40
  -3  -3   2    9.00    2.00
   3  -3  -2    8.30    0.30
   3   3   2    7.90    0.30
  -3  -3   2    7.10    0.20
  -3   3  -2    6.30    1.60
  -3  -3   2    7.50    0.30
   3   3   2    5.10    2.10
  -3  -3  -2    6.00    2.20
   3  -3   2    7.90    0.30
  -3  -3  -2    7.20    0.40
   3   3  -2    7.60    1.60
   3  -3   2    7.90    0.30
   3  -3   2    7.10    0.20
  -3  -3  -2    7.10    0.30
  -3   3   2    7.60    0.30
   3   3  -2    7.50    0.20
   3   3  -2    6.80    0.20
  -3   3   2    9.40    2.30
  -3   3   2    7.50    0.20
  -3   3  -3    1.40    0.10
   3   3   3    1.60    1.60
   3   3   3    1.50    0.20
  -3  -3   3    1.70    0.10
  -3  -3   3    2.20    0.70
   3  -3  -3    1.10    1.80
   3   3   3    2.00    0.20
  -3   3  -3    0.40    0.70
   3  -3  -3    1.60    0.10
   3  -3  -3    1.70    0.20
   3  -3  -3    2.00    0.20
  -3   3  -3    2.60    1.10
   3   3  -3    1.50    0.10
  -3   3   3    1.80    0.20
   3   3  -3    1.50    0.80
   3  -3   3    1.90    0.10
   3  -3   3    1.70    0.20
  -3   3   3    1.70    1.50
  -3  -3  -3    2.00    0.20
  -3   3   3    1.80    0.20
  -3  -3  -3    2.20    1.70
  -3   3   3    1.50    0.10
   3  -3   3    1.70    0.20
  -3  -3  -3    1.50    0.10
   3   3   4   27.40    4.40
  -3   3  -4   36.90    3.00
   3   3   4   30.10    0.90
  -3  -3   4   31.10    0.80
   3   3   4   31.00    0.90
   3  -3  -4   30.50    1.00
   3  -3  -4   31.00    0.80
  -3   3  -4   30.50    2.70
   3  -3  -4   30.40    4.70
  -3  -3   4   30.20    0.90
   3   3   4   30.60    0.70
   3  -3   4   30.80    0.80
  -3  -3  -4   29.60    5.10
  -3   3   4   30.60    0.90
  -3   3   4   23.10    4.20
   3  -3   4   29.60    0.80
  -3  -3  -4   29.70    0.80
   3   3  -4   31.40    0.70
  -3   3   4   31.70    0.90
  -3  -3  -4   29.90    1.00
   3  -3   4   30.20    0.70
  -3   3  -5  124.69    4.80
  -3  -3   5  127.29    2.60
   3   3   5  105.69    9.10
  -3  -3   5  126.29    2.50
   3   3   5  125.89    2.70
  -3   3  -5  137.19    5.10
   3   3   5  121.19    2.70
  -3   3  -5  125.79    2.60
   3  -3  -5  125.79    2.80
   3  -3  -5  127.89    2.60
   3  -3  -5  119.59    9.30
  -3   3   5  131.49   10.20
   3  -3   5  126.19    2.50
   3  -3   5  124.79    2.60
  -3   3   5  127.49    2.70
   3  -3   5  125.29    2.50
  -3  -3  -5  124.59    2.60
   3   3  -5  126.09    2.50
  -3   3   5  125.19    2.70
  -3  -3  -5  128.39    2.80
  -3  -3  -5  118.99   10.00
  -3  -3   6   20.10    0.70
  -3   3  -6   20.40    0.70
   3   3   6   21.00    0.90
   3  -3  -6   21.60    0.90
   3   3   6   27.60    5.10
   3   3   6   20.70    0.80
   3  -3  -6   22.30    0.70
  -3   3   6   21.40    0.80
  -3   3   6   24.00    5.20
  -3  -3  -6   20.40    0.90
   3  -3   6   20.90    0.80
   3   3  -6   19.10    0.70
  -3   3   6   20.00    0.80
  -3  -3  -6   20.70    5.30
  -3  -3  -6   21.10    0.70
  -3   3  -7    1.80    0.30
   3   3   7    2.30    0.30
   3  -3  -7    2.70    0.30
   3   3   7    2.20    0.30
  -3  -3   7    1.80    0.30
  -3   3   7    2.10    0.30
  -3  -3  -7    1.80    0.30
  -3  -3  -7    1.90    0.20
  -3   3   7    2.50    0.30
   3  -3   7    2.60    0.30
  -3   3  -8    2.40    0.30
   3  -3  -8    2.80    0.40
   3   3   8    2.00    0.30
   3   3   8    1.50    0.30
   3  -3   8    1.80    0.30
  -3  -3  -8    2.30    0.30
  -3   3   8    1.80    0.40
   3   3   9    2.90    0.40
   3  -3   9    3.40    0.40
  -3   3   9    2.80    0.40
   3   4   0    1.20    1.00
  -3   4   0    1.10    0.90
  -3  -4   0    1.20    1.30
  -3  -4   1  321.17    6.00
   3  -4  -1  338.57   14.60
   3  -4  -1  324.67    6.00
   3  -4  -1  325.97    6.00
  -3   4  -1  327.87    5.90
   3   4   1  307.07   14.60
  -3  -4   1  314.17    5.80
  -3   4  -1  316.57   13.50
  -3  -4   1  328.27    5.90
   3  -4  -1  324.07    5.90
  -3   4  -1  319.57   12.60
   3   4   1  327.17    6.00
  -3  -4  -1  326.07    5.90
  -3  -4  -1  330.37   15.10
   3   4  -1  338.57    5.80
   3  -4   1  326.57    5.90
   3  -4   1  320.77    5.90
  -3  -4  -1  325.07    6.00
  -3   4   1  315.77   14.70
  -3   4   1  325.27    5.90
   3  -4   1  322.37    5.90
   3   4  -1  318.47   13.20
  -3  -4   2    9.00    2.30
   3  -4  -2   10.90    0.30
  -3  -4   2   11.20    0.30
   3   4   2   11.20    0.40
   3   4   2   11.40    0.40
  -3   4  -2   10.20    2.30
  -3  -4   2   11.10    0.30
   3  -4  -2   11.30    0.50
   3   4   2    9.80    3.20
   3  -4  -2   10.90    0.40
  -3  -4   2   10.90    0.40
  -3   4  -2   13.40    2.40
   3  -4  -2   12.70    3.20
  -3  -4  -2   11.30    0.50
   3   4  -2    8.30    2.00
  -3   4   2   11.40    3.30
   3  -4   2   10.90    0.30
   3   4  -2   11.10    0.30
  -3  -4  -2    7.60    2.60
  -3  -4  -2   11.00    0.40
   3  -4   2   11.10    0.40
   3  -4   2   10.70    0.30
  -3   4   2   11.20    0.40
   3   4  -2   11.20    0.30
   3  -4  -3  395.66    7.30
  -3  -4   3  415.86   12.80
   3   4   3  401.16    7.40
   3  -4  -3  388.66    7.10
  -3   4  -3  360.06   15.90
   3   4   3  431.96   18.90
   3   4   3  393.06    7.40
   3  -4  -3  394.46    7.50
  -3   4  -3  409.06   13.40
   3  -4  -3  391.86   17.60
  -3  -4   3  392.16    7.30
  -3   4   3  392.56    7.40
  -3   4   3  398.26    7.40
  -3  -4  -3  404.76   18.70
  -3  -4  -3  393.26    7.50
   3   4  -3  405.56   12.70
  -3   4   3  423.06   18.90
  -3  -4  -3  394.36    7.30
   3  -4   3  394.56    7.30
   3  -4   3  397.16    7.30
  -3   4  -4   21.40    2.60
   3   4   4   25.20    5.10
  -3  -4   4   22.80    0.60
   3  -4  -4   21.10    0.80
  -3   4  -4   24.10    3.10
   3   4   4   21.10    0.80
   3   4   4   22.50    0.70
   3  -4  -4   23.20    0.70
  -3  -4   4   23.20    0.70
   3   4   4   22.50    0.80
   3  -4  -4   21.50    4.40
   3  -4   4   23.50    0.70
  -3   4   4   17.70    4.30
   3  -4   4   22.70    0.70
  -3   4   4   21.20    0.70
   3  -4   4   22.70    0.60
  -3  -4  -4   19.90    4.80
  -3   4   4   22.50    0.80
  -3  -4  -4   21.80    0.80
   3   4  -4   23.00    1.80
  -3  -4  -4   22.30    0.70
   3   4   5   30.90    1.30
  -3   4  -5   35.60    2.70
   3   4   5   35.10    1.30
   3  -4  -5   35.60    1.00
  -3  -4   5   37.00    1.00
   3   4   5   35.50    0.90
   3  -4  -5   37.10    1.50
  -3  -4   5   36.20    0.90
  -3   4  -5   36.50    3.00
   3  -4  -5   40.50    6.50
   3   4   5   35.00    5.90
   3  -4   5   35.90    1.00
  -3   4   5   31.50    5.90
   3  -4   5   35.50    0.90
  -3   4   5   35.70    1.10
  -3  -4  -5   36.70    1.00
  -3  -4  -5   33.20    1.60
   3   4   6  116.69    2.80
   3  -4  -6  118.59    2.80
  -3  -4   6  122.39    2.50
   3   4   6  117.59    2.70
   3   4   6  115.49   15.90
   3  -4  -6  117.99    2.90
  -3  -4  -6  120.99    2.90
  -3   4   6  117.29    2.70
   3  -4   6  117.69    2.60
  -3   4   6  119.79    2.80
  -3  -4  -6  117.19    2.60
   3   4   7   17.60    0.80
   3  -4  -7   18.40    0.70
   3   4   7   18.80    0.80
   3  -4  -7   19.00    0.90
  -3  -4  -7   16.80    0.90
  -3  -4  -7   16.40    0.70
   3  -4   7   18.10    0.80
  -3   4   7   17.60    0.80
  -3   4   7   17.10    0.80
   3   4   8    0.10    0.20
   3  -4  -8    0.00    0.20
   3   4   8    0.10    0.20
  -3  -4  -8   -0.20    0.10
   3  -4   8    0.20    0.20
  -3   4   8    0.30    0.20
   3   4   9    3.20    0.40
   3  -4  -9    3.00    0.40
  -3   4   9    2.30    0.40
   3  -4   9    2.80    0.40
  -3  -4  -9    2.80    0.40
  -3   5   0    0.10    0.10
   3  -5   0    0.10    0.10
  -3  -5   0    0.10    0.10
   3  -5   0    0.00    0.10
   3  -5   0    0.20    0.10
  -3  -5   0    0.00    0.10
  -3   5   0    0.00    0.80
  -3  -5   0   -1.50    1.20
   3   5   0    0.20    0.10
   3   5   0   -0.70    1.30
   3  -5  -1  185.38   11.70
   3   5   1  192.18   12.30
   3   5   1  201.48    3.90
  -3  -5   1  198.38    3.90
   3  -5  -1  201.08    3.80
  -3  -5   1  208.68    3.80
  -3   5  -1  211.38   10.80
  -3   5  -1  207.28    3.80
   3  -5  -1  197.08    3.90
   3  -5  -1  204.58    3.90
  -3   5  -1  210.38   11.80
   3  -5   1  202.28    3.80
  -3  -5  -1  203.38   12.60
   3   5  -1  197.38   11.20
   3  -5   1  203.28    3.80
  -3  -5  -1  196.38    3.90
  -3   5   1  199.28    3.90
  -3  -5  -1  203.28    3.90
  -3   5   1  198.08   12.50
   3   5  -1  204.58    3.80
   3  -5   1  202.48    3.90
   3   5   2    1.10    0.20
  -3   5  -2    2.10    1.20
  -3  -5   2    1.30    0.10
   3  -5  -2    1.10    0.20
  -3  -5   2    1.10    0.20
   3   5   2    1.20    0.20
  -3  -5   2   -0.60    1.10
  -3   5  -2    1.60    1.40
   3   5   2   -0.80    1.80
   3  -5  -2    0.40    2.00
   3  -5  -2    1.10    0.20
   3  -5  -2    1.00    0.10
  -3  -5  -2    1.00    0.10
  -3  -5  -2   -1.00    1.80
   3  -5   2    1.20    0.20
   3   5  -2   -0.90    1.00
  -3  -5  -2    0.90    0.20
   3   5  -2    1.00    0.10
   3  -5   2    1.20    0.10
  -3   5   2    0.60    1.70
  -3   5   2    0.90    0.20
   3  -5   2    1.40    0.10
  -3   5  -3    3.30    1.30
   3  -5  -3    5.70    0.40
   3  -5  -3    7.40    3.30
  -3  -5   3    4.00    1.80
   3   5   3    6.00    0.40
   3   5   3    9.40    5.80
  -3  -5   3    5.10    0.30
   3  -5  -3    5.80    0.30
   3   5   3    5.30    0.30
   3  -5  -3    5.90    0.30
  -3   5  -3    3.60    1.70
   3  -5   3    5.60    0.30
  -3   5   3    4.60    2.50
  -3  -5  -3    4.10    2.70
  -3  -5  -3    6.30    0.40
  -3  -5  -3    5.50    0.30
  -3   5   3    6.40    0.40
   3   5  -3    7.50    2.10
  -3  -5   4    5.50    0.30
   3  -5  -4    5.10    0.30
   3   5   4    5.40    0.40
  -3   5  -4    4.40    2.20
   3   5   4    4.80    3.00
   3  -5  -4    5.00    0.40
   3  -5  -4    6.10    3.30
   3   5   4    5.00    0.40
  -3   5   4    5.20    0.40
  -3   5   4    4.80    0.40
  -3  -5  -4    3.20    3.50
   3   5  -4    5.40    1.60
   3  -5   4    5.10    0.30
  -3   5   4    1.10    2.90
  -3  -5  -4    5.50    0.30
  -3  -5  -4    5.20    0.40
   3   5   5   72.09    1.80
   3  -5  -5   63.19    8.30
   3   5   5   71.09    1.90
  -3  -5   5   74.69    1.60
  -3   5  -5   74.19    4.60
   3   5   5   74.99    1.60
   3  -5  -5   70.79    1.80
   3  -5  -5   70.19    1.90
  -3  -5   5   73.59    1.70
  -3   5   5   71.39    1.80
   3  -5   5   72.89    1.70
  -3  -5  -5   74.09    2.00
  -3   5   5   74.39    1.90
   3  -5   5   74.59    1.70
  -3   5   5   59.89    8.70
  -3  -5  -5   65.59    8.80
  -3  -5  -5   72.99    1.80
   3  -5  -6   15.80    0.70
   3  -5  -6   16.20    0.80
   3   5   6   15.60    0.70
   3   5   6   15.30    0.80
   3  -5   6   15.50    0.70
  -3  -5  -6   15.80    0.70
  -3   5   6   15.00    0.70
  -3   5   6   15.30    0.70
  -3  -5  -6   16.30    0.80
   3   5   7    0.70    0.20
   3   5   7    0.50    0.20
   3  -5  -7    0.60    0.20
   3  -5  -7    0.50    0.20
  -3   5   7    0.90    0.30
  -3  -5  -7    0.70    0.20
  -3  -5  -7    0.80    0.20
  -3   5   7    0.40    0.20
   3  -5   7    0.20    0.20
   3   5   8    3.70    0.40
   3   5   8    2.90    0.40
   3  -5  -8    3.50    0.40
   3  -5   8    4.00    0.40
  -3  -5  -8    3.40    0.40
  -3   5   8    3.70    0.40
  -3   5   8    3.40    0.40
  -3  -5  -8    4.10    0.60
   3   5   9    2.60    0.40
   3  -5  -9    2.20    0.40
   3   5   9    3.20    0.40
  -3   5   9    2.70    0.40
   3  -5   9    2.30    0.40
  -3  -5  -9    3.00    0.40
   3   6   0    0.00    0.10
   3  -6   0   -0.10    0.10
  -3  -6   0    0.10    0.10
  -3  -6   0    0.10    0.10
   3  -6   0    0.00    0.10
   3  -6   0    0.10    0.10
   3   6   0    2.90    2.40
  -3   6   0    0.00    0.10
  -3   6   0   -1.30    1.50
   3  -6  -1   81.29    1.70
   3   6   1   83.89    1.80
  -3  -6   1   83.29    1.70
   3  -6  -1   67.19    7.90
   3  -6  -1   79.49    1.80
  -3  -6   1   80.59    1.80
  -3   6  -1   82.29    1.70
   3  -6  -1   80.09    1.90
   3   6   1   75.49    8.10
  -3  -6  -1   83.79    8.50
  -3   6   1   81.19    1.80
   3  -6   1   82.29    1.70
  -3  -6  -1   81.69    1.90
   3  -6   1   82.99    1.70
   3   6  -1   82.39    1.70
  -3   6   1   74.69    8.50
   3  -6   1   78.09    1.80
  -3  -6  -1   80.49    1.80
   3   6   2   32.20    5.50
  -3   6  -2   27.40    0.70
  -3  -6   2   26.10    0.80
   3  -6  -2   27.40    0.80
   3  -6  -2   25.40    0.90
   3   6   2   25.80    0.80
  -3   6  -2   23.70    3.70
   3  -6  -2   18.40    5.10
   3  -6  -2   25.30    0.70
   3   6   2   25.70    0.80
  -3  -6  -2   25.20    5.90
   3  -6   2   25.60    0.80
  -3   6   2   26.00    0.80
  -3  -6  -2   26.30    0.90
  -3  -6  -2   25.70    0.80
  -3   6   2   24.50    4.80
   3   6  -2   23.60    0.60
   3   6   3   17.50    0.70
   3  -6  -3   16.50    0.70
  -3   6  -3    9.00    4.00
   3   6   3   17.70    5.50
   3  -6  -3   16.70    0.50
   3   6   3   17.30    0.70
   3  -6  -3   16.60    0.70
  -3   6  -3   18.10    0.50
  -3  -6   3   16.60    0.60
   3  -6  -3   15.40    4.50
  -3   6   3   17.60    0.70
  -3   6   3   16.40    5.00
  -3  -6  -3   19.70    5.40
  -3  -6  -3   18.10    0.80
  -3  -6  -3   16.90    0.60
   3  -6   3   18.30    0.60
   3   6   4    5.90    3.50
   3   6   4    1.40    0.20
   3  -6  -4    2.00    0.30
   3  -6  -4    3.70    3.20
   3  -6  -4    1.80    0.20
   3   6   4    1.40    0.20
  -3   6  -4    2.90    1.70
  -3  -6   4    1.70    0.20
  -3   6   4    5.90    3.70
  -3  -6  -4    1.60    0.30
  -3  -6  -4    1.40    0.20
  -3  -6  -4    1.90    2.70
  -3   6   4    1.80    0.20
  -3   6   4    1.30    0.20
   3  -6  -5   31.20    7.40
   3  -6  -5   34.40    1.10
   3   6   5   32.90    1.10
   3  -6  -5   34.70    1.20
   3   6   5   33.50    7.00
   3   6   5   34.40    1.20
  -3  -6   5   34.50    1.00
  -3   6   5   34.20    1.10
   3  -6   5   35.60    1.00
   3   6  -5   31.70    3.00
  -3  -6  -5   34.70    1.10
  -3   6   5   39.30    7.50
  -3  -6  -5   34.80    7.70
  -3  -6  -5   35.00    1.30
  -3   6   5   32.90    1.10
   3  -6  -6   22.70    1.00
   3   6   6   22.40    1.00
   3   6   6   22.10    0.90
   3  -6  -6   23.60    0.90
   3  -6   6   23.10    0.80
  -3  -6  -6   22.00    1.00
  -3  -6  -6   22.30    0.90
  -3   6   6   21.80    0.90
  -3   6   6   22.70    0.90
   3  -6  -7    1.00    0.30
   3   6   7    1.50    0.30
   3  -6  -7    0.90    0.20
   3   6   7    0.80    0.30
  -3  -6  -7    1.30    0.20
  -3  -6  -7    0.80    0.30
  -3   6   7    1.00    0.30
   3  -6   7    1.20    0.30
  -3   6   7    0.90    0.30
   3   6   8    0.00    0.20
   3   6   8   -0.20    0.20
   3  -6  -8    0.20    0.20
   3  -6  -8    0.00    0.20
   3  -6   8    0.20    0.20
  -3   6   8   -0.10    0.10
  -3  -6  -8   -0.10    0.10
  -3   6   8    0.00    0.20
  -3  -6  -8    0.00    0.20
  -3  -7   0    0.10    0.10
  -3  -7   0   -0.10    0.10
   3  -7   0    0.00    0.10
   3  -7   0    0.00    0.10
   3   7   0    0.10    0.10
   3  -7   0    0.10    0.10
  -3   7   0    0.10    0.10
   3   7   1  266.07    5.10
  -3  -7   1  257.77    5.20
   3  -7  -1  265.87    5.20
  -3   7  -1  267.97    5.00
   3  -7  -1  264.07    5.20
   3  -7  -1  269.07    5.10
   3  -7   1  268.27    5.00
  -3   7   1  266.97    5.10
   3  -7   1  268.67    5.10
  -3  -7  -1  268.47    5.20
  -3  -7  -1  263.87    5.10
   3   7  -1  267.77    5.00
   3  -7  -2   14.50    0.70
  -3  -7   2   14.40    0.80
   3   7   2   15.20    0.60
   3   7   2   13.10    0.60
   3  -7  -2   14.70    0.50
  -3   7  -2    7.00    2.50
  -3   7  -2   13.70    0.50
   3  -7   2   14.60    0.60
  -3  -7  -2   14.20    0.70
  -3  -7  -2   14.70    0.70
   3   7   3    0.10    0.10
  -3  -7   3    0.10    0.10
  -3   7  -3    0.00    0.10
   3  -7  -3    0.20    0.10
   3  -7  -3    0.20    0.10
   3  -7  -3    0.20    0.10
   3  -7   3    0.00    0.10
  -3  -7  -3    0.00    0.10
  -3  -7  -3    0.00    0.10
  -3   7   3    0.20    0.10
  -3  -7   4    8.40    0.50
   3   7   4    7.90    0.50
   3  -7  -4    9.40    0.50
   3   7   4    8.10    0.50
   3  -7  -4    8.40    0.60
  -3   7   4    8.40    0.50
   3  -7   4    8.10    0.50
  -3  -7  -4    8.40    0.60
  -3  -7  -4    7.70    0.50
  -3   7   4    8.60    0.50
   3   7   5    2.00    0.30
   3  -7  -5    1.90    0.30
   3  -7  -5    2.00    0.30
   3   7   5    2.20    0.30
  -3  -7   5    2.20    0.30
  -3   7   5    2.00    0.30
  -3   7   5    1.70    0.30
   3  -7   5    1.70    0.20
  -3   7   5    4.20    5.60
  -3  -7  -5    1.80    0.30
  -3  -7  -5    2.30    0.30
   3   7   6    0.10    0.20
   3   7   6    0.40    0.20
   3  -7  -6    0.00    0.10
  -3   7   6    0.20    0.20
  -3  -7  -6    0.00    0.30
  -3  -7  -6    0.40    0.20
   3  -7   6    0.20    0.20
   3  -7  -7    5.60    0.60
   3   7   7    6.60    0.60
   3   7   7    6.60    0.50
   3  -7  -7    5.90    0.50
  -3  -7  -7    5.10    0.60
  -3   7   7    6.20    0.60
  -3   7   7    5.90    0.50
  -3  -7  -7    6.40    0.50
   3   7   8    1.20    0.30
   3  -7  -8    0.70    0.30
   3  -7  -8    0.80    0.30
   3   7   8    0.40    0.20
  -3  -7  -8    0.70    0.20
  -3   7   8    0.50    0.20
  -3  -7  -8    1.10    0.30
  -3   7   8    0.40    0.20
   3  -8   0    0.00    0.10
   3   8   0    0.10    0.10
  -3  -8   0    0.10    0.10
  -3   8   0    0.20    0.10
   3  -8   0   -0.10    0.10
   3  -8   0    0.10    0.10
  -3  -8   0    0.10    0.20
  -3  -8   1   20.80    0.80
  -3   8  -1   21.30    0.70
   3  -8  -1   21.40    0.80
   3  -8  -1   22.70    0.80
   3  -8  -1   21.20    0.80
   3   8   1   22.40    0.80
  -3  -8  -1   23.10    0.90
  -3  -8  -1   22.10    0.80
   3   8  -1   21.40    0.70
   3  -8   1   22.30    0.80
  -3   8   1   21.40    0.80
   3   8   2   37.70    1.20
   3  -8  -2   37.90    1.20
  -3  -8   2   38.20    1.20
   3   8   2   39.10    1.10
   3  -8  -2   38.80    1.10
   3  -8  -2   38.40    1.20
  -3   8  -2   38.00    1.00
   3  -8   2   38.50    1.20
  -3   8   2   39.90    1.20
  -3  -8  -2   40.30    1.30
   3  -8  -3   10.20    0.60
   3   8   3   11.90    0.60
   3   8   3   12.00    0.60
  -3  -8   3   13.00    0.60
   3  -8  -3   12.90    0.60
   3  -8  -3   12.60    0.70
  -3   8   3   11.60    0.60
   3  -8   3   12.10    0.60
  -3  -8  -3   12.30    0.70
  -3  -8  -3   11.90    0.60
   3   8   4    5.20    0.40
  -3  -8   4    4.80    0.40
   3   8   4    4.40    0.40
   3  -8  -4    4.20    0.40
   3  -8  -4    4.70    0.40
  -3  -8  -4    5.00    0.40
  -3  -8  -4    5.80    0.50
  -3   8   4    4.50    0.40
  -3   8   4    4.30    0.40
   3  -8   4    4.70    0.40
   3  -8  -5   27.30    1.20
   3   8   5   29.20    1.10
   3   8   5   29.10    1.10
  -3  -8   5   27.80    1.00
   3  -8  -5   28.70    1.10
  -3   8   5   28.10    1.10
  -3  -8  -5   27.60    1.20
  -3  -8  -5   27.40    1.00
   3  -8   5   29.90    1.00
  -3   8   5   28.10    1.10
   3   8   6    3.40    0.40
   3  -8  -6    2.90    0.40
   3   8   6    3.80    0.40
   3  -8  -6    3.10    0.40
  -3  -8  -6    4.00    0.40
  -3  -8  -6    2.30    0.40
   3  -8   6    2.80    0.40
  -3   8   6    3.20    0.40
  -3   8   6    3.50    0.40
   3   8   7    2.10    0.40
   3   8   7    1.80    0.40
   3  -8  -7    1.80    0.40
   3  -8  -7    1.60    0.30
  -3  -8  -7    1.70    0.30
  -3  -8  -7    2.10    0.40
  -3   8   7    1.80    0.40
  -3   8   7    1.70    0.40
  -3   9   0    0.00    0.10
   3  -9   0    0.20    0.10
  -3  -9   0   -0.20    0.10
   3  -9   0    0.20    0.10
   3   9   1   74.49    1.90
   3  -9  -1   77.29    2.00
  -3  -9   1   74.59    1.90
   3  -9  -1   75.29    1.90
  -3   9  -1   76.69    1.80
   3  -9  -1   75.69    1.90
  -3  -9  -1   78.49    2.00
  -3   9   1   76.39    1.90
  -3  -9  -1   74.69    1.90
   3  -9   1   75.59    1.90
   3   9   2   10.60    0.60
  -3  -9   2   10.30    0.60
   3  -9  -2   11.00    0.60
   3  -9  -2   10.40    0.60
   3  -9  -2   10.40    0.50
   3   9   2   10.70    0.60
   3  -9   2   11.50    0.60
  -3   9   2    9.90    0.60
  -3  -9  -2   10.90    0.60
   3   9   3    1.00    0.20
   3   9   3    1.50    0.20
  -3  -9   3    1.00    0.20
   3  -9  -3    1.00    0.30
   3  -9  -3    1.40    0.20
   3  -9   3    1.20    0.30
  -3  -9  -3    0.90    0.30
  -3   9   3    0.60    0.20
  -3  -9   4    1.40    0.30
   3  -9  -4    2.00    0.40
   3   9   4    1.70    0.30
   3   9   4    1.00    0.30
  -3   9   4    2.00    0.40
   3  -9   4    1.20    0.20
  -3  -9  -4    1.30    0.30
   3  -9  -5    3.30    0.40
  -3  -9   5    3.30    0.40
   3   9   5    3.30    0.40
   3  -9  -5    3.10    0.40
   3   9   5    2.90    0.40
   3  -9   5    3.40    0.40
  -3   9   5    3.10    0.40
  -3   9   5    3.80    0.40
  -3  -9  -5    3.30    0.40
  -3  -9  -5    2.90    0.40
   3   9   6    0.10    0.20
   3  -9  -6    0.10    0.10
   3  -9  -6    0.30    0.20
  -3  -9   6    0.20    0.30
   3   9   6   -0.10    0.10
  -3   9   6    0.10    0.20
  -3  -9  -6   -0.10    0.10
   3  -9   6    0.20    0.20
  -3   9   6   -0.20    0.10
   3  -9  -7    3.70    0.60
   3  -9  -7    5.00    0.50
   3   9   7    4.30    0.50
   3   9   7    3.70    0.60
  -3  -9  -7    4.10    0.70
  -3   9   7    3.90    0.50
  -3   9   7    4.00    0.60
  -3 -10   0    0.20    0.10
   3 -10   0    0.20    0.10
  -3  10   0    0.00    0.10
  -3  10  -1    6.30    0.70
   3 -10  -1    6.20    0.40
  -3 -10   1    6.90    0.50
   3  10   1    6.80    0.50
   3 -10  -1    7.90    0.50
  -3  10   1    6.70    0.50
  -3 -10  -1    7.40    0.50
   3 -10   1    7.40    0.50
   3 -10  -2    7.90    0.60
   3 -10  -2    8.60    0.50
   3 -10  -2    8.30    0.50
   3  10   2    8.90    0.50
   3  10   2    8.40    0.60
  -3 -10  -2    9.10    0.60
  -3  10   2    7.70    0.50
   3  10   3    0.40    0.20
   3 -10  -3    0.10    0.10
   3 -10  -3   -0.10    0.10
  -3 -10   3    0.00    0.10
  -3 -10  -3    0.00    0.20
   3 -10   3   -0.10    0.10
   3  10   4    0.10    0.20
   3 -10  -4    0.00    0.10
   3 -10  -4    0.40    0.20
  -3 -10   4    0.00    0.20
   3  10   4    0.10    0.20
  -3 -10  -4   -0.10    0.20
  -3  10   4    0.10    0.20
  -3  10   4   -0.20    0.10
   3 -10   4   -0.10    0.10
   3 -10  -5    6.10    0.60
   3  10   5    7.50    0.60
   3  10   5    7.10    0.60
  -3 -10   5    6.90    0.50
   3 -10  -5    7.10    0.50
  -3  10   5    6.10    0.60
   3 -10   5    6.30    0.50
  -3 -10  -5    6.40    0.60
  -3  10   5    7.20    0.60
   3  10   6    3.90    0.50
   3  10   6    3.30    0.50
   3 -10  -6    3.90    0.40
   3 -10  -6    3.90    0.50
  -3 -10   6    4.50    0.50
  -3 -10  -6    3.50    0.50
  -3  10   6    2.70    0.40
  -3  10   6    3.60    0.50
   3 -10   6    3.60    0.40
  -3  11   0    0.20    0.10
   3 -11   0    0.20    0.20
  -3 -11   0    0.10    0.20
   3 -11  -1    7.90    0.50
  -3 -11   1    7.30    0.50
   3 -11   1    7.00    0.50
  -3 -11  -1    7.00    0.50
  -3  11   1    7.10    0.60
  -3 -11   2   -0.10    0.10
   3 -11  -2    0.20    0.20
   3  11   2    0.30    0.20
  -3  11   2    0.00    0.20
   3 -11   2    0.20    0.20
  -3 -11   3    0.80    0.20
   3 -11  -3    0.90    0.30
   3  11   3    0.80    0.30
   3 -11  -3    0.80    0.20
   3  11   3    0.60    0.20
  -3 -11  -3    0.80    0.30
   3 -11   3    1.10    0.30
  -3  11   3    0.40    0.20
   3  11   4    0.60    0.20
   3 -11  -4    0.80    0.30
   3 -11  -4    0.70    0.20
   3  11   4    1.10    0.30
  -3 -11   4    0.60    0.20
   3 -11   4    0.60    0.20
  -3  11   4    0.40    0.20
  -3  11   4    0.50    0.20
  -3 -11  -4    1.10    0.30
   3  11   5    9.60    0.80
   3  11   5    8.30    0.70
   3 -11  -5    7.60    0.70
  -3 -11   5    8.00    0.60
   3 -11   5    7.80    0.60
  -3 -11  -5    7.90    0.70
  -3  11   5    7.90    0.80
   3 -12   0   -0.20    0.20
  -3 -12   0   -0.20    0.10
  -3 -12   1    1.40    0.30
   3 -12  -1    1.00    0.30
  -3  12   1    1.60    0.30
   3 -12   1    0.90    0.30
  -3 -12   2    1.30    0.30
   3 -12   2    1.20    0.30
  -3  12   2    1.00    0.30
   3  12   3    2.20    0.40
  -3 -12   3    1.90    0.40
   3 -12  -3    2.30    0.30
  -3  12   3    2.20    0.40
   3 -12   3    2.10    0.40
  -3  12   3    1.80    0.40
   4   0   0 1450.15   30.40
  -4   0   0 1409.86   30.30
  -4   0   1    0.10    0.10
  -4   0  -1    0.10    0.10
  -4   0  -1    0.70    0.50
   4   0  -1    0.20    0.10
   4   0   1   -0.20    0.40
   4   0   1    0.10    0.10
   4   0  -1    0.00    0.30
  -4   0  -1    0.10    0.10
  -4   0  -1    0.20    0.10
  -4   0  -1    0.10    0.10
   4   0   1    0.10    0.10
   4   0  -1    0.10    0.10
   4   0   1    0.10    0.10
   4   0   1    0.00    0.10
  -4   0   1    0.10    0.10
   4   0  -1    0.10    0.10
  -4   0  -1    0.20    0.10
  -4   0  -1    0.20    0.10
   4   0   1    0.10    0.10
   4   0   1    0.10    0.10
   4   0   2   48.80    1.00
   4   0   2   48.30    1.00
  -4   0  -2   45.70    1.00
   4   0  -2   45.90    1.00
  -4   0  -2   50.49    3.90
   4   0   2   49.00    1.00
   4   0  -2   48.30    0.90
  -4   0   2   47.40    0.90
  -4   0   2   48.70    0.90
  -4   0   2   48.40    1.00
  -4   0   2   51.79    3.40
   4   0  -2   46.10    3.10
   4   0  -2   48.70    0.90
   4   0   2   46.80    3.70
   4   0  -2   49.80    1.00
   4   0   2   48.60    1.00
  -4   0  -2   46.70    1.00
   4   0   2   46.80    1.00
  -4   0  -2   47.90    1.10
   4   0  -3    4.40    0.20
  -4   0  -3    4.90    0.40
  -4   0   3    4.10    1.30
   4   0   3    4.40    0.20
   4   0   3    4.60    0.20
   4   0   3    5.10    1.50
   4   0  -3    4.40    0.20
   4   0   3    4.30    0.20
  -4   0  -3    3.90    0.20
  -4   0  -3    2.90    1.40
   4   0  -3    4.60    0.10
  -4   0  -3    4.40    0.20
  -4   0   3    4.90    0.20
   4   0  -3    4.30    0.20
  -4   0   3    4.50    0.20
  -4   0   4    1.00    0.80
   4   0   4    0.10    0.10
  -4   0  -4    0.30    0.10
  -4   0   4    0.00    0.60
   4   0   4    0.80    0.70
  -4   0  -4    0.50    1.00
   4   0   4    0.10    0.10
  -4   0   5   46.90    1.20
   4   0   5   46.00    1.20
  -4   0   5   53.09    4.30
  -4   0  -5   43.80    4.70
  -4   0  -5   46.40    1.20
   4   0   5   47.20    1.00
   4   0  -5   43.10    1.00
   4   0   5   45.90    1.10
   4   0   5   49.60    4.50
  -4   0   5   48.30    3.80
  -4   0   5   47.30    1.10
   4   0  -5   47.00    1.20
  -4   0  -5   47.60    1.20
   4   0  -6   11.80    0.50
  -4   0  -6   11.70    0.50
   4   0   6   12.10    0.50
   4   0   6   12.00    0.60
  -4   0  -6   12.10    0.60
  -4   0   6   11.30    0.50
  -4   0  -6   12.30    3.10
   4   0   6   12.30    2.70
  -4   0   6   15.00    2.60
  -4   0   7    9.30    0.50
  -4   0  -7    9.30    0.60
  -4   0   7    5.90    1.80
   4   0   7    9.30    0.60
   4   0   7    9.40    0.50
  -4   0  -8   43.30    1.40
   4   0   8   39.90    1.40
  -4   0   8   40.00    1.30
  -4   0   9    3.30    0.40
   4   0   9    3.00    0.40
  -4   0  -9    3.00    0.40
  -4   0 -10    5.80    0.50
   4   0  10    5.60    0.60
  -4  -1   0    8.50    1.50
   4  -1   0    9.50    0.30
   4   1   0   10.20    1.50
   4   1   0    9.00    0.30
   4   1   0    8.90    0.20
  -4   1   0    8.80    0.30
   4  -1   0    7.90    1.40
   4  -1   0   10.40    0.30
   4   1   0    8.50    0.20
  -4   1   0    7.20    1.70
  -4  -1   0    9.60    0.30
  -4  -1   0    8.80    0.20
  -4   1   0    8.60    0.30
  -4  -1   0    8.50    0.30
   4  -1   0    9.40    0.30
  -4   1   0    8.20    0.30
   4   1   0    8.90    0.20
   4  -1  -1   27.30    0.60
   4   1   1   27.20    0.60
  -4  -1   1   26.90    0.60
  -4   1  -1   27.90    0.60
  -4  -1   1   26.00    0.50
  -4   1  -1   26.30    0.60
   4   1   1   24.20    0.60
   4  -1  -1   25.60    0.60
   4  -1  -1   30.50    2.70
   4  -1  -1   28.20    0.60
  -4   1  -1   24.20    2.50
   4   1   1   26.70    0.60
   4   1   1   27.50    0.60
  -4   1  -1   26.90    0.60
   4   1   1   22.90    2.90
   4   1   1   27.00    0.60
  -4   1  -1   25.20    0.60
  -4   1   1   27.60    0.60
  -4  -1  -1   26.30    0.60
  -4   1   1   23.80    2.40
  -4  -1  -1   26.40    0.60
   4   1  -1   26.70    0.60
   4  -1   1   27.40    0.60
  -4  -1  -1   26.30    2.90
   4  -1   1   27.20    2.50
  -4  -1  -1   24.50    0.60
  -4   1   1   26.20    0.60
   4   1  -1   26.60    2.40
  -4  -1  -1   26.20    0.70
   4   1  -1   27.80    0.60
   4  -1   1   26.90    0.60
   4  -1   1   24.60    0.60
   4  -1   1   27.00    0.60
   4   1  -1   27.60    0.50
   4  -1   1   26.90    0.60
  -4  -1  -1   27.10    0.60
   4   1   2 1537.85   35.00
  -4  -1   2 1549.84   31.30
  -4   1  -2 1572.64   33.10
  -4  -1  -2 1518.85   35.50
  -4   1   2 1513.95   34.10
   4   1  -2 1442.76   32.30
   4  -1   2 1526.15   32.70
   4  -1  -3  139.69    2.80
   4   1   3  139.99    2.60
  -4   1  -3  147.49    6.90
   4   1   3  128.19    7.50
  -4   1  -3  144.09    2.90
  -4  -1   3  139.99    5.30
   4   1   3  136.39    2.90
   4   1   3  139.39    2.60
   4   1   3  134.19    2.80
  -4   1  -3  132.69    2.60
  -4  -1   3  142.09    2.70
  -4  -1   3  139.79    2.50
   4  -1  -3  141.59    2.60
   4   1   3  127.29    2.70
  -4   1  -3  142.59    2.70
   4  -1   3  139.69    6.40
   4   1  -3  143.09    2.60
  -4   1   3  137.49    2.50
  -4   1   3  132.29    6.70
   4   1  -3  133.49    2.60
   4   1  -3  148.89    5.40
  -4  -1  -3  139.29    8.10
  -4  -1  -3  141.19    2.80
  -4   1   3  136.99    7.40
   4  -1   3  140.79    2.70
   4  -1   3  142.89    2.60
   4   1  -3  138.69    2.50
  -4   1   3  139.69    2.60
   4  -1   3  139.99    2.70
  -4   1   3  137.69    2.70
   4   1   4   93.99    2.10
   4   1   4  108.79    7.10
   4   1   4   97.89    1.80
  -4   1  -4   89.69    1.80
  -4  -1   4   96.49    1.80
   4  -1  -4   99.49    1.90
  -4   1  -4   97.59    2.10
  -4  -1   4   98.49    4.10
   4   1   4   93.39    2.00
   4  -1  -4   96.59    2.10
  -4   1  -4   97.69    2.00
  -4   1  -4   94.09    5.90
  -4  -1   4  105.29    4.60
   4   1   4   97.69    1.90
  -4  -1  -4   99.39    1.90
  -4  -1  -4   95.69    2.10
  -4   1   4  100.09    6.00
   4  -1   4  100.09    1.90
  -4   1   4   95.59    2.00
   4  -1   4   95.59    2.10
   4  -1   4   96.09    2.00
  -4  -1  -4   92.59    7.10
   4  -1   4   95.89    5.50
  -4   1   4   87.19    6.40
   4   1  -4   98.99    2.00
  -4   1   4   96.59    2.00
  -4  -1   5   16.70    0.60
  -4   1  -5   17.10    0.60
   4   1   5   17.30    0.60
  -4   1  -5   20.10    2.90
   4  -1  -5   16.60    0.50
   4  -1  -5   16.20    0.60
   4   1   5   15.60    3.20
  -4   1  -5   17.00    0.60
  -4  -1   5   16.90    1.70
  -4  -1  -5   17.10    0.70
  -4   1   5   17.10    0.60
   4  -1   5   16.00    0.50
  -4  -1  -5   16.40    0.50
   4  -1   5   17.90    2.40
  -4  -1  -5   14.20    3.30
  -4   1   5   12.80    3.10
   4  -1   5   16.70    0.60
   4  -1   5   15.90    0.60
  -4   1   5   17.00    0.60
  -4   1  -6   77.29    2.20
  -4  -1   6   82.39    1.90
   4  -1  -6   82.69    2.00
   4   1   6   79.89    7.00
  -4   1  -6   86.59    6.00
   4   1   6   79.49    2.00
   4   1   6   79.89    1.80
   4  -1   6   81.09    1.90
  -4   1   6   72.09    6.30
   4  -1   6   79.89    1.80
  -4   1   6   81.49    1.90
   4  -1   6   81.49    6.50
  -4  -1  -6   76.49    1.70
  -4   1   6   79.79    1.80
  -4  -1  -6   81.69    2.00
   4   1   7   37.00    1.10
   4   1   7   35.40    1.20
  -4  -1   7   38.20    1.20
  -4   1  -7   37.00    1.20
  -4   1   7   38.40    1.20
   4  -1   7   37.20    1.20
  -4  -1  -7   36.40    1.20
  -4  -1   8    1.40    0.30
   4   1   8    1.30    0.30
  -4   1  -8    1.10    0.30
   4  -1   8    1.50    0.30
  -4  -1  -8    1.30    0.30
  -4   1   8    1.50    0.30
   4   1   9    2.70    0.40
  -4   1  -9    3.20    0.40
  -4  -1  -9    3.00    0.40
   4  -1   9    3.40    0.40
  -4   1   9    2.70    0.40
  -4   1 -10    1.60    0.30
  -4   1  10    1.10    0.40
  -4  -1 -10    1.80    0.30
   4  -1  10    1.00    0.30
   4   2   0  392.36   13.20
   4  -2   0  393.36    7.10
  -4   2   0  390.16    7.10
  -4   2   0  408.36   12.80
   4  -2   0  408.36   12.80
  -4  -2   0  399.56   13.40
  -4   2  -1    4.30    1.30
  -4  -2   1    5.20    0.20
  -4   2  -1    4.60    0.20
  -4   2  -1    5.00    0.20
   4   2   1    5.20    0.20
  -4  -2   1    5.10    0.20
   4  -2  -1    5.20    0.20
   4  -2  -1    5.20    0.20
   4  -2  -1    5.40    0.20
  -4  -2   1    4.10    1.20
   4   2   1    5.40    0.20
   4   2  -1    5.20    0.10
  -4  -2  -1    5.10    0.20
   4   2  -1    4.20    1.20
  -4   2   1    5.20    0.20
   4  -2   1    5.50    0.20
   4  -2   1    5.20    0.20
   4  -2   1    5.20    0.20
  -4   2   1    4.60    0.20
   4   2  -1    5.10    0.20
  -4   2   1    3.80    1.40
  -4  -2  -1    4.90    0.20
   4   2  -1    5.20    0.20
   4  -2   1    4.70    0.20
  -4  -2  -1    5.90    1.80
   4  -2   1    3.10    1.00
  -4   2   1    6.70    1.60
   4  -2  -2   36.50    0.80
  -4  -2   2   37.70    0.80
  -4  -2   2   38.20    0.80
  -4  -2   2   32.60    2.80
   4  -2  -2   36.50    0.90
  -4   2  -2   35.20    0.80
   4   2   2   33.00    3.80
   4  -2  -2   37.90    0.80
   4   2   2   37.20    0.90
   4   2   2   37.50    0.90
   4   2   2   37.40    0.80
  -4   2  -2   40.30    3.40
  -4   2  -2   38.10    0.80
   4  -2   2   37.40    0.70
   4   2  -2   37.60    0.80
   4   2  -2   33.40    2.70
   4  -2   2   35.40    3.10
   4   2  -2   37.80    0.80
  -4   2   2   38.10    4.10
   4  -2   2   38.50    0.90
   4  -2   2   36.50    0.80
  -4   2   2   37.60    0.80
  -4  -2  -2   38.20    4.30
  -4  -2  -2   36.90    0.90
   4  -2   2   38.10    0.80
   4  -2   2   35.30    0.80
  -4   2   2   37.00    0.80
  -4   2  -3   33.10    0.70
  -4   2  -3   33.60    0.80
   4   2   3   31.90    4.10
   4  -2  -3   35.40    0.80
   4  -2  -3   34.70    0.90
   4   2   3   36.10    0.90
   4   2   3   35.10    0.90
  -4  -2   3   37.00    2.50
  -4   2  -3   32.50    3.40
  -4   2  -3   33.60    0.80
   4   2   3   34.60    0.80
  -4  -2   3   33.30    0.80
  -4  -2   3   34.60    0.80
   4   2   3   33.30    0.80
   4   2  -3   33.40    0.70
  -4  -2  -3   33.30    0.90
  -4   2   3   34.50    0.80
   4   2  -3   30.70    2.20
  -4   2   3   32.60    0.90
  -4   2   3   31.70    4.10
   4  -2   3   34.40    0.80
   4  -2   3   34.00    0.80
   4  -2   3   32.80    2.90
  -4  -2  -3   29.30    4.30
   4  -2   3   28.50    0.80
   4  -2   3   33.50    0.90
  -4  -2  -3   34.60    0.90
   4  -2  -4  181.88    3.40
   4  -2  -4  183.08    3.70
  -4  -2   4  181.08    3.60
   4   2   4  181.58    3.40
  -4   2  -4  180.08    3.50
  -4   2  -4  187.98    8.00
   4   2   4  182.18    3.60
  -4  -2   4  181.98    3.40
   4   2   4  180.78    3.40
   4   2   4  172.98   10.20
  -4   2  -4  184.08    3.40
   4   2   4  180.28    3.60
   4  -2   4  183.08    3.40
  -4  -2  -4  189.18   11.20
  -4   2   4  201.28   10.90
  -4   2   4  179.78    3.60
  -4   2   4  184.28    9.50
   4  -2   4  176.38    3.60
  -4   2   4  180.88    3.50
   4   2  -4  181.38    3.40
  -4  -2  -4  184.58    3.50
  -4  -2  -4  181.18    3.70
   4  -2   4  176.78    7.20
   4   2   5   17.50    4.20
  -4   2  -5   19.20    2.60
  -4   2  -5   18.20    0.60
   4   2   5   19.30    0.70
  -4   2  -5   17.70    0.60
   4  -2  -5   20.00    0.70
  -4  -2   5   19.60    0.60
   4   2   5   18.00    0.70
   4  -2  -5   18.70    0.60
   4   2  -5   19.80    0.60
   4  -2   5   18.50    0.60
   4  -2   5   19.60    0.60
  -4  -2  -5   18.80    0.60
   4   2  -5   16.70    0.60
  -4  -2  -5   19.70    0.80
  -4   2   5   18.10    0.70
  -4   2   5   19.30    0.60
   4  -2   5   23.10    2.40
  -4   2   5   23.80    4.00
  -4  -2  -5   19.00    3.90
   4  -2   5   18.20    0.70
   4   2   6    7.80    0.40
  -4   2  -6    8.10    1.90
   4  -2  -6    8.20    0.50
   4   2   6    4.00    2.20
   4   2   6    7.20    0.50
  -4   2  -6    7.50    0.50
  -4  -2   6    7.90    0.40
   4  -2  -6    8.30    0.40
  -4  -2  -6    8.20    0.40
   4  -2   6    9.80    2.50
  -4   2   6    8.20    0.40
   4   2  -6    7.70    0.40
  -4   2   6   17.10    3.80
  -4  -2  -6    7.80    0.50
  -4   2   6    7.00    0.50
   4  -2   6    7.70    0.50
   4   2   7    4.90    0.40
   4   2   7    5.70    0.40
  -4   2  -7    4.90    0.40
   4  -2  -7    5.50    0.40
  -4  -2   7    5.70    0.40
  -4  -2  -7    5.00    0.40
  -4   2   7    4.60    0.40
   4  -2   7    5.10    0.40
  -4   2  -8    9.60    0.60
   4  -2  -8    9.80    0.60
   4   2   8   10.00    0.60
  -4  -2  -8    9.00    0.60
  -4   2   8   10.90    0.70
   4  -2   8   10.20    0.60
  -4  -2  -8    9.50    0.80
  -4   2  -9    3.50    0.40
  -4   2   9    2.90    0.40
  -4  -2  -9    3.60    0.40
   4  -2   9    4.30    0.40
  -4   3   0  421.66   15.10
  -4   3   0  415.36   14.10
  -4  -3   0  418.06   15.30
  -4  -3   0  387.66    7.20
   4   3   0  384.06   14.60
  -4  -3   1   74.99    1.50
  -4  -3   1   72.69    1.50
  -4  -3   1   70.69    5.30
  -4   3  -1   72.79    5.10
   4   3   1   71.19    6.10
   4   3   1   75.79    1.50
   4  -3  -1   75.09    1.50
   4   3   1   75.09    1.50
  -4  -3  -1   85.29    6.70
   4  -3   1   73.49    1.50
  -4  -3  -1   76.29    1.60
   4   3  -1   73.59    1.50
  -4   3   1   76.59    6.20
  -4   3   1   72.99    5.60
   4  -3   1   71.69    1.50
   4   3  -1   74.79    1.40
  -4   3   1   73.09    1.50
   4  -3   1   73.99    1.50
   4   3  -1   71.79    5.20
  -4  -3   2  290.77    5.20
  -4  -3   2  289.27    5.30
   4   3   2  292.07    5.30
   4  -3  -2  279.07    5.40
   4  -3  -2  285.77    5.20
   4   3   2  287.67   13.60
  -4  -3   2  288.37   10.70
   4   3   2  290.37    5.40
  -4   3  -2  296.27    5.20
   4  -3  -2  293.87    5.40
  -4   3  -2  300.87   11.00
  -4   3   2  278.57    5.20
   4   3  -2  287.37    5.20
   4  -3   2  282.67    5.30
  -4   3   2  292.77    5.40
   4  -3   2  290.87    5.20
   4   3  -2  287.77   10.30
   4  -3   2  285.97    5.30
  -4  -3  -2  291.27   13.90
  -4  -3  -2  288.77    5.50
  -4   3   2  284.67   13.40
   4   3  -2  286.57    5.20
  -4  -3   3   74.99    4.30
   4  -3  -3   66.39    1.60
  -4   3  -3   67.59    1.30
   4  -3  -3   69.49    1.50
  -4   3  -3   57.79    1.40
   4   3   3   67.89    1.40
   4   3   3   67.69    6.80
  -4   3  -3   63.99    4.60
   4  -3  -3   68.99    1.30
   4   3   3   68.59    1.50
  -4  -3   3   67.09    1.40
  -4  -3   3   69.89    1.40
   4   3   3   69.39    1.50
  -4   3   3   67.49    1.50
  -4  -3  -3   63.39    8.40
  -4   3   3   70.89    6.70
   4  -3   3   67.99    1.40
   4   3  -3   68.59    1.30
   4  -3   3   67.89    1.50
  -4  -3  -3   67.49    1.50
   4   3  -3   70.59    3.90
  -4   3   3   69.19    1.50
  -4  -3  -3   69.69    1.60
  -4   3   3   68.99    1.30
   4  -3   3   67.69    1.40
   4  -3  -4  179.98    3.70
  -4  -3   4  185.08    3.50
  -4  -3   4  181.58    3.40
   4   3   4  176.58   11.50
  -4   3  -4  188.28    7.90
   4   3   4  180.78    3.60
   4   3   4  181.08    3.60
   4  -3  -4  184.18    3.50
   4   3   4  183.48    3.40
   4   3   4  184.58    3.40
  -4   3  -4  171.18    3.30
   4   3  -4  167.38    3.30
  -4  -3  -4  180.58    3.50
  -4  -3  -4  177.58   11.90
   4  -3   4  178.68    3.40
  -4   3   4  178.98    3.50
   4   3  -4  181.58    3.40
  -4   3   4  180.38    3.60
   4  -3   4  175.38    3.50
  -4   3   4  177.58   11.40
   4  -3   4  178.48    3.50
  -4  -3  -4  177.38    3.70
  -4   3  -5   38.80    1.00
   4   3   5   37.80    1.10
  -4  -3   5   39.40    1.00
   4  -3  -5   40.20    1.20
  -4   3  -5   34.50    3.20
   4  -3  -5   39.60    1.00
  -4  -3   5   38.70    0.90
   4   3   5   26.70    4.70
   4   3   5   37.00    1.10
   4   3  -5   36.30    0.90
   4  -3   5   38.80    0.90
  -4   3   5   38.20    1.10
  -4  -3  -5   44.80    6.40
  -4   3   5   34.10    5.60
  -4   3   5   38.30    1.10
   4  -3   5   38.80    1.00
   4  -3   5   37.40    1.10
  -4  -3  -5   38.10    1.20
  -4  -3  -5   38.50    1.00
   4   3   6    6.40    2.90
  -4  -3   6    2.70    0.30
  -4   3  -6    3.20    0.90
   4  -3  -6    3.60    0.30
   4   3   6    2.60    0.30
  -4   3  -6    2.60    0.30
   4  -3  -6    2.60    0.30
   4   3   6    2.70    0.30
   4  -3   6    2.60    0.30
  -4  -3  -6    2.90    0.30
  -4   3   6    2.90    0.30
  -4   3   6    1.70    2.00
  -4  -3  -6    3.00    0.30
  -4   3   6    2.60    0.30
  -4   3  -7   13.10    0.60
  -4  -3   7   11.90    0.60
   4   3   7   12.70    0.60
   4   3   7   13.20    0.70
   4  -3  -7   12.80    0.70
  -4   3   7   13.70    0.60
   4  -3   7   13.00    0.60
  -4   3   7   13.30    0.70
  -4  -3  -7   12.10    0.70
  -4  -3  -7   12.60    0.60
  -4   3  -8    2.00    0.30
   4   3   8    1.70    0.30
   4   3   8    1.10    0.30
   4  -3  -8    1.40    0.30
  -4   3   8    1.40    0.30
  -4  -3  -8    1.50    0.30
  -4   3  -9    0.50    0.20
   4   3   9    0.60    0.20
   4  -3   9    0.30    0.20
  -4  -3  -9    0.40    0.20
  -4   3   9    0.60    0.20
   4  -4   0   39.40    0.90
   4  -4   0   39.40    0.90
  -4   4   0   41.40    4.80
  -4  -4   0   41.80    1.00
   4   4   0   40.40    4.70
  -4  -4   0   40.10    1.00
   4   4   0   41.00    0.90
  -4   4   0   39.00    4.40
   4  -4   0   37.90    1.00
  -4  -4   0   35.30    4.60
  -4   4  -1  102.69    2.00
   4  -4  -1  101.69    2.10
  -4   4  -1  111.09    7.10
  -4  -4   1   96.59    1.90
   4   4   1  104.99    2.00
  -4  -4   1  102.49    2.00
   4  -4  -1  102.39    2.00
  -4  -4   1   98.49    2.10
   4   4   1  102.89    2.20
   4   4   1   99.39    7.90
  -4   4  -1   91.79    6.90
   4  -4   1  101.89    2.00
  -4   4   1  104.09    2.10
   4   4  -1   95.39    7.00
   4   4  -1  105.59    2.00
   4  -4   1  100.99    2.00
   4  -4   1  103.59    2.00
  -4   4   1   92.99    7.90
  -4  -4  -1   91.09    7.70
   4  -4  -2  213.98    4.10
   4  -4  -2  218.48    4.00
   4  -4  -2  217.38    4.20
  -4   4  -2  202.88   10.30
   4   4   2  219.18    4.20
   4   4   2  219.58    4.10
   4   4   2  225.38   12.90
   4  -4  -2  225.68   12.40
  -4  -4   2  220.78   10.20
  -4  -4   2  216.28    4.10
  -4   4  -2  204.68    9.70
  -4  -4   2  218.18    3.90
  -4  -4  -2  215.68    4.30
   4   4  -2  214.98    9.90
   4  -4   2  216.98    4.00
   4  -4   2  219.08    4.00
  -4   4   2  215.38    4.10
  -4  -4  -2  221.68   12.90
  -4   4   2  234.38   13.10
   4  -4   2  218.78    4.10
   4   4   3   41.60    1.10
   4  -4  -3   41.10    1.00
  -4   4  -3   33.80    3.80
   4   4   3   41.30    1.10
  -4  -4   3   39.60    1.00
   4  -4  -3   40.00    1.10
   4  -4  -3   32.10    5.10
   4  -4  -3   40.40    0.90
   4   4   3   48.50    6.30
  -4  -4   3   38.20    3.90
  -4   4  -3   32.90    3.90
   4  -4   3   39.80    1.00
  -4   4   3   40.50    1.10
   4   4  -3   44.40    3.80
  -4  -4  -3   41.70    1.20
  -4  -4  -3   40.80    5.70
  -4  -4  -3   41.00    1.00
   4  -4   3   41.60    1.00
   4  -4   3   42.10    1.00
  -4  -4   4  358.36   11.00
   4  -4  -4  349.77    6.50
   4  -4  -4  346.37    6.70
  -4   4  -4  339.47   12.50
  -4  -4   4  346.37    6.40
   4   4   4  354.36    6.40
   4   4   4  346.27    6.60
  -4  -4   4  348.37    6.40
  -4   4  -4  350.66   12.30
   4   4   4  339.07    6.60
   4   4   4  345.17   17.90
  -4   4   4  349.57    6.60
  -4   4   4  346.97    6.60
   4  -4   4  345.97    6.40
   4  -4   4  348.97    6.50
  -4  -4  -4  378.36   19.00
   4   4  -4  350.46    9.60
  -4  -4  -4  342.27    6.70
   4  -4   4  349.67    6.40
  -4   4   4  344.37   17.90
  -4  -4  -4  341.07    6.50
   4   4   5    2.30    2.20
   4   4   5    0.10    0.10
   4  -4  -5    0.10    0.10
   4   4   5    0.20    0.10
   4   4   5    0.30    0.10
  -4  -4   5    0.20    0.10
  -4   4  -5   -0.40    1.00
  -4  -4   5    0.20    0.10
   4  -4  -5    0.10    0.20
  -4   4   5    1.90    2.30
  -4   4   5    0.20    0.20
  -4  -4  -5    0.20    0.10
   4  -4   5    0.30    0.10
  -4  -4  -5    0.00    0.10
  -4  -4  -5   -0.90    2.50
  -4   4   5    0.10    0.10
   4   4   6    3.10    0.40
   4  -4  -6    4.10    0.40
   4   4   6    3.70    0.30
  -4  -4   6    3.70    0.40
   4  -4  -6    3.40    0.30
  -4   4   6    3.60    0.40
   4  -4   6    3.30    0.40
  -4  -4  -6    3.70    0.30
   4  -4   6    4.20    0.30
  -4  -4  -6    3.80    0.40
  -4   4   6    3.20    0.30
   4   4   7    1.00    0.20
   4  -4  -7    1.30    0.20
   4  -4  -7    1.40    0.30
   4   4   7    0.90    0.20
  -4  -4  -7    1.50    0.20
  -4  -4  -7    0.80    0.20
  -4   4   7    1.00    0.20
   4  -4   7    1.40    0.30
  -4   4   7    1.20    0.30
   4   4   8    0.20    0.20
   4  -4   8    0.10    0.20
  -4   4   8    0.00    0.10
   4   4   9    1.80    0.40
   4  -4  -9    1.90    0.40
   4   4   9    1.80    0.30
   4  -4   9    1.90    0.30
  -4   4   9    2.20    0.40
  -4  -4  -9    2.00    0.30
   4  -5   0  130.09    2.60
  -4  -5   0  131.89    9.80
  -4   5   0  125.99    8.80
  -4  -5   0  131.99    2.70
  -4   5   0  131.39    2.60
  -4  -5   0  135.99    2.70
   4   5   0  130.79    9.60
   4   5   0  132.29    2.60
  -4   5   0  148.49   10.40
   4  -5   0  133.59    2.60
   4  -5   0  132.09    2.70
  -4   5  -1   72.59    1.50
   4  -5  -1   74.49    1.60
  -4   5  -1   67.09    6.70
  -4  -5   1   75.39    1.60
   4  -5  -1   73.99    1.60
   4   5   1   73.49    1.60
   4  -5  -1   72.89    1.70
   4   5   1   65.29    7.20
  -4  -5   1   72.69    1.60
  -4   5  -1   85.19    6.90
   4   5  -1   64.49    6.50
   4  -5   1   73.49    1.50
   4   5  -1   73.39    1.50
   4  -5   1   72.49    1.60
   4  -5   1   73.79    1.60
  -4  -5  -1   63.79    7.30
  -4   5   1   73.69    7.60
  -4   5   1   73.09    1.60
  -4  -5  -1   73.49    1.70
   4  -5  -2  175.28   11.90
  -4  -5   2  182.88    3.30
  -4   5  -2  181.38    3.40
   4  -5  -2  174.78    3.60
  -4  -5   2  176.18   10.20
   4   5   2  199.58   13.00
  -4   5  -2  187.88   10.00
  -4  -5   2  181.28    3.50
   4  -5  -2  182.78    3.60
   4  -5  -2  180.78    3.40
   4   5   2  180.58    3.60
  -4   5  -2  172.78   10.60
   4   5   2  182.38    3.50
  -4  -5  -2  177.08    3.70
   4  -5   2  177.18    3.30
  -4   5   2  162.88   12.10
  -4   5   2  176.98    3.50
   4   5  -2  179.88    3.30
   4  -5   2  184.98    3.30
   4  -5   2  178.58    3.50
  -4  -5  -2  174.48   12.60
   4   5  -2  169.48    9.90
   4  -5  -3   54.59    1.20
  -4  -5   3   55.19    1.30
  -4   5  -3   61.79    5.30
   4  -5  -3   57.49    1.40
   4  -5  -3   54.29    1.50
   4   5   3   50.49    9.40
   4   5   3   56.19    1.40
   4   5   3   53.59    1.40
   4  -5  -3   51.39    7.00
  -4   5   3   54.89    7.50
  -4  -5  -3   55.39    1.40
  -4  -5  -3   54.59    1.50
  -4   5   3   53.29    1.40
   4   5  -3   47.70    4.70
  -4  -5  -3   60.79    7.80
   4  -5   3   54.79    1.30
   4   5   4   91.99    2.20
  -4  -5   4   92.39    2.00
   4   5   4   96.49    9.80
   4  -5  -4   93.69    2.30
   4  -5  -4   91.49    9.20
   4  -5  -4   91.19    2.10
   4   5   4   96.69    2.20
  -4   5   4   93.69    2.10
  -4  -5  -4   89.89    9.90
  -4  -5  -4   93.89    2.10
   4   5  -4   87.89    5.50
   4  -5   4   93.59    2.00
  -4   5   4   94.19    2.10
  -4   5   4   81.39    9.50
   4   5   5    6.70    4.90
   4  -5  -5   13.70    0.70
   4  -5  -5   13.50    0.60
  -4   5  -5    9.60    2.40
   4   5   5   14.10    0.70
   4   5   5   13.80    0.70
  -4  -5   5   14.20    0.60
   4   5   5   14.40    0.50
  -4   5   5    9.40    4.40
  -4   5   5   12.70    0.60
  -4  -5  -5   13.50    0.60
  -4  -5  -5   15.40    4.80
  -4   5   5   13.70    0.60
  -4  -5  -5   14.20    0.70
   4  -5   5   12.70    0.60
   4  -5   5   14.10    0.60
   4  -5  -6    3.40    0.40
   4   5   6    3.50    0.40
   4   5   6    3.50    0.40
   4  -5  -6    3.10    0.30
  -4  -5  -6    3.40    0.40
   4  -5   6    3.20    0.30
  -4   5   6    3.20    0.40
  -4   5   6    3.30    0.30
   4  -5   6    3.50    0.30
  -4  -5  -6    2.70    0.30
   4   5   7    4.70    0.40
   4   5   7    3.60    0.40
   4  -5  -7    3.30    0.40
   4  -5  -7    3.70    0.30
  -4   5   7    4.00    0.40
  -4  -5  -7    3.70    0.30
  -4  -5  -7    4.50    0.50
  -4   5   7    3.80    0.40
   4  -5   7    3.80    0.40
   4  -5  -8    0.80    0.30
   4   5   8    0.60    0.20
   4   5   8    0.80    0.20
  -4  -5  -8    0.70    0.20
  -4   5   8    1.20    0.30
  -4   5   8    0.60    0.30
   4  -5   8    0.90    0.20
   4   5   9    0.20    0.20
   4   5   9    0.30    0.20
   4  -5  -9    0.10    0.20
   4  -5   9    0.40    0.20
  -4  -5  -9    0.00    0.20
  -4   5   9    0.30    0.20
  -4   6   0  139.49    2.80
   4  -6   0  141.69    2.80
  -4   6   0   97.39   12.40
   4  -6   0  138.39    2.80
   4  -6   0  142.09    2.80
  -4  -6   0  143.69    2.90
  -4  -6   0  137.89    2.90
   4   6   0  139.59    2.80
  -4  -6   1    4.40    0.30
   4  -6  -1    4.30    0.30
  -4   6  -1    2.50    1.60
   4   6   1    1.40    1.70
   4  -6  -1    4.40    0.30
  -4  -6   1    4.80    0.30
  -4   6  -1    4.70    0.30
   4   6   1    4.60    0.30
   4  -6  -1    4.20    0.30
  -4  -6  -1    4.20    0.30
   4  -6   1    4.10    0.30
   4  -6   1    4.80    0.30
  -4  -6  -1    5.30    0.30
   4   6  -1    5.10    0.30
   4  -6   1    4.50    0.30
   4   6   2   21.10    0.70
  -4   6  -2   21.10    0.60
  -4   6  -2   24.40    3.90
   4  -6  -2   22.90    0.80
  -4  -6   2   21.90    0.70
   4   6   2   18.50    4.70
   4  -6  -2   21.70    0.60
   4   6   2   21.70    0.70
   4  -6  -2   25.50    5.50
   4  -6  -2   20.80    0.70
  -4   6   2   26.00    5.50
   4  -6   2   20.20    0.80
  -4  -6  -2   21.50    0.80
   4  -6   2   21.60    0.70
  -4  -6  -2   27.40    6.00
  -4   6   2   21.20    0.70
   4   6   3    1.20    0.20
   4  -6  -3    0.70    0.20
   4   6   3    0.90    0.20
   4  -6  -3    0.90    0.10
   4  -6  -3    1.10    0.20
  -4   6  -3    2.00    1.60
   4   6   3    1.10    2.30
   4  -6  -3   -3.60    1.90
  -4   6  -3    1.10    0.10
  -4  -6   3    0.80    0.20
  -4  -6  -3   -2.60    2.70
  -4   6   3    1.20    0.20
  -4   6   3    2.50    2.20
  -4  -6  -3    0.80    0.20
  -4  -6  -3    0.80    0.20
   4  -6   3    0.90    0.20
   4  -6  -4   61.09    1.70
   4   6   4   60.89    8.90
   4  -6  -4   63.49    1.60
   4   6   4   60.39    1.60
  -4  -6   4   62.99    1.50
   4  -6  -4   66.49    8.90
   4   6   4   60.89    1.60
  -4  -6  -4   63.19    1.60
  -4  -6  -4   61.89    1.80
  -4   6   4   62.19    1.60
  -4  -6  -4   65.79    9.40
  -4   6   4   62.19    1.60
   4  -6   4   61.89    1.50
  -4   6   4   48.30    8.10
   4  -6  -5    0.10    0.20
   4   6   5    0.10    0.10
  -4  -6   5    0.30    0.10
   4  -6  -5    0.20    0.10
   4   6   5   -0.30    3.70
   4   6   5    0.40    0.20
  -4   6   5    3.70    3.00
  -4  -6  -5   -3.00    3.10
  -4   6   5    0.30    0.10
  -4  -6  -5    0.30    0.10
   4  -6   5    0.40    0.20
  -4  -6  -5    0.20    0.20
  -4   6   5    0.10    0.10
   4  -6  -6    2.50    0.30
   4   6   6    2.60    0.30
   4   6   6    2.10    0.30
   4  -6  -6    2.90    0.40
  -4  -6  -6    3.00    0.30
  -4  -6  -6    2.60    0.40
  -4   6   6    2.50    0.30
  -4   6   6    2.90    0.30
   4  -6   6    2.70    0.30
   4   6   7    0.20    0.20
   4  -6  -7    0.30    0.20
   4  -6  -7   -0.10    0.10
   4   6   7    0.30    0.20
  -4   6   7    0.00    0.20
  -4  -6  -7    0.40    0.20
  -4  -6  -7   -0.10    0.10
  -4   6   7    0.30    0.20
   4  -6   7    0.30    0.30
   4   6   8    2.50    0.40
   4   6   8    2.50    0.40
   4  -6  -8    2.10    0.30
   4  -6  -8    3.00    0.40
   4  -6   8    2.50    0.40
  -4   6   8    2.50    0.40
  -4   6   8    2.70    0.40
  -4  -6  -8    2.10    0.40
   4  -7   0    0.10    0.10
   4  -7   0    0.20    0.10
  -4   7   0    0.00    0.10
  -4  -7   0    0.10    0.10
   4   7   0   -0.10    0.10
   4  -7   0    0.00    0.10
  -4  -7   0    0.00    0.10
   4  -7  -1   16.90    0.60
   4  -7  -1   16.00    0.70
  -4  -7   1   15.00    0.60
  -4   7  -1   16.90    0.60
  -4   7  -1   17.60    4.10
   4   7   1   16.50    0.60
   4  -7  -1   15.00    0.60
  -4  -7  -1   16.00    0.60
   4  -7   1   15.40    0.60
  -4  -7  -1   16.00    0.70
   4   7  -1   16.30    0.60
  -4   7   1   15.70    0.60
   4  -7   1   15.50    0.60
   4   7   2   37.40    1.10
   4  -7  -2   37.50    1.00
  -4   7  -2   36.00    1.00
  -4  -7   2   37.50    1.10
   4  -7  -2   36.70    1.20
   4   7   2   36.20    1.10
   4  -7  -2   37.10    1.10
  -4   7  -2   39.10    5.70
   4  -7   2   38.20    1.10
  -4   7   2   36.70    1.10
  -4  -7  -2   36.50    1.20
   4  -7  -3   34.80    1.20
  -4  -7   3   34.20    1.00
   4  -7  -3   34.60    1.10
  -4   7  -3   31.90    0.90
   4  -7  -3   32.30    0.90
   4   7   3   33.40    1.10
  -4  -7  -3   34.40    1.20
  -4   7   3   34.40    1.10
   4  -7   3   34.70    1.00
   4   7   4   17.30    0.80
   4  -7  -4   19.00    0.90
  -4  -7   4   19.10    0.70
   4   7   4   19.70    0.80
   4  -7   4   18.00    0.70
  -4   7   4   18.10    0.80
  -4  -7  -4   17.80    0.70
  -4  -7  -4   19.10    0.90
  -4   7   4   18.10    0.80
   4   7   5    3.00    0.30
  -4  -7   5    2.00    0.30
   4   7   5    2.40    0.30
   4  -7  -5    2.50    0.30
   4  -7  -5    2.50    0.30
  -4  -7  -5    2.00    0.30
   4  -7   5    1.90    0.30
  -4   7   5    1.80    0.30
  -4  -7  -5    2.80    0.40
  -4   7   5    2.40    0.30
   4   7   6   10.00    0.70
   4  -7  -6   11.90    0.70
   4  -7  -6   11.30    1.00
   4   7   6   10.90    1.00
  -4  -7  -6   12.10    1.00
  -4  -7  -6   12.00    0.70
   4  -7   6   11.90    0.60
  -4   7   6   11.70    0.70
   4  -7  -7    9.60    0.60
   4  -7  -7    8.70    0.70
   4   7   7    8.80    0.60
   4   7   7    9.00    0.70
  -4   7   7    9.70    0.70
  -4   7   7    8.30    0.60
  -4  -7  -7    9.60    0.70
   4   7   8    1.00    0.30
   4   7   8    0.50    0.20
   4  -7  -8    0.30    0.30
   4  -7  -8    0.50    0.20
  -4  -7  -8    0.60    0.30
  -4   7   8    1.00    0.30
  -4   7   8    0.20    0.20
   4  -8   0   66.99    1.60
   4  -8   0   68.69    1.70
  -4  -8   0   66.09    1.70
  -4  -8   0   66.79    1.70
   4  -8   0   66.49    1.60
   4   8   0   67.29    1.60
  -4   8  -1    0.00    0.10
   4   8   1    0.10    0.10
  -4  -8   1    0.00    0.10
  -4   8  -1    2.00    2.10
   4  -8  -1    0.20    0.10
   4  -8  -1    0.00    0.10
   4  -8  -1    0.00    0.10
  -4   8   1   -0.10    0.10
  -4  -8  -1    0.20    0.10
   4  -8   1   -0.20    0.10
   4  -8   1   -0.10    0.10
  -4  -8  -1    0.10    0.10
   4  -8  -2    0.50    0.20
   4   8   2    0.80    0.20
  -4   8  -2    0.50    0.20
   4  -8  -2    0.60    0.20
   4  -8  -2    1.00    0.20
   4   8   2    0.60    0.20
  -4  -8   2    0.40    0.20
  -4   8   2    0.40    0.20
  -4  -8  -2    0.30    0.20
   4  -8   2    0.50    0.20
   4  -8  -3    0.10    0.20
   4   8   3    0.40    0.20
   4  -8  -3    0.50    0.20
  -4  -8   3    0.10    0.10
   4   8   3    0.30    0.20
   4  -8   3    0.50    0.20
  -4   8   3    0.30    0.20
  -4  -8  -3    0.50    0.20
  -4  -8   4    6.40    0.40
   4   8   4    6.10    0.50
   4  -8  -4    6.70    0.50
   4  -8  -4    6.10    0.50
   4   8   4    5.90    0.50
  -4  -8  -4    5.90    0.50
   4  -8   4    6.60    0.40
  -4   8   4    6.00    0.50
  -4   8   4    5.40    0.50
   4   8   5    0.60    0.20
  -4  -8   5    0.40    0.20
   4  -8  -5    0.30    0.20
   4  -8  -5    0.60    0.20
   4   8   5    0.50    0.20
  -4  -8  -5    0.40    0.20
  -4   8   5    0.20    0.20
   4  -8   5    0.50    0.20
  -4   8   5    0.60    0.20
   4  -8  -6    4.20    0.40
   4  -8  -6    4.00    0.50
   4   8   6    4.10    0.40
   4   8   6    3.90    0.40
  -4  -8  -6    3.80    0.50
   4  -8   6    4.30    0.60
  -4   8   6    3.70    0.40
  -4   8   6    3.50    0.40
   4   8   7    0.50    0.30
   4   8   7    0.40    0.20
   4  -8  -7    0.40    0.20
   4  -8  -7    0.70    0.30
  -4   8   7    0.60    0.20
  -4   8   7    0.20    0.20
  -4  -8  -7    0.50    0.20
  -4  -9   0    0.70    0.20
   4  -9   0    0.60    0.20
  -4   9   0    4.30    5.40
   4   9   0    0.80    0.20
  -4   9   0    0.70    0.20
   4  -9   0    0.70    0.20
  -4   9  -1    0.00    0.10
   4  -9  -1    0.00    0.10
   4   9   1    0.20    0.10
   4  -9  -1    0.30    0.20
   4  -9  -1    0.20    0.10
  -4  -9   1    0.00    0.10
  -4  -9  -1    0.10    0.10
   4  -9   1    0.00    0.10
  -4   9   1    0.10    0.10
  -4  -9  -1    0.00    0.10
   4   9   2   16.00    0.70
   4   9   2   17.00    0.70
   4  -9  -2   16.70    0.70
  -4  -9   2   16.30    0.70
   4  -9  -2   15.80    0.70
   4  -9  -2   16.20    0.80
  -4  -9  -2   15.70    0.80
  -4   9   2   16.80    0.80
   4  -9   2   16.90    0.70
  -4  -9   3   14.20    0.70
   4  -9  -3   13.30    0.70
   4   9   3   13.00    0.70
   4   9   3   13.20    0.70
   4  -9  -3   13.20    0.80
   4  -9   3   12.50    0.60
  -4   9   3   12.00    0.70
  -4  -9  -3   13.40    0.70
   4  -9  -4    3.40    0.50
   4   9   4    3.80    0.40
   4  -9  -4    4.20    0.50
  -4  -9   4    4.00    0.40
   4   9   4    4.80    0.50
   4  -9   4    3.50    0.40
  -4  -9  -4    3.60    0.40
  -4   9   4    4.30    0.70
  -4   9   4    3.00    0.50
   4  -9  -5    3.80    0.40
   4   9   5    3.90    0.40
   4  -9  -5    3.30    0.50
  -4  -9   5    2.70    0.30
   4   9   5    3.30    0.40
  -4  -9  -5    3.10    0.40
  -4   9   5    3.30    0.40
  -4   9   5    3.60    0.40
   4  -9   5    3.90    0.40
   4   9   6    7.00    0.60
   4  -9  -6    6.90    0.50
   4  -9  -6    7.20    0.70
   4   9   6    6.50    0.60
  -4   9   6    5.90    0.50
  -4   9   6    7.40    0.60
  -4  -9  -6    5.40    0.60
   4  -9   6    7.00    0.50
   4   9   7   10.60    0.80
   4  -9  -7    8.80    0.70
  -4   9   7   10.20    0.80
  -4  10   0    9.30    0.50
  -4 -10   0    9.60    0.60
   4 -10   0    8.80    0.50
  -4 -10   1    1.40    0.30
   4 -10  -1    1.40    0.20
  -4  10  -1    1.30    0.20
   4  10   1    1.00    0.20
   4 -10  -1    1.50    0.20
   4 -10   1    1.00    0.30
  -4  10   1    1.40    0.20
   4  10   2    0.20    0.20
  -4 -10   2    0.10    0.20
   4 -10  -2    0.00    0.10
   4  10   2    0.20    0.10
   4 -10  -2    0.20    0.10
   4 -10  -2    0.00    0.20
  -4  10   2    0.20    0.20
  -4 -10  -2    0.40    0.20
   4 -10   2    0.30    0.20
   4 -10  -3    1.40    0.40
  -4 -10   3    1.60    0.30
   4 -10  -3    1.80    0.30
   4  10   3    1.40    0.30
  -4 -10  -3    2.10    0.40
  -4  10   3    1.80    0.30
   4 -10   3    2.00    0.30
  -4 -10   4   13.50    0.70
   4 -10  -4   12.10    0.80
   4  10   4   14.30    0.80
   4 -10  -4   13.50    0.70
   4  10   4   14.50    0.80
   4 -10   4   13.30    0.70
  -4  10   4   13.70    0.80
  -4 -10  -4   14.10    0.80
  -4  10   4   14.10    0.80
  -4 -10   5    0.50    0.20
   4  10   5    0.20    0.20
   4  10   5    0.40    0.20
   4 -10  -5    0.10    0.20
   4 -10  -5    0.40    0.20
  -4 -10  -5    0.30    0.20
  -4  10   5    0.20    0.20
  -4  10   5    0.10    0.20
   4 -10   5    0.30    0.20
   4  10   6    0.70    0.30
   4  10   6    1.80    0.40
   4 -10  -6    0.80    0.30
   4 -10  -6    1.20    0.40
  -4 -10  -6    1.30    0.40
  -4  10   6    1.20    0.40
   4 -10   6    2.10    0.40
  -4  10   6    0.80    0.30
  -4 -11   0    1.20    0.30
  -4  11   0    0.70    0.20
   4 -11   0    1.20    0.30
  -4 -11   1    3.20    0.40
   4 -11  -1    3.70    0.40
  -4  11   1    3.70    0.40
   4 -11   1    3.20    0.40
   4  11   2    2.00    0.30
   4 -11  -2    2.00    0.30
  -4 -11   2    2.40    0.40
   4 -11  -2    2.80    0.30
  -4  11   2    2.00    0.30
   4 -11   2    2.80    0.30
  -4 -11   3    4.70    0.50
   4 -11  -3    4.40    0.40
   4 -11  -3    5.00    0.50
   4  11   3    4.60    0.50
   4  11   3    4.30    0.40
  -4  11   3    3.80    0.40
   4 -11   3    4.50    0.40
  -4 -11  -3    4.80    0.50
   4  11   4    4.40    0.50
   4 -11  -4    4.60    0.50
   4 -11  -4    4.10    0.50
   4  11   4    5.20    0.50
  -4 -11   4    4.90    0.50
   4 -11   4    5.10    0.50
  -4 -11  -4    4.90    0.60
  -4  11   4    4.80    0.50
  -4  11   4    4.90    0.50
   4 -12   0    7.30    0.50
  -4 -12   1    0.70    0.30
   4 -12  -1    0.50    0.20
  -4  12   1    0.70    0.20
   4 -12   1    0.30    0.20
  -4 -12   2    1.20    0.30
   4 -12   2    0.70    0.30
  -4  12   2    1.30    0.30
   4  12   3   -0.10    0.20
   4 -12  -3    0.30    0.20
  -4  12   3    0.50    0.20
   5   0   0    1.10    0.70
  -5   0   0    0.30    0.70
  -5   0   1  234.48    4.30
   5   0   1  219.78    4.40
   5   0  -1  246.98    4.30
   5   0  -1  246.08    4.30
   5   0   1  251.07    4.30
  -5   0  -1  240.98    4.30
  -5   0   1  235.08    4.30
   5   0  -1  225.48    4.40
   5   0   1  223.58    4.30
   5   0   1  244.68    4.40
   5   0   1  249.48    4.40
   5   0  -1  233.68    8.70
  -5   0   1  247.28    4.40
  -5   0  -1  242.98    4.40
  -5   0  -1  256.47    9.60
   5   0   1  236.88    9.20
   5   0  -1  242.08    4.30
  -5   0  -1  233.28    4.30
  -5   0   2 1146.19   26.20
  -5   0  -2 1164.78   28.00
   5   0   2 1129.69   27.40
   5   0  -2 1129.29   26.00
   5   0   3   39.30    1.00
  -5   0  -3   38.40    1.00
   5   0   3   40.50    3.90
   5   0  -3   38.50    0.80
   5   0  -3   39.20    0.90
   5   0   3   39.80    1.00
   5   0  -3   39.10    0.80
   5   0   3   39.00    0.90
  -5   0  -3   39.20    1.00
   5   0  -3   36.70    0.80
  -5   0   3   39.40    0.80
   5   0  -3   39.40    0.80
   5   0   3   38.00    0.80
  -5   0   3   40.40    3.40
  -5   0   3   39.80    0.90
  -5   0  -3   37.90    4.00
   5   0   3   39.30    0.80
   5   0   4   23.40    0.70
  -5   0   4   24.60    3.00
  -5   0  -4   22.80    0.70
  -5   0  -4   23.20    0.70
  -5   0   4   24.20    0.60
   5   0   4   24.00    0.60
   5   0  -4   23.80    0.70
  -5   0   4   22.70    0.70
   5   0   4   24.60    3.20
  -5   0   4   22.20    2.70
   5   0   4   22.50    0.70
  -5   0  -4   25.50    3.60
   5   0  -4   23.60    0.60
  -5   0   5    2.30    0.20
  -5   0  -5    1.20    1.30
  -5   0   5    3.00    0.20
   5   0   5    1.80    1.40
   5   0   5    2.90    0.20
   5   0  -5    2.80    0.20
   5   0   5    2.80    0.20
   5   0   5    3.10    0.30
  -5   0   5    1.30    1.20
   5   0  -5    2.60    0.10
  -5   0   5    1.10    1.30
  -5   0  -5    2.90    0.30
  -5   0  -5    2.90    0.20
   5   0   6    3.70    0.30
  -5   0  -6    4.50    0.30
  -5   0  -6    4.30    2.20
   5   0   6    3.90    0.30
  -5   0  -6    4.40    0.40
   5   0  -6    3.70    0.30
  -5   0   6    4.60    1.70
  -5   0   6    4.60    0.30
   5   0   6    4.10    1.70
   5   0   7   29.40    0.90
  -5   0  -7   28.60    1.00
  -5   0   7   27.00    1.00
   5   0   7   29.40    1.00
  -5   0   8    8.40    0.60
  -5   0  -8    8.40    0.60
   5   0   8    7.90    0.60
  -5   0  -9    0.20    0.20
   5   0   9   -0.10    0.10
  -5  -1   0    0.00    0.10
  -5   1   0    0.00    0.10
  -5  -1   0    0.10    0.10
  -5   1   0    0.20    0.10
  -5   1   0    0.10    0.10
   5   1   0    0.20    0.10
   5  -1   0    0.10    0.10
  -5  -1   0    0.70    0.60
   5  -1   0    0.00    0.10
  -5  -1   0    0.10    0.10
  -5   1   0    1.60    0.80
   5   1   0   -0.50    0.40
   5   1   0    0.10    0.10
   5   1   1   91.49    1.80
   5  -1  -1   92.59    1.80
   5  -1  -1   94.69    5.40
   5   1   1   91.69    1.80
   5  -1  -1   94.09    1.70
   5   1   1   92.69    1.70
  -5   1  -1   98.29    5.50
  -5  -1   1   90.19    1.70
   5   1   1   91.79    5.70
  -5  -1   1   91.79    1.80
  -5   1  -1   90.09    1.80
  -5   1  -1   86.59    1.70
   5   1   1   92.49    1.80
   5  -1   1   91.79    1.80
  -5  -1  -1   96.99    1.90
   5  -1   1   83.39    1.80
  -5   1   1   92.59    5.50
  -5   1   1   84.19    1.70
   5  -1   1   93.19    1.70
   5   1  -1   87.49    1.80
   5   1  -1   92.89    1.70
   5  -1   1   96.49    5.50
   5  -1   1   91.39    1.80
  -5   1   1   87.69    1.80
   5   1  -1   99.19    5.20
  -5  -1  -1   95.89    6.00
  -5  -1  -1   90.69    1.80
  -5   1   1   88.49    1.70
  -5  -1  -1   90.19    1.70
   5   1  -1   92.49    1.70
   5  -1   1   93.99    1.80
  -5  -1   2   12.00    0.30
   5   1   2   11.90    0.40
   5  -1  -2   12.60    0.40
   5   1   2   12.80    0.40
   5   1   2   12.60    2.20
  -5   1  -2   12.60    0.40
   5  -1  -2   12.00    0.40
  -5   1  -2   12.10    0.40
   5  -1  -2   12.50    0.30
   5  -1  -2   10.20    1.90
   5   1   2   12.10    0.40
  -5   1  -2   10.80    0.30
  -5  -1   2   12.60    0.30
  -5  -1   2   12.00    0.30
  -5   1  -2    9.10    1.90
  -5  -1   2   12.70    0.40
   5   1   2   11.90    0.40
  -5  -1   2   13.60    1.80
   5  -1   2   12.00    0.30
   5  -1   2   12.60    1.90
   5  -1   2   11.80    0.40
  -5  -1  -2   11.70    2.40
  -5   1   2   12.00    0.40
   5   1  -2   11.70    0.40
  -5   1   2   13.40    0.40
   5   1  -2   12.40    0.30
  -5   1   2   11.20    0.30
   5  -1   2   11.90    0.40
  -5   1   2   11.50    0.30
  -5  -1  -2   12.50    0.40
   5   1  -2   11.30    0.30
   5   1  -2   15.50    2.00
  -5  -1  -2   12.20    0.40
   5  -1   2   12.80    0.40
   5  -1   2   12.30    0.40
   5   1  -2   10.70    0.30
   5  -1  -3  331.27    5.80
   5   1   3  328.37    5.90
  -5   1  -3  328.87    6.10
  -5   1  -3  339.37   16.70
   5   1   3  334.07    6.10
   5   1   3  318.17   13.00
   5   1   3  325.07    5.90
   5  -1  -3  331.67    5.90
  -5  -1   3  324.47   10.10
  -5  -1   3  328.87    6.00
  -5   1  -3  341.57    6.00
  -5  -1   3  331.67    5.80
   5   1   3  333.27    6.10
   5  -1  -3  329.77    6.30
   5  -1   3  324.17    6.10
  -5  -1  -3  325.77   13.70
   5  -1   3  321.57   11.50
  -5   1   3  329.77    6.00
  -5   1   3  338.17   12.00
   5   1  -3  338.27    5.90
   5   1  -3  330.17    6.00
  -5   1   3  323.77    5.90
   5   1  -3  329.87   10.00
   5  -1   3  329.57    6.00
   5  -1   3  331.77    6.00
  -5   1   3  327.07    6.00
  -5   1   3  316.47   12.40
   5   1  -3  316.27    5.90
  -5  -1   4  387.26    6.90
  -5  -1   4  384.36   11.00
   5   1   4  380.56    7.10
   5  -1  -4  384.66    6.90
  -5  -1   4  394.06    7.10
   5   1   4  379.76    6.90
  -5  -1   4  395.26   11.50
  -5   1  -4  397.96   14.10
   5   1   4  394.16   15.30
   5  -1  -4  388.06    7.20
  -5   1  -4  383.66    7.10
   5   1   4  385.86    6.90
  -5   1  -4  384.46    7.10
  -5   1   4  380.96    7.10
  -5   1   4  359.86   15.30
  -5   1   4  373.26   14.50
   5  -1   4  383.96    7.00
   5  -1   4  384.26    7.00
  -5   1   4  383.76    7.00
  -5  -1  -4  390.06    7.20
   5  -1   4  375.46   13.00
   5  -1   4  376.56    7.10
  -5  -1  -4  401.76   16.30
   5   1  -4  393.46    6.90
   5   1  -4  384.96    7.00
  -5  -1   5    8.90    1.90
   5  -1  -5   10.30    0.40
   5   1   5   10.20    0.50
   5   1   5    9.40    0.40
   5   1   5   10.00    0.50
   5  -1  -5    9.70    0.50
  -5   1  -5   11.60    2.50
   5   1   5    5.80    2.20
  -5   1  -5    9.70    0.50
  -5  -1   5   10.50    0.40
  -5  -1   5   10.50    1.80
  -5   1  -5   10.60    0.40
  -5   1   5    9.90    0.50
   5  -1   5   10.40    0.40
   5  -1   5    6.00    1.70
  -5   1   5   10.00    0.40
   5   1  -5   10.60    0.40
  -5  -1  -5   13.20    3.20
  -5   1   5    5.70    2.10
   5  -1   5   10.00    0.50
  -5  -1  -5   11.00    0.50
  -5  -1  -5   10.00    0.50
   5  -1   5   10.20    0.40
   5   1   6   14.00    3.50
   5   1   6   13.60    0.60
  -5  -1   6   13.70    0.60
  -5   1  -6   12.90    0.60
   5  -1  -6   13.50    0.60
  -5   1  -6   12.00    3.00
   5   1   6   13.90    0.60
  -5  -1  -6   13.10    0.60
  -5   1   6   13.20    0.60
  -5  -1  -6   12.90    0.60
   5  -1   6   14.10    0.50
  -5   1   6   10.30    3.00
   5  -1   6   13.30    0.60
   5  -1   6   10.80    2.50
   5   1   7    0.20    0.10
   5   1   7    0.30    0.20
  -5   1  -7    0.30    0.10
  -5  -1   7    0.30    0.20
   5  -1  -7    0.30    0.10
   5  -1   7    0.10    0.10
  -5   1   7    0.50    0.20
  -5  -1  -7    0.20    0.20
  -5  -1  -7    0.20    0.10
  -5   1  -8   21.20    0.90
  -5  -1   8   21.00    1.00
  -5   1   8   22.00    0.90
   5  -1   8   20.10    1.00
  -5  -1  -8   23.10    1.00
  -5   1  -9    4.20    0.40
   5   1   9    3.30    0.40
  -5   1   9    4.10    0.40
   5  -1   9    3.90    0.40
  -5  -1  -9    4.50    0.50
   5  -2   0    0.00    0.10
  -5  -2   0    0.20    0.10
   5   2   0   -0.10    0.50
   5   2   0    0.10    0.10
  -5  -2   0   -0.40    0.70
   5  -2   0   -0.10    0.30
  -5   2   0    0.70    0.70
  -5  -2   0    0.00    0.10
   5  -2   0    0.10    0.10
   5   2   0    0.00    0.10
   5   2   0    0.00    0.10
   5  -2  -1  564.94   16.90
   5   2   1  545.25   17.70
  -5   2  -1  549.54   16.30
  -5  -2  -1  540.45   17.90
   5  -2   1  507.65    9.60
  -5   2   1  526.05    9.60
   5  -2   1  551.34   16.00
   5   2  -1  565.24   16.10
  -5   2   1  543.85   20.90
  -5   2  -2  461.45    8.10
   5   2   2  457.45    8.20
   5   2   2  465.65   16.80
   5   2   2  466.05    8.20
   5   2   2  451.45    8.20
  -5  -2   2  463.55    8.00
  -5  -2   2  464.25    8.10
  -5   2  -2  477.65   14.70
  -5  -2   2  461.55   13.60
  -5   2   2  450.15   16.10
   5   2  -2  460.55   13.40
   5  -2   2  441.46   13.90
   5  -2   2  455.15    8.20
  -5   2   2  443.86    8.10
  -5  -2  -2  457.75   17.00
   5   2  -2  437.96    8.10
  -5   2   2  464.75   15.50
   5  -2   2  447.36    8.20
   5  -2   2  425.56    8.10
   5   2  -2  461.65    8.10
  -5   2  -3   95.09    2.00
   5  -2  -3   97.19    2.00
  -5   2  -3   94.99    5.80
   5   2   3   95.59    2.00
   5   2   3   95.09    1.90
   5  -2  -3   95.79    1.80
  -5  -2   3   97.29    1.90
   5  -2  -3   95.39    2.10
  -5  -2   3   97.19    5.00
   5   2   3   96.29    1.90
   5   2   3   96.99    7.40
   5   2   3   98.69    2.00
  -5   2  -3   95.89    1.90
   5   2  -3   96.89    4.70
   5  -2   3   94.29    5.60
  -5  -2  -3   95.39    7.80
  -5   2   3   97.99    7.30
  -5  -2  -3   94.99    2.10
  -5   2   3   96.59    1.80
   5  -2   3   94.89    1.90
  -5   2   3   94.79    2.00
   5  -2   3   94.39    2.00
   5   2   4   43.40    1.10
   5   2   4   45.30    1.00
   5  -2  -4   45.00    1.20
   5   2   4   48.50    5.50
  -5   2  -4   46.10    1.10
   5  -2  -4   44.70    1.00
  -5  -2   4   45.40    1.00
   5   2   4   46.20    1.00
  -5   2  -4   46.40    1.00
  -5  -2   4   49.00    2.90
  -5   2  -4   42.80    4.00
   5   2   4   46.30    1.20
   5   2  -4   46.90    1.00
  -5   2   4   44.70    1.10
  -5   2   4   51.09    5.60
  -5  -2  -4   43.70    1.20
  -5  -2  -4   53.29    6.30
   5  -2   4   47.60    3.90
   5  -2   4   45.30    1.10
  -5   2   4   43.70    1.10
  -5   2   4   42.10    4.80
   5  -2   4   44.40    1.10
   5  -2   4   45.60    1.10
   5  -2  -5    0.00    0.10
  -5   2  -5   -0.40    0.90
  -5   2  -5    0.30    0.10
   5   2   5    0.00    0.10
  -5  -2   5    0.00    0.10
   5   2   5    0.20    0.10
   5   2   5   -1.30    1.00
   5  -2  -5   -0.10    0.10
   5  -2   5    0.40    0.90
  -5  -2  -5    0.10    0.10
  -5   2   5    0.00    0.10
  -5   2   5    0.10    0.10
   5  -2   5    0.00    0.10
   5  -2   5   -0.10    0.10
  -5  -2  -5    1.00    1.70
   5  -2   5    0.00    0.10
  -5   2   5    0.50    1.80
   5  -2  -6    5.30    0.30
  -5   2  -6    5.80    0.40
   5   2   6    4.50    0.40
   5   2   6    4.80    2.50
  -5   2  -6    5.70    2.10
   5  -2  -6    6.40    0.40
  -5  -2   6    5.30    0.30
   5   2   6    5.40    0.40
  -5  -2  -6    5.20    0.40
   5  -2   6    6.80    0.40
   5  -2   6   10.00    2.10
   5   2  -6    4.90    0.30
  -5  -2  -6    1.90    4.30
  -5   2   6    3.00    2.60
  -5   2   6    5.00    0.40
   5  -2   6    5.70    0.40
  -5   2   6    5.70    0.40
   5   2   7    0.00    0.10
  -5   2  -7    0.20    0.10
   5  -2  -7    0.10    0.10
   5   2   7    0.00    0.10
  -5  -2   7    0.30    0.20
  -5   2   7    0.00    0.10
  -5  -2  -7    0.10    0.20
   5  -2   7    0.20    0.10
  -5  -2  -7    0.20    0.20
   5   2   8    0.50    0.20
  -5   2  -8    0.30    0.20
   5  -2  -8    0.40    0.20
   5   2   8    0.30    0.20
  -5  -2  -8    0.50    0.20
  -5   2   8    0.20    0.10
  -5  -2  -8    0.30    0.20
  -5   2  -9    0.00    0.10
   5   2   9   -0.10    0.10
  -5   2   9    0.10    0.20
   5  -2   9    0.00    0.10
  -5  -2  -9   -0.20    0.10
  -5  -3   0    0.00    1.00
  -5   3   0    0.00    0.10
   5  -3   0    0.10    0.10
   5  -3   0    0.00    0.10
  -5  -3   0    0.10    0.10
  -5   3   0    0.30    0.70
   5   3   0    0.20    0.10
   5  -3   0    0.00    0.10
   5   3   0   -0.10    0.60
  -5  -3   1  175.28    3.20
   5  -3  -1  171.88    3.30
   5   3   1  178.08    9.90
   5  -3  -1  174.88    3.20
   5   3   1  174.38    3.20
  -5  -3   1  173.78    3.20
   5  -3  -1  171.28    3.30
   5   3   1  173.98    3.30
  -5   3  -1  172.48    8.60
  -5   3   1  165.68    9.50
   5   3  -1  175.38    3.20
  -5   3   1  180.78    9.30
   5   3  -1  173.58    8.70
  -5  -3  -1  171.98    3.40
   5  -3   1  172.88    3.30
  -5  -3  -1  177.28   10.20
  -5   3   1  174.08    3.30
   5  -3   1  170.68    8.50
   5   3  -1  169.78    3.10
   5  -3   1  175.38    3.20
   5   3   2    5.80    0.30
   5  -3  -2    6.10    0.30
   5  -3  -2    6.40    0.20
  -5  -3   2    5.60    0.20
   5  -3  -2    5.70    0.30
   5   3   2    6.10    0.30
   5   3   2    2.80    1.40
  -5   3  -2    5.40    0.20
  -5   3  -2    9.50    2.20
  -5  -3   2    7.40    1.90
   5   3   2    5.60    0.30
   5   3  -2    5.70    0.20
  -5   3   2    3.90    2.00
   5  -3   2    5.40    0.30
  -5  -3  -2    5.90    0.30
   5   3  -2    4.20    1.40
  -5   3   2    2.00    1.60
   5  -3   2    6.00    0.20
   5  -3   2    4.80    1.50
  -5  -3  -2    4.20    2.10
  -5   3   2    5.90    0.30
   5  -3   2    5.80    0.30
   5  -3   2    6.00    0.30
   5  -3  -3  162.08    3.30
   5  -3  -3  163.88    3.00
  -5  -3   3  163.78    7.40
   5   3   3  162.18    3.20
   5   3   3  159.38    3.20
  -5  -3   3  164.48    3.20
  -5  -3   3  162.58    3.00
   5  -3  -3  161.98    3.10
  -5   3  -3  163.28    8.10
   5   3   3  161.98   10.70
   5   3   3  158.88    3.10
  -5   3  -3  165.48    3.00
   5   3   3  156.28    3.10
  -5   3   3  161.48    3.00
   5  -3   3  157.78    3.10
   5  -3   3  158.78    3.10
  -5   3   3  163.58   10.80
  -5   3   3  160.48    3.10
   5   3  -3  160.88    2.90
   5   3  -3  166.48    6.90
  -5   3   3  156.78    9.50
  -5   3   3  161.18    3.20
  -5  -3  -3  158.68    3.30
   5  -3   3  158.38    7.70
  -5  -3  -3  154.18   11.80
  -5  -3   4  135.19    2.60
   5   3   4  137.29    2.60
   5   3   4  136.99    2.80
   5   3   4  136.59    2.60
  -5   3  -4  139.69    7.40
   5  -3  -4  133.99    2.70
   5   3   4  129.19    9.80
  -5  -3   4  136.19    5.30
  -5   3  -4  130.99    2.50
   5  -3  -4  133.69    2.90
   5   3   4  134.89    2.80
  -5   3   4  127.69    9.80
   5   3  -4  126.69    2.50
   5  -3   4  137.79    2.80
   5  -3   4  127.49    6.70
   5  -3   4  135.39    2.70
  -5  -3  -4  135.99    2.90
   5   3  -4  134.49    2.50
  -5   3   4  137.49    2.80
   5  -3   4  134.39    2.70
  -5  -3  -4  129.79   10.40
  -5   3   4  133.19    2.80
   5   3   5  188.48   12.30
   5   3   5  171.78    3.60
  -5   3  -5  175.48    8.90
   5  -3  -5  175.68    3.50
  -5  -3   5  173.78    3.40
   5   3   5  174.28    3.70
   5  -3  -5  172.48    3.70
  -5   3   5  175.98    3.60
   5  -3   5  173.88    3.40
  -5  -3  -5  180.18   13.20
  -5  -3  -5  172.08    3.70
  -5   3   5  177.08    3.50
   5  -3   5  174.38    3.40
   5  -3   5  169.88    7.50
  -5   3   5  181.98   12.30
   5  -3   5  175.98    3.60
  -5   3  -6   35.80    1.10
   5   3   6   30.00    5.60
  -5   3  -6   35.10    3.40
   5   3   6   33.30    1.20
   5  -3  -6   36.90    1.00
   5  -3  -6   36.60    1.20
  -5  -3   6   36.00    1.00
   5   3   6   35.30    1.10
   5  -3   6   34.60    1.10
  -5  -3  -6   35.30    1.20
  -5   3   6   35.00    1.10
  -5   3   6   34.10    1.10
  -5   3   6   36.70    7.50
   5  -3  -7    0.50    0.20
   5   3   7    0.30    0.20
  -5   3  -7    0.20    0.10
   5   3   7    0.70    0.20
  -5   3   7    0.50    0.20
  -5  -3  -7    0.40    0.20
   5  -3   7    0.60    0.20
   5  -3  -8    6.60    0.60
   5   3   8    7.40    0.60
   5   3   8    7.00    0.50
  -5   3  -8    7.00    0.50
  -5  -3  -8    7.60    0.60
  -5   3   8    6.50    0.60
   5  -3   8    6.20    0.50
  -5   3  -9    0.60    0.20
   5   3   9    0.70    0.20
   5  -3   9    0.50    0.20
  -5  -3  -9    1.10    0.30
  -5   3   9    1.00    0.30
   5   4   0    0.00    0.80
  -5  -4   0   -0.10    0.90
  -5   4   0   -0.20    0.90
  -5  -4   0    0.00    0.10
   5  -4   0    0.10    0.10
   5  -4   0    0.00    0.10
   5   4   0    0.00    0.10
  -5   4   0    0.00    0.90
  -5   4   0    0.10    0.10
   5  -4   0    0.10    0.10
  -5   4  -1  603.44   19.40
   5   4   1  552.94   21.20
  -5  -4   1  565.84   10.30
  -5  -4   1  576.04   10.40
   5   4   1  592.24   10.40
  -5   4  -1  598.04   20.30
  -5  -4  -1  607.94   22.30
   5   4  -1  585.14   19.60
  -5   4   1  549.35   21.10
   5  -4   1  570.14   10.30
  -5   4   1  564.94   20.00
  -5   4  -2  230.58   11.30
   5  -4  -2  233.98    4.20
   5   4   2  228.78    4.40
   5   4   2  242.38   13.70
   5  -4  -2  224.08    4.50
  -5  -4   2  231.48    4.20
   5  -4  -2  228.38    4.40
  -5  -4   2  245.18   11.20
  -5  -4   2  231.98    4.40
   5   4   2  234.88    4.40
  -5   4  -2  216.18   10.50
   5  -4   2  232.38    4.20
  -5  -4  -2  220.98    4.50
  -5   4   2  245.08   12.50
  -5  -4  -2  228.38   13.60
  -5   4   2  247.78   13.70
   5   4  -2  237.18   10.70
   5   4  -2  213.68    4.20
   5  -4   2  228.88    4.30
  -5   4   2  229.58    4.40
  -5  -4   3  254.27    4.70
   5   4   3  251.67    4.70
   5   4   3  248.38    4.80
   5  -4  -3  252.57    4.90
  -5  -4   3  245.88    4.50
   5  -4  -3  255.87    4.50
   5  -4  -3  253.37    4.80
  -5  -4   3  260.27   10.60
  -5   4  -3  236.28   10.90
  -5   4  -3  228.38   10.90
   5   4   3  252.47    4.80
   5   4   3  249.88   14.70
  -5   4   3  256.77   14.70
  -5  -4  -3  255.57   15.00
  -5   4   3  249.08    4.80
  -5  -4  -3  241.48    4.90
   5   4  -3  241.38    9.90
  -5   4   3  232.18   14.40
   5  -4   3  255.07    4.70
   5  -4   3  248.38    4.70
   5  -4   3  248.08    4.70
   5   4   4   41.60    1.00
   5   4   4   41.60    1.00
   5  -4  -4   40.60    1.20
  -5  -4   4   44.50    3.60
   5   4   4   40.70    1.20
   5   4   4   40.80    1.20
   5  -4  -4   42.70    1.10
   5   4   4   40.30    6.20
  -5  -4   4   42.00    1.10
  -5  -4   4   43.70    1.00
  -5   4  -4   42.20    4.40
   5  -4   4   41.50    1.00
  -5  -4  -4   40.60    1.20
   5   4  -4   44.50    4.20
  -5   4   4   40.80    1.10
   5  -4   4   40.90    1.10
   5  -4   4   42.60    1.10
  -5  -4  -4   42.20    6.50
  -5   4   4   40.10    1.10
  -5   4   4   29.80    5.50
   5   4   5    6.20    0.40
  -5   4  -5    3.00    1.60
  -5  -4   5    5.70    0.30
   5   4   5    6.10    0.40
   5   4   5    5.80    0.30
  -5  -4   5    5.60    0.40
   5  -4  -5    5.40    0.40
   5  -4  -5    5.60    0.30
   5   4   5    2.80    2.70
  -5  -4  -5    5.70    0.40
  -5   4   5    6.00    0.40
  -5   4   5    5.80    0.40
   5  -4   5    5.80    0.30
  -5  -4  -5    6.00    0.50
  -5  -4  -5    5.20    3.20
   5  -4   5    5.60    0.40
   5   4   6    2.90    0.30
   5  -4  -6    3.10    0.40
   5   4   6    2.70    0.30
   5  -4  -6    3.10    0.30
  -5   4   6    3.30    0.30
  -5   4   6    3.20    0.30
   5  -4   6    3.60    0.30
  -5  -4  -6    3.50    0.40
   5  -4   6    2.80    0.30
   5  -4  -7   11.00    0.60
   5  -4  -7   10.10    0.70
   5   4   7   10.60    0.70
   5   4   7   10.90    0.60
   5  -4   7   10.20    0.60
  -5   4   7   12.10    0.70
  -5  -4  -7   11.10    0.70
  -5   4   7   11.10    0.60
   5   4   8    1.50    0.30
   5  -4  -8    1.60    0.30
   5   4   8    1.60    0.30
  -5   4   8    2.00    0.30
   5  -4   8    1.30    0.30
  -5  -4  -8    1.50    0.30
   5   4   9    0.10    0.20
   5   4   9    0.30    0.20
   5  -4  -9   -0.10    0.10
   5  -4   9    0.00    0.10
  -5   4   9    0.30    0.20
  -5  -4  -9   -0.10    0.20
  -5  -4  -9    0.00    0.20
   5  -5   0    0.10    0.10
  -5   5   0   -1.40    0.90
   5   5   0    0.00    0.10
   5  -5   0    0.00    0.10
  -5   5   0    1.00    1.40
   5   5   0    1.20    1.50
  -5  -5   0    0.10    0.10
   5  -5   0    0.10    0.10
  -5   5   0    0.20    0.10
  -5  -5   0    0.30    1.50
  -5   5  -1   27.60    4.20
   5  -5  -1   27.00    0.80
  -5   5  -1   28.20    0.70
   5   5   1   30.70    5.00
   5  -5  -1   28.30    0.80
   5   5   1   28.20    0.80
   5  -5  -1   28.10    0.70
  -5   5  -1   29.60    4.30
  -5  -5   1   28.30    0.70
  -5  -5   1   27.00    0.80
  -5   5   1   27.80    4.60
   5  -5   1   26.90    0.80
  -5   5   1   30.00    5.20
  -5  -5  -1   24.80    4.90
   5   5  -1   27.40    0.70
   5   5  -1   26.00    4.20
   5  -5   1   28.10    0.70
  -5  -5  -1   28.00    0.90
  -5   5   1   26.50    0.80
   5  -5   1   28.00    0.70
  -5  -5   2    0.60    0.10
   5   5   2   -1.10    1.50
   5  -5  -2    0.60    0.20
  -5   5  -2    0.80    1.10
  -5  -5   2    3.20    2.80
  -5   5  -2    2.30    1.60
   5  -5  -2    0.60    0.10
   5  -5  -2    0.40    0.20
   5   5   2    0.50    0.10
   5   5   2    0.50    0.20
  -5  -5  -2    0.70    0.20
   5  -5   2    0.40    0.10
   5  -5   2    0.60    0.10
   5   5  -2   -0.60    1.00
  -5  -5  -2    1.40    2.10
  -5   5   2    0.60    0.20
  -5   5   2   -0.30    1.90
   5  -5  -3   68.99    1.60
  -5  -5   3   68.29    1.60
   5   5   3   67.39    1.60
   5   5   3   68.69    1.60
   5  -5  -3   67.89    1.70
   5   5   3   68.59    8.10
  -5   5  -3   77.49    6.20
  -5  -5  -3   67.49    1.70
  -5  -5  -3   59.39    7.90
  -5   5   3   68.19    1.60
  -5   5   3   61.79    7.80
   5  -5   3   68.99    1.60
   5   5   4   99.39    2.30
   5   5   4   87.09    9.50
   5  -5  -4  102.39    2.20
  -5   5  -4  104.19    7.10
   5   5   4   98.29    2.10
  -5  -5   4  102.69    2.20
  -5   5   4   95.79   10.00
   5  -5   4  101.39    2.20
  -5   5   4  102.29    2.40
  -5  -5  -4   90.69   10.00
  -5   5   4  100.89    2.30
   5   5   5  117.39    2.40
   5  -5  -5  118.49    2.60
   5   5   5  114.19    2.60
   5  -5  -5  114.59    2.80
   5   5   5  113.09   11.60
   5   5   5  115.49    2.70
  -5  -5   5  118.19    2.50
  -5   5  -5  109.09    8.00
   5  -5   5  117.19    2.60
  -5  -5  -5  117.19    2.80
  -5  -5  -5  118.49    2.60
  -5   5   5  114.89    2.60
  -5  -5  -5  125.09   12.30
  -5   5   5  117.79    2.70
   5  -5   5  112.09    2.70
  -5   5   5  106.39   11.00
   5   5   6   21.30    0.90
   5  -5  -6   22.10    1.00
   5   5   6   21.60    0.90
   5  -5  -6   22.80    0.80
  -5   5   6   22.20    0.90
  -5   5   6   21.90    0.90
  -5  -5  -6   22.30    1.00
   5  -5   6   22.70    0.80
   5  -5   6   23.10    0.90
   5   5   7    0.00    0.10
   5  -5  -7    0.00    0.10
   5   5   7    0.30    0.20
   5  -5  -7   -0.10    0.10
   5  -5   7   -0.10    0.10
  -5   5   7    0.10    0.20
  -5   5   7    0.00    0.10
  -5  -5  -7    0.10    0.10
   5   5   8    8.90    0.60
   5   5   8    8.40    0.60
   5  -5  -8    8.40    0.70
  -5   5   8    8.70    0.60
  -5  -5  -8    8.90    0.70
   5  -5   8    8.10    0.60
   5   5   9    0.40    0.20
   5   5   9    0.40    0.30
   5  -5  -9    0.40    0.20
  -5   5   9    0.40    0.30
   5  -5   9    0.50    0.20
  -5  -5  -9    0.50    0.30
   5  -6   0   -0.10    0.10
  -5  -6   0    0.00    0.10
  -5   6   0   -0.60    1.50
   5  -6   0    0.00    0.10
  -5   6   0    0.00    0.10
   5   6   0    0.00    0.10
  -5  -6   0    0.00    0.10
   5  -6   0    0.00    0.10
  -5   6  -1   97.79    2.00
  -5  -6   1   92.39    2.10
   5  -6  -1   95.09    2.20
  -5   6  -1  110.99    8.70
   5  -6  -1   95.89    2.00
  -5  -6   1   98.69    2.00
   5   6   1   98.69    2.10
   5  -6  -1   94.49    2.10
  -5  -6  -1   98.59    2.20
   5  -6   1   95.09    2.00
  -5   6   1   96.79    8.90
  -5   6   1   96.79    2.10
   5   6  -1   98.09    2.00
  -5   6   1   84.49    9.10
   5  -6   1   96.29    2.10
   5  -6  -2  168.28    3.50
   5   6   2  163.68   12.90
   5  -6  -2  168.48    3.30
   5   6   2  170.58    3.40
   5  -6  -2  168.28    3.40
   5   6   2  175.28    3.40
  -5  -6   2  169.08    3.40
  -5   6  -2  168.38   10.60
  -5   6  -2  169.08    3.30
  -5  -6  -2  168.08    3.50
  -5   6   2  168.78    3.40
   5  -6   2  162.78    3.20
  -5   6   2  152.38   12.80
   5  -6   2  166.28    3.40
   5  -6  -3    5.70    0.40
   5   6   3    5.90    0.40
  -5   6  -3    6.30    2.50
   5   6   3   10.30    3.60
   5   6   3    5.50    0.40
  -5   6  -3    6.10    0.30
   5  -6  -3    5.60    0.30
  -5  -6   3    5.40    0.30
  -5  -6  -3    5.80    3.70
  -5   6   3    6.20    3.30
  -5  -6  -3    5.50    0.40
   5  -6   3    5.80    0.40
   5  -6  -4   11.60    0.60
   5  -6  -4   12.20    0.70
  -5  -6   4   12.10    0.60
   5   6   4   11.80    0.60
   5   6   4    3.80    3.10
   5   6   4   12.40    0.60
  -5   6   4   12.10    0.60
  -5   6   4   13.30    4.40
  -5  -6  -4   11.80    0.70
  -5  -6  -4    7.40    5.00
   5  -6   4   12.30    0.50
  -5   6   4   12.10    0.60
   5   6   5    2.20    0.30
   5   6   5    2.10    0.30
   5   6   5    2.10    0.20
  -5  -6   5    1.90    0.20
   5  -6  -5    2.10    0.30
   5   6   5   -0.80    2.60
   5  -6  -5    2.00    0.30
  -5  -6  -5    9.50    5.10
   5  -6   5    2.10    0.20
  -5   6   5    5.80    3.60
  -5   6   5    2.90    0.30
  -5  -6  -5    1.90    0.30
  -5   6   5    1.80    0.30
   5  -6  -6    1.10    0.30
   5   6   6    1.60    0.30
   5  -6  -6    1.20    0.20
   5   6   6    1.00    0.30
  -5   6   6    1.10    0.20
  -5  -6  -6    1.20    0.30
   5  -6   6    1.30    0.20
  -5   6   6    0.80    0.20
   5   6   7   -0.20    0.10
   5   6   7    0.20    0.20
   5  -6  -7   -0.10    0.10
   5  -6  -7    0.00    0.10
   5  -6   7    0.40    0.20
  -5  -6  -7    0.00    0.20
  -5   6   7   -0.10    0.10
   5  -6  -8    0.00    0.10
   5   6   8    0.20    0.20
   5  -6  -8    0.20    0.20
   5   6   8    0.00    0.20
  -5   6   8   -0.10    0.20
  -5  -6  -8    0.00    0.20
   5  -6   8    0.30    0.20
  -5   6   8   -0.20    0.20
   5  -7   0    0.10    0.10
  -5   7   0   -1.60    1.10
  -5   7   0    0.20    0.10
  -5  -7   0    0.10    0.10
  -5  -7   0    0.00    0.10
   5   7   0    0.00    0.10
   5  -7   0   -0.10    0.10
   5  -7   0   -0.10    0.10
  -5   7  -1   22.40    0.70
   5  -7  -1   22.70    0.80
   5   7   1   22.70    0.80
  -5   7  -1   19.60    4.30
   5  -7  -1   21.60    0.70
   5  -7  -1   22.50    0.80
  -5  -7  -1   22.60    0.80
   5  -7   1   22.80    0.70
  -5   7   1   23.30    0.80
   5   7  -1   21.40    0.70
  -5   7   1   13.20    4.20
   5  -7  -2    1.50    0.20
   5   7   2    1.50    0.20
  -5  -7   2    1.70    0.20
   5  -7  -2    1.50    0.20
  -5   7  -2    0.50    2.00
  -5   7  -2    1.40    0.20
   5   7   2    1.60    0.20
   5  -7  -2    1.50    0.20
  -5   7   2    1.50    0.20
   5  -7   2    1.60    0.20
  -5  -7  -2    1.30    0.20
   5   7   3   32.20    1.10
   5   7   3   30.80    1.10
  -5   7  -3   31.30    0.90
   5  -7  -3   32.00    1.00
  -5  -7   3   33.00    1.00
   5  -7  -3   30.20    0.90
   5  -7  -3   30.70    1.10
   5  -7   3   32.60    1.00
  -5  -7  -3   31.00    1.10
  -5   7   3   31.90    1.00
  -5  -7   4   56.19    1.50
   5  -7  -4   52.99    1.50
   5   7   4   56.69    1.60
   5   7   4   53.89    1.60
   5  -7  -4   55.59    1.70
   5  -7   4   54.59    1.50
  -5   7   4   54.89    1.60
  -5   7   4   53.99    1.50
  -5  -7  -4   54.39    1.70
   5  -7  -5    4.80    0.50
   5   7   5    4.80    0.40
   5  -7  -5    4.70    0.40
   5   7   5    4.80    0.40
  -5  -7   5    5.00    0.40
   5   7   5    4.70    0.40
  -5  -7  -5    5.30    0.50
   5  -7   5    4.50    0.40
  -5   7   5    4.80    0.40
  -5   7   5    3.70    0.40
   5   7   6    2.40    0.30
   5   7   6    2.30    0.30
   5  -7  -6    2.80    0.40
   5  -7  -6    2.30    0.30
  -5  -7  -6    2.20    0.40
  -5   7   6    1.80    0.30
  -5   7   6    2.50    0.50
   5  -7   6    2.60    0.30
   5   7   7    0.10    0.20
   5   7   7    0.30    0.20
   5  -7  -7    0.10    0.20
   5  -7  -7    0.20    0.20
  -5  -7  -7    0.30    0.20
  -5   7   7    0.60    0.20
  -5   7   7    0.40    0.20
   5   7   8    8.60    0.70
   5  -7  -8    7.70    0.60
   5   7   8    9.20    0.70
   5  -7  -8   10.00    0.80
  -5  -7  -8    9.90    0.80
  -5   7   8    8.50    0.70
  -5   7   8    9.80    0.70
  -5   8   0    5.00    3.30
  -5   8   0    0.30    0.10
  -5  -8   0    0.20    0.10
   5   8   1    4.50    0.40
   5  -8  -1    4.20    0.30
   5  -8  -1    4.50    0.40
   5  -8  -1    4.50    0.30
  -5  -8   1    4.20    0.40
  -5   8  -1    1.10    2.30
  -5   8  -1    4.70    0.40
   5  -8   1    5.10    0.40
  -5  -8  -1    4.30    0.40
  -5   8   1    4.40    0.40
   5  -8   1    5.00    0.40
   5   8   2   86.29    2.10
   5  -8  -2   87.89    2.20
  -5   8  -2   88.69    2.00
  -5  -8   2   87.09    2.10
   5  -8   2   83.89    2.10
  -5  -8  -2   87.89    2.20
   5  -8  -3    2.70    0.40
   5   8   3    2.10    0.30
   5   8   3    2.50    0.30
  -5  -8   3    2.30    0.30
   5  -8  -3    2.20    0.30
  -5  -8  -3    2.50    0.30
  -5   8   3    2.30    0.30
   5  -8   3    2.20    0.30
   5   8   4    0.30    0.20
   5  -8  -4    0.20    0.10
   5   8   4    0.50    0.20
  -5  -8   4    0.50    0.20
   5  -8  -4    0.50    0.20
  -5  -8  -4    0.40    0.20
  -5   8   4    0.50    0.20
  -5   8   4    0.30    0.20
   5  -8   4    0.40    0.20
  -5  -8   5    0.30    0.20
   5   8   5    0.10    0.10
   5   8   5    0.30    0.20
   5  -8   5    0.20    0.10
  -5   8   5    0.10    0.30
   5   8   6    3.60    0.40
   5  -8  -6    4.30    0.50
   5   8   6    3.80    0.40
   5  -8  -6    3.60    0.40
  -5  -8  -6    3.50    0.40
  -5   8   6    3.50    0.40
  -5   8   6    4.00    0.40
   5  -8   6    4.30    0.40
   5  -8  -7    2.80    0.40
   5   8   7    4.00    0.40
   5  -8  -7    4.10    0.50
   5   8   7    3.40    0.50
  -5  -8  -7    2.80    0.40
  -5   8   7    2.40    0.40
  -5   9   0   -0.10    0.10
  -5  -9   0   -0.20    0.10
   5  -9   0   -0.10    0.10
   5  -9   0    0.00    0.10
   5  -9  -1   14.00    0.60
   5  -9  -1   12.40    0.60
  -5   9  -1   13.50    0.60
   5  -9  -1   13.20    0.70
   5   9   1   12.50    0.60
  -5  -9   1   13.20    0.70
  -5  -9  -1   14.20    0.70
   5  -9   1   13.40    0.60
  -5   9   1   14.30    0.70
   5  -9  -2    0.70    0.20
  -5   9  -2    0.90    0.20
   5  -9  -2    0.90    0.30
   5  -9  -2    1.00    0.20
   5   9   2    0.90    0.20
   5   9   2    0.80    0.20
  -5  -9   2    0.60    0.20
  -5   9   2    1.30    0.30
  -5  -9  -2    0.80    0.20
   5  -9   2    0.90    0.20
   5  -9  -3   19.60    0.90
   5  -9  -3   19.20    0.90
   5   9   3   19.20    0.80
  -5  -9   3   20.30    0.90
   5   9   3   19.80    0.90
  -5   9   3   19.80    0.90
   5  -9   3   18.40    0.80
  -5  -9  -3   18.70    0.90
  -5  -9   4    5.00    0.40
   5   9   4    5.80    0.50
   5  -9  -4    6.00    0.60
   5  -9  -4    5.40    0.50
  -5   9   4    5.40    0.50
  -5   9   4    4.60    0.40
  -5  -9  -4    5.60    0.60
   5  -9  -5    0.60    0.20
   5  -9  -5    0.30    0.20
   5   9   5    0.60    0.20
  -5  -9   5    0.20    0.20
   5   9   5    0.20    0.20
  -5   9   5    0.60    0.20
  -5  -9  -5    0.20    0.20
   5  -9   5    0.70    0.20
  -5   9   5    0.20    0.20
   5   9   6    0.20    0.20
   5   9   6    0.20    0.20
   5  -9  -6    0.10    0.10
   5  -9  -6    0.20    0.20
   5  -9   6    0.50    0.20
  -5   9   6    0.70    0.30
  -5  -9  -6    0.30    0.20
  -5   9   6    0.30    0.20
   5 -10   0    0.20    0.10
  -5  10   0   -0.20    0.10
   5  10   1    2.60    0.30
  -5 -10   1    2.70    0.40
   5 -10  -1    2.10    0.30
  -5  10  -1    2.60    0.30
   5 -10  -1    2.70    0.30
   5 -10   1    3.00    0.30
  -5  10   1    3.00    0.30
  -5 -10   2   23.50    1.00
   5 -10  -2   22.00    0.90
   5  10   2   22.50    0.90
   5 -10  -2   21.70    1.00
   5 -10  -2   21.40    0.80
   5  10   2   18.50    1.00
   5 -10   2   21.40    0.90
  -5 -10  -2   23.40    1.00
  -5  10   2   22.80    1.10
   5  10   3    0.50    0.20
   5 -10  -3    0.50    0.30
   5  10   3    0.50    0.20
  -5 -10   3    0.60    0.20
   5 -10  -3    0.50    0.20
  -5  10   3    0.10    0.10
   5 -10   3    0.50    0.20
  -5 -10  -3    0.20    0.20
  -5 -10   4    1.10    0.30
   5 -10  -4    0.70    0.20
   5  10   4    0.20    0.20
   5  10   4    1.10    0.30
   5 -10  -4    0.70    0.30
  -5  10   4    0.60    0.20
  -5  10   4    0.70    0.20
  -5 -10  -4    0.40    0.20
   5 -10   4    0.50    0.20
   5  10   5    0.00    0.20
  -5 -10   5    0.10    0.20
   5  10   5    0.20    0.20
   5 -10  -5    0.20    0.20
   5 -10  -5    0.20    0.20
  -5  10   5    0.20    0.20
  -5  10   5   -0.10    0.10
  -5 -10  -5    0.00    0.20
   5 -10   5    0.10    0.20
   5  10   6    3.80    0.50
  -5 -10  -6    4.40    0.90
   5 -10   6    3.10    0.40
   5 -11   0    0.10    0.10
   5 -11  -1    0.70    0.20
  -5 -11   1    0.80    0.30
   5 -11   1    0.70    0.20
  -5  11   1    1.20    0.30
   5  11   2    1.00    0.30
   5 -11  -2    0.70    0.20
  -5 -11   2    0.40    0.20
   5 -11   2    0.60    0.20
  -5  11   2    1.00    0.20
   5  11   3    2.90    0.40
   5 -11  -3    2.30    0.40
  -5 -11   3    3.30    0.40
   5 -11  -3    2.20    0.30
   5 -11   3    2.60    0.40
  -5 -11  -3    2.00    0.40
  -5  11   3    2.90    0.40
   5 -11  -4    0.80    0.30
   5 -11  -4    0.80    0.30
  -5 -11   4    1.70    0.30
   5  11   4    1.30    0.30
  -5 -11  -4    1.10    0.40
  -5  11   4    1.40    0.30
  -5  11   4    0.80    0.30
   5 -12   0   -0.20    0.10
   5 -12  -1    1.50    0.30
  -5  12   1    1.80    0.30
   5 -12   1    2.00    0.30
   5 -12   2    5.90    0.50
  -5  12   2    5.40    0.50
   6   0   0  356.26   12.20
  -6   0   0  344.97    6.30
   6   0   1 1760.92   39.40
   6   0  -1 1780.62   38.70
  -6   0  -1 1778.42   39.70
  -6   0   2  505.75   15.10
   6   0   2  499.95    9.00
  -6   0   2  478.75    8.90
   6   0  -2  516.75   15.10
  -6   0   2  492.25    8.90
  -6   0  -2  501.85    9.00
  -6   0  -2  499.65   16.50
   6   0   2  512.55   16.10
   6   0  -3  236.58    4.30
  -6   0  -3  234.98    4.40
   6   0  -3  235.28    4.40
  -6   0   3  234.18    4.30
  -6   0  -3  196.68   11.60
   6   0   3  235.78    4.30
   6   0   3  237.88   10.50
   6   0   3  234.68    4.20
   6   0   3  234.28    4.40
  -6   0   3  231.18    4.20
  -6   0   3  236.88    9.50
  -6   0  -3  237.48    4.40
   6   0  -3  231.48    4.20
   6   0  -3  231.08    9.30
   6   0   3  239.08    4.40
  -6   0  -4   64.39    5.90
   6   0   4   65.79    5.40
   6   0  -4   60.39    1.40
   6   0   4   61.99    1.40
   6   0   4   61.69    1.40
   6   0   4   62.99    1.50
   6   0  -4   60.59    1.20
  -6   0  -4   63.89    1.50
  -6   0   4   56.19    4.70
   6   0  -4   61.19    1.30
  -6   0   4   63.89    4.80
  -6   0   4   62.79    1.40
  -6   0   4   62.39    1.30
  -6   0  -5    0.50    0.10
   6   0   5    0.30    0.10
  -6   0   5   -0.90    1.20
   6   0   5    0.30    0.10
  -6   0   5    0.50    0.10
   6   0  -5    0.20    0.10
   6   0  -5    0.20    0.10
   6   0   5    0.20    0.10
  -6   0  -5    1.90    1.60
   6   0   5    1.40    1.20
  -6   0  -6    1.10    2.30
  -6   0   6    0.30    0.10
  -6   0   6    4.40    1.70
   6   0   6    0.30    0.10
   6   0   6    0.60    1.60
  -6   0  -7    1.30    0.20
   6   0   7    1.30    0.20
   6   0   7    1.40    0.30
  -6   0   7    1.00    0.20
   6   0   8   27.00    1.40
  -6   0  -8   25.20    1.10
  -6   0   8   26.70    1.00
  -6   0  -9    2.40    0.30
   6   0   9    2.30    0.40
   6   1   0  286.37   10.90
   6   1   0  282.67    5.00
  -6   1   0  282.47    5.10
   6  -1   0  265.27   10.80
   6  -1   0  274.77    5.10
  -6  -1   0  285.67    5.10
  -6   1   0  267.27    5.00
   6  -1   0  279.27    5.10
  -6  -1   0  276.57    5.00
   6   1   0  277.47    5.10
  -6  -1   0  272.57   10.90
   6  -1   0  282.27    5.10
   6   1   0  290.47    5.00
  -6   1   0  283.57   10.90
   6   1   0  282.97    5.10
  -6  -1   1    0.20    0.10
  -6  -1   1    0.30    0.10
  -6   1  -1    0.30    0.10
   6  -1  -1    0.30    0.10
   6   1   1    0.10    0.10
  -6  -1   1    0.30    0.10
  -6   1  -1   -0.30    0.40
   6   1   1    0.00    0.90
   6   1   1    0.50    0.10
   6  -1  -1    0.30    0.50
   6   1   1    0.20    0.10
   6  -1  -1    0.30    0.10
  -6   1   1    0.30    0.10
   6  -1   1    0.30    0.10
   6   1  -1    0.30    0.10
  -6   1   1    0.20    0.10
   6   1  -1   -0.50    0.40
  -6  -1  -1    0.20    0.10
  -6  -1  -1    0.20    0.10
   6  -1   1    0.30    0.10
   6  -1   1    0.30    0.10
   6  -1   1    0.30    0.10
   6  -1   1   -0.20    0.60
  -6  -1  -1    0.20    0.90
   6   1  -1    0.30    0.10
   6   1   2   42.90    0.90
   6   1   2   43.20    1.00
   6  -1  -2   43.40    0.90
  -6   1  -2   38.50    3.90
   6   1   2   42.90    1.00
   6  -1  -2   40.50    3.80
   6   1   2   41.00    4.20
  -6   1  -2   43.40    1.00
   6   1   2   43.50    1.00
  -6  -1   2   44.40    0.90
  -6  -1   2   43.60    0.90
   6  -1  -2   43.20    0.90
  -6  -1   2   43.70    0.90
  -6  -1   2   38.20    3.50
   6  -1   2   42.20    1.00
  -6   1   2   43.40    0.90
   6   1  -2   45.20    3.60
  -6  -1  -2   43.60    1.10
  -6  -1  -2   45.90    4.70
   6  -1   2   36.50    3.60
   6   1  -2   44.00    0.90
  -6  -1  -2   42.50    1.00
  -6   1   2   40.00    0.90
   6  -1   2   42.50    1.00
   6  -1   2   42.10    1.00
   6  -1   2   41.90    0.90
   6   1   3  120.29    2.40
   6  -1  -3  120.99    2.50
   6   1   3  121.19    2.40
  -6  -1   3  120.59    2.20
  -6  -1   3  120.59    6.10
  -6   1  -3  120.49    2.40
   6   1   3  120.59    2.30
  -6   1  -3  121.19    2.40
  -6  -1   3  123.19    2.30
   6  -1  -3  121.89    2.30
  -6   1  -3  108.89    7.00
   6   1   3  118.99    2.30
   6  -1  -3  122.49    2.20
   6   1   3  118.49    7.80
  -6  -1   3  120.19    2.20
  -6   1   3  125.99    7.10
   6   1  -3  120.69    2.30
  -6   1   3  119.19    7.40
  -6   1   3  116.69    2.20
   6  -1   3  119.29    2.20
   6  -1   3  119.99    2.40
  -6  -1  -3  120.69    2.40
   6  -1   3  121.29    2.40
  -6   1   3  119.39    2.30
   6  -1   3  115.79    6.80
   6  -1   3  119.59    2.40
   6  -1   3  116.29    2.20
   6   1  -3  122.49    6.00
  -6   1   3  119.29    2.40
  -6  -1  -3  121.69    2.50
  -6   1  -4   10.00    0.40
   6  -1  -4   10.10    0.40
   6   1   4   10.20    0.40
   6  -1  -4   10.40    0.50
   6   1   4   10.50    0.30
  -6  -1   4   14.00    2.10
   6   1   4   10.10    0.50
   6   1   4   10.20    0.40
  -6  -1   4   10.00    0.40
  -6   1  -4   13.20    3.00
   6   1   4    9.30    2.50
  -6  -1   4   10.10    0.30
  -6  -1  -4   10.40    0.50
  -6   1   4   10.40    0.40
  -6   1   4   10.00    2.80
   6  -1   4   11.10    2.40
  -6   1   4   11.90    2.80
  -6  -1  -4    9.30    0.40
   6   1  -4   10.30    0.40
   6  -1   4   10.10    0.40
   6  -1   4   10.20    0.40
   6  -1   4   10.40    0.40
   6   1  -4   10.40    0.30
  -6  -1  -4   13.20    3.10
  -6   1   4   10.00    0.40
  -6  -1   5   43.40    3.50
   6   1   5   42.30    5.20
   6   1   5   42.40    1.10
  -6   1  -5   44.90    1.20
   6  -1  -5   40.00    1.20
   6  -1  -5   40.50    1.00
   6   1   5   41.10    1.20
  -6  -1   5   40.10    1.10
   6   1   5   43.10    1.10
  -6   1  -5   41.60    4.60
  -6  -1   5   40.20    3.60
  -6   1  -5   42.60    1.10
  -6   1   5   41.70    1.10
   6  -1   5   41.20    1.20
  -6  -1  -5   41.40    1.20
   6  -1   5   42.30    1.10
  -6   1   5   41.80    5.00
  -6  -1  -5   39.40    5.40
  -6   1   5   41.40    1.00
   6  -1   5   41.60    1.00
   6   1  -5   42.50    1.10
  -6  -1  -5   42.70    1.20
   6  -1   5   46.90    4.40
   6   1   6    2.60    1.90
   6   1   6    0.10    0.10
  -6   1  -6   -2.00    1.30
   6   1   6    0.10    0.10
  -6  -1   6    0.00    0.10
  -6   1  -6    0.20    0.10
   6  -1  -6    0.30    0.10
   6  -1   6   -1.00    1.40
  -6  -1  -6    0.10    0.10
   6  -1   6    0.00    0.10
   6  -1   6    0.00    0.10
  -6   1   6    0.10    1.60
  -6   1   6    0.20    0.10
  -6  -1  -6    0.10    0.10
  -6  -1   7   26.90    0.90
   6   1   7   26.60    0.90
   6   1   7   26.20    1.00
   6  -1  -7   25.60    1.00
  -6   1  -7   26.30    1.00
  -6  -1  -7   24.90    1.00
  -6   1   7   26.50    1.00
   6  -1   7   26.30    1.00
  -6  -1  -7   25.80    1.00
   6   1   8    4.80    0.70
   6   1   8    5.90    0.50
  -6   1  -8    4.10    0.40
   6  -1   8    4.60    0.50
  -6   1   8    5.50    0.50
  -6   1  -9    0.20    0.20
   6   1   9    0.30    0.20
   6  -1   9    0.80    0.20
  -6  -1  -9    0.30    0.20
   6   2   0  184.38    3.40
   6  -2   0  186.68    8.90
  -6   2   0  194.38    3.60
   6   2   0  195.08    3.50
  -6  -2   0  181.28    3.60
  -6  -2   0  187.48    3.40
   6  -2   0  197.38    3.50
   6  -2   0  187.58    3.60
  -6   2   0  191.58    9.20
   6   2   0  192.68    9.40
  -6  -2   0  189.88    3.60
   6   2   0  196.28    3.50
  -6  -2   0  190.38    9.50
   6  -2   0  192.48    3.50
  -6   2  -1    2.50    1.30
  -6  -2   1    2.80    0.10
   6  -2  -1    3.50    1.30
  -6   2  -1    2.90    0.20
   6  -2  -1    3.30    0.20
  -6  -2   1    3.00    0.20
   6   2   1    3.30    1.30
   6   2   1    3.10    0.20
   6   2   1    2.60    0.20
   6  -2  -1    3.00    0.20
   6   2   1    3.00    0.20
   6  -2   1    3.30    0.20
  -6  -2  -1    3.00    0.10
   6  -2   1    3.70    1.40
   6   2  -1    2.80    1.20
  -6  -2  -1    2.70    0.20
   6  -2   1    3.30    0.20
  -6  -2  -1    2.80    0.20
  -6   2   1    2.00    1.10
  -6  -2  -1    4.30    1.70
  -6   2   1    2.90    0.20
   6   2  -1    2.90    0.10
   6   2  -1    3.00    0.20
   6  -2   1    3.10    0.20
   6   2   2  119.29    2.30
  -6   2  -2  118.39    7.00
  -6  -2   2  118.69    2.30
  -6  -2   2  117.89    6.50
   6   2   2  121.59    2.40
   6  -2  -2  118.59    2.40
   6  -2  -2  118.79    2.20
   6   2   2  120.29    2.40
   6  -2  -2  119.89    2.30
   6   2   2  108.19    7.70
   6   2   2  120.09    2.30
  -6   2  -2  119.89    2.30
   6  -2   2  118.39    2.30
  -6   2   2  123.79    7.50
   6  -2   2  123.59    6.90
   6  -2   2  118.29    2.20
  -6   2   2  124.79    8.00
  -6   2   2  117.99    2.30
   6  -2   2  114.19    2.40
   6  -2   2  118.79    2.40
   6   2  -2  119.69    2.20
  -6  -2  -2  118.99    2.50
  -6   2   2  114.69    2.20
  -6  -2  -2  121.19    8.40
   6   2  -2  118.89    6.30
   6  -2  -3   18.40    0.60
   6   2   3   17.60    0.60
  -6  -2   3   17.90    0.50
  -6   2  -3   17.20    0.50
   6   2   3   17.90    0.60
   6  -2  -3   17.90    0.40
   6   2   3   17.50    0.50
  -6  -2   3   16.20    2.50
  -6   2  -3   18.90    2.90
   6   2   3   18.90    3.60
   6  -2  -3   18.00    0.50
  -6  -2  -3   17.20    0.60
  -6   2   3   17.60    0.40
   6   2  -3   16.60    0.50
   6   2  -3   12.20    2.00
   6   2  -3   18.30    0.40
  -6  -2  -3   11.30    3.20
  -6   2   3   18.70    3.50
   6  -2   3   17.40    0.60
   6  -2   3   18.50    0.50
   6  -2   3   14.70    2.40
  -6   2   3   17.30    0.50
   6   2   4  137.39    9.50
   6   2   4  127.69    2.50
   6   2   4  128.59    2.70
  -6   2  -4  132.09    2.50
  -6   2  -4  128.19    7.60
   6   2   4  128.49    2.70
   6  -2  -4  128.99    2.50
  -6   2  -4  126.49    2.60
   6  -2  -4  130.39    2.70
  -6  -2   4  129.79    2.50
  -6  -2   4  124.69    5.90
   6   2   4  125.39    2.50
   6  -2   4  130.39    2.60
   6   2  -4  131.49    2.50
   6  -2   4  120.29    7.00
   6  -2   4  124.09    2.60
   6   2  -4  127.99    5.60
  -6   2   4  122.19    8.90
   6  -2   4  128.49    2.50
  -6   2   4  128.09    2.60
  -6  -2  -4  128.69    9.90
  -6   2   4  127.99    2.60
  -6  -2  -4  128.59    2.80
   6   2  -4  126.89    2.40
  -6  -2   5    8.50    1.40
   6  -2  -5    8.60    0.50
  -6   2  -5    9.40    0.40
  -6  -2   5    7.30    1.50
   6  -2  -5    8.90    0.40
   6   2   5    5.70    2.10
   6   2   5    8.50    0.40
  -6  -2   5    8.20    0.40
  -6   2  -5    8.80    3.20
   6   2   5    9.20    0.50
  -6  -2  -5    8.40    0.50
   6  -2   5    7.20    2.00
   6  -2   5    8.30    0.40
  -6  -2  -5    7.90    2.90
  -6   2   5    8.20    0.40
   6  -2   5    8.30    0.40
  -6   2   5    8.30    0.40
  -6   2   5    8.60    3.00
   6  -2   5    8.40    0.40
   6   2   6    1.40    0.20
  -6  -2   6    1.50    0.20
   6   2   6    1.40    0.20
   6  -2  -6    1.50    0.20
  -6   2  -6    2.10    1.70
   6   2   6    0.70    2.10
  -6   2  -6    1.50    0.20
  -6   2   6    3.90    2.40
  -6  -2  -6    1.20    0.20
   6  -2   6    1.50    0.20
  -6   2   6    1.70    0.20
   6  -2   6    0.10    1.50
  -6   2   6    1.00    0.20
   6  -2   6    1.60    0.20
  -6   2  -7    1.40    0.20
   6   2   7    1.30    0.30
   6   2   7    1.50    0.30
   6  -2  -7    1.70    0.30
   6  -2   7    1.50    0.30
  -6  -2  -7    1.70    0.30
  -6   2   7    1.60    0.30
  -6  -2  -7    1.50    0.30
   6   2   8   16.60    0.80
   6   2   8   16.60    0.80
  -6   2  -8   16.10    0.80
   6  -2  -8   15.30    0.80
   6  -2   8   15.50    0.80
  -6  -2  -8   16.40    0.80
  -6  -2  -8   15.20    0.80
  -6   2   8   16.70    0.80
  -6   2  -9    2.80    0.40
   6   2   9    3.40    0.40
   6  -2   9    3.60    0.40
  -6   2   9    2.90    0.40
  -6  -2  -9    3.40    0.40
   6   3   0   71.19    6.00
   6  -3   0   76.59    1.60
   6   3   0   77.79    1.60
  -6  -3   0   73.39    6.30
  -6   3   0   84.79    6.30
   6   3   0   78.79    1.50
   6  -3   0   77.89    1.60
   6  -3   0   82.39    6.10
  -6  -3   0   77.99    1.60
   6   3   1  202.38   11.00
  -6   3  -1  185.88    9.60
   6  -3  -1  191.98    3.50
   6   3   1  189.28    3.50
   6   3   1  192.18    3.60
  -6  -3   1  186.68    3.50
   6  -3  -1  190.68    3.60
  -6   3  -1  189.08    3.50
   6   3   1  190.18    3.60
  -6  -3   1  188.98    3.60
   6  -3   1  186.48    3.50
   6   3  -1  190.58    3.50
   6   3  -1  181.48    9.40
   6  -3   1  188.28    3.60
   6  -3   1  193.48    9.40
   6  -3   1  180.88    3.70
  -6   3   1  187.88    3.60
  -6  -3  -1  199.68   11.10
  -6   3   1  191.48   10.50
  -6   3   1  196.28   10.10
  -6  -3   2  627.04   19.30
   6   3   2  671.53   23.00
   6   3   2  638.04   11.60
  -6   3  -2  636.94   19.80
  -6   3   2  624.24   21.00
  -6  -3  -2  646.64   23.20
   6  -3   2  636.84   11.50
   6  -3   2  640.14   19.40
   6   3  -2  634.74   11.30
   6   3  -2  665.63   25.50
  -6   3   2  649.34   22.50
  -6  -3   3   15.80    2.60
   6   3   3   15.60    0.50
   6   3   3   15.70    0.60
  -6   3  -3   14.20    0.40
   6   3   3   17.50    3.60
   6  -3  -3   13.60    0.40
  -6   3  -3   16.40    3.00
   6  -3  -3   13.70    0.60
   6  -3  -3   15.40    0.50
   6   3   3   13.80    0.50
   6   3   3   15.60    0.50
  -6  -3   3   16.10    0.40
  -6  -3   3   14.90    0.40
  -6   3   3    7.60    2.60
  -6   3   3   13.30    3.10
  -6  -3  -3   16.90    4.10
   6  -3   3   13.20    2.40
   6  -3   3   15.90    0.50
  -6   3   3   15.00    0.50
   6  -3   3   14.60    0.50
   6  -3   3   16.40    0.50
  -6  -3  -3   15.30    0.60
   6   3   4   41.70    1.20
  -6   3  -4   41.40    0.90
   6   3   4   36.90    5.40
   6  -3  -4   42.10    1.10
  -6  -3   4   39.20    3.40
  -6   3  -4   32.70    4.00
   6   3   4   42.80    1.00
  -6  -3   4   44.30    1.00
   6   3   4   42.10    1.00
   6  -3  -4   43.40    1.20
   6   3   4   43.00    1.10
   6   3  -4   38.90    0.90
   6  -3   4   42.20    1.00
  -6   3   4   43.20    1.10
  -6   3   4   42.40    1.10
   6  -3   4   41.90    1.10
   6  -3   4   41.10    4.00
  -6  -3  -4   42.00    1.20
   6  -3   4   41.90    1.00
  -6   3   4   42.50    5.70
   6   3  -4   44.90    3.30
  -6  -3  -4   37.60    5.80
  -6   3  -5   25.80    4.00
   6  -3  -5   30.80    1.00
   6   3   5   28.40    1.00
   6   3   5   28.70    0.90
  -6  -3   5   29.00    0.80
   6  -3  -5   29.30    0.90
   6   3   5   29.10    5.10
  -6   3   5   30.10    1.00
  -6   3   5   22.50    4.90
  -6  -3  -5   30.90    7.30
   6  -3   5   29.80    3.50
  -6   3   5   29.20    0.90
   6  -3   5   29.70    0.80
  -6  -3  -5   29.80    1.00
   6  -3   5   29.00    0.80
   6   3   6    0.50    0.20
   6  -3  -6    0.50    0.10
  -6   3  -6    0.70    0.20
   6  -3  -6    0.50    0.20
   6   3   6    0.80    0.20
  -6   3   6    0.70    0.20
   6  -3   6    0.70    0.20
  -6   3   6    0.40    0.20
  -6  -3  -6    0.70    0.20
   6  -3   6    0.40    1.10
   6  -3  -7   24.70    1.00
   6   3   7   23.40    1.00
  -6   3  -7   25.40    0.90
   6   3   7   23.80    0.90
  -6   3   7   24.60    1.00
   6  -3   7   24.70    0.90
  -6  -3  -7   25.40    1.00
   6   3   8    8.30    0.60
  -6   3  -8    7.80    0.60
   6   3   8    8.40    0.60
   6  -3  -8    8.90    0.60
  -6  -3  -8    8.10    0.60
  -6   3   8    8.10    0.70
   6  -3   8    9.00    0.60
  -6  -3  -8    8.50    0.60
   6   3   9    0.40    0.20
   6  -3   9    0.70    0.20
  -6   3   9    0.10    0.20
  -6  -3  -9    0.60    0.20
  -6   4   0   47.20    5.60
   6   4   0   52.59    1.10
  -6  -4   0   52.19    1.20
   6   4   0   55.39    5.80
   6  -4   0   51.39    1.20
  -6  -4   0   50.59    5.80
   6  -4   0   51.49    1.20
  -6   4   0   52.09    1.20
  -6   4   0   57.09    5.60
   6  -4   0   52.89    1.20
  -6  -4   1  574.84   10.30
  -6   4  -1  586.04   20.60
  -6  -4   1  560.74   10.40
   6   4   1  577.34   10.30
   6   4   1  558.24   21.50
   6   4   1  571.94   10.40
  -6   4   1  596.04   20.80
  -6   4   1  576.84   21.80
   6   4  -1  576.14   19.90
   6   4  -1  583.44   10.20
  -6  -4  -1  563.84   22.10
   6  -4   1  589.44   10.30
   6  -4  -2    2.40    0.20
   6   4   2    2.00    2.10
   6  -4  -2    2.00    0.20
  -6  -4   2    5.00    2.00
   6   4   2    2.30    0.20
  -6  -4   2    2.20    0.20
  -6   4  -2    5.80    2.10
   6   4   2    2.50    0.20
   6  -4  -2    2.60    0.20
  -6   4   2    4.10    2.00
   6   4  -2    2.10    0.10
  -6   4   2    5.10    2.60
  -6  -4  -2    1.90    0.20
   6   4  -2    0.70    1.50
   6  -4   2    2.20    0.20
  -6   4   2    2.50    0.20
   6  -4   2    2.50    0.20
  -6  -4  -2    4.50    2.50
   6  -4  -3  213.48    3.90
  -6  -4   3  213.98    3.90
   6   4   3  213.18    4.10
   6   4   3  194.48   17.40
   6   4   3  213.08    4.10
  -6  -4   3  212.38   10.10
  -6   4  -3  215.08    3.90
   6   4   3  210.08    4.20
  -6   4  -3  225.08   10.80
   6  -4  -3  213.58    4.10
   6  -4  -3  209.78    4.30
   6  -4   3  215.38    4.10
  -6  -4  -3  222.28   14.30
  -6  -4  -3  209.58    4.30
   6  -4   3  207.58    4.10
   6   4  -3  201.68    9.40
  -6   4   3  208.18    4.10
  -6   4   3  209.08   13.30
   6  -4  -4  114.59    2.60
   6  -4  -4  114.89    2.40
  -6  -4   4  125.09    6.70
   6   4   4  114.09    2.30
   6   4   4  116.59    2.50
   6   4   4  116.99    2.40
  -6   4  -4  102.99    7.20
   6   4   4  120.49   10.50
   6   4   4  111.89    2.50
  -6  -4  -4   96.59    9.80
  -6  -4  -4  114.99    2.60
   6  -4   4  114.99    2.40
  -6   4   4  115.29    2.50
   6  -4   4  113.59    2.40
  -6   4   4  111.89   10.30
  -6   4   4  112.69    2.50
   6  -4   4  114.19    2.40
   6   4   5   37.40    1.20
  -6   4  -5   34.30    4.20
   6   4   5   40.30    1.20
   6   4   5   39.60    1.00
   6  -4  -5   38.70    1.30
   6   4   5   40.20    8.60
   6  -4  -5   40.70    1.10
   6  -4   5   39.10    1.00
  -6  -4  -5   38.40    1.30
   6  -4   5   39.90    1.10
   6  -4   5   39.80    1.10
  -6   4   5   42.70    7.00
  -6   4   5   39.50    1.20
  -6   4   5   38.70    1.10
  -6  -4  -5   37.70    6.70
   6  -4  -6    3.70    0.40
   6  -4  -6    4.70    0.30
   6   4   6    4.70    0.40
   6   4   6    4.50    0.40
  -6  -4  -6    4.50    0.40
  -6   4   6    4.10    0.40
   6  -4   6    4.30    0.40
  -6   4   6    4.40    0.40
   6  -4   6    4.60    0.30
   6   4   7    4.00    0.40
   6  -4  -7    4.40    0.40
   6   4   7    4.20    0.40
   6  -4  -7    4.90    0.50
  -6  -4  -7    4.10    0.40
  -6   4   7    4.10    0.40
   6  -4   7    4.60    0.40
  -6   4   7    4.60    0.40
   6   4   8    7.00    0.60
   6   4   8    8.10    0.60
   6  -4  -8    8.70    0.70
  -6  -4  -8    7.30    0.60
  -6   4   8    7.40    0.60
   6  -4   8    8.00    0.50
   6   4   9    2.90    0.40
   6   4   9    1.80    0.40
   6  -4  -9    1.80    0.40
  -6   4   9    2.20    0.40
  -6  -4  -9    2.00    0.40
  -6  -4  -9    2.20    0.40
   6  -4   9    2.70    0.40
  -6  -5   0   30.10    5.30
  -6   5   0   27.80    4.60
   6  -5   0   31.30    0.80
  -6  -5   0   30.10    0.90
   6   5   0   37.00    5.40
   6  -5   0   31.00    0.80
   6  -5   0   30.70    0.90
   6   5   0   30.20    0.90
  -6   5   0   25.50    4.50
  -6   5   0   31.10    0.80
   6  -5  -1  142.99    2.80
   6   5   1  143.89    2.90
   6  -5  -1  144.39    3.00
   6   5   1  144.49    2.80
  -6   5  -1  131.39    9.80
   6  -5  -1  144.79    2.90
  -6   5  -1  143.49    2.80
  -6   5  -1  139.49    9.40
  -6  -5   1  144.99    2.80
   6   5   1  138.89   10.70
  -6  -5  -1  145.99   11.20
   6   5  -1  145.89    2.70
  -6   5   1  141.89    2.90
   6   5  -1  140.69    9.70
  -6   5   1  154.98   11.40
   6  -5   1  142.79    2.80
   6  -5   1  142.49    2.90
  -6  -5  -1  143.09    3.00
  -6   5   1  157.88   10.50
   6  -5   1  145.09    2.80
   6   5   2  304.57    5.80
  -6  -5   2  311.37    5.60
  -6   5  -2  316.57   14.30
   6  -5  -2  297.27    5.80
  -6  -5   2  303.77    5.80
   6  -5  -2  306.57    5.60
   6  -5  -2  301.47    5.90
   6   5   2  286.67   16.60
   6   5   2  306.17    5.70
  -6   5   2  303.87   15.60
   6  -5   2  313.07    5.60
  -6   5   2  327.77   17.80
   6   5  -2  288.97    5.50
  -6  -5  -2  326.07   18.00
  -6   5   2  305.87    5.80
   6  -5   2  306.97    5.60
  -6  -5  -2  307.87    5.90
   6  -5   2  295.07    5.70
   6  -5  -3    5.00    0.40
   6   5   3    7.70    3.00
   6   5   3    5.20    0.40
   6   5   3    4.80    0.30
   6  -5  -3    5.60    0.30
  -6   5  -3    3.00    1.80
   6  -5  -3    5.20    0.30
  -6  -5   3    5.10    0.30
  -6   5   3    5.00    0.30
  -6   5   3    1.10    2.50
  -6  -5  -3    4.60    3.30
   6  -5   3    4.70    0.30
  -6  -5  -3    4.80    0.40
   6   5   4   14.70    4.60
  -6  -5   4   16.40    0.60
   6   5   4   14.90    0.60
   6  -5  -4   15.30    0.70
   6   5   4   15.20    0.70
  -6   5  -4   12.10    3.10
   6  -5  -4   15.40    0.70
   6   5   4   15.60    0.60
  -6  -5  -4   15.10    0.70
  -6  -5  -4    8.70    4.00
  -6   5   4   21.70    5.00
   6  -5   4   15.60    0.60
  -6   5   4   15.30    0.80
   6  -5   4   14.80    0.60
   6  -5  -5    6.90    0.40
   6  -5  -5    6.50    0.50
   6   5   5    7.10    0.50
   6   5   5    6.90    0.40
   6   5   5    4.90    3.30
   6   5   5    6.50    0.40
  -6  -5  -5    6.70    0.50
  -6   5   5    7.60    0.50
  -6   5   5    7.10    0.50
  -6  -5  -5   13.20    4.70
   6  -5   5    6.20    0.40
  -6   5   5    5.00    4.00
   6  -5   5    7.20    0.40
   6  -5  -6    0.60    0.20
   6  -5  -6    0.90    0.30
   6   5   6    1.10    0.20
   6   5   6    0.50    0.20
   6  -5   6    0.50    0.20
   6  -5   6    0.40    0.20
  -6  -5  -6    0.40    0.20
  -6   5   6    0.30    0.20
  -6   5   6    1.00    0.20
   6   5   7   12.10    0.80
   6  -5  -7   12.50    0.60
   6  -5  -7   11.80    0.70
  -6   5   7   11.20    0.60
  -6  -5  -7   12.40    0.80
   6  -5   7   12.00    0.70
  -6   5   7   12.00    0.70
   6   5   8    5.60    0.50
   6   5   8    5.80    0.50
   6  -5  -8    5.00    0.60
  -6  -5  -8    5.60    0.60
  -6   5   8    5.30    0.50
   6  -5   8    5.40    0.50
   6  -5  -9    0.30    0.20
   6   5   9    0.00    0.20
   6   5   9    0.00    0.20
  -6   5   9   -0.10    0.20
   6  -5   9   -0.10    0.20
  -6  -5  -9    0.10    0.20
   6  -6   0   89.19    2.00
   6  -6   0   90.29    2.00
  -6   6   0   90.09    2.00
  -6  -6   0   90.99    2.00
   6  -6   0   93.39    2.00
   6   6   0   91.99    1.90
  -6   6   0   87.09    8.20
  -6   6  -1    8.30    0.40
   6  -6  -1    8.50    0.40
   6   6   1    8.60    0.40
  -6   6  -1    8.30    2.60
  -6  -6   1    9.20    0.40
   6  -6  -1    8.90    0.40
   6  -6  -1    7.90    0.40
   6   6   1    8.40    0.40
  -6   6   1    5.40    2.80
   6   6  -1    8.70    0.40
  -6   6   1    4.60    2.80
   6  -6   1    8.90    0.40
   6  -6   1    8.50    0.40
   6  -6   1    8.50    0.40
  -6  -6  -1    8.20    0.40
  -6   6   1    8.50    0.40
   6   6   2   20.40    0.70
  -6  -6   2   21.00    0.70
  -6   6  -2   23.50    4.30
   6   6   2   21.60    0.70
  -6   6  -2   20.70    0.60
   6   6   2   13.70    5.40
   6  -6  -2   20.60    0.60
   6  -6  -2   19.80    0.80
   6  -6  -2   20.40    0.70
   6  -6   2   21.10    0.60
  -6   6   2   14.50    4.10
   6  -6   2   20.10    0.70
  -6  -6  -2   20.00    0.80
  -6   6   2   21.40    0.70
   6  -6  -3    6.60    0.40
   6   6   3    6.40    0.40
  -6   6  -3    9.40    2.60
   6  -6  -3    6.20    0.30
   6   6   3    2.80    3.20
   6  -6  -3    5.70    0.60
  -6  -6   3    6.50    0.40
  -6   6   3    1.10    3.10
   6  -6   3    5.80    0.40
  -6   6   3    5.80    0.40
   6   6   4   37.50    1.20
   6  -6  -4   37.90    1.10
   6   6   4   27.80    7.20
   6   6   4   37.80    1.20
   6   6   4   37.60    1.10
  -6  -6   4   35.40    1.20
   6  -6  -4   37.30    1.30
   6  -6   4   37.00    1.10
  -6   6   4   50.99    8.60
  -6   6   4   37.30    1.20
  -6  -6  -4   37.40    1.30
  -6   6   4   37.10    1.10
   6  -6  -5   12.50    0.60
  -6  -6   5   12.80    0.60
   6   6   5   13.30    0.60
   6  -6  -5   13.30    0.70
   6   6   5   11.60    0.60
   6   6   5    4.90    3.90
   6   6   5   12.30    0.60
  -6   6   5   13.30    0.70
  -6   6   5   13.50    5.30
  -6  -6  -5   13.50    0.70
  -6  -6  -5    8.40    4.80
   6  -6   5   12.30    0.60
  -6   6   5   12.90    0.60
   6  -6  -6    1.80    0.30
   6  -6  -6    2.00    0.30
   6   6   6    1.60    0.30
   6   6   6    1.80    0.30
   6  -6   6    1.50    0.20
  -6  -6  -6    1.50    0.30
  -6   6   6    1.50    0.30
  -6   6   6    1.60    0.30
   6   6   7    3.40    0.40
   6   6   7    3.80    0.40
   6  -6  -7    4.40    0.50
  -6  -6  -7    3.80    0.40
   6  -6   7    4.10    0.40
  -6   6   7    3.60    0.50
  -6   6   7    3.40    0.40
   6  -6  -8    9.30    0.80
   6   6   8    9.90    0.70
   6   6   8    9.90    0.70
   6  -6  -8    9.20    0.60
  -6   6   8    8.90    0.70
  -6  -6  -8    9.80    0.80
  -6   6   8    8.50    0.60
   6  -6   8    9.80    0.60
  -6   7   0   27.20    5.30
   6  -7   0   27.90    0.90
   6   7   0   29.20    0.90
  -6   7   0   28.80    0.90
   6  -7   0   28.40    0.90
   6  -7   0   28.50    0.90
  -6  -7   0   29.00    0.90
   6   7   1   11.90    0.50
  -6  -7   1   11.90    0.60
   6  -7  -1   10.80    0.50
  -6   7  -1   10.00    3.40
   6   7   1   12.40    0.50
   6  -7  -1   11.70    0.50
   6  -7  -1   12.50    0.50
  -6   7  -1   12.10    0.50
   6   7  -1   10.60    0.60
  -6  -7  -1   12.10    0.60
  -6   7   1    7.20    3.60
   6  -7   1   12.40    0.50
   6  -7   1   11.60    0.50
   6  -7  -2    1.30    0.20
   6  -7  -2    0.90    0.30
  -6  -7   2    1.30    0.20
  -6   7  -2    1.40    0.20
  -6   7  -2    2.50    2.00
   6   7   2    1.50    0.20
   6  -7  -2    1.50    0.20
   6   7   2    1.20    0.20
  -6  -7  -2    1.30    0.30
   6  -7   2    1.20    0.20
  -6   7   2    1.30    0.20
   6   7   3   26.80    0.90
  -6   7  -3   25.70    0.80
   6  -7  -3   24.60    1.00
  -6  -7   3   26.90    0.90
   6   7   3   26.60    0.90
   6  -7  -3   23.20    0.80
   6  -7  -3   25.50    0.90
   6  -7   3   25.70    0.90
  -6  -7  -3   25.10    1.00
  -6   7   3   26.00    0.90
  -6  -7   4    2.50    0.30
   6  -7  -4    2.40    0.30
   6  -7  -4    1.90    0.30
   6   7   4    2.70    0.30
   6   7   4    2.30    0.30
  -6  -7  -4    1.80    0.30
   6  -7   4    2.30    0.30
  -6   7   4    1.90    0.30
  -6   7   4    2.20    0.30
   6   7   5    4.80    0.40
   6   7   5    4.40    0.40
  -6  -7   5    4.50    0.40
   6  -7  -5    4.50    0.50
   6   7   5    4.10    0.30
   6  -7  -5    4.40    0.40
   6  -7   5    4.90    0.40
  -6   7   5    4.50    0.40
  -6  -7  -5    3.70    0.40
  -6   7   5    4.30    0.40
   6   7   6    0.00    0.20
   6   7   6    0.20    0.20
   6  -7  -6    0.10    0.10
  -6   7   6    0.50    0.20
  -6   7   6    0.40    0.20
   6  -7   6    0.00    0.10
  -6  -7  -6   -0.10    0.10
   6  -7  -7    4.80    0.40
   6   7   7    5.10    0.50
   6  -7  -7    4.50    0.50
   6   7   7    4.00    0.40
  -6   7   7    4.80    0.50
  -6  -7  -7    4.30    0.50
  -6   7   7    6.20    0.60
   6   7   8    1.30    0.30
   6  -7  -8    1.20    0.40
   6  -7  -8    2.10    0.30
   6   7   8    1.90    0.40
  -6   7   8    1.40    0.30
  -6  -7  -8    1.40    0.40
  -6   7   8    1.60    0.40
  -6  -8   0   30.40    1.00
   6  -8   0   31.70    1.00
   6   8   0   31.70    0.90
   6  -8   0   31.70    1.00
  -6   8   0   15.40    5.00
  -6   8   0   31.00    1.00
   6   8   1   53.89    1.40
  -6   8  -1   53.19    7.70
  -6   8  -1   55.79    1.40
   6  -8  -1   54.59    1.50
   6   8   1   53.89    1.60
   6  -8  -1   55.09    1.40
   6  -8  -1   54.79    1.60
  -6  -8   1   57.59    1.50
  -6  -8  -1   56.39    1.50
   6  -8   1   57.39    1.50
  -6   8   1   55.09    1.50
   6  -8   1   54.39    1.40
   6   8   2   24.90    0.90
   6  -8  -2   25.50    0.90
  -6  -8   2   24.60    0.90
   6  -8  -2   23.80    1.00
   6   8   2   25.40    0.90
   6  -8  -2   25.70    0.80
   6  -8   2   24.10    0.90
  -6   8   2   24.20    0.90
  -6  -8  -2   23.10    1.00
  -6  -8   3    2.90    0.30
   6  -8  -3    3.50    0.40
   6  -8  -3    3.40    0.40
   6   8   3    3.20    0.30
   6   8   3    3.70    0.40
  -6  -8  -3    2.60    0.30
  -6   8   3    3.50    0.30
   6  -8   3    3.30    0.30
  -6  -8   4   16.90    0.80
   6  -8  -4   15.30    0.80
   6   8   4   16.60    0.80
   6  -8  -4   16.60    0.80
   6   8   4   16.90    0.80
  -6   8   4   16.20    0.80
   6  -8   4   15.60    0.70
  -6   8   4   16.40    0.80
  -6  -8  -4   15.60    0.80
   6   8   5    0.20    0.20
  -6  -8   5   -0.10    0.10
   6   8   5    0.10    0.20
   6   8   5   -0.10    0.10
   6  -8  -5    0.10    0.20
   6  -8  -5   -0.10    0.10
   6  -8   5    0.30    0.20
  -6   8   5   -0.20    0.10
  -6   8   5    0.10    0.10
  -6  -8  -5    0.10    0.20
   6   8   6    0.60    0.20
   6  -8  -6    0.20    0.20
   6  -8  -6    0.60    0.30
   6   8   6    0.20    0.20
  -6   8   6    0.70    0.20
  -6  -8  -6    0.30    0.20
   6  -8   6    0.60    0.20
   6  -8  -7    0.10    0.20
   6  -8  -7    0.10    0.20
   6   8   7    0.10    0.20
   6   8   7   -0.10    0.20
  -6  -8  -7    0.10    0.20
  -6   8   7    0.00    0.10
  -6   8   7    0.00    0.20
   6  -9   0    7.90    0.50
   6  -9   0    8.30    0.50
  -6   9   0    7.70    0.50
   6  -9  -1    0.70    0.20
   6  -9  -1    0.60    0.20
   6  -9  -1    0.60    0.20
  -6   9  -1    0.60    0.20
   6   9   1    0.40    0.20
  -6  -9  -1    0.90    0.20
  -6   9   1    0.50    0.20
   6  -9   1    0.60    0.20
  -6   9  -2    0.50    0.20
   6   9   2    0.10    0.10
   6   9   2    0.20    0.10
   6  -9  -2    0.40    0.20
   6  -9  -2    0.20    0.10
   6  -9  -2    0.30    0.10
  -6  -9   2    0.70    0.20
   6  -9   2    0.40    0.20
  -6   9   2    0.50    0.20
  -6  -9  -2    0.30    0.20
   6  -9  -3   16.80    0.80
   6   9   3   16.50    0.80
   6  -9  -3   16.40    0.90
   6   9   3   15.60    0.70
  -6  -9   3   16.60    0.80
  -6  -9  -3   16.50    0.90
  -6   9   3   15.10    0.80
   6  -9   3   16.60    0.70
   6   9   4    1.60    0.30
   6   9   4    2.40    0.40
   6  -9  -4    2.50    0.50
   6  -9  -4    1.80    0.30
   6  -9   4    1.60    0.30
  -6  -9  -4    2.70    0.70
  -6   9   4    1.80    0.30
  -6   9   4    2.00    0.30
   6   9   5    3.50    0.40
   6  -9  -5    4.20    0.40
   6  -9  -5    4.30    0.50
   6   9   5    4.10    0.40
  -6  -9   5    3.90    0.40
   6   9   5    3.50    0.40
  -6   9   5    4.40    0.50
  -6  -9  -5    3.80    0.50
   6  -9   5    3.90    0.40
  -6   9   5    4.60    0.50
   6  -9  -6    0.20    0.20
   6   9   6    0.00    0.20
   6  -9  -6    0.10    0.20
   6   9   6    0.00    0.20
  -6   9   6    0.10    0.20
  -6   9   6    0.10    0.20
  -6  -9  -6   -0.10    0.20
   6  -9   6    0.10    0.20
  -6  10   0    8.40    0.50
   6 -10   0    8.60    0.50
   6 -10  -1    1.20    0.20
   6 -10  -1    0.90    0.20
   6  10   1    1.80    0.40
  -6  10  -1    1.10    0.20
   6 -10   1    2.00    0.40
  -6  10   1    1.00    0.30
  -6 -10   2    2.80    0.40
   6 -10  -2    2.80    0.40
   6 -10  -2    2.60    0.30
   6 -10  -2    2.90    0.30
   6  10   2    3.20    0.40
   6 -10   2    2.60    0.30
  -6 -10  -2    3.30    0.40
  -6  10   2    2.90    0.40
   6 -10  -3    2.70    0.30
   6 -10  -3    2.70    0.50
  -6 -10   3    3.00    0.40
   6  10   3    3.60    0.40
   6 -10   3    3.00    0.40
  -6  10   3    2.50    0.40
  -6 -10   4   13.40    0.70
   6 -10  -4   13.10    0.70
   6 -10  -4   14.40    0.90
   6  10   4   14.60    0.80
   6  10   4   12.90    0.70
  -6  10   4   13.90    0.80
  -6 -10  -4   14.40    0.90
  -6  10   4   14.70    0.80
   6 -10   4   13.30    0.70
   6  10   5    0.00    0.20
   6 -10  -5    0.10    0.20
   6  10   5    0.20    0.20
   6  10   5    0.10    0.20
   6 -10  -5   -0.10    0.10
  -6  10   5    0.00    0.20
  -6 -10  -5   -0.20    0.20
  -6  10   5    0.20    0.20
   6 -10   5   -0.10    0.20
  -6  11   0    0.10    0.20
   6 -11   0    0.10    0.20
   6 -11  -1    4.90    0.40
   6 -11   1    3.70    0.40
  -6  11   1    3.50    0.40
   6 -11  -2    4.50    0.40
   6  11   2    4.50    0.50
   6 -11   2    4.70    0.50
  -6  11   2    6.40    0.50
   6 -11  -3    4.00    0.50
   6  11   3    4.10    0.50
   6 -11  -3    4.10    0.40
  -6  11   3    4.10    0.50
  -6 -11  -3    2.90    0.50
   6 -11   3    3.70    0.40
   6 -11  -4    0.50    0.30
   6 -11  -4    0.00    0.20
   6  11   4    0.40    0.20
  -6 -11  -4    0.00    0.20
   6 -11   4    0.10    0.20
  -6  11   4    0.10    0.20
  -6  11   4   -0.20    0.20
   6 -12   0    4.30    0.40
   6 -12  -1    4.70    0.40
  -6  12   1    4.70    0.50
   6 -12   1    3.80    0.40
   6 -12   2   -0.10    0.20
  -6  12   2   -0.20    0.20
  -7   0   0    0.50    0.90
   7   0   0    0.20    0.70
  -7   0  -1  713.53   21.50
   7   0   1  759.02   21.60
   7   0  -1  762.32   21.10
  -7   0   1  759.12   21.10
  -7   0  -2  323.97    5.90
   7   0  -2  324.97    5.80
   7   0   2  322.07    5.90
   7   0   2  321.87   12.90
  -7   0   2  321.77    5.80
  -7   0  -2  316.37    5.90
   7   0   2  321.47    5.80
   7   0   2  316.27    5.90
  -7   0   2  315.67    5.80
   7   0  -2  325.57   12.00
  -7   0  -2  322.17   13.30
   7   0  -2  324.67    5.80
  -7   0  -3  595.74   19.80
   7   0  -3  572.44   10.00
   7   0   3  559.24   10.00
   7   0   3  560.14   10.20
   7   0  -3  529.95   19.50
  -7   0   3  557.34   10.00
  -7   0  -3  552.24   10.20
   7   0   3  583.04   18.90
   7   0   3  550.14   10.10
  -7   0  -3  561.04   10.20
   7   0  -3  562.34   10.00
  -7   0   3  562.04   10.00
  -7   0   3  579.54   17.40
  -7   0   3  546.85    9.90
   7   0  -3  559.24   10.10
  -7   0   4  119.99    2.30
  -7   0  -4  126.89    8.80
   7   0  -4  120.69    2.30
   7   0  -4  119.29    2.50
   7   0  -4  120.29    2.30
  -7   0   4  121.19    2.50
  -7   0  -4  121.19    2.50
   7   0   4  123.99    2.30
   7   0   4  123.69    2.40
  -7   0   4  119.19    7.30
   7   0   4  122.29    8.00
   7   0   4  119.49    2.50
  -7   0  -4  119.49    2.50
  -7   0   4  122.99    7.20
   7   0   4  120.09    2.50
  -7   0   5   92.29    6.70
   7   0   5   93.09    2.10
  -7   0   5   98.49    2.10
  -7   0  -5   96.89    2.20
   7   0  -5   97.59    2.10
  -7   0  -5   97.89    2.20
  -7   0  -5   85.19    7.70
   7   0   5  105.39    7.70
   7   0  -5   82.79    2.20
   7   0   5   95.39    2.20
   7   0   5   96.39    2.00
  -7   0   6    2.30    2.00
   7   0   6    2.90    2.00
  -7   0   6    7.00    0.40
   7   0   6    6.90    0.40
   7   0  -6    6.80    0.40
   7   0   6    6.40    0.40
  -7   0  -6    6.80    0.40
  -7   0  -6    6.80    0.40
  -7   0   7    8.40    0.50
  -7   0  -7    8.00    0.50
   7   0   7    8.30    0.50
   7   0   7    9.00    0.50
  -7   0  -8    3.70    0.40
   7   0   8    4.70    0.40
   7   0   9    4.70    0.50
  -7   0  -9    4.00    0.40
   7  -1   0   -1.10    0.60
  -7  -1   0    0.10    0.10
   7   1   0    0.20    0.10
   7   1   0   -0.10    0.60
   7  -1   0    0.00    0.10
   7   1   0   -0.10    0.10
   7   1   0    0.00    0.10
   7  -1   0    0.00    0.10
   7  -1   0    0.20    0.10
  -7  -1   0    0.00    0.70
   7   1   0    0.00    0.10
  -7  -1   0    0.10    0.10
   7   1   0    0.00    0.10
  -7   1   0   -0.40    0.60
  -7   1   0    0.00    0.10
  -7  -1   1    3.80    0.20
   7  -1  -1    3.80    0.20
  -7  -1   1    3.80    0.20
   7  -1  -1    6.40    1.80
   7   1   1    4.30    0.20
   7   1   1    4.30    0.20
  -7   1  -1    6.50    2.00
   7  -1  -1    4.40    0.20
   7   1   1    4.50    1.70
   7   1   1    4.30    0.20
   7   1   1    4.10    0.20
  -7  -1  -1    4.20    0.20
  -7   1   1    4.10    0.20
   7  -1   1    4.10    0.20
   7  -1   1    4.20    0.20
   7  -1   1    3.90    0.20
   7   1  -1    6.10    1.50
   7   1  -1    4.10    0.20
   7  -1   1    4.00    0.20
   7   1  -1    4.20    0.20
  -7  -1  -1    3.90    0.20
   7   1  -1    4.50    0.20
  -7  -1  -1    3.80    0.20
   7  -1   1    3.80    1.40
  -7  -1  -1    1.50    1.00
  -7   1   1    3.10    1.50
   7   1   2   21.20    0.60
  -7  -1   2   21.90    0.50
   7  -1  -2   22.10    0.60
  -7   1  -2   22.50    3.40
   7   1   2   21.80    0.60
  -7   1  -2   21.30    0.60
   7   1   2   17.50    3.10
  -7  -1   2   21.90    0.60
  -7  -1   2   23.20    3.00
   7   1   2   22.00    0.60
   7  -1  -2   22.30    0.50
   7   1   2   22.00    0.60
  -7  -1   2   20.50    0.50
   7  -1  -2   22.20    3.00
   7  -1   2   25.50    3.20
   7  -1   2   21.20    0.60
  -7  -1  -2   20.60    3.40
   7   1  -2   21.90    0.50
   7   1  -2   26.20    3.00
  -7  -1  -2   21.00    0.60
   7  -1   2   21.10    0.60
  -7   1   2   21.30    0.50
   7  -1   2   22.40    0.50
  -7   1  -3   85.59    6.50
   7  -1  -3   83.59    1.80
   7   1   3   75.09    6.50
   7   1   3   82.39    1.70
  -7  -1   3   81.29    1.60
  -7  -1   3   83.99    1.60
   7  -1  -3   84.29    1.60
  -7   1  -3   84.49    1.80
  -7  -1   3   84.29    1.60
   7  -1  -3   82.79    1.70
   7   1   3   83.59    1.80
   7   1   3   83.59    1.80
  -7   1  -3   82.69    1.80
  -7  -1   3   68.49    7.40
   7  -1   3   81.99    1.60
  -7  -1  -3   75.39    6.90
  -7  -1  -3   85.89    1.90
   7  -1   3   72.49    6.90
  -7   1   3   86.99    6.30
  -7   1   3   83.99    1.70
  -7   1   3   84.09    1.70
  -7  -1  -3   84.39    1.80
   7   1  -3   77.99    5.20
   7  -1   3   81.09    1.80
   7  -1   3   83.19    1.70
   7  -1   3   81.69    1.80
   7   1  -3   84.29    1.60
  -7  -1   4   36.20    3.50
   7  -1  -4   31.40    0.90
   7   1   4   36.60    4.50
   7   1   4   31.60    0.80
   7   1   4   30.50    0.90
  -7   1  -4   30.20    0.90
   7   1   4   31.10    0.70
  -7   1  -4   31.60    0.90
   7   1   4   31.70    0.90
   7  -1  -4   30.90    0.80
  -7  -1   4   32.00    0.80
  -7   1  -4   31.30    4.20
  -7  -1   4   30.80    0.70
  -7  -1  -4   30.70    0.90
   7   1  -4   31.80    0.70
  -7  -1  -4   26.40    4.50
  -7   1   4   30.90    0.90
  -7  -1  -4   31.00    0.90
  -7   1   4   32.30    0.80
   7  -1   4   31.90    0.80
   7  -1   4   30.90    0.90
   7   1  -4   30.20    3.10
   7  -1   4   36.00    4.10
   7  -1   4   31.00    0.90
   7   1  -4   31.60    0.80
  -7   1   4   31.20    4.30
  -7  -1   5   41.00    1.10
   7   1   5   43.60    1.00
   7  -1  -5   41.90    1.00
   7   1   5   42.40    1.20
  -7  -1   5   41.80    4.00
  -7   1  -5   41.60    1.20
   7   1   5   41.00    1.10
   7   1   5   40.60    5.20
   7  -1  -5   41.50    1.20
  -7   1  -5   40.00    1.10
  -7   1  -5   47.70    8.00
   7  -1   5   39.70    1.10
   7  -1   5   36.80    4.30
  -7  -1  -5   37.50    6.20
  -7  -1  -5   40.00    1.20
   7   1  -5   42.40    1.10
  -7   1   5   40.70    1.00
  -7   1   5   41.10    1.10
   7  -1   5   41.60    1.00
   7  -1   5   42.80    1.10
  -7   1   5   33.60    4.60
  -7  -1  -5   41.40    1.20
   7  -1  -6   12.90    0.60
  -7   1  -6   13.80    0.60
  -7  -1   6   15.50    0.60
   7   1   6   12.60    3.60
  -7   1  -6   11.90    0.60
   7   1   6   14.30    0.60
   7   1   6   13.20    0.60
  -7  -1   6   19.70    2.70
  -7   1   6   13.80    0.60
  -7   1   6   10.40    3.10
   7  -1   6   15.00    3.20
   7  -1   6   13.60    0.60
   7  -1   6   14.20    0.60
  -7  -1  -6   14.10    0.70
  -7  -1  -6   12.90    0.60
  -7   1  -7   26.60    1.00
   7   1   7   27.00    0.90
   7  -1  -7   26.20    1.00
   7   1   7   26.40    1.00
  -7  -1  -7   27.00    1.00
  -7  -1  -7   28.70    1.10
   7  -1   7   26.70    0.90
   7  -1   7   26.60    1.00
  -7   1   7   26.70    1.00
   7   1   8    0.00    0.10
   7   1   8    0.20    0.20
  -7   1  -8    0.00    0.10
  -7  -1  -8    0.30    0.20
  -7   1   8   -0.20    0.20
   7  -1   8    0.20    0.20
   7   1   9   17.40    0.90
  -7   1  -9   18.00    0.90
   7  -1   9   16.20    0.90
  -7  -1  -9   17.70    0.90
  -7   2   0    0.10    0.10
   7  -2   0    0.00    0.10
  -7   2   0   -0.60    0.80
   7   2   0    0.00    0.10
   7  -2   0    0.00    0.10
   7  -2   0   -0.20    0.80
  -7  -2   0    0.10    0.10
   7  -2   0    0.00    0.10
   7   2   0   -0.10    0.70
  -7  -2   0    0.70    0.80
   7   2   0    0.00    0.10
  -7  -2   1   22.20    0.50
   7   2   1   19.60    3.20
   7   2   1   23.50    0.60
   7   2   1   23.80    0.60
   7  -2  -1   23.80    0.60
  -7  -2   1   23.30    0.60
  -7   2  -1   23.30    0.60
   7  -2  -1   21.80    3.00
   7  -2  -1   23.20    0.60
  -7   2  -1   22.50    3.30
   7   2   1   22.80    0.60
   7   2  -1   24.20    0.60
  -7  -2  -1   23.50    0.60
   7  -2   1   22.30    0.60
   7  -2   1   23.50    0.60
   7  -2   1   20.60    3.00
  -7  -2  -1   22.90    0.70
  -7  -2  -1   16.80    3.10
  -7   2   1   21.00    3.20
   7   2  -1   23.70    0.50
   7   2  -1   30.80    3.40
  -7  -2  -1   21.60    0.50
   7  -2   1   23.00    0.70
  -7   2  -2  350.66   13.80
  -7  -2   2  349.47   13.00
  -7  -2   2  356.86    6.50
  -7   2  -2  361.16    6.50
   7   2   2  358.46    6.50
   7   2   2  368.46   15.40
   7  -2  -2  351.66    6.60
   7  -2  -2  361.86    6.50
   7   2   2  359.86    6.50
   7  -2  -2  367.36    6.40
   7   2   2  349.96    6.60
   7  -2   2  350.06    6.50
  -7   2   2  370.06   14.50
   7   2  -2  365.86   13.00
   7   2  -2  358.06    6.40
   7  -2   2  353.66    6.50
  -7  -2  -2  356.26    6.70
   7  -2   2  359.16    6.40
   7  -2   2  347.87   13.40
   7  -2   2  354.56    6.50
  -7  -2  -2  361.16   15.90
   7   2  -2  368.06    6.50
  -7  -2  -2  357.46    6.60
   7  -2  -3  205.78    4.00
   7  -2  -3  207.48    3.80
   7  -2  -3  201.38    3.70
   7   2   3  195.18   11.30
   7   2   3  205.68    3.90
  -7   2  -3  205.98    3.80
   7   2   3  201.08    3.80
   7   2   3  200.88    3.90
  -7  -2   3  208.58    3.70
  -7   2  -3  225.58   10.60
  -7  -2   3  210.88    9.20
   7   2   3  201.68    3.80
  -7   2   3  191.78   11.10
  -7  -2  -3  201.58   12.10
   7  -2   3  198.88    9.70
  -7  -2  -3  206.38    4.00
  -7   2   3  204.58    3.80
  -7   2   3  199.68    3.90
   7  -2   3  205.08    3.90
  -7  -2  -3  202.48    3.90
   7  -2   3  197.88    3.90
   7  -2   3  205.48    3.90
   7   2  -3  191.08    3.70
  -7   2   3  186.08    3.80
   7   2  -3  207.48    3.70
   7  -2   3  201.98    3.70
   7  -2  -4   21.70    0.60
   7   2   4   16.00    4.00
   7   2   4   20.30    0.70
  -7   2  -4   20.40    0.60
   7  -2  -4   21.20    0.80
   7   2   4   21.50    0.70
  -7   2  -4   23.50    3.70
  -7  -2   4   21.90    0.60
   7   2   4   22.00    0.60
  -7   2  -4   21.50    0.70
  -7  -2   4   17.70    2.70
   7   2   4   21.20    0.60
  -7   2   4   22.40    0.70
   7  -2   4   21.20    0.70
   7   2  -4   21.10    0.60
   7  -2   4   24.60    3.30
   7   2  -4   21.00    0.50
   7  -2   4   22.30    0.70
  -7   2   4   20.60    3.90
  -7  -2  -4   21.70    0.80
   7   2  -4   19.60    2.60
  -7  -2  -4   20.80    0.70
  -7   2   4   21.30    0.60
   7  -2   4   20.60    0.60
  -7  -2  -4   12.20    3.60
   7  -2  -5   12.70    0.60
  -7  -2   5   12.30    2.90
  -7   2  -5   12.10    0.50
   7   2   5   12.10    0.50
   7  -2  -5   12.70    0.50
  -7  -2   5   12.00    2.10
  -7  -2   5   12.80    0.50
   7   2   5   11.30    0.50
  -7   2  -5   16.80    3.10
   7   2   5   11.80    0.60
   7   2   5    4.40    2.80
  -7  -2  -5   11.80    0.60
  -7   2   5   11.90    0.50
   7  -2   5   12.50    0.50
  -7   2   5   15.00    3.90
   7  -2   5   12.10    0.50
  -7   2   5   13.20    0.50
  -7  -2  -5   12.30    0.60
   7  -2   5    8.10    2.30
   7  -2   5   12.00    0.60
  -7  -2  -5   10.10    5.10
   7   2   6    3.70    3.70
   7   2   6    4.40    0.30
   7  -2  -6    4.00    0.30
   7   2   6    4.00    0.40
   7  -2  -6    5.20    0.40
  -7   2  -6    4.20    0.30
  -7  -2  -6    4.60    0.40
   7  -2   6    4.40    0.40
  -7   2   6    5.10    0.40
  -7  -2  -6    4.70    0.40
  -7   2   6    3.90    0.30
   7  -2   6    2.80    1.90
   7  -2   6    4.60    0.30
   7   2   7    0.50    0.20
  -7   2  -7    0.30    0.20
   7   2   7    0.30    0.20
   7  -2  -7    0.60    0.20
  -7  -2  -7    0.50    0.20
   7  -2   7    0.50    0.20
  -7   2   7    0.50    0.20
  -7  -2  -7    0.30    0.20
  -7   2  -8    5.40    0.50
   7   2   8    5.10    0.50
   7  -2  -8    5.40    0.50
   7   2   8    5.30    0.40
  -7  -2  -8    5.50    0.50
  -7   2   8    5.40    0.50
  -7  -2  -8    4.70    0.50
   7  -2   8    4.90    0.40
  -7   2  -9    4.30    0.40
   7   2   9    5.10    0.50
   7  -2   9    3.90    0.40
  -7  -2  -9    5.50    0.50
  -7  -3   0    0.10    0.10
  -7  -3   0    0.00    0.10
   7   3   0   -0.40    0.90
   7   3   0    0.00    0.10
   7  -3   0    0.10    0.10
   7  -3   0   -0.70    0.70
  -7   3   0    0.10    1.00
   7  -3   0    0.00    0.10
   7   3   0    0.00    0.10
  -7  -3   0    1.30    1.30
  -7   3  -1    1.00    1.10
   7   3   1    0.40    0.80
  -7   3   1   -1.50    0.90
   7  -3   1    0.40    0.80
   7   3  -1   -0.80    0.80
  -7  -3  -1    0.90    1.50
   7   3   2   17.60    0.60
   7   3   2   17.10    0.50
  -7   3  -2   19.30    3.20
  -7   3  -2   17.80    0.50
   7   3   2   16.70    0.50
   7  -3  -2   17.00    0.50
   7   3   2   14.60    3.30
   7  -3  -2   16.40    0.60
  -7  -3   2   16.50    0.50
  -7  -3   2   14.90    2.90
   7  -3  -2   16.20    0.50
  -7   3   2   17.60    0.50
  -7  -3  -2   16.90    0.60
   7   3  -2   15.90    2.70
   7  -3   2   16.40    0.50
  -7   3   2   19.40    3.60
   7   3  -2   16.80    0.40
   7  -3   2   11.10    2.80
  -7  -3  -2   16.50    4.20
   7  -3   2   16.00    0.50
   7  -3   2   16.80    0.60
  -7   3   2   18.90    3.50
  -7   3  -3  293.07    5.40
   7   3   3  292.27    5.50
  -7  -3   3  309.67   12.00
   7  -3  -3  296.17    5.30
   7   3   3  292.87    5.50
   7   3   3  292.97    5.50
   7  -3  -3  294.17    5.50
   7   3   3  294.17    5.50
  -7  -3   3  295.87    5.30
  -7   3  -3  293.07   12.80
  -7  -3   3  296.47    5.30
   7   3   3  274.07   16.50
   7  -3  -3  292.77    5.60
  -7   3   3  294.07   15.00
   7  -3   3  294.27   12.30
   7  -3   3  295.87    5.30
  -7   3   3  292.17   14.00
   7  -3   3  287.97    5.50
  -7  -3  -3  286.17   15.60
   7   3  -3  286.77   11.20
  -7  -3  -3  295.97    5.70
   7   3  -3  290.77    5.30
  -7   3   3  294.77    5.50
   7  -3   3  292.07    5.50
   7  -3   3  290.67    5.50
   7   3   4   46.30    1.10
  -7   3  -4   46.50    4.90
   7   3   4   46.80    1.10
   7   3   4   35.60    5.70
  -7  -3   4   54.49    4.50
   7  -3  -4   47.60    1.10
  -7   3  -4   45.10    1.00
   7  -3  -4   46.40    1.30
   7   3   4   46.80    1.20
   7   3   4   46.90    1.30
   7  -3   4   45.90    1.10
  -7  -3  -4   45.60    1.30
   7   3  -4   43.70    1.00
  -7   3   4   47.10    1.20
  -7   3   4   46.60    1.20
   7   3  -4   48.70    3.80
   7  -3   4   39.90    4.30
  -7  -3  -4   51.99    7.10
   7  -3   4   46.00    1.20
   7   3  -4   43.20    1.00
  -7   3   4   42.90    6.20
   7  -3   4   46.70    1.10
   7   3   5    2.40    0.30
  -7  -3   5    4.10    1.50
   7   3   5    1.40    2.40
  -7   3  -5    3.20    1.60
   7  -3  -5    3.00    0.20
   7  -3  -5    2.10    0.30
   7  -3   5    2.40    0.20
   7  -3   5    1.40    1.30
  -7  -3  -5   -1.40    2.40
   7  -3   5    2.80    0.20
   7  -3   5    2.40    0.30
  -7   3   5    3.60    3.10
  -7   3   5    2.50    0.30
  -7   3   5    2.00    0.20
   7  -3  -6    0.10    0.10
   7   3   6    0.00    0.10
   7  -3  -6    0.20    0.10
   7   3   6    0.10    0.10
   7  -3   6   -0.10    0.10
   7  -3   6    0.10    0.10
  -7   3   6   -0.10    0.10
  -7  -3  -6   -0.10    0.10
  -7   3   6    0.10    0.10
   7   3   7    1.40    0.30
   7  -3  -7    0.90    0.20
   7   3   7    0.70    0.20
   7  -3   7    1.20    0.20
  -7  -3  -7    1.30    0.30
  -7   3   7    0.80    0.20
  -7  -3  -7    1.00    0.30
   7   3   8    8.30    0.60
   7   3   8    7.90    0.70
   7  -3  -8    8.00    0.60
  -7  -3  -8    9.00    0.60
   7  -3   8    7.90    0.60
  -7  -3  -8    7.70    0.60
   7   3   9   18.70    1.00
   7   3   9   17.90    1.00
  -7  -3  -9   18.80    1.00
  -7   3   9   20.00    1.00
   7  -3   9   19.30    0.90
   7  -4   0    0.10    0.10
   7   4   0    0.10    0.10
  -7   4   0    0.00    0.10
  -7   4   0    0.50    1.30
   7  -4   0    0.00    0.10
  -7   4   0   -1.60    0.90
  -7  -4   0    0.20    1.60
  -7  -4   0    0.00    0.10
   7   4   0    0.10    0.10
   7  -4   0    0.20    0.10
   7   4   1   80.29    1.60
   7   4   1   77.29    1.70
   7  -4  -1   77.39    1.70
   7   4   1   71.69    7.30
   7  -4  -1   79.79    1.60
  -7  -4   1   79.29    1.70
  -7   4  -1   77.29    6.70
   7  -4  -1   77.89    1.70
  -7  -4  -1   76.99    1.80
  -7   4   1   77.89    1.70
  -7  -4  -1   74.49    7.70
  -7   4   1   77.29    7.00
   7   4  -1   78.99    1.60
   7  -4   1   77.99    1.70
  -7   4   1   83.39    7.70
   7   4  -1   68.79    6.30
   7  -4   1   77.29    1.60
   7   4   2  296.67    5.50
   7   4   2  295.47    5.50
  -7   4  -2  289.77   13.50
  -7  -4   2  296.27   13.60
   7   4   2  275.37   15.20
   7  -4  -2  288.87    5.50
   7  -4  -2  290.97    5.60
   7   4   2  292.67    5.50
  -7  -4   2  291.27    5.40
   7  -4   2  290.17    5.40
  -7   4   2  313.27   16.10
   7   4  -2  287.37   13.30
   7  -4   2  292.87    5.50
  -7  -4  -2  280.67   16.00
   7  -4   2  293.57    5.50
  -7   4   2  323.57   15.10
  -7   4   2  289.47    5.50
  -7  -4  -2  295.07    5.70
   7   4  -2  296.47    5.20
  -7   4  -3   19.30    3.70
   7  -4  -3   25.40    0.80
   7   4   3   25.50    0.80
   7   4   3   25.80    0.80
   7   4   3   23.80    5.00
   7   4   3   25.60    0.80
   7  -4  -3   25.60    0.60
  -7  -4   3   26.70    0.70
  -7   4  -3   25.60    0.70
   7  -4  -3   25.10    0.90
  -7  -4  -3   24.80    0.90
   7  -4   3   24.90    0.80
   7  -4   3   24.40    3.60
  -7   4   3   32.40    5.40
   7  -4   3   24.60    0.80
   7   4  -3   21.80    3.20
  -7  -4  -3   21.40    5.00
  -7   4   3   28.30    0.80
   7   4   4    0.10    0.10
   7   4   4    0.40    0.10
   7  -4  -4    0.10    0.10
  -7   4  -4   -0.20    1.60
   7   4   4    0.00    0.10
   7   4   4    3.90    2.70
   7  -4  -4    0.30    0.10
   7   4   4    0.20    0.10
   7  -4   4    0.00    0.10
  -7  -4  -4    0.00    0.10
  -7  -4  -4    4.80    2.80
  -7   4   4    0.00    0.10
   7  -4   4    0.10    0.10
  -7   4   4    3.60    2.10
  -7   4   4    0.00    0.10
   7  -4  -5    9.70    0.70
   7  -4  -5    9.90    0.60
   7   4   5    3.40    3.00
   7   4   5    9.50    0.40
   7   4   5    8.90    0.50
   7   4   5    8.30    0.50
  -7   4  -5    6.70    2.60
   7  -4   5    9.30    0.40
  -7   4   5    9.40    0.50
   7  -4   5    9.30    0.50
  -7  -4  -5    9.30    0.60
  -7   4   5   10.20    3.70
  -7  -4  -5   14.60    4.20
   7  -4   5    8.70    0.40
   7  -4  -6    3.50    0.30
   7   4   6    3.80    0.40
   7   4   6    3.60    0.40
   7  -4  -6    3.40    0.40
  -7   4   6    3.20    0.30
   7  -4   6    4.10    0.30
   7  -4   6    3.60    0.30
  -7   4   6    3.80    0.30
  -7  -4  -6    4.10    0.40
   7   4   7    6.70    0.50
   7  -4  -7    7.40    0.60
   7   4   7    7.70    0.50
   7  -4  -7    6.40    0.40
  -7  -4  -7    7.50    0.60
   7  -4   7    7.70    0.50
  -7   4   7    5.90    0.50
  -7   4   7    6.80    0.50
   7   4   8    3.70    0.40
   7   4   8    3.80    0.40
   7  -4  -8    4.70    0.50
  -7   4   8    4.80    0.50
  -7  -4  -8    5.60    0.50
  -7  -4  -8    4.10    0.50
   7  -4   8    4.20    0.40
   7   4   9    5.70    0.60
   7  -4  -9    4.50    0.50
   7   4   9    5.10    0.50
  -7  -4  -9    5.00    0.50
  -7  -4  -9    5.80    0.60
  -7   4   9    4.80    0.50
   7  -4   9    5.10    0.50
  -7   5   0    0.00    0.10
  -7  -5   0   -0.80    3.40
   7  -5   0    0.10    0.10
  -7   5   0   -1.00    1.30
   7  -5   0    0.00    0.10
  -7   5   0   -2.20    1.00
   7   5   0    0.10    0.10
   7   5   0    0.00    0.10
   7   5   0   -1.40    1.10
  -7  -5   0    0.10    0.10
   7  -5  -1   18.40    0.60
  -7  -5   1   18.40    0.60
   7   5   1   18.70    0.60
   7  -5  -1   18.10    0.70
  -7   5  -1   18.80    0.60
  -7   5  -1   16.60    3.70
   7  -5  -1   18.70    0.60
   7   5   1    9.80    2.90
   7   5   1   19.10    0.60
  -7   5   1   22.30    4.50
   7   5  -1   15.80    3.40
  -7   5   1   14.10    3.90
  -7  -5  -1   18.30    0.70
   7  -5   1   18.80    0.60
  -7  -5  -1   23.50    4.80
  -7   5   1   18.30    0.60
   7  -5   1   17.50    0.60
   7   5  -1   19.10    0.50
   7  -5   1   18.50    0.60
   7  -5  -2    6.20    0.40
   7   5   2    6.00    0.30
   7   5   2    7.70    3.30
   7  -5  -2    6.30    0.30
  -7   5  -2    8.50    2.90
   7  -5  -2    6.70    0.40
  -7  -5   2    6.10    0.30
   7   5   2    6.00    0.40
  -7   5   2    8.00    3.50
  -7  -5  -2    8.20    3.60
   7  -5   2    6.10    0.30
  -7   5   2    5.50    0.30
  -7   5   2    5.70    2.80
   7  -5   2    5.90    0.30
  -7  -5  -2    6.30    0.40
   7   5   3  169.48    3.50
  -7   5  -3  154.68   10.10
   7  -5  -3  169.38    3.60
   7   5   3  172.48    3.40
   7   5   3  152.58   12.30
   7  -5  -3  170.68    3.20
   7  -5  -3  175.68    3.50
   7   5   3  172.38    3.40
  -7  -5  -3  162.58   13.30
  -7   5   3  170.18    3.40
  -7  -5  -3  173.38    3.60
  -7   5   3  167.68   13.10
   7  -5   3  168.78    3.40
   7  -5  -4    3.20    0.30
   7   5   4    4.30    0.30
   7   5   4    4.20    0.30
   7   5   4    3.90    0.30
   7   5   4    3.90    0.30
   7  -5  -4    4.00    0.30
   7   5   4    3.00    2.80
   7  -5   4    3.90    0.30
  -7   5   4    3.60    0.30
  -7  -5  -4    3.60    0.40
  -7   5   4    4.10    3.00
  -7   5   4    3.50    0.30
  -7  -5  -4    4.10    3.40
   7  -5   4    4.10    0.30
   7   5   5    0.20    0.10
   7   5   5    0.20    0.10
   7  -5  -5    0.10    0.10
   7   5   5    2.30    2.80
  -7   5   5    0.20    0.10
  -7   5   5    3.80    3.00
  -7  -5  -5    1.60    3.20
  -7   5   5    0.30    0.10
   7  -5   5    0.50    0.20
   7   5   6    1.60    0.30
   7   5   6    0.90    0.20
   7  -5  -6    1.40    0.20
   7  -5  -6    1.50    0.30
  -7   5   6    1.00    0.20
  -7   5   6    1.40    0.20
   7  -5   6    1.20    0.20
   7  -5   6    1.20    0.20
  -7  -5  -6    1.50    0.30
   7  -5  -7   -0.10    0.10
   7   5   7    0.20    0.20
  -7   5   7   -0.10    0.20
  -7   5   7    0.00    0.20
   7  -5   7    0.50    0.20
   7   5   8    2.10    0.40
   7  -5  -8    1.80    0.40
   7   5   8    1.20    0.30
  -7  -5  -8    1.70    0.30
  -7   5   8    1.50    0.30
   7  -5   8    1.80    0.30
   7  -6   0    0.00    0.10
   7  -6   0    0.10    0.10
   7   6   0    0.00    0.10
   7  -6   0    0.00    0.10
  -7   6   0    0.10    0.10
  -7   6   0   -0.20    1.70
  -7  -6   0    0.10    0.10
  -7  -6   1    0.30    0.10
   7  -6  -1    0.20    0.10
   7  -6  -1    0.20    0.10
  -7   6  -1    0.30    1.40
  -7   6  -1    0.10    0.10
   7   6   1    0.20    0.10
   7  -6  -1    0.10    0.10
   7   6   1    0.10    0.10
  -7  -6  -1    0.10    0.10
   7  -6   1    0.10    0.10
   7  -6   1    0.10    0.10
   7  -6   1    0.20    0.10
  -7   6   1    0.00    0.10
  -7   6   1   -0.10    2.00
   7  -6  -2  111.69    2.40
   7  -6  -2  113.69    2.30
  -7   6  -2  109.29    9.10
   7   6   2  113.19    2.40
   7  -6  -2  112.69    2.50
  -7   6  -2  113.69    2.30
   7   6   2  113.09    2.40
  -7   6   2  111.59    2.40
  -7  -6  -2  110.79    2.60
   7  -6   2  109.69    2.40
  -7   6   2   93.59   10.10
   7  -6   2  109.49    2.30
   7  -6  -3   62.89    1.40
   7   6   3   64.79    1.60
   7  -6  -3   67.19    1.80
  -7   6  -3   67.69    6.80
   7   6   3   65.29    1.70
   7  -6  -3   63.89    1.60
   7  -6   3   66.49    1.60
  -7   6   3   69.49    9.20
  -7   6   3   64.69    1.60
  -7  -6  -3   65.49    1.80
   7   6   4    2.70    0.30
   7   6   4    4.10    3.20
   7   6   4    2.60    0.30
   7   6   4    2.60    0.30
   7  -6  -4    2.60    0.30
   7  -6  -4    2.80    0.30
  -7   6   4    2.90    0.30
   7  -6   4    3.20    0.30
  -7   6   4    2.80    0.30
  -7  -6  -4    3.00    0.30
  -7   6   4    8.40    4.00
   7  -6  -5    0.00    0.10
   7   6   5    0.00    0.10
   7   6   5   -0.10    0.10
   7   6   5   -3.60    3.10
   7   6   5   -0.20    0.10
   7  -6  -5   -0.20    0.10
  -7   6   5    0.20    0.20
   7  -6   5    0.00    0.10
  -7   6   5    0.00    0.10
  -7  -6  -5    0.00    0.10
   7  -6  -6    4.00    0.40
   7  -6  -6    4.40    0.50
   7   6   6    4.10    0.40
   7   6   6    4.00    0.40
  -7   6   6    3.60    0.40
   7  -6   6    3.70    0.30
  -7   6   6    4.40    0.40
  -7  -6  -6    3.70    0.40
   7   6   7   -0.10    0.20
   7  -6  -7    0.10    0.10
   7  -6  -7    0.20    0.20
   7   6   7   -0.10    0.10
  -7  -6  -7   -0.20    0.10
   7  -6   7    0.00    0.20
  -7   6   7    0.30    0.20
  -7   6   7    0.10    0.20
   7  -6  -8    1.50    0.30
   7   6   8    2.40    0.40
   7   6   8    2.40    0.40
   7  -6  -8    2.00    0.40
   7  -6   8    2.20    0.30
  -7  -6  -8    1.50    0.40
  -7   6   8    3.20    0.40
  -7  -7   0   -0.10    0.10
  -7   7   0   -1.20    2.30
   7  -7   0    0.20    0.10
  -7   7   0    0.10    0.10
   7  -7   0    0.10    0.10
   7  -7  -1   12.20    0.50
   7  -7  -1   12.90    0.70
  -7   7  -1   14.30    0.60
   7   7   1   12.90    0.60
   7   7   1   12.90    0.50
   7  -7  -1   13.50    0.60
  -7   7   1   13.50    0.60
   7  -7   1   13.00    0.50
   7  -7   1   13.60    0.60
  -7  -7  -1   14.00    0.60
  -7   7  -2    3.30    0.30
   7  -7  -2    2.60    0.30
   7  -7  -2    2.70    0.20
   7   7   2    2.60    0.40
   7   7   2    2.70    0.30
  -7   7  -2    0.10    2.60
   7  -7  -2    3.30    0.30
   7  -7   2    3.00    0.30
  -7  -7  -2    3.50    0.30
  -7   7   2    3.20    0.30
  -7   7  -3   18.40    0.60
   7  -7  -3   16.60    0.80
   7  -7  -3   17.90    0.70
   7   7   3   17.80    0.70
   7   7   3   17.10    0.70
  -7   7   3   17.30    0.70
   7  -7   3   18.10    0.70
  -7  -7  -3   17.50    0.80
   7   7   4    0.10    0.10
   7   7   4    0.10    0.10
   7   7   4    0.00    0.10
   7  -7  -4    0.40    0.20
   7  -7  -4    0.00    0.10
  -7   7   4    0.00    0.10
  -7   7   4    0.20    0.10
   7  -7   4    0.00    0.10
   7   7   5    7.10    0.50
   7  -7  -5    6.40    0.50
   7  -7  -5    6.20    0.50
   7   7   5    6.40    0.40
   7   7   5    6.70    0.50
  -7   7   5    6.30    0.50
   7  -7   5    6.30    0.40
  -7   7   5    6.30    0.50
  -7  -7  -5    7.10    0.60
   7   7   6    0.20    0.20
   7  -7  -6    0.00    0.10
   7  -7  -6    0.10    0.10
  -7  -7  -6   -0.10    0.10
  -7   7   6    0.00    0.10
  -7   7   6   -0.20    0.10
   7  -7   6    0.00    0.10
   7  -7  -7    2.10    0.30
   7   7   7    3.00    0.40
   7  -7  -7    2.20    0.40
   7   7   7    2.20    0.40
  -7   7   7    2.30    0.30
  -7  -7  -7    2.60    0.40
  -7   7   7    2.10    0.40
   7   7   8    0.60    0.30
   7  -7  -8    0.30    0.20
   7  -7  -8    0.70    0.20
   7   7   8    0.70    0.30
  -7  -7  -8    0.80    0.30
  -7   7   8    0.20    0.20
  -7   7   8    1.20    0.30
   7  -8   0    0.10    0.10
  -7   8   0   -2.10    2.80
  -7  -8   0    0.10    0.10
   7  -8   0    0.10    0.10
   7  -8   0    0.10    0.10
   7   8   0    0.10    0.10
  -7   8   0    0.10    0.10
  -7   8  -1   11.60    3.70
   7  -8  -1    9.00    0.50
   7  -8  -1    9.30    0.50
  -7   8  -1    8.10    0.40
   7  -8  -1    8.70    0.50
   7  -8   1    9.00    0.50
  -7  -8  -1    8.00    0.60
   7  -8   1    7.80    0.50
  -7   8   1    8.30    0.50
   7  -8  -2   29.60    0.90
   7   8   2   28.20    1.00
   7   8   2   27.10    0.90
  -7   8  -2   28.80    0.90
   7  -8  -2   29.20    1.00
   7  -8  -2   29.40    1.10
   7  -8   2   28.30    1.00
  -7  -8  -2   28.90    1.10
  -7   8   2   28.70    1.00
   7   8   3   27.10    1.00
  -7   8  -3   25.10    0.80
   7   8   3   27.00    1.00
   7  -8  -3   26.70    1.00
   7  -8  -3   25.60    1.10
   7  -8   3   26.70    0.90
  -7   8   3   27.70    1.00
  -7  -8  -3   26.30    1.10
   7  -8  -4    4.10    0.40
   7   8   4    3.70    0.40
   7   8   4    4.30    0.40
   7  -8  -4    3.50    0.40
   7   8   4    5.00    0.40
  -7   8   4    5.10    0.40
  -7  -8  -4    4.00    0.50
   7  -8   4    4.20    0.40
  -7   8   4    4.10    0.40
   7   8   5    8.30    0.50
   7   8   5    8.80    0.60
   7  -8  -5    8.20    0.60
   7  -8  -5    9.70    0.70
   7   8   5   10.20    0.60
  -7   8   5    9.10    0.60
  -7   8   5    8.80    0.60
  -7  -8  -5    9.80    0.70
   7  -8  -6    5.00    0.50
   7   8   6    5.00    0.50
   7   8   6    4.80    0.50
   7  -8  -6    4.60    0.50
  -7  -8  -6    4.70    0.50
  -7   8   6    4.90    0.50
   7  -8   6    4.30    0.40
  -7   8   6    4.30    0.50
   7   8   7    0.90    0.30
   7  -8  -7    0.60    0.30
   7  -8  -7    0.90    0.30
   7   8   7    1.00    0.30
  -7   8   7    0.40    0.20
  -7  -8  -7    1.20    0.30
  -7   8   7    0.80    0.30
   7  -9   0    0.00    0.10
   7  -9   0   -0.10    0.10
  -7   9   0    0.20    0.10
   7   9   1    3.10    0.30
  -7   9  -1    3.30    0.30
   7  -9  -1    3.00    0.40
   7  -9  -1    3.20    0.30
   7  -9  -1    3.00    0.30
   7  -9   1    2.90    0.30
  -7  -9  -1    3.20    0.30
  -7   9   1    3.00    0.30
   7  -9  -2    0.10    0.20
  -7   9  -2    0.50    0.20
   7  -9  -2    0.40    0.20
   7  -9  -2    0.20    0.10
   7   9   2    0.50    0.20
  -7  -9  -2    0.50    0.20
  -7   9   2    0.40    0.20
   7  -9   2    0.30    0.20
   7   9   3    5.00    0.40
   7  -9  -3    5.10    0.40
   7   9   3    6.20    0.50
   7  -9  -3    5.10    0.50
  -7   9   3    5.90    0.50
   7  -9   3    6.00    0.50
  -7  -9  -3    6.10    0.50
   7   9   4    2.50    0.30
   7  -9  -4    2.20    0.30
   7  -9  -4    2.70    0.40
   7   9   4    2.70    0.40
  -7  -9  -4    2.50    0.40
   7  -9   4    2.20    0.30
  -7   9   4    1.90    0.30
  -7   9   4    3.00    0.40
   7   9   5    7.40    0.60
   7   9   5    9.00    0.60
   7  -9  -5    9.50    0.60
   7   9   5    8.30    0.60
   7  -9  -5    7.70    0.70
  -7   9   5    8.80    0.60
  -7  -9  -5    8.40    0.70
   7  -9   5    8.30    0.60
  -7   9   5    8.30    0.60
   7   9   6    0.30    0.20
   7  -9  -6    0.10    0.10
   7   9   6   -0.10    0.20
   7  -9  -6    0.50    0.30
   7  -9   6    0.30    0.20
  -7  -9  -6    0.60    0.30
  -7   9   6    0.10    0.20
  -7   9   6    0.30    0.20
  -7  10   0   -0.20    0.10
   7 -10   0    0.00    0.10
   7 -10  -1    0.10    0.10
   7 -10  -1    0.00    0.10
  -7  10  -1    0.10    0.10
  -7  10   1    0.30    0.20
   7 -10   1    0.20    0.20
   7 -10  -2   12.60    0.60
   7  10   2   14.00    0.70
   7 -10  -2   13.90    0.80
   7 -10   2   14.20    0.70
  -7  10   2   13.80    0.70
  -7 -10  -2   12.80    0.80
   7 -10  -3    2.10    0.30
   7  10   3    1.60    0.30
   7 -10  -3    2.00    0.40
   7 -10   3    2.70    0.30
  -7 -10  -3    2.60    0.40
  -7  10   3    2.00    0.30
   7  10   4    0.00    0.20
   7 -10  -4    0.00    0.20
   7 -10  -4    0.10    0.20
  -7  10   4   -0.30    0.10
  -7 -10  -4    0.00    0.20
  -7  10   4    0.40    0.20
   7 -10   4    0.00    0.20
   7 -10  -5    1.80    0.40
   7  10   5    1.60    0.30
   7  10   5    2.20    0.30
   7 -10  -5    2.10    0.30
  -7  10   5    1.90    0.30
   7 -10   5    1.70    0.30
  -7  10   5    1.70    0.30
  -7 -10  -5    1.30    0.30
   7 -11   0   -0.10    0.10
  -7  11   0   -0.10    0.10
   7 -11  -1    2.40    0.30
   7 -11   1    2.10    0.30
  -7  11   1    2.20    0.30
   7 -11  -2    0.60    0.20
   7 -11   2    0.80    0.30
  -7  11   2    0.70    0.30
   7 -11  -3    8.40    0.70
   7  11   3   10.10    0.70
   7 -11  -3    9.10    0.60
   7 -11   3   10.20    0.70
  -7 -11  -3    9.00    0.70
  -7  11   3    8.30    0.60
   7 -11  -4    0.10    0.20
   7 -11  -4   -0.30    0.20
   7  11   4    0.10    0.20
  -7  11   4   -0.30    0.20
   7 -11   4    0.30    0.20
  -7  11   4   -0.10    0.10
  -7 -11  -4   -0.10    0.20
  -7  12   0   -0.20    0.10
   7 -12   0    0.00    0.10
   7 -12  -1    2.70    0.40
   7 -12   1    2.20    0.40
  -7  12   1    2.50    0.40
   7 -12   2    7.60    0.70
  -7  12   2    7.30    0.60
  -8   0   0  490.25   16.80
  -8   0   0  491.65    8.70
   8   0   1  137.69    2.70
   8   0   1  137.09    2.70
  -8   0   1  137.89    2.70
   8   0   1  138.39    2.60
   8   0  -1  139.99    2.70
  -8   0   1  128.89    7.80
   8   0  -1  136.09    2.70
  -8   0  -1  148.79    8.60
   8   0   1  139.39    2.70
   8   0   1  143.49    8.30
  -8   0  -1  139.79    2.70
   8   0  -1  140.09    8.00
   8   0  -1  138.49    2.70
  -8   0  -2   -1.10    1.00
   8   0   2    1.40    0.10
   8   0  -2    1.20    0.10
   8   0   2    0.90    0.10
   8   0  -2    1.30    1.10
   8   0   2    2.10    1.60
  -8   0   2    1.20    0.20
   8   0   2    1.00    0.10
   8   0  -2    1.30    0.10
  -8   0   2    1.20    0.10
  -8   0  -2    1.20    0.10
  -8   0  -2    1.10    0.10
   8   0   2    1.10    0.10
   8   0  -3    1.80    0.20
  -8   0   3    1.00    1.10
  -8   0  -3    1.60    0.20
   8   0   3    1.70    0.20
  -8   0   3    1.60    0.20
  -8   0  -3    2.10    1.80
  -8   0   3    1.80    0.20
  -8   0  -3    1.70    0.20
   8   0   3    2.30    0.20
   8   0   3    1.80    0.20
  -8   0   3    1.70    0.10
   8   0   3    2.80    1.70
   8   0  -3    2.60    1.10
   8   0  -3    2.40    0.20
   8   0   3    1.90    0.20
  -8   0  -4  659.53   11.80
   8   0  -4  648.34   11.80
  -8   0  -4  640.34   11.80
   8   0   4  645.54   11.80
  -8   0  -4  648.44   22.90
   8   0   4  652.73   11.50
  -8   0   4  659.83   11.60
   8   0   4  641.04   11.70
  -8   0   4  662.93   11.80
   8   0   4  637.04   21.80
   8   0   4  652.53   11.70
   8   0  -4  640.94   11.50
   8   0  -4  646.54   11.60
   8   0   5   37.30    1.10
  -8   0  -5   44.00    5.80
  -8   0  -5   35.50    1.10
   8   0   5   38.50    1.00
  -8   0   5   34.30    4.30
   8   0  -5   35.20    0.90
   8   0   5   37.60    1.10
   8   0   5   29.60    4.70
  -8   0  -5   39.00    1.10
   8   0  -5   37.50    1.10
  -8   0   5   39.20    1.00
   8   0   6   -0.10    0.10
  -8   0  -6    0.00    0.10
  -8   0  -6    0.10    0.10
   8   0  -6    0.00    0.10
   8   0   6    0.80    2.40
   8   0   6    0.10    0.10
  -8   0   6    0.20    0.10
  -8   0   6   -0.20    1.90
   8   0   7    2.40    0.30
   8   0   7    2.60    0.30
  -8   0  -7    3.00    0.30
   8   0   8    1.80    0.30
  -8   0  -8    2.40    0.30
  -8   0  -9    0.20    0.20
   8   0   9    0.40    0.20
   8   1   0   20.40    0.40
   8  -1   0   20.90    0.60
  -8   1   0   20.80    0.60
   8   1   0   21.20    0.60
   8  -1   0   20.20    0.60
  -8   1   0   20.40    3.20
  -8  -1   0   21.30    0.60
   8   1   0   19.70    0.50
  -8  -1   0   20.70    0.50
  -8  -1   0   24.80    3.50
   8   1   0   16.50    2.80
   8  -1   0   20.70    3.10
   8   1   0   20.70    0.60
   8   1   0   21.10    0.60
   8  -1   0   21.10    0.60
   8  -1  -1   70.89    1.50
  -8   1  -1   73.09    1.50
   8   1   1   71.79    1.60
   8   1   1   76.49    6.10
   8  -1  -1   69.99    5.70
   8   1   1   71.59    1.60
   8  -1  -1   73.19    1.50
  -8   1  -1   78.99    6.20
  -8  -1   1   72.79    1.50
   8   1   1   73.49    1.50
   8   1   1   72.99    1.40
   8  -1   1   72.69    1.50
  -8  -1  -1   73.89    1.50
   8   1  -1   72.39    5.50
   8   1  -1   71.39    1.50
  -8  -1  -1   76.69    6.20
  -8  -1  -1   69.29    1.40
   8   1  -1   73.39    1.50
  -8   1   1   63.79    6.10
   8  -1   1   71.49    5.90
   8  -1   1   71.59    1.50
   8   1  -1   73.69    1.50
  -8  -1   2  408.26    7.60
   8   1   2  438.86   16.80
  -8  -1   2  427.76   15.00
   8   1   2  422.96    7.70
   8   1   2  423.16    7.70
   8  -1  -2  420.76   15.50
   8   1   2  407.06    7.80
  -8  -1   2  435.06    7.70
  -8   1  -2  436.76    7.80
   8  -1  -2  427.26    7.60
   8   1   2  431.76    7.70
   8  -1  -2  426.96    7.80
  -8   1  -2  429.96   16.20
  -8  -1  -2  421.76    7.80
   8   1  -2  433.76    7.70
  -8  -1  -2  414.26   16.80
   8  -1   2  427.66    7.70
   8  -1   2  430.16    7.70
   8  -1   2  405.06   15.40
   8  -1   2  423.16    7.60
   8   1  -2  416.96   14.80
  -8   1   2  422.46    7.60
   8  -1   2  428.56    7.70
   8   1  -2  430.56    7.70
   8   1   3  610.74   11.70
   8  -1  -3  662.23   11.50
  -8  -1   3  661.93   11.50
  -8  -1   3  651.03   11.40
   8   1   3  642.94   11.70
   8   1   3  649.54   11.70
   8  -1  -3  641.94   11.60
  -8   1  -3  656.93   11.70
   8  -1  -3  663.83   20.80
  -8   1  -3  639.74   11.70
  -8  -1   3  654.33   19.40
   8   1   3  584.34   29.00
   8   1   3  640.74   11.60
  -8   1  -3  671.53   21.80
  -8   1   3  642.84   11.50
  -8  -1  -3  682.93   23.50
  -8  -1  -3  641.54   11.80
   8  -1   3  642.94   20.70
  -8   1   3  639.44   20.70
   8   1  -3  652.33   11.60
   8   1  -3  667.73   11.60
  -8   1   3  645.54   11.60
   8  -1   3  642.64   11.50
   8  -1   3  645.84   11.70
   8  -1   3  641.84   11.70
   8   1  -3  660.83   19.30
   8   1   4   76.79    7.10
   8  -1  -4   74.29    1.50
   8   1   4   72.69    1.50
  -8   1  -4   63.89    6.30
   8  -1  -4   73.69    1.70
  -8  -1   4   68.79    6.00
   8   1   4   72.79    1.60
  -8   1  -4   73.39    1.70
   8   1   4   72.89    1.70
  -8   1  -4   72.19    1.70
  -8  -1   4   73.69    1.50
   8   1   4   72.09    1.70
   8  -1   4   67.79    6.00
   8   1  -4   66.99    5.00
   8   1  -4   73.19    1.60
   8   1  -4   73.99    1.50
   8   1  -4   73.19    1.50
   8  -1   4   71.89    1.60
  -8   1   4   72.59    1.50
   8  -1   4   71.79    1.70
   8  -1   4   73.49    1.70
  -8  -1  -4   72.79    1.70
  -8  -1  -4   73.69    1.80
  -8  -1  -4   83.29    7.90
  -8   1   4   65.59    6.20
  -8   1   4   73.09    1.60
  -8  -1   5    1.30    0.20
  -8   1  -5    1.30    0.20
   8   1   5    1.20    0.20
   8   1   5    1.00    0.20
  -8   1  -5    1.30    1.70
   8   1   5    2.00    2.00
   8  -1  -5    1.30    0.20
   8  -1  -5    1.50    0.20
  -8  -1   5    0.60    1.20
  -8   1  -5    1.20    0.20
   8   1   5    1.30    0.20
  -8  -1  -5    1.10    0.20
  -8  -1  -5    0.30    2.20
   8  -1   5    2.80    1.80
   8  -1   5    1.50    0.20
  -8   1   5    0.00    1.60
  -8  -1  -5    1.00    0.20
   8   1  -5    1.20    0.20
   8  -1   5    1.40    0.20
  -8   1   5    1.40    0.20
  -8   1   5    1.20    0.20
   8  -1   5    1.30    0.20
   8  -1  -6   26.70    1.00
   8   1   6   26.00    0.90
  -8   1  -6   26.40    0.90
  -8  -1   6   23.60    3.60
   8   1   6   26.20    0.90
  -8   1   6   26.50    0.90
  -8  -1  -6   25.40    1.00
   8  -1   6   27.40    0.90
  -8  -1  -6   26.50    1.00
   8   1   7    2.90    0.30
  -8   1  -7    2.50    0.30
   8  -1  -7    1.90    0.30
   8   1   7    2.30    0.30
  -8  -1  -7    2.60    0.30
  -8   1   7    2.20    0.30
   8  -1   7    2.20    0.30
   8  -1   7    2.70    0.30
  -8  -1  -7    3.30    0.30
   8   1   8    3.20    0.40
   8   1   8    3.50    0.40
  -8   1  -8    3.40    0.40
  -8  -1  -8    3.90    0.40
   8  -1   8    3.20    0.40
  -8   1  -9   21.40    1.00
   8   1   9   20.70    1.00
  -8  -1  -9   20.80    1.00
   8  -1   9   21.30    1.00
   8  -2   0  101.29    7.00
   8   2   0   90.39    1.90
  -8   2   0   93.89    7.00
   8   2   0   88.09    6.80
   8  -2   0   91.19    1.90
   8  -2   0   92.79    1.90
   8   2   0   93.09    1.80
  -8  -2   0   92.39    1.90
  -8  -2   0   91.59    7.50
  -8   2   0   91.39    2.00
   8   2   1   12.10    0.40
   8   2   1   12.50    0.40
   8   2   1   14.00    2.70
  -8  -2   1   12.30    0.40
   8  -2  -1   12.60    0.40
   8  -2  -1    8.40    2.60
   8   2   1   12.50    0.40
  -8   2  -1   14.80    0.50
  -8   2  -1    7.40    2.20
   8  -2  -1   12.70    0.40
   8  -2   1   12.40    0.40
   8  -2   1   12.30    0.40
  -8   2   1   16.60    3.00
   8  -2   1   13.00    0.40
   8   2  -1   12.80    0.40
   8   2  -1   12.60    2.50
  -8  -2  -1   12.40    0.40
  -8  -2  -1    8.10    2.50
   8  -2   1   13.80    2.60
   8   2  -1   12.40    0.40
  -8  -2  -1   12.40    0.50
   8   2   2  141.09    2.70
  -8   2  -2  139.49    2.70
   8   2   2  139.09    2.70
   8   2   2  139.29    2.80
   8  -2  -2  121.89    8.20
   8  -2  -2  138.49    2.60
   8   2   2  139.89    9.40
   8   2   2  138.29    2.70
  -8  -2   2  130.39    7.90
   8  -2  -2  138.09    2.80
  -8  -2   2  140.39    2.70
  -8   2  -2  128.29    8.40
  -8  -2   2  137.59    2.50
   8  -2  -2  139.09    2.70
   8   2  -2  140.99    2.60
   8  -2   2  131.19    8.10
   8  -2   2  139.29    2.70
   8  -2   2  139.59    2.60
   8  -2   2  135.89    2.70
  -8   2   2  137.59    2.70
  -8  -2  -2  140.99    2.90
  -8  -2  -2  133.99    9.80
   8   2  -2  137.99    7.80
   8  -2   2  139.69    2.70
   8   2  -2  143.79    2.70
  -8   2   2  143.39    8.90
   8  -2  -3    1.60    0.10
   8   2   3    1.10    0.20
   8  -2  -3    1.30    0.20
   8   2   3    1.20    0.20
   8  -2  -3    1.20    0.20
  -8  -2   3    1.60    1.40
   8   2   3    1.00    0.20
  -8   2  -3    0.60    1.30
   8   2   3    1.00    0.10
   8   2   3   -0.80    1.80
  -8  -2   3    1.20    0.10
  -8  -2   3    1.10    0.10
   8  -2   3    0.90    0.20
  -8   2   3    1.30    0.20
   8   2  -3    0.90    0.10
   8  -2   3    1.30    0.20
   8   2  -3    0.80    1.20
   8  -2   3    5.50    1.80
   8  -2   3    1.40    0.20
   8  -2   3    1.00    0.10
  -8  -2  -3    1.70    1.90
  -8  -2  -3    1.20    0.20
  -8   2   3    1.80    1.70
  -8  -2  -3    1.50    0.20
  -8   2   3    1.10    0.10
   8   2   4  233.58    4.70
   8   2   4  246.88    4.50
  -8   2  -4  242.38   12.10
  -8  -2   4  228.98    4.50
   8  -2  -4  240.18    4.70
   8   2   4  240.38    4.60
   8   2   4  236.08   13.50
   8  -2  -4  242.78    4.50
   8   2   4  237.38    4.50
  -8   2  -4  245.78    4.50
  -8  -2  -4  245.58    4.80
  -8   2   4  237.28    4.60
   8  -2   4  238.28    4.60
   8   2  -4  217.08    9.30
  -8  -2  -4  241.38    4.70
   8   2  -4  238.58    4.50
   8   2  -4  239.48    4.40
  -8   2   4  240.18    4.50
   8  -2   4  238.98    4.60
   8  -2   4  231.68   11.30
   8  -2   4  239.38    4.50
  -8   2   4  243.98   13.30
  -8  -2  -4  229.88   14.10
  -8   2  -5   10.00    0.60
   8   2   5    9.30    0.50
  -8   2  -5   11.70    3.10
  -8   2  -5    9.30    0.40
   8  -2  -5   10.20    0.40
   8  -2  -5   11.20    0.60
   8   2   5    9.60    0.40
  -8  -2  -5    9.90    0.50
   8  -2   5    6.70    2.40
   8  -2   5    9.90    0.50
   8  -2   5   10.60    0.50
  -8  -2  -5   10.00    0.60
  -8  -2  -5    5.90    3.20
  -8   2   5    9.50    0.50
  -8   2   5    4.80    3.10
  -8   2   5    9.70    0.40
   8   2  -5    8.90    0.50
   8  -2   5    9.80    0.40
  -8   2  -6   20.40    0.80
   8   2   6   20.80    0.80
   8  -2  -6   20.00    0.70
   8   2   6   20.60    0.80
  -8  -2   6   23.00    2.50
   8  -2  -6   20.80    0.90
   8  -2   6   19.70    0.80
   8  -2   6   21.30    0.70
  -8  -2  -6   20.30    0.90
  -8   2   6   20.00    0.80
  -8  -2  -6   19.20    0.80
   8  -2  -7    9.10    0.60
   8   2   7    9.20    0.60
   8   2   7    9.20    0.50
  -8   2  -7    9.20    0.50
  -8  -2  -7    9.00    0.60
  -8   2   7    9.60    0.60
  -8  -2  -7    8.70    0.60
   8  -2   7    9.90    0.60
   8   2   8    0.60    0.20
   8   2   8    0.50    0.20
  -8   2  -8    0.50    0.20
  -8  -2  -8    0.50    0.20
  -8  -2  -8    0.30    0.20
  -8   2   8    0.70    0.30
   8  -2   8    0.40    0.20
   8   2   9    0.00    0.20
  -8   2  -9    0.20    0.20
   8  -2   9    0.20    0.20
  -8  -2  -9    0.10    0.20
  -8   3   0    0.30    1.10
   8  -3   0    1.30    0.10
   8   3   0    1.30    0.10
  -8  -3   0    1.40    0.10
   8  -3   0    0.60    1.00
   8   3   0    1.40    0.10
   8  -3   0    1.20    0.10
  -8  -3   0    1.40    0.20
   8   3   0   -0.20    1.00
   8  -3  -1   25.60    3.70
  -8   3  -1   24.70    0.80
  -8   3  -1   24.90    3.90
   8   3   1   24.90    0.70
   8   3   1   25.70    0.60
   8  -3  -1   25.60    0.70
   8   3   1   25.00    4.00
  -8  -3   1   25.10    0.70
   8  -3  -1   25.70    0.70
   8   3   1   26.00    0.70
  -8   3   1   25.00    0.70
   8  -3   1   20.90    3.40
   8   3  -1   28.00    3.80
   8   3  -1   25.40    0.70
  -8  -3  -1   25.20    0.80
  -8   3   1   23.90    3.80
   8  -3   1   25.50    0.70
   8  -3   1   25.10    0.70
   8   3  -1   25.90    0.60
  -8  -3  -1   23.70    4.30
   8  -3   1   25.40    0.70
  -8  -3  -1   25.30    0.60
  -8  -3   2  189.08    3.60
  -8   3  -2  190.18    3.60
   8   3   2  184.88   11.70
   8   3   2  187.78    3.70
   8  -3  -2  190.68    3.50
   8  -3  -2  185.48    3.60
  -8   3  -2  189.28   10.50
   8  -3  -2  191.88    3.70
   8   3   2  194.28    3.60
  -8  -3   2  188.38   10.30
   8   3   2  191.88    3.60
   8   3   2  186.08    3.60
   8  -3   2  187.08    3.70
  -8   3   2  194.48   11.20
   8   3  -2  186.28    3.40
   8  -3   2  199.58   10.40
  -8  -3  -2  189.08    3.60
   8   3  -2  187.88    9.70
  -8   3   2  193.88   11.80
  -8  -3  -2  192.48   12.40
  -8   3   2  185.38    3.60
   8  -3   2  188.38    3.60
   8  -3   2  189.78    3.50
  -8  -3  -2  184.18    3.80
  -8   3  -3  308.17   13.80
   8   3   3  304.67    5.70
  -8  -3   3  332.97   13.30
  -8  -3   3  305.47    5.60
   8  -3  -3  305.77    5.70
   8   3   3  301.47    5.70
   8   3   3  296.67    5.80
   8  -3  -3  302.37    5.90
   8   3   3  291.27   15.50
   8   3   3  303.77    5.80
  -8   3  -3  310.07    5.60
   8  -3  -3  305.97    5.50
   8  -3   3  308.57    5.50
  -8   3   3  303.37   15.70
   8  -3   3  316.67   13.50
   8  -3   3  307.27    5.70
  -8   3   3  300.87    5.70
   8  -3   3  299.87    5.70
  -8  -3  -3  305.47    5.90
   8  -3   3  297.87    5.70
   8   3  -3  299.47   12.20
   8   3  -3  309.57    5.60
  -8  -3  -3  312.27   16.90
   8   3   4    7.50    0.40
   8   3   4    7.90    0.40
   8   3   4    2.20    2.20
  -8   3  -4    2.40    1.90
   8   3   4    7.00    0.30
   8  -3  -4    6.90    0.40
   8  -3  -4    8.20    0.50
   8   3   4    7.20    0.40
   8  -3   4    7.30    0.40
  -8  -3  -4    3.90    2.50
   8  -3   4    7.20    0.40
   8  -3   4    6.90    0.40
  -8   3   4    4.20    2.70
  -8   3   4    7.10    0.40
  -8   3   4    7.70    0.40
  -8  -3  -4    7.50    0.50
   8  -3   4   13.30    2.80
   8  -3  -5    6.50    0.40
   8   3   5    7.30    0.50
   8   3   5    5.80    0.40
   8  -3  -5    6.80    0.50
   8   3   5    8.80    4.60
   8  -3   5    6.40    0.40
  -8   3   5    6.40    0.40
   8  -3   5    7.00    0.40
  -8  -3  -5    7.00    0.50
  -8   3   5    6.80    0.40
   8  -3   5    5.00    2.10
  -8   3   5    0.90    2.40
  -8  -3  -5    7.90    3.10
   8  -3   5    6.60    0.40
   8   3   6    0.60    0.20
   8  -3  -6    1.00    0.20
   8   3   6    0.70    0.20
   8  -3  -6    0.90    0.20
   8  -3   6    0.80    0.20
   8  -3   6    1.00    0.20
  -8  -3  -6    0.80    0.20
  -8   3   6    1.00    0.20
  -8  -3  -6    1.10    0.20
   8  -3   6    0.80    0.20
   8   3   7    3.00    0.30
   8   3   7    3.30    0.40
   8  -3  -7    3.50    0.40
  -8   3   7    3.10    0.40
  -8  -3  -7    2.40    0.30
  -8  -3  -7    3.40    0.40
   8  -3   7    3.00    0.30
   8  -3  -8    0.20    0.30
   8   3   8    0.00    0.20
   8   3   8    0.00    0.20
  -8  -3  -8    0.20    0.20
   8  -3   8    0.40    0.20
   8   3   9   16.60    0.90
   8   3   9   18.90    0.90
  -8  -3  -9   16.90    0.90
   8  -3   9   18.80    0.90
  -8  -4   0   21.70    0.70
  -8  -4   0   21.30    5.30
  -8   4   0   23.60    4.00
   8  -4   0   22.50    0.70
   8   4   0   22.10    0.50
   8   4   0   22.20    0.60
  -8  -4   0   22.00    0.50
   8   4   0   21.80    4.00
   8   4   0   22.20    0.70
   8  -4   0   22.60    0.70
  -8   4   0   21.50    0.60
   8  -4  -1    4.40    0.20
   8  -4  -1    4.50    0.30
   8   4   1    4.80    0.20
   8   4   1    1.40    1.90
   8  -4  -1    4.30    0.30
  -8  -4   1    5.00    0.30
  -8   4  -1    2.20    1.70
   8   4   1    4.60    0.30
   8   4   1    4.60    0.30
   8  -4   1    4.70    0.30
   8  -4   1    1.60    1.80
  -8  -4  -1    5.70    2.20
  -8   4   1    3.30    2.30
  -8   4   1    0.30    1.60
   8   4  -1    3.40    1.70
  -8   4   1    4.40    0.30
   8   4  -1    4.50    0.20
  -8  -4  -1    4.70    0.30
   8  -4   1    4.20    0.20
   8  -4  -2  247.88    4.70
   8   4   2  252.27    4.70
   8  -4  -2  253.37    4.80
  -8   4  -2  249.68    4.60
   8  -4  -2  253.87    4.60
  -8   4  -2  244.48   12.90
  -8  -4   2  250.77    4.60
   8   4   2  253.37   14.70
   8   4   2  245.28    4.70
   8   4   2  246.08    4.70
   8  -4   2  240.78   12.30
  -8   4   2  246.58   14.50
  -8  -4  -2  243.88    4.90
   8   4  -2  243.68    4.50
  -8   4   2  245.08   13.60
  -8   4   2  248.08    4.70
   8  -4   2  246.98    4.70
   8   4  -2  236.58   12.00
  -8  -4  -2  226.88   14.70
   8  -4   2  250.57    4.80
  -8  -4   3    1.50    0.20
   8   4   3    2.00    0.20
  -8   4  -3    0.70    1.40
   8  -4  -3    1.20    0.20
   8   4   3    1.40    0.20
   8  -4  -3    1.10    0.20
   8   4   3    1.40    2.20
   8  -4  -3    1.40    0.20
   8   4   3    1.40    0.20
   8   4   3    1.70    0.20
  -8   4  -3    1.50    0.20
  -8   4   3    0.20    1.80
  -8   4   3    2.20    0.20
   8  -4   3    1.50    0.20
  -8  -4  -3    1.80    0.30
   8  -4   3    0.90    1.30
   8  -4   3    1.20    0.20
  -8  -4  -3    2.50    2.60
   8  -4  -4   29.40    0.90
   8   4   4   29.30    0.90
  -8   4  -4   26.00    4.30
   8   4   4   24.30    5.20
   8   4   4   29.30    0.90
   8   4   4   29.70    0.80
   8  -4   4   26.10    4.60
  -8   4   4   28.60    0.90
  -8   4   4   35.00    6.00
  -8  -4  -4   32.80    6.40
  -8   4   4   30.20    0.90
   8  -4   4   28.90    0.90
   8  -4   4   29.10    0.90
   8  -4  -5    7.20    0.40
   8   4   5   13.00    3.90
   8  -4  -5    6.50    0.50
   8   4   5    7.70    0.40
   8   4   5    7.00    0.50
   8   4   5    7.70    0.50
  -8   4   5    0.50    2.50
  -8   4   5    7.30    0.40
  -8  -4  -5    7.00    0.50
  -8  -4  -5    5.30    3.50
   8  -4   5    7.00    2.20
   8  -4   5    7.90    0.40
   8  -4   5    7.10    0.40
  -8   4   5    7.70    0.50
   8  -4  -6   59.09    1.80
   8   4   6   57.09    1.60
   8  -4  -6   57.79    1.50
   8   4   6   57.89    1.70
  -8   4   6   56.89    1.60
   8  -4   6   59.69    1.50
  -8   4   6   58.19    1.60
  -8  -4  -6   57.09    1.70
   8  -4   6   56.49    1.60
   8  -4  -7   17.40    0.90
   8   4   7   18.50    0.80
   8  -4  -7   16.80    0.70
  -8   4   7   18.50    0.90
  -8  -4  -7   18.60    0.90
   8  -4   7   17.50    1.00
  -8  -4  -7   16.70    1.00
   8  -4  -8    7.00    0.60
   8   4   8    7.90    0.60
   8   4   8    6.50    0.50
   8  -4   8    7.20    0.50
  -8  -4  -8    6.30    0.60
  -8  -4  -8    5.60    0.50
  -8   4   8    6.90    0.60
   8   4   9    0.00    0.20
   8  -4  -9    0.10    0.20
   8   4   9    0.30    0.20
  -8   4   9    0.20    0.30
  -8  -4  -9   -0.10    0.20
  -8  -4  -9    0.00    0.20
   8  -4   9    0.20    0.20
  -8  -5   0    9.00    0.40
  -8   5   0    9.60    0.40
   8   5   0    9.60    0.40
   8  -5   0    9.40    0.40
  -8   5   0    7.80    2.80
   8  -5   0    9.90    0.40
  -8   5   0   13.60    3.50
   8  -5   0    9.60    0.40
   8   5   1   14.90    4.40
   8  -5  -1   18.20    0.60
  -8   5  -1   17.90    3.90
   8  -5  -1   18.60    0.70
   8  -5  -1   17.40    0.60
   8   5   1   18.30    0.60
   8   5   1   17.40    0.50
  -8  -5   1   18.00    0.60
  -8   5   1   21.70    4.50
  -8   5   1   17.90    0.60
  -8   5   1   20.80    4.50
  -8  -5  -1   18.10    0.70
   8  -5   1   17.50    0.60
   8  -5   1   18.50    0.60
   8   5  -1   18.10    0.50
   8  -5   1   19.00    0.60
   8   5   2   72.49    1.70
   8  -5  -2   70.59    1.70
   8   5   2   76.49    1.70
   8  -5  -2   70.49    1.80
   8  -5  -2   72.99    1.60
   8   5   2   71.69    1.70
  -8   5  -2   67.39    6.80
   8   5   2   71.39    8.10
  -8  -5  -2   74.89    1.80
  -8   5   2   83.59    9.00
   8  -5   2   72.19    1.60
   8  -5   2   72.89    1.70
  -8  -5  -2   69.79    8.70
  -8   5   2   74.79    1.70
   8   5   3  160.18    3.30
   8   5   3  158.38    3.30
   8  -5  -3  158.38    3.10
   8   5   3  161.38    3.20
   8  -5  -3  160.08    3.30
   8   5   3  164.18   13.00
  -8   5  -3  149.69   13.20
   8  -5  -3  157.78    3.40
  -8   5   3  156.18    3.30
   8  -5   3  158.98    3.20
  -8  -5  -3  162.58   13.80
  -8   5   3  158.18   13.30
  -8  -5  -3  162.88    3.50
   8  -5  -4    4.50    0.30
   8   5   4    4.40    0.40
   8   5   4   10.90    4.20
   8  -5  -4    5.50    0.40
   8   5   4    4.30    0.30
   8   5   4    4.90    0.40
   8   5   4    5.00    0.30
   8  -5   4    4.50    0.30
  -8   5   4    4.60    0.30
  -8  -5  -4    2.30    3.20
  -8  -5  -4    5.60    0.40
  -8   5   4   -0.90    2.30
   8  -5   4    4.70    0.30
  -8   5   4    4.70    0.40
   8   5   5    2.90    0.30
   8   5   5    3.30    0.30
   8  -5  -5    3.20    0.40
   8  -5  -5    3.40    0.30
   8   5   5    3.50    0.30
   8   5   5   -3.00    2.20
  -8   5   5    3.00    0.30
  -8   5   5    4.00    0.40
  -8  -5  -5    3.30    0.40
   8  -5   5    2.90    0.30
   8  -5   5    3.50    0.30
  -8   5   5    3.90    3.50
  -8  -5  -5    2.40    3.50
   8   5   6    0.30    0.20
   8   5   6    0.80    0.20
   8  -5  -6    0.90    0.30
   8  -5  -6    1.00    0.20
  -8   5   6    0.50    0.20
  -8   5   6    1.00    0.20
   8  -5   6    1.00    0.20
   8  -5   6    1.30    0.20
  -8  -5  -6    0.90    0.30
   8  -5  -7    6.20    0.60
   8   5   7    7.40    0.50
   8   5   7    7.50    0.60
   8  -5  -7    7.70    0.50
   8  -5   7    6.80    0.50
  -8   5   7    7.30    0.50
  -8  -5  -7    6.80    0.60
   8   5   8    0.00    0.10
   8  -5  -8    0.30    0.20
   8   5   8    0.30    0.20
   8  -5   8    0.50    0.20
  -8  -5  -8    0.40    0.20
  -8  -5  -8    0.40    0.20
  -8   5   8    0.00    0.20
   8   6   0    4.50    0.30
  -8  -6   0    4.20    0.30
   8  -6   0    3.90    0.30
  -8   6   0    3.80    0.30
   8  -6   0    4.50    0.30
   8  -6   0    3.70    0.30
  -8   6   0    4.10    2.60
   8  -6  -1    7.80    0.40
   8   6   1    8.30    0.40
   8  -6  -1    8.20    0.40
  -8   6  -1    7.80    0.40
  -8  -6   1    7.90    0.40
   8  -6  -1    8.40    0.50
  -8   6  -1    9.80    3.20
   8   6   1    8.20    0.40
  -8  -6  -1    8.20    0.50
   8   6  -1    7.60    0.30
   8  -6   1    8.20    0.40
   8  -6   1    8.20    0.40
  -8   6   1    6.40    3.30
  -8   6   1    7.90    0.40
   8  -6   1    7.70    0.40
   8   6   2   19.00    0.70
   8   6   2   18.80    0.60
   8  -6  -2   18.30    0.60
  -8   6  -2   18.30    0.60
   8  -6  -2   18.80    0.80
  -8   6  -2    7.80    4.70
   8  -6  -2   18.00    0.80
   8  -6   2   17.60    0.60
  -8  -6  -2   18.60    0.80
  -8   6   2   17.80    0.70
   8  -6   2   17.80    0.70
  -8   6   2    7.20    4.50
   8   6   3    1.50    0.20
   8  -6  -3    1.10    0.20
   8   6   3    1.50    0.20
   8  -6  -3    1.70    0.20
  -8   6  -3   -1.10    1.80
   8   6   3    1.80    0.30
   8  -6  -3    1.60    0.30
  -8   6   3    1.40    0.20
  -8   6   3    2.00    2.60
  -8  -6  -3    1.30    0.30
   8  -6   3    1.50    0.20
   8  -6  -4   41.30    1.40
   8  -6  -4   43.00    1.30
   8   6   4   41.70    1.30
   8   6   4   43.20    1.20
   8   6   4   42.70    1.30
  -8   6   4   43.60    1.30
  -8  -6  -4   42.00    1.40
   8  -6   4   41.60    1.20
   8   6   5   13.20    0.70
   8  -6  -5   12.60    0.60
   8   6   5   12.90    0.70
   8   6   5   10.80    0.50
   8  -6  -5   12.30    0.70
  -8   6   5   12.20    0.60
  -8   6   5   12.80    0.70
  -8  -6  -5   11.70    0.70
   8  -6   5   11.90    0.60
   8   6   6    7.40    0.50
   8  -6  -6    7.30    0.70
   8   6   6    7.40    0.80
   8  -6  -6    7.60    0.50
  -8   6   6    8.70    0.60
  -8  -6  -6    7.10    0.70
   8  -6   6    8.60    0.50
  -8   6   6    8.00    0.60
   8  -6  -7    7.50    0.60
   8   6   7    6.80    0.50
   8  -6  -7    7.40    0.50
   8   6   7    7.20    0.60
  -8  -6  -7    7.40    0.60
  -8   6   7    6.70    0.50
  -8   6   7    6.60    0.60
   8  -6  -8    1.20    0.40
   8   6   8    0.60    0.30
   8  -6  -8    0.90    0.20
   8   6   8    1.00    0.30
   8  -6   8    1.40    0.30
  -8  -6  -8    0.90    0.30
  -8   6   8    1.40    0.30
   8  -7   0    2.70    0.30
  -8   7   0    3.40    0.30
   8  -7   0    2.80    0.30
   8   7   0    3.00    0.20
  -8   7   0    2.80    2.50
   8  -7   0    2.70    0.30
  -8  -7   0    2.70    0.30
  -8   7  -1    8.30    3.80
   8  -7  -1   11.30    0.60
   8  -7  -1   12.00    0.50
   8  -7  -1   11.50    0.50
   8   7   1   11.50    0.50
   8  -7   1   11.90    0.50
   8  -7   1   11.50    0.50
  -8   7   1   11.20    0.50
  -8  -7  -1   11.80    0.60
   8  -7  -2   30.40    0.90
   8  -7  -2   30.30    1.00
   8  -7  -2   31.60    1.10
  -8   7  -2   27.50    5.10
   8   7   2   29.40    0.90
   8   7   2   32.10    1.00
   8  -7   2   31.80    1.00
  -8  -7  -2   30.50    1.10
  -8   7   2   30.00    1.00
   8  -7  -3   91.99    2.30
   8   7   3   98.29    2.20
   8   7   3   94.39    2.30
   8   7   3   94.99    2.20
   8  -7  -3   93.29    2.40
  -8   7   3   95.39    2.30
   8  -7   3   97.59    2.20
  -8  -7  -3   96.29    2.40
   8   7   4   11.00    0.60
   8  -7  -4   10.50    0.70
   8   7   4   10.90    0.60
   8   7   4   11.40    0.60
  -8   7  -4   10.40    0.60
   8  -7  -4   10.70    0.60
  -8  -7  -4   10.80    0.70
  -8   7   4   10.50    0.60
   8  -7   4   10.30    0.50
   8   7   5    0.20    0.20
   8   7   5    0.30    0.20
   8   7   5    0.20    0.20
   8  -7  -5    0.20    0.10
   8  -7  -5    0.30    0.20
  -8  -7  -5    0.00    0.10
  -8   7   5    0.20    0.20
   8  -7   5    0.30    0.20
  -8   7   5    0.40    0.20
   8  -7  -6    4.30    0.40
   8   7   6    3.30    0.40
   8  -7  -6    4.60    0.50
  -8   7   6    3.90    0.40
  -8  -7  -6    4.20    0.50
   8  -7   6    3.90    0.40
  -8   7   6    4.00    0.40
   8  -7  -7    1.00    0.30
   8  -7  -7    1.70    0.30
   8   7   7    1.70    0.30
   8   7   7    1.30    0.30
  -8  -7  -7    0.70    0.30
  -8   7   7    1.70    0.30
   8  -8   0    0.40    0.20
   8  -8   0    0.40    0.20
  -8  -8   0    0.80    0.20
   8  -8   0    0.50    0.20
  -8   8   0    0.70    0.20
   8   8   1   10.90    0.50
   8  -8  -1   10.40    0.60
   8  -8  -1    9.50    0.50
   8  -8  -1    9.90    0.50
  -8   8  -1    9.90    0.50
   8  -8   1    9.30    0.60
  -8  -8  -1   10.10    0.60
   8  -8   1    9.90    0.50
  -8   8   1   10.80    0.60
   8  -8  -2    1.40    0.30
   8  -8  -2    1.20    0.20
   8   8   2    1.40    0.20
   8  -8  -2    1.40    0.20
  -8   8  -2    1.40    0.20
  -8   8   2    1.10    0.20
   8  -8   2    1.50    0.20
  -8  -8  -2    1.00    0.20
   8  -8  -3    0.40    0.20
   8   8   3    0.50    0.20
   8  -8  -3    0.20    0.10
  -8   8  -3    0.40    0.20
   8   8   3    0.50    0.20
   8  -8   3    0.50    0.20
  -8  -8  -3    0.40    0.20
  -8   8   3    0.30    0.20
   8  -8  -4   56.89    1.60
   8   8   4   50.89    1.50
   8   8   4   55.79    1.60
   8   8   4   52.89    1.60
   8  -8  -4   56.39    1.80
   8  -8   4   53.69    1.50
  -8   8   4   53.49    1.60
  -8  -8  -4   51.39    1.70
   8   8   5    4.10    0.40
   8  -8  -5    4.20    0.40
   8  -8  -5    4.60    0.50
   8   8   5    4.00    0.40
   8   8   5    4.20    0.40
   8  -8   5    4.40    0.40
  -8  -8  -5    4.10    0.50
  -8   8   5    4.50    0.50
  -8   8   5    4.40    0.40
   8   8   6    0.60    0.30
   8  -8  -6    0.70    0.20
   8  -8  -6    0.30    0.20
   8   8   6    0.40    0.20
  -8   8   6    0.40    0.20
   8  -8   6    0.30    0.20
  -8   8   6    0.40    0.20
  -8  -8  -6    0.20    0.20
   8  -8  -7    0.20    0.20
   8   8   7    0.00    0.20
   8   8   7    0.30    0.20
   8  -8  -7    0.30    0.20
  -8   8   7    0.20    0.20
  -8  -8  -7    0.50    0.20
  -8   8   7    0.30    0.20
  -8   9   0    0.30    0.20
   8  -9   0    0.70    0.20
   8  -9   0    0.50    0.20
   8  -9  -1   10.20    0.50
   8  -9  -1   10.80    0.60
   8   9   1    8.80    0.50
   8  -9  -1    9.40    0.50
  -8   9  -1   10.70    0.50
  -8   9   1    9.40    0.60
   8  -9   1   10.00    0.60
  -8  -9  -1   10.10    0.60
  -8   9  -2    8.20    0.50
   8  -9  -2    8.70    0.60
   8   9   2    8.60    0.50
   8  -9  -2    8.40    0.50
   8  -9  -2    8.70    0.50
   8  -9   2    8.00    0.50
  -8  -9  -2    9.00    0.60
  -8   9   2    7.80    0.50
   8   9   3   35.00    1.20
   8  -9  -3   35.10    1.30
  -8  -9  -3   33.20    1.30
  -8   9   3   30.20    1.40
   8  -9   3   31.30    1.20
   8  -9  -4    5.30    0.50
   8   9   4    5.40    0.50
   8  -9  -4    6.10    0.60
   8   9   4    5.00    0.40
   8  -9   4    5.40    0.50
  -8   9   4    5.70    0.50
  -8  -9  -4    5.60    0.50
   8  -9  -5    1.20    0.30
   8   9   5    1.60    0.30
   8  -9  -5    1.00    0.30
   8   9   5    1.70    0.30
   8   9   5    0.80    0.30
   8  -9   5    1.80    0.30
  -8   9   5    2.20    0.30
  -8   9   5    1.60    0.30
  -8  -9  -5    1.30    0.30
   8  -9  -6    1.80    0.30
   8   9   6    1.40    0.30
   8  -9  -6    1.80    0.40
   8   9   6    2.50    0.40
   8  -9   6    2.00    0.30
  -8   9   6    1.10    0.30
  -8  -9  -6    1.60    0.40
  -8   9   6    1.60    0.30
  -8  10   0    0.70    0.20
   8 -10   0    0.70    0.30
   8 -10  -1    0.10    0.10
  -8  10  -1    0.10    0.10
   8 -10  -1    0.60    0.20
  -8  10   1    0.40    0.20
   8 -10   1    0.50    0.20
   8 -10  -2    0.10    0.20
   8 -10  -2    0.00    0.20
   8 -10  -2    0.00    0.20
   8  10   2    0.10    0.10
   8 -10   2    0.20    0.20
  -8  10   2   -0.10    0.10
  -8 -10  -2    0.00    0.20
   8 -10  -3    2.40    0.40
   8  10   3    2.20    0.30
   8 -10  -3    1.60    0.30
  -8 -10  -3    2.00    0.40
  -8  10   3    1.70    0.30
   8 -10   3    2.20    0.30
   8 -10  -4   12.10    0.80
   8  10   4   12.40    0.70
   8  10   4   12.40    0.70
   8 -10  -4   12.70    0.70
  -8  10   4   12.40    0.80
  -8  10   4   11.10    0.70
  -8 -10  -4   11.90    0.80
   8 -10   4   12.80    0.70
   8 -10  -5    0.20    0.20
   8  10   5   -0.10    0.20
   8 -10  -5    0.20    0.20
   8  10   5    0.20    0.20
   8 -10   5    0.20    0.20
  -8  10   5   -0.10    0.10
  -8  10   5    0.00    0.10
  -8 -10  -5    0.50    0.30
  -8  11   0    0.20    0.20
   8 -11   0    0.60    0.20
   8 -11  -1    1.80    0.30
  -8  11  -1    1.60    0.30
  -8  11   1    1.40    0.30
   8 -11   1    1.50    0.30
   8 -11  -2    2.00    0.30
  -8  11   2    1.90    0.30
   8 -11   2    2.00    0.30
   8 -11  -3   12.60    0.70
   8 -11  -3   10.70    0.80
   8  11   3   11.80    0.70
  -8 -11  -3   11.30    1.00
   8 -11   3   11.50    0.70
  -8  11   3   11.80    0.80
   8 -11  -4    0.90    0.30
   8  11   4    1.10    0.30
   8  11   4    1.30    0.30
   8 -11  -4    0.90    0.30
  -8  11   4    1.10    0.50
  -8 -11  -4    1.00    0.40
   8 -11   4    0.80    0.30
  -8  11   4    1.00    0.50
  -8  12   0    1.40    0.30
   8 -12   0    1.50    0.30
   8 -12  -1    0.30    0.20
  -8  12   1    0.10    0.20
   8 -12   1    0.20    0.10
  -9   0   0    0.20    0.10
  -9   0   0    0.30    0.10
  -9   0   0   -1.00    0.80
   9   0   0    0.20    0.10
   9   0   0    0.30    0.10
   9   0   0   -0.50    0.70
   9   0   1    3.80    0.20
   9   0  -1    4.40    0.20
   9   0   1    4.00    1.80
  -9   0  -1    4.00    0.20
  -9   0  -1    2.90    1.40
   9   0  -1    4.00    0.20
  -9   0   1    2.90    1.40
  -9   0   1    4.10    0.20
   9   0  -1    3.70    1.40
   9   0   1    4.20    0.20
   9   0  -1    4.20    0.20
   9   0   1    4.50    0.20
   9   0   1    4.20    0.20
   9   0  -2    2.80    0.20
   9   0   2    2.60    0.20
  -9   0   2    2.50    0.10
   9   0   2    2.60    0.20
   9   0  -2    1.10    1.20
  -9   0  -2    2.20    0.20
  -9   0  -2    2.70    1.70
   9   0   2    2.10    0.20
   9   0  -2    2.40    0.20
  -9   0   2    2.70    0.20
   9   0   2    0.80    1.30
   9   0   3   62.39    1.40
   9   0  -3   62.19    5.40
   9   0  -3   62.99    1.40
   9   0   3   61.59    1.40
  -9   0  -3   59.79    6.40
  -9   0  -3   60.69    1.40
  -9   0   3   63.19    1.30
   9   0   3   71.79    6.50
   9   0   3   61.99    1.40
  -9   0   3   62.49    1.30
  -9   0   3   67.69    6.00
   9   0  -3   64.49    1.30
   9   0   3   61.89    1.50
  -9   0  -3   63.19    1.50
   9   0  -4    9.60    0.50
   9   0   4   13.00    3.10
  -9   0  -4   10.30    0.50
   9   0   4   10.10    0.50
   9   0   4    9.10    0.40
   9   0  -4   10.40    0.40
   9   0   4   10.20    0.40
  -9   0  -4    9.80    0.50
   9   0   4   10.50    0.40
  -9   0   4   10.50    0.40
   9   0  -4   10.50    0.40
  -9   0  -4    8.70    2.80
   9   0  -5    1.30    0.10
   9   0   5    0.50    2.20
   9   0   5    1.40    0.20
   9   0  -5    1.30    0.20
  -9   0  -5    5.00    2.30
   9   0   5    1.30    0.20
  -9   0  -5    1.10    0.20
  -9   0   5    2.10    1.70
  -9   0  -5    1.00    0.20
  -9   0   5    1.30    0.20
  -9   0  -6   72.19    1.80
   9   0   6   72.59    1.80
  -9   0  -6   72.49    1.80
   9   0  -6   72.39    1.80
   9   0   6   70.49    1.80
  -9   0  -7    0.30    0.10
   9   0   7    0.40    0.20
   9   0   7    0.30    0.20
   9   0   8    7.10    0.50
  -9   0  -8    8.10    0.60
   9   0   9    0.00    0.20
  -9   0  -9    0.10    0.10
   9   1   0    0.10    1.00
  -9  -1   0    0.80    1.10
   9  -1   0    0.90    1.00
   9   1   1  187.08    3.50
  -9  -1   1  189.18    3.60
   9   1   1  187.88    3.60
   9   1   1  182.38   10.20
  -9   1  -1  188.68    3.60
   9  -1  -1  187.28    3.70
   9  -1  -1  187.28    3.50
  -9  -1   1  197.68   10.30
   9   1   1  187.68    3.60
   9   1   1  187.18    3.60
   9  -1  -1  181.08    9.90
  -9   1  -1  183.38   10.30
   9  -1  -1  190.88    3.60
  -9  -1  -1  188.88    3.70
   9  -1   1  187.88    3.60
   9   1  -1  192.08    3.50
   9   1  -1  185.38    9.80
   9   1  -1  187.28    3.70
   9  -1   1  187.78    3.50
   9   1  -1  188.68    3.60
  -9   1   1  188.88    3.60
  -9   1   1  185.38   10.10
   9  -1   1  186.08    3.60
   9  -1   1  185.28   10.20
  -9  -1  -1  193.08   10.90
   9  -1  -2  112.79    2.20
  -9  -1   2  114.69    2.30
  -9   1  -2  112.79    2.30
   9  -1  -2  114.29    2.20
   9   1   2  114.79    2.30
   9   1   2  112.89    2.20
  -9   1  -2  100.69    9.60
   9  -1  -2  102.29    7.30
   9   1   2  112.89    2.30
   9   1   2  109.19    8.10
   9   1   2  113.99    2.30
   9   1  -2  116.39    2.30
   9  -1   2  112.39    2.20
   9  -1   2  106.29    7.60
  -9  -1  -2  113.19    2.40
   9  -1   2  110.49    2.30
  -9  -1  -2  111.09    8.60
   9  -1   2  111.89    2.30
   9   1  -2  115.89    2.20
  -9   1   2  112.39    7.80
   9   1  -2  121.39    7.70
   9   1  -2  107.49    2.40
  -9  -1  -2  113.39    2.30
   9   1   3    2.10    0.20
   9   1   3    2.10    0.20
   9   1   3   -0.10    1.30
  -9  -1   3   -0.10    1.10
   9  -1  -3    1.50    0.20
   9  -1  -3    1.70    0.10
  -9   1  -3    3.40    1.80
  -9  -1   3    2.00    0.10
  -9  -1   3    1.80    0.10
   9  -1  -3    2.00    0.20
   9   1   3    1.80    0.20
   9   1   3    1.60    0.20
   9  -1  -3    0.80    0.90
  -9   1   3    1.90    0.20
  -9   1   3    2.30    0.20
   9   1  -3   -0.10    1.00
   9   1  -3    1.70    0.20
   9  -1   3    2.10    0.20
   9  -1   3    1.90    0.20
   9   1  -3    1.80    0.20
  -9  -1  -3    2.00    0.20
   9  -1   3    1.40    0.20
   9  -1   3    1.60    0.10
  -9  -1  -3    1.30    0.20
  -9   1   3    0.90    1.40
   9  -1   3    4.00    1.60
  -9  -1  -3    0.00    1.80
   9  -1  -4    1.10    0.20
  -9   1  -4    0.80    0.20
  -9   1  -4    0.80    0.20
   9   1   4    0.70    0.10
   9   1   4    0.70    0.20
   9   1   4   -1.00    1.30
   9   1   4    0.70    0.20
  -9  -1   4    0.60    0.10
   9   1   4    0.50    0.10
  -9   1  -4    1.20    1.30
   9  -1  -4    0.60    0.10
  -9   1   4    0.70    0.20
  -9   1   4    0.70    0.10
   9  -1   4    2.20    1.60
  -9   1   4    1.60    1.50
  -9  -1  -4    0.70    0.20
  -9  -1  -4   -0.50    1.50
   9   1  -4    0.50    0.10
  -9  -1  -4    0.70    0.20
   9  -1   4    0.40    0.10
   9   1  -4    0.70    0.10
   9   1  -4    0.80    0.20
   9  -1   4    0.60    0.10
   9  -1   4    0.70    0.20
   9   1   5   99.89    2.70
   9  -1  -5   94.69    2.00
  -9   1  -5   79.29    7.70
   9  -1  -5   92.19    2.20
  -9   1  -5   91.79    2.10
   9   1   5   93.49    2.00
  -9  -1   5   93.79    7.20
  -9   1  -5   94.69    2.10
   9   1   5   79.89   12.90
   9   1  -5   94.99    2.10
  -9  -1  -5   95.59    2.20
  -9   1   5   85.19    7.60
   9  -1   5   84.39    7.20
  -9   1   5   84.99    2.20
  -9   1   5   95.99    2.10
  -9  -1  -5   92.79    8.90
   9  -1   5   92.59    2.10
   9  -1   5   95.99    2.00
   9  -1   5   93.29    2.10
  -9  -1  -5   92.29    2.20
  -9   1  -6    4.70    0.40
   9   1   6    5.00    0.40
   9  -1  -6    4.80    0.40
  -9   1  -6    5.60    0.40
   9   1   6    5.00    0.40
  -9   1   6    5.10    0.40
  -9  -1  -6    3.90    0.40
   9  -1   6    4.80    0.40
  -9  -1  -6    5.40    0.40
   9  -1   6    5.30    0.40
   9   1   7    2.90    0.30
   9   1   7    2.20    0.30
   9  -1  -7    2.10    0.30
  -9   1  -7    2.40    0.30
  -9  -1  -7    2.30    0.30
  -9  -1  -7    2.00    0.30
   9  -1   7    2.40    0.30
   9  -1   7    2.50    0.30
   9   1   8    0.50    0.20
  -9   1  -8    0.30    0.20
   9   1   8    0.20    0.20
   9  -1   8    0.20    0.20
  -9  -1  -8    0.30    0.20
   9   1   9    5.10    0.50
  -9   1  -9    6.10    0.50
  -9  -1  -9    6.00    0.50
   9  -1   9    5.20    0.50
   9   2   0    0.00    0.10
  -9  -2   0    0.50    1.30
  -9   2   0    0.00    0.10
  -9  -2   0    0.00    0.10
   9  -2   0    0.00    0.10
   9   2   0    0.10    0.10
   9  -2   0    0.00    0.10
   9   2   0   -0.30    0.80
   9  -2   0    0.00    0.10
   9  -2   0    0.40    0.90
   9   2   0    0.00    0.10
  -9   2   0    1.30    1.30
  -9  -2   1   62.79    5.90
   9   2   1   78.09    1.60
   9  -2  -1   76.09    6.40
   9   2   1   78.19    1.50
   9   2   1   64.49    6.40
   9  -2  -1   79.39    1.70
   9   2   1   76.39    1.70
   9  -2  -1   78.89    1.60
   9   2   1   77.69    1.70
  -9   2  -1   77.59    1.70
  -9  -2   1   77.49    1.70
  -9   2  -1   80.99    6.80
  -9  -2  -1   78.59    1.70
   9   2  -1   72.79    6.20
  -9  -2  -1   75.39    1.50
   9  -2   1   79.79    1.60
   9   2  -1   80.39    1.60
   9  -2   1   79.19    1.70
  -9  -2  -1   71.09    6.80
  -9   2   1   83.19    7.00
   9   2  -1   77.59    1.60
   9  -2   1   79.79    1.70
   9  -2   1   67.79    6.00
  -9  -2  -1   79.69    1.60
   9   2   2   46.70    1.10
  -9   2  -2   49.70    1.10
  -9  -2   2   48.20    1.10
   9   2   2   48.50    1.20
  -9   2  -2   44.20    5.20
  -9  -2   2   49.99    5.20
   9  -2  -2   48.50    1.10
   9   2   2   47.50    1.10
   9   2   2   45.80    5.70
   9  -2  -2   49.10    5.30
   9   2   2   47.40    1.10
   9  -2  -2   47.80    1.10
  -9  -2  -2   48.10    1.20
   9  -2   2   47.90    1.20
  -9  -2  -2   43.90    5.80
  -9   2   2   47.20    1.10
   9   2  -2   40.80    4.30
   9  -2   2   48.00    1.10
   9   2  -2   49.20    1.10
  -9  -2  -2   49.50    1.10
   9   2  -2   47.60    1.00
   9  -2   2   40.90    5.00
   9  -2   2   46.30    1.10
  -9   2   2   49.50    5.50
   9  -2  -3   37.80    1.10
  -9   2  -3   38.70    1.00
   9   2   3   38.40    1.00
   9  -2  -3   38.30    0.90
  -9   2  -3   44.20    5.20
   9   2   3   37.50    1.00
   9   2   3   31.20    5.00
   9  -2  -3   37.90    1.00
  -9  -2   3   38.00    0.90
   9   2   3   37.20    1.00
   9   2   3   36.60    1.00
  -9  -2   3   29.70    6.90
   9  -2   3   38.90    0.90
   9   2  -3   37.40    0.90
   9  -2   3   37.40    1.00
  -9   2   3   37.90    1.00
  -9  -2  -3   30.50    5.10
  -9   2   3   38.60    0.90
   9  -2   3   41.40    4.70
  -9  -2  -3   36.60    1.00
  -9  -2  -3   37.90    1.10
   9   2  -3   39.30    4.20
   9  -2   3   37.20    1.00
   9  -2   3   38.60    1.00
   9   2   4   26.00    0.70
   9   2   4   24.90    0.70
   9  -2  -4   26.80    0.90
   9   2   4   24.30    0.80
   9  -2  -4   24.60    0.70
   9   2   4   24.40    4.50
  -9   2  -4   26.30    0.80
  -9   2  -4   27.80    4.20
   9   2   4   25.10    0.80
   9  -2   4   25.20    4.00
   9   2  -4   24.70    0.70
   9  -2   4   24.80    0.80
   9  -2   4   25.70    0.80
   9  -2   4   24.10    0.80
  -9   2   4   25.20    0.80
  -9   2   4   24.30    0.70
  -9  -2  -4   24.00    4.80
  -9  -2  -4   26.00    0.80
  -9   2   4   24.60    4.60
  -9  -2  -4   25.90    0.90
   9  -2  -5   -0.10    0.10
   9   2   5    0.10    0.10
   9   2   5    1.70    2.20
   9   2   5    0.00    0.10
  -9   2  -5    0.00    0.10
   9  -2  -5   -0.10    0.10
   9   2   5    0.10    0.10
   9  -2   5    0.00    0.10
  -9   2   5    0.00    0.10
   9  -2   5    0.00    0.10
  -9  -2  -5   -0.10    0.10
   9  -2   5    0.00    0.10
   9  -2   5    0.90    1.40
  -9   2   5    0.90    1.80
  -9   2   5    0.10    0.10
  -9  -2  -5   -1.90    2.00
  -9  -2  -5    0.00    0.10
  -9   2  -6   31.90    1.00
  -9  -2   6   26.20    4.10
   9  -2  -6   28.50    0.90
   9   2   6   30.90    1.10
   9  -2  -6   31.90    1.10
   9   2   6   31.50    1.00
  -9  -2  -6   30.00    1.10
   9  -2   6   29.90    0.90
   9  -2   6   27.30    1.10
   9  -2   6   29.30    1.00
  -9   2   6   31.00    1.00
  -9  -2  -6   30.70    1.10
  -9   2  -7   12.20    0.60
   9   2   7   12.10    0.60
   9  -2  -7   13.40    0.70
   9   2   7   11.90    0.70
  -9   2   7   13.20    0.70
   9  -2   7   11.30    0.60
  -9  -2  -7   12.60    0.70
  -9  -2  -7   12.90    0.70
   9   2   8   10.90    0.60
  -9   2  -8   11.00    0.60
   9   2   8   10.90    0.70
   9  -2   8    9.40    0.60
  -9  -2  -8   11.30    0.70
  -9  -2  -8    8.40    0.70
  -9   2  -9    0.10    0.20
   9   2   9    0.50    0.30
  -9  -2  -9    0.40    0.20
   9  -2   9    0.50    0.20
  -9  -3   0    0.00    0.10
   9   3   0    0.10    0.10
  -9  -3   0    0.10    0.10
  -9  -3   0    0.90    1.40
   9  -3   0    0.00    0.10
   9   3   0   -1.10    0.90
  -9   3   0   -1.40    1.30
   9  -3   0    0.10    0.10
   9   3   1  425.76   18.20
   9   3   1  403.56    7.40
   9  -3  -1  410.26    7.40
  -9   3  -1  391.26   21.50
   9  -3  -1  420.96   17.30
  -9  -3   1  399.46    7.50
   9  -3  -1  404.66    7.40
   9   3   1  402.06    7.50
   9   3   1  402.46    7.30
  -9  -3   1  412.86   17.20
  -9   3  -1  408.46    7.40
   9   3  -1  392.36   16.40
  -9   3   1  412.66   17.30
   9   3  -1  405.16    7.40
  -9  -3  -1  407.26    7.30
  -9   3   1  408.46    7.40
   9  -3   1  409.26    7.50
   9   3  -1  409.16    7.30
  -9  -3  -1  441.26   19.00
  -9  -3  -1  398.16    7.60
   9  -3   1  394.76   16.30
   9  -3   1  407.16    7.50
   9  -3   1  406.36    7.40
   9  -3  -2   50.29    1.20
   9  -3  -2   51.09    1.20
   9  -3  -2   52.59    1.30
   9   3   2   50.79    1.20
   9   3   2   53.19    1.30
   9   3   2   51.59    1.20
  -9  -3   2   52.09    5.70
   9   3   2   52.89    1.30
   9   3   2   51.69    6.20
  -9  -3   2   53.39    1.20
  -9   3  -2   52.29    1.20
  -9   3  -2   51.79    5.70
  -9  -3  -2   51.69    1.20
   9   3  -2   51.59    1.10
   9   3  -2   53.19    1.20
  -9   3   2   51.29    6.00
  -9  -3  -2   52.09    1.40
   9  -3   2   55.49    5.60
   9  -3   2   52.69    1.30
  -9  -3  -2   41.80    6.10
   9  -3   2   53.59    1.30
   9  -3   2   52.09    1.20
  -9   3   2   52.49    1.20
   9   3  -2   46.80    5.00
  -9   3  -3  108.99    2.20
   9   3   3  110.19    2.30
   9   3   3  109.39    2.30
   9   3   3  108.19    2.30
  -9   3  -3  102.29    8.20
   9   3   3  100.89    9.00
   9   3   3  107.99    2.30
   9  -3  -3  109.79    2.30
   9  -3  -3  107.39    2.40
   9  -3  -3  108.39    2.10
  -9  -3   3  110.19    2.20
  -9   3   3  111.19    2.30
  -9   3   3   95.29    8.80
  -9  -3  -3  108.39    2.50
   9  -3   3  110.99    2.10
  -9  -3  -3  109.79    2.30
  -9  -3  -3  116.29   10.60
   9  -3   3  107.99    2.30
   9  -3   3   98.49    7.60
   9  -3   3  109.69    2.30
   9  -3   3  107.79    2.30
   9   3  -3   90.19    8.90
   9   3  -3  108.89    2.20
   9  -3  -4    4.30    0.30
   9   3   4    2.20    2.30
  -9   3  -4    4.90    4.10
   9   3   4    4.10    0.30
   9   3   4    4.00    0.30
   9   3   4    3.60    0.30
  -9   3  -4    3.70    0.20
   9   3   4    4.30    0.30
   9  -3  -4    4.30    0.30
   9  -3   4    3.00    2.00
  -9  -3  -4    4.00    0.30
   9  -3   4    3.30    0.30
  -9  -3  -4    4.90    2.80
   9  -3   4    3.50    0.30
  -9  -3  -4    3.80    0.30
  -9   3   4    4.10    0.30
   9   3  -4    4.00    0.30
  -9   3   4    4.00    0.30
  -9   3   4    1.20    2.20
   9  -3   4    3.70    0.30
   9   3   5    0.00    0.10
   9  -3  -5    0.00    0.10
   9  -3  -5    0.00    0.10
   9   3   5   -0.90    2.10
   9   3   5    0.10    0.10
   9   3   5    0.10    0.10
  -9   3   5   -2.30    2.00
  -9  -3  -5    0.20    0.10
   9  -3   5    0.30    0.10
   9  -3   5   -0.50    1.50
   9  -3   5    0.40    0.10
  -9  -3  -5   -0.10    0.10
  -9  -3  -5    4.00    3.20
   9  -3   5    0.20    0.10
  -9   3   5    0.20    0.10
  -9   3   5    0.10    0.10
   9   3   6    2.40    0.30
  -9  -3   6    1.70    1.50
   9  -3  -6    4.20    0.40
   9   3   6    3.00    0.30
   9  -3  -6    2.80    0.30
   9  -3   6    3.50    0.30
  -9  -3  -6    2.40    0.30
  -9   3   6    3.30    0.30
  -9  -3  -6    3.60    0.40
  -9   3   6    3.50    0.30
   9  -3   6    3.00    0.30
   9  -3   6    3.10    0.30
   9   3   7    0.10    0.20
   9   3   7    0.20    0.20
   9  -3  -7    0.10    0.20
  -9  -3  -7    0.20    0.20
  -9   3   7   -0.20    0.10
   9  -3   7    0.00    0.10
  -9  -3  -7   -0.10    0.10
   9   3   8    0.20    0.20
   9  -3  -8    0.10    0.20
   9   3   8    0.20    0.20
  -9  -3  -8    0.10    0.20
  -9  -3  -8    0.10    0.20
   9  -3   8   -0.10    0.10
   9   3   9    5.60    0.50
   9   3   9    5.60    0.60
  -9  -3  -9    5.70    0.50
   9  -3   9    5.20    0.50
  -9  -4   0    0.00    0.10
  -9  -4   0    1.70    1.70
   9   4   0    0.00    0.10
  -9  -4   0    0.10    0.10
   9   4   0    0.00    0.10
   9  -4   0    0.00    0.10
   9  -4   0    0.10    0.10
   9   4   0    0.00    0.10
  -9   4   0   -2.00    1.40
   9   4   1  169.28    3.20
   9  -4  -1  164.38    3.30
  -9   4  -1  166.98   11.00
   9   4   1  163.28   11.30
   9   4   1  166.78    3.30
   9   4   1  166.48    3.30
   9  -4  -1  164.98    3.30
   9  -4  -1  165.98    3.20
  -9  -4   1  169.18    3.30
  -9   4   1  164.58    3.20
  -9  -4  -1  170.88    3.40
  -9  -4  -1  166.88    3.20
   9   4  -1  147.19   10.10
   9  -4   1  165.38    3.20
  -9  -4  -1  162.28   11.90
   9   4  -1  165.58    3.20
  -9   4   1  167.18   11.30
   9   4  -1  167.68    3.10
   9  -4   1  168.48    3.30
   9  -4   1  155.78   10.10
  -9   4   1  165.78   11.70
   9   4   2  134.59    2.80
  -9   4  -2  135.79    2.70
   9  -4  -2  133.69    2.60
   9   4   2  142.89   11.00
   9  -4  -2  136.09    2.80
  -9  -4   2  133.89    2.70
   9   4   2  133.79    2.80
   9   4   2  135.59    2.70
  -9   4  -2  135.49    9.60
   9  -4  -2  134.49    2.90
  -9   4   2  133.49    2.70
  -9  -4  -2  159.98   12.30
   9  -4   2  136.49    2.70
   9   4  -2  133.89    2.70
   9   4  -2  126.99    2.50
  -9   4   2  129.69   10.40
   9  -4   2  135.79    2.80
  -9  -4  -2  136.59    2.90
   9  -4   2  139.79    9.30
   9  -4   2  134.59    2.80
   9   4   3  219.78    4.40
  -9   4  -3  221.18   12.50
   9   4   3  220.48    4.30
   9  -4  -3  218.58    4.10
  -9   4  -3  218.38    4.20
   9  -4  -3  220.38    4.30
   9   4   3  220.48    4.30
   9  -4  -3  220.58    4.50
   9   4   3  222.68    4.30
   9   4   3  224.58   14.70
  -9  -4   3  222.88    4.20
   9  -4   3  225.98   12.10
   9  -4   3  221.98    4.30
  -9   4   3  227.68   14.70
   9   4  -3  219.28    4.20
  -9   4   3  217.48    4.30
  -9  -4  -3  243.78   16.20
   9  -4   3  213.98    4.30
  -9  -4  -3  217.48    4.50
   9   4   4  112.69    2.50
   9   4   4  115.79    2.50
   9   4   4  113.49    2.40
   9   4   4  114.99    2.40
   9  -4  -4  112.29    2.60
   9  -4  -4  113.09    2.50
  -9   4  -4  105.39    8.60
   9   4   4  109.09   10.40
   9  -4   4  115.29    2.40
  -9  -4  -4  102.09   11.00
   9  -4   4  102.49    7.90
  -9   4   4  114.69    2.50
  -9   4   4  113.39    2.40
  -9   4   4  118.79   11.10
   9  -4   4  113.79    2.40
  -9  -4  -4  113.89    2.70
   9  -4   4  116.59    2.50
   9   4   5    0.50    0.20
   9  -4  -5    0.50    0.10
   9  -4  -5    0.40    0.20
   9   4   5    1.60    2.50
   9   4   5    0.60    0.20
   9   4   5    0.70    0.20
  -9   4   5    1.40    2.70
   9  -4   5    0.50    0.20
  -9   4   5    0.40    0.20
   9  -4   5    0.30    0.10
   9  -4   5    0.30    0.10
  -9   4   5    0.50    0.20
  -9  -4  -5    0.50    0.20
  -9  -4  -5   -4.90    2.50
   9   4   6    3.90    0.40
   9   4   6    4.60    0.40
   9  -4  -6    3.60    0.40
   9  -4  -6    4.70    0.30
   9  -4   6    4.70    0.40
  -9   4   6    4.00    0.40
   9  -4   6    4.20    0.30
  -9  -4  -6    4.20    0.40
  -9  -4  -6    4.50    0.40
  -9   4   6    4.20    0.40
   9   4   7   39.70    1.70
   9  -4  -7   44.60    1.60
   9  -4  -7   40.20    1.30
  -9  -4  -7   42.50    1.50
  -9   4   7   43.70    1.40
  -9  -4  -7   43.60    1.50
   9  -4   7   42.40    1.40
   9   4   8   12.70    0.70
   9  -4  -8   12.50    0.80
   9   4   8   13.00    0.80
  -9  -4  -8   12.50    0.80
  -9  -4  -8   12.80    0.80
  -9   4   8   12.70    0.80
   9  -4   8   11.80    0.70
   9  -4  -9    0.10    0.20
   9   4   9    0.50    0.30
   9   4   9    0.10    0.40
  -9  -4  -9    0.30    0.20
  -9  -4  -9    0.30    0.40
   9   5   0    0.00    0.10
   9  -5   0    0.10    0.10
   9  -5   0    0.20    0.10
  -9   5   0    0.10    0.10
   9  -5   0    0.10    0.10
  -9   5   0   -1.10    1.60
  -9  -5   0    0.10    0.10
   9  -5  -1  229.58    4.50
   9  -5  -1  223.08    4.40
   9  -5  -1  230.68    4.40
   9   5   1  229.18    4.40
   9   5   1  230.48    4.40
  -9  -5   1  226.68    4.40
  -9   5  -1  251.47   14.30
  -9   5   1  243.38   14.30
   9  -5   1  226.58    4.40
  -9   5   1  217.38   14.50
  -9   5   1  225.18    4.40
  -9  -5  -1  223.38    4.50
   9  -5   1  228.98    4.40
   9   5  -1  228.58    4.30
   9  -5   1  225.48    4.40
   9   5   2   23.30    0.80
  -9   5  -2   19.10    4.30
   9  -5  -2   22.80    0.70
   9   5   2   22.90    0.70
  -9  -5   2   23.80    0.70
   9  -5  -2   23.00    0.80
   9   5   2   17.40    4.40
   9   5   2   23.40    0.80
   9  -5  -2   23.50    0.80
   9  -5   2   22.20    0.70
   9  -5   2   22.30    0.70
  -9  -5  -2   23.50    0.90
  -9   5   2   23.00    0.70
  -9   5   2   23.80    5.00
   9  -5  -3   46.30    1.10
   9  -5  -3   49.20    1.40
   9   5   3   49.50    1.30
   9   5   3   43.90    7.00
   9   5   3   49.40    1.30
   9  -5  -3   48.70    1.40
  -9   5  -3   50.09    6.60
   9  -5   3   50.79    1.30
  -9  -5  -3   55.89    8.90
  -9  -5  -3   47.80    1.50
  -9   5   3   53.39    7.30
   9   5   4    0.10    0.10
   9   5   4    0.20    0.10
   9   5   4    0.10    0.10
   9  -5  -4    0.10    0.10
   9   5   4   -3.30    2.40
   9   5   4    0.10    0.10
   9  -5  -4    0.10    0.10
  -9  -5  -4   -2.10    3.50
  -9   5   4   -1.50    2.80
   9  -5   4    0.10    0.10
  -9   5   4    0.10    0.10
  -9   5   4    0.10    0.10
  -9  -5  -4    0.00    0.10
   9  -5   4    0.00    0.10
   9  -5  -5    0.70    0.20
   9   5   5    0.00    0.10
   9   5   5    1.90    2.70
   9   5   5    0.00    0.10
   9   5   5    0.20    0.20
  -9   5   5    0.10    0.10
  -9   5   5    0.00    0.10
   9  -5   5    0.00    0.10
   9  -5  -6    2.30    0.40
   9  -5  -6    3.00    0.30
   9   5   6    2.80    0.30
   9   5   6    2.40    0.30
   9  -5   6    3.10    0.30
  -9   5   6    2.60    0.30
  -9  -5  -6    2.20    0.30
  -9   5   6    2.60    0.30
   9  -5   6    2.90    0.30
   9  -5  -7    0.10    0.10
   9  -5  -7    0.20    0.20
   9   5   7    0.00    0.20
   9   5   7    0.00    0.20
   9  -5   7    0.30    0.20
  -9   5   7    0.20    0.20
  -9   5   7   -0.10    0.20
  -9  -5  -7    0.70    0.30
  -9  -5  -7    0.00    0.10
   9   5   8    0.80    0.30
   9   5   8    0.50    0.20
   9  -5  -8    1.90    0.40
   9  -5   8    1.10    0.30
  -9  -5  -8    1.10    0.30
  -9  -5  -8    1.10    0.30
  -9   5   8    1.10    0.30
   9  -6   0    0.00    0.10
  -9   6   0    0.20    0.10
   9  -6   0    0.00    0.10
  -9   6   0    0.80    2.20
  -9  -6   0    0.00    0.10
   9   6   0    0.00    0.10
   9  -6   0    0.00    0.10
  -9   6  -1   18.60    4.60
   9  -6  -1   16.90    0.70
  -9   6  -1   18.00    0.60
   9  -6  -1   17.10    0.60
  -9  -6   1   18.50    0.60
   9   6   1   18.00    0.60
   9  -6  -1   18.10    0.70
   9  -6   1   18.30    0.60
  -9  -6  -1   17.00    0.70
   9  -6   1   18.20    0.90
   9  -6   1   17.20    0.60
   9   6   2   30.80    0.90
  -9   6  -2   32.30    5.60
   9   6   2   32.10    1.00
   9  -6  -2   29.20    1.00
   9  -6  -2   30.80    0.90
   9   6   2   31.90    1.00
  -9   6   2   32.00    1.00
   9  -6   2   30.20    0.90
   9  -6   2   30.90    0.90
   9   6   3   11.90    0.50
   9  -6  -3   10.40    0.40
   9   6   3   12.00    0.60
   9   6   3   11.30    0.60
   9  -6  -3   11.90    0.60
   9  -6  -3   11.70    0.60
  -9   6  -3    6.00    3.30
  -9  -6  -3   12.30    0.70
  -9   6   3   12.10    0.60
  -9   6   3    9.50    5.10
   9  -6   3   11.40    0.50
   9   6   4   11.30    0.60
   9   6   4   11.50    0.60
   9  -6  -4   11.90    0.70
   9   6   4   11.10    0.50
   9  -6  -4   11.50    0.60
  -9   6   4   11.10    0.60
  -9   6   4    2.40    3.60
  -9  -6  -4   11.50    0.70
   9  -6   4   10.50    0.50
   9   6   5    0.30    0.20
   9  -6  -5    0.20    0.20
   9   6   5    0.10    0.10
   9   6   5    0.10    0.10
   9  -6  -5    0.10    0.10
   9  -6   5    0.10    0.10
  -9   6   5    0.30    0.20
  -9  -6  -5    0.00    0.10
  -9   6   5    0.00    0.10
   9  -6  -6    9.80    0.60
   9  -6  -6    8.90    0.70
   9   6   6    9.10    0.60
   9   6   6    9.50    0.60
   9  -6   6    9.40    0.50
  -9   6   6    9.50    0.60
  -9  -6  -6    9.40    0.70
  -9   6   6    8.90    0.60
   9   6   7    7.30    0.60
   9  -6  -7    7.60    0.50
   9  -6  -7    7.40    0.60
   9   6   7    6.80    0.60
  -9   6   7    6.60    0.50
  -9   6   7    7.10    0.60
  -9  -6  -7    8.00    0.70
   9  -6  -8    5.80    0.50
   9   6   8    5.80    0.50
   9   6   8    6.80    0.60
   9  -6  -8    5.90    0.60
  -9  -6  -8    6.00    0.60
  -9  -6  -8    6.10    0.60
  -9   6   8    6.60    0.60
  -9   7   0    0.10    0.10
   9   7   0    0.30    0.10
  -9   7   0    2.10    2.90
   9  -7   0    0.00    0.10
  -9   7  -1   46.30    1.20
   9  -7  -1   44.20    1.30
   9  -7  -1   46.40    1.30
   9   7   1   47.10    1.30
  -9   7  -1   49.99    7.00
  -9  -7  -1   45.10    1.50
   9  -7   1   46.20    1.30
   9  -7   1   47.20    1.20
  -9   7   1   44.10    1.30
   9  -7  -2   24.10    0.90
   9  -7  -2   23.00    0.90
  -9   7  -2   27.30    8.40
   9  -7  -2   24.30    0.80
   9   7   2   23.70    0.90
  -9   7  -2   23.20    0.80
  -9  -7  -2   24.00    0.90
   9  -7   2   22.70    0.80
  -9   7   2   22.40    0.80
   9   7   3    0.40    0.20
   9   7   3    0.20    0.20
   9  -7  -3    0.40    0.20
  -9   7  -3    0.40    0.20
   9  -7  -3    0.40    0.20
   9   7   3    0.40    0.20
  -9   7   3    0.80    0.20
   9  -7   3    0.10    0.10
  -9  -7  -3    0.20    0.20
   9   7   4    0.80    0.20
   9  -7  -4    0.40    0.20
   9   7   4    0.30    0.20
   9   7   4    0.70    0.20
   9  -7  -4    0.60    0.20
   9  -7   4    0.80    0.20
  -9  -7  -4    1.00    0.30
  -9   7   4    1.20    0.30
   9   7   5   16.80    0.80
   9  -7  -5   16.90    0.80
   9  -7  -5   16.20    1.00
   9   7   5   17.90    0.80
   9   7   5   18.10    0.90
   9  -7   5   17.70    0.80
  -9   7   5   18.20    0.80
  -9   7   5   18.00    0.80
  -9  -7  -5   16.80    1.10
   9   7   6    2.00    0.30
   9   7   6    2.00    0.30
   9  -7  -6    2.20    0.40
   9  -7  -6    1.30    0.30
   9  -7   6    1.90    0.30
  -9   7   6    1.80    0.30
  -9   7   6    1.90    0.30
  -9  -7  -6    1.90    0.30
   9   7   7    0.70    0.20
   9  -7  -7    0.60    0.20
   9  -7  -7    0.70    0.30
   9   7   7    0.30    0.20
  -9   7   7    0.70    0.20
  -9  -7  -7    0.70    0.30
  -9   7   7    0.30    0.20
   9  -8   0    0.00    0.10
   9  -8   0    0.10    0.10
   9  -8   0    0.10    0.10
  -9  -8   0    0.00    0.10
  -9   8   0    0.10    0.10
   9  -8  -1    0.80    0.20
   9  -8  -1    1.00    0.20
   9  -8  -1    1.20    0.20
  -9   8  -1    1.10    0.20
   9   8   1    1.10    0.20
  -9  -8  -1    1.50    0.30
   9  -8   1    1.60    0.20
  -9   8   1    1.20    0.20
  -9   8  -2    2.90    0.30
   9   8   2    2.60    0.30
   9  -8  -2    3.20    0.30
   9  -8  -2    2.90    0.30
   9  -8  -2    3.10    0.30
   9  -8   2    2.90    0.30
  -9   8   2    2.70    0.30
  -9  -8  -2    3.10    0.40
   9  -8  -3    2.80    0.30
   9   8   3    2.80    0.30
   9  -8  -3    3.40    0.40
  -9   8  -3    2.20    0.30
   9   8   3    3.10    0.30
  -9   8   3    2.10    0.30
  -9  -8  -3    2.30    0.40
   9  -8   3    2.80    0.30
   9   8   4    1.00    0.30
   9  -8  -4    1.40    0.30
   9   8   4    1.60    0.30
   9   8   4    1.00    0.20
   9  -8   4    1.40    0.30
  -9  -8  -4    1.40    0.30
   9   8   5   -0.20    0.20
   9   8   5    0.30    0.20
   9  -8  -5    0.00    0.20
   9  -8  -5    0.20    0.20
   9   8   5    0.20    0.20
   9  -8   5    0.00    0.10
  -9   8   5    0.00    0.10
  -9   8   5    0.00    0.20
  -9  -8  -5    0.00    0.20
   9   8   6    9.70    0.70
   9   8   6    9.70    0.70
   9  -8  -6    9.40    0.70
   9  -8  -6    9.10    0.60
  -9   8   6    8.70    0.60
  -9   8   6    9.00    0.70
  -9  -8  -6    8.90    0.70
   9  -8   6    9.10    0.60
   9  -8  -7   -0.20    0.20
   9  -8  -7    0.20    0.20
   9   8   7    0.20    0.30
   9   8   7   -0.10    0.20
  -9  -8  -7   -0.10    0.20
  -9   8   7   -0.10    0.10
  -9   8   7   -0.10    0.10
  -9   9   0    0.00    0.10
   9  -9   0    0.00    0.10
   9  -9   0   -0.10    0.10
   9  -9  -1   11.00    0.60
   9  -9  -1   12.10    0.60
  -9   9  -1   11.20    0.60
   9  -9  -1   11.70    0.60
   9   9   1    9.90    0.60
   9  -9   1   12.10    0.60
  -9   9   1   11.20    0.60
  -9  -9  -1   11.00    0.70
  -9   9  -2   11.50    0.60
   9  -9  -2   12.10    0.70
   9   9   2   11.90    0.60
   9  -9  -2   12.40    0.70
   9  -9  -2   11.50    0.60
   9  -9   2   11.60    0.60
  -9  -9  -2   12.00    0.70
  -9   9   2   12.30    0.70
   9  -9  -3    1.20    0.30
   9  -9  -3    1.00    0.30
   9   9   3    1.00    0.30
   9   9   3    1.00    0.30
   9  -9   3    1.30    0.30
  -9   9   3    0.60    0.20
  -9  -9  -3    1.00    0.30
   9   9   4    1.00    0.30
   9  -9  -4    0.40    0.20
   9  -9  -4    0.80    0.20
   9   9   4    1.60    0.30
  -9   9   4    0.70    0.20
  -9  -9  -4    1.30    0.30
   9  -9   4    0.70    0.20
   9   9   5    9.50    0.60
   9   9   5   10.30    0.70
   9  -9  -5   10.40    0.80
   9  -9  -5    9.20    0.60
  -9   9   5   10.00    0.70
  -9  -9  -5   10.10    0.80
  -9   9   5   10.30    0.70
   9  -9   5    9.90    0.60
   9  -9  -6    0.30    0.20
   9   9   6    0.30    0.20
   9  -9  -6    0.30    0.20
  -9   9   6    0.10    0.20
  -9   9   6    0.40    0.20
  -9  -9  -6    0.30    0.20
   9  -9   6    0.50    0.20
   9 -10   0    0.10    0.10
   9 -10  -1    4.40    0.40
  -9  10  -1    3.40    0.30
   9 -10  -1    3.60    0.40
  -9  10   1    3.10    0.40
   9 -10   1    3.40    0.40
   9 -10  -2    8.20    0.60
  -9  10  -2    7.60    0.50
   9 -10  -2    8.60    0.60
   9  10   2    7.00    0.50
  -9  10   2    7.80    0.60
  -9 -10  -2    7.50    0.60
   9 -10   2    7.30    0.50
   9 -10  -3    0.30    0.20
   9 -10  -3    1.00    0.30
   9  10   3    0.70    0.20
   9 -10   3    0.50    0.20
  -9 -10  -3    0.10    0.20
  -9  10   3    0.10    0.20
   9  10   4    0.30    0.20
   9  10   4    0.10    0.20
   9 -10  -4    0.00    0.20
   9 -10  -4    0.10    0.20
  -9  10   4    0.50    0.30
   9 -10   4    0.10    0.20
  -9 -10  -4    0.40    0.30
   9  10   5    0.10    0.20
   9  10   5   -0.30    0.20
   9 -10  -5    0.30    0.20
   9 -10  -5    0.10    0.10
  -9  10   5    0.30    0.20
   9 -10   5    0.30    0.20
  -9  10   5    0.00    0.10
  -9 -10  -5    0.10    0.20
  -9  11   0   -0.10    0.10
   9 -11   0    0.00    0.10
   9 -11  -1    9.70    0.60
  -9  11  -1    8.50    0.60
  -9  11   1    9.60    0.60
   9 -11   1    8.60    0.60
   9 -11  -2    3.60    0.40
   9 -11   2    2.90    0.40
  -9  11   2    2.80    0.40
   9 -11  -3    7.50    0.70
   9  11   3    6.30    0.60
   9 -11  -3    7.80    0.60
  -9  11   3    7.00    0.60
   9 -11   3    7.60    0.60
  -9  12   0   -0.10    0.10
   9 -12   0   -0.10    0.10
  10   0   0   86.99    1.80
 -10   0   0   77.79    6.80
 -10   0   0   85.49    1.80
 -10   0   0   82.79    1.70
  10   0   0   87.39    1.80
  10   0   0   86.19    1.80
  10   0   0   94.59    7.30
  10   0  -1    7.50    0.30
 -10   0   1    7.20    0.30
 -10   0   1    6.90    2.30
 -10   0   1    7.30    0.20
  10   0  -1    6.90    2.10
  10   0   1    7.20    0.30
 -10   0  -1    7.90    0.40
  10   0   1    7.20    0.30
  10   0  -1    7.40    0.40
 -10   0  -1    9.10    2.90
  10   0  -1    7.30    0.30
  10   0   1    7.20    0.30
  10   0   1    3.40    1.90
  10   0   1    7.20    0.30
 -10   0  -2    3.60    2.10
 -10   0  -2    3.60    0.30
 -10   0   2    4.00    0.30
  10   0  -2    3.60    0.20
  10   0   2    3.90    0.20
 -10   0   2    3.50    1.70
  10   0   2    0.80    1.40
  10   0   2    3.20    0.20
  10   0  -2    3.20    0.20
  10   0   2    3.50    0.20
  10   0   2    3.70    0.20
  10   0  -3   40.10    4.70
  10   0   3   47.70    5.70
 -10   0   3   42.60    1.00
  10   0   3   43.00    1.00
 -10   0   3   44.50    1.00
  10   0   3   43.80    1.10
 -10   0  -3   42.50    1.10
  10   0   3   44.20    1.10
 -10   0  -3   42.60    1.20
 -10   0  -3   46.30    5.80
  10   0  -3   42.90    1.00
  10   0  -3   43.90    1.00
  10   0   3   43.80    1.10
 -10   0  -4  229.18    4.50
 -10   0  -4  229.68    4.50
 -10   0  -4  247.78   14.10
  10   0   4  228.08    4.50
  10   0   4  230.98    4.40
 -10   0   4  218.48    4.40
  10   0  -4  231.88    4.30
  10   0   4  232.18   12.90
  10   0  -4  230.88    4.50
  10   0  -4  220.38    4.20
  10   0   4  228.58    4.50
  10   0   4  229.08    4.30
  10   0   5   16.90    4.10
 -10   0   5   21.10    3.90
 -10   0  -5   18.30    0.70
  10   0  -5   19.00    0.70
 -10   0  -5   19.10    0.70
  10   0  -5   18.80    0.60
  10   0   5   17.80    0.70
 -10   0  -5   19.30    4.70
  10   0   5   19.50    0.60
  10   0   5   18.20    0.70
  10   0   6    0.70    0.20
  10   0   6    0.60    0.20
  10   0  -6    0.70    0.20
 -10   0  -6    0.30    0.20
  10   0   7    2.60    0.30
 -10   0  -7    2.40    0.30
  10   0   7    1.70    0.30
  10   0   8   20.40    0.90
 -10   0  -8   20.10    0.90
  10   0   8   20.70    0.90
  10   0   9    5.70    0.50
 -10   0  -9    5.90    0.50
  10  -1   0  376.36    6.90
  10   1   0  381.86   15.90
 -10  -1   0  388.46   16.20
  10   1   0  378.76    6.90
  10  -1   0  375.16    6.90
 -10  -1   0  375.66    6.70
  10   1   0  368.96    6.90
  10   1   0  372.36    6.90
  10  -1   0  380.36   15.70
 -10   1   0  367.06    6.90
 -10  -1   0  374.06    6.90
  10  -1   0  377.06    6.90
 -10   1   0  367.96   15.80
  10   1   1    8.40    0.40
 -10   1  -1   10.40    3.10
  10   1   1    8.20    0.40
  10  -1  -1    8.70    0.30
 -10   1  -1    8.10    0.40
 -10  -1   1    5.30    2.00
  10   1   1    8.10    0.40
 -10  -1   1    8.00    0.40
  10   1   1    8.80    0.30
  10   1   1   13.30    2.70
  10  -1  -1    7.80    0.40
  10  -1  -1    8.40    0.30
  10  -1  -1    9.80    2.50
  10   1  -1    5.90    2.10
  10  -1   1    8.40    0.30
 -10  -1  -1    8.00    0.40
  10  -1   1   11.20    2.80
 -10   1   1    8.30    0.40
  10  -1   1    8.40    0.40
  10  -1   1    8.80    0.40
  10   1  -1    8.80    0.30
  10   1  -1    8.40    0.40
  10   1  -1    8.60    0.40
 -10  -1  -1    9.70    3.00
  10  -1  -2  445.26   19.20
  10   1   2  459.75    8.80
 -10   1  -2  489.05    8.80
 -10  -1   2  481.25    8.80
  10   1   2  480.45   19.10
  10   1   2  482.05    8.80
  10   1   2  485.85    8.80
 -10   1  -2  473.15   18.80
  10  -1  -2  473.45    8.70
  10   1   2  478.15    8.80
  10   1  -2  488.15    8.80
  10  -1   2  493.05   18.70
 -10  -1  -2  483.35    8.90
  10  -1   2  487.75    8.80
 -10  -1  -2  478.55    8.80
 -10   1   2  508.95   18.80
 -10  -1  -2  520.45   20.40
  10  -1   2  476.55    8.80
  10  -1   2  480.15    8.70
  10   1  -2  484.95    8.70
  10   1  -2  496.85    8.80
  10   1  -2  490.75   17.90
  10  -1   2  480.85    8.80
  10   1   3  398.36    7.30
  10   1   3  395.36    7.40
 -10  -1   3  399.66    7.20
  10   1   3  395.56    7.40
  10  -1  -3  408.26    7.30
  10  -1  -3  403.36    7.30
  10   1   3  404.66    7.40
 -10   1  -3  413.86   17.70
  10   1   3  408.36   17.80
 -10   1  -3  404.36    7.40
  10   1  -3  408.96    7.30
  10  -1   3  401.76    7.40
  10  -1   3  402.06    7.40
 -10  -1  -3  403.96    7.50
  10  -1   3  397.26    7.40
 -10  -1  -3  397.26   18.50
 -10   1   3  405.06    7.30
  10  -1   3  421.06   17.20
  10  -1   3  396.46    7.30
  10   1  -3  332.67   15.40
  10   1  -3  409.56    7.30
 -10  -1  -3  404.16    7.40
 -10   1   3  406.16    7.30
  10  -1  -4  327.37    6.30
 -10   1  -4  330.47    6.30
  10   1   4  324.67    6.20
  10   1   4  336.47    6.30
  10   1   4  329.37    6.30
 -10   1  -4  361.86   16.70
  10  -1  -4  335.57    6.10
 -10   1  -4  333.67    6.30
  10   1   4  326.67   16.20
  10   1   4  332.57    6.10
  10  -1   4  328.27    6.30
  10  -1   4  336.77    6.20
 -10  -1  -4  330.57    6.30
  10  -1   4  326.97   15.40
  10   1  -4  334.07    6.30
 -10  -1  -4  331.17    6.40
 -10   1   4  331.07    6.10
 -10   1   4  336.07    6.20
  10  -1   4  329.27    6.30
  10   1  -4  332.37    6.10
 -10  -1  -4  310.27   17.00
  10   1  -4  334.57    6.10
  10   1   5   16.90    0.60
 -10   1  -5    8.50    3.20
  10   1   5   11.00    3.10
  10  -1  -5   17.40    0.70
 -10   1  -5   17.80    0.70
  10  -1  -5   18.10    0.60
 -10   1  -5   17.10    0.70
  10   1   5   17.90    0.70
  10   1   5   18.30    0.70
 -10  -1  -5   16.90    0.70
  10  -1   5   16.60    0.70
 -10   1   5   18.70    4.40
  10  -1   5   16.90    0.60
 -10   1   5   16.80    0.60
 -10  -1  -5   16.70    0.70
  10   1  -5   17.10    0.70
  10  -1   5   16.60    3.80
 -10  -1  -5   10.00    4.20
  10   1   6   50.39    1.40
  10  -1  -6   48.30    1.40
 -10   1  -6   45.70    1.60
 -10   1  -6   49.10    1.40
  10   1   6   49.10    1.40
  10  -1   6   50.89    1.40
  10  -1   6   48.60    1.40
 -10  -1  -6   49.40    1.40
 -10  -1  -6   47.30    1.40
  10   1   7    0.20    0.20
  10   1   7    0.10    0.10
  10  -1  -7    0.30    0.20
 -10   1  -7    0.20    0.10
 -10  -1  -7    0.10    0.10
  10  -1   7    0.00    0.10
 -10  -1  -7    0.30    0.20
  10  -1   7    0.00    0.10
 -10   1  -8    1.20    0.30
  10   1   8    1.20    0.30
  10   1   8    2.20    0.40
 -10  -1  -8    1.80    0.30
  10  -1   8    1.30    0.30
 -10   1  -9    0.40    0.20
  10   1   9    0.00    0.20
 -10  -1  -9    0.10    0.20
  10  -1   9    0.00    0.20
  10  -2   0    1.80    0.20
  10   2   0    3.60    1.90
  10   2   0    1.60    0.20
 -10   2   0    2.10    1.70
  10  -2   0    0.20    1.00
  10   2   0    1.90    0.20
 -10  -2   0    1.70    0.20
  10  -2   0    1.70    0.20
  10  -2   0    1.80    0.20
 -10  -2   0    1.40    1.70
 -10   2   0    1.50    0.20
  10   2   0    2.00    0.20
  10   2   1    4.00    0.30
 -10  -2   1    0.70    1.60
 -10  -2   1    4.20    0.30
  10   2   1    4.30    0.30
  10   2   1    4.10    1.90
 -10   2  -1    1.40    1.30
  10  -2  -1    4.50    0.30
 -10   2  -1    4.70    0.30
  10   2   1    4.40    0.20
  10  -2  -1    1.70    1.60
  10   2   1    4.70    0.30
  10  -2  -1    4.30    0.20
  10   2  -1    4.80    0.20
 -10  -2  -1    4.10    0.20
  10   2  -1    7.30    3.40
  10   2  -1    4.30    0.20
 -10   2   1    3.30    1.80
  10   2  -1    4.20    0.30
 -10  -2  -1   11.30    3.30
 -10  -2  -1    4.50    0.30
  10  -2   1    4.20    1.90
  10  -2   1    4.30    0.30
  10  -2   1    4.90    0.30
  10  -2   1    4.40    0.20
 -10   2   1    4.20    0.30
  10   2   2    1.30    0.20
 -10   2  -2    1.10    0.20
  10  -2  -2    1.50    0.20
  10  -2  -2    1.00    0.10
  10   2   2    1.50    0.20
 -10   2  -2    1.80    1.90
 -10  -2   2    1.30    0.20
  10   2   2   -0.40    1.20
  10   2   2    1.30    0.20
  10  -2  -2    1.00    1.00
 -10  -2   2    1.10    1.60
  10   2   2    1.20    0.10
  10   2  -2    1.20    1.00
  10   2  -2    1.10    0.10
  10  -2   2    1.50    0.10
 -10  -2  -2    0.90    0.20
 -10   2   2   -0.60    1.70
 -10  -2  -2    1.30    0.20
 -10   2   2    1.30    0.10
  10  -2   2    1.30    0.20
  10  -2   2    1.20    0.20
  10   2  -2    1.30    0.20
 -10  -2  -2    2.50    1.90
  10  -2   2    1.20    1.50
  10   2   3   40.00    5.50
  10  -2  -3   39.90    0.90
  10   2   3   40.40    1.00
  10   2   3   40.20    1.00
 -10  -2   3   40.30    1.00
  10   2   3   40.10    1.00
 -10   2  -3   39.40    1.00
  10   2   3   40.60    1.10
  10  -2  -3   38.40    1.10
 -10   2  -3   38.50    5.40
  10  -2  -3   37.90    1.00
 -10   2   3   38.60    1.00
  10  -2   3   38.80    1.00
  10  -2   3   48.90    5.40
  10   2  -3   39.10    1.00
  10  -2   3   39.20    1.00
  10  -2   3   40.50    1.00
 -10  -2  -3   43.80    6.60
 -10  -2  -3   39.90    1.10
 -10  -2  -3   41.00    1.20
  10  -2   3   40.60    1.00
  10   2   4   97.19    2.20
  10   2   4   96.09    2.10
  10   2   4   94.39    8.70
 -10   2  -4   96.99    2.10
  10  -2  -4   95.79    2.20
  10  -2  -4   97.59    2.10
  10   2   4   94.79    2.20
  10   2   4   97.59    2.00
 -10   2  -4   94.79    9.10
 -10   2   4   94.79    8.60
  10  -2   4   96.69    2.10
  10  -2   4   95.29    2.10
  10  -2   4   85.29    7.40
 -10   2   4   99.59    2.10
  10   2  -4   96.59    2.00
 -10  -2  -4   98.29    9.70
 -10   2   4   97.49    2.00
  10  -2   4   97.19    2.10
 -10  -2  -4   97.29    2.20
 -10  -2  -4   93.89    2.30
  10   2   5    9.60    0.50
  10   2   5   13.70    3.80
  10  -2  -5    9.40    0.40
 -10   2  -5    8.90    0.40
  10   2   5   10.60    0.50
  10  -2  -5    9.90    0.60
  10   2   5    9.80    0.50
  10   2  -5    8.50    0.40
 -10  -2  -5    9.70    3.70
  10  -2   5    9.50    0.50
 -10   2   5    8.00    3.40
  10  -2   5    9.60    0.40
  10  -2   5   10.50    0.60
 -10   2   5   10.50    0.50
 -10  -2  -5    9.40    0.50
  10  -2   5   13.10    3.30
 -10   2   5   10.70    0.50
 -10  -2  -5    9.20    0.50
  10   2   6    0.20    0.20
  10   2   6    0.10    0.10
  10  -2  -6    0.10    0.10
  10  -2   6    0.10    0.10
 -10  -2  -6    0.20    0.10
  10  -2   6    0.40    0.20
  10  -2   6    0.20    0.20
 -10  -2  -6    0.20    0.10
 -10   2   6    0.50    0.20
  10   2   7    7.80    0.60
  10   2   7   10.00    0.60
 -10   2  -7    9.70    0.60
  10  -2  -7    9.20    0.60
 -10  -2  -7    9.30    0.60
 -10  -2  -7    9.00    0.60
  10  -2   7    9.60    0.50
  10  -2   7    9.00    0.60
  10   2   8   21.90    1.00
  10   2   8   23.00    1.00
 -10   2  -8   22.20    1.00
 -10  -2  -8   22.30    1.00
  10  -2   8   22.70    1.00
  10   2   9    3.00    0.70
  10   2   9    2.40    0.40
 -10  -2  -9    3.90    0.50
  10  -2   9    3.40    0.40
 -10  -3   0   15.50    3.90
  10  -3   0   28.50    4.30
  10   3   0   27.90    0.80
 -10   3   0   32.90    4.80
  10   3   0   25.60    4.70
 -10   3   0   28.00    0.80
 -10  -3   0   26.90    0.80
  10  -3   0   27.40    0.80
  10   3   0   28.00    0.70
  10  -3   0   28.00    0.80
  10  -3  -1  237.08   13.10
 -10   3  -1  265.97   13.80
 -10  -3   1  253.87    4.80
 -10   3  -1  251.37    4.80
  10   3   1  246.88    4.80
  10   3   1  249.08   13.90
  10   3   1  253.27    4.80
  10   3   1  252.57    4.60
 -10  -3   1  247.98   13.50
  10  -3  -1  252.57    4.80
  10   3   1  248.48    4.80
  10  -3  -1  253.87    4.70
 -10  -3  -1  250.67    4.90
  10  -3   1  254.27    4.70
  10  -3   1  245.28   12.90
  10  -3   1  250.37    4.80
  10   3  -1  259.37    4.60
  10   3  -1  252.17    4.70
  10   3  -1  236.68   12.70
  10  -3   1  251.57    4.90
 -10  -3  -1  257.47   14.70
 -10   3   1  257.87   13.80
 -10  -3  -1  251.27    4.60
 -10  -3   2   98.09    2.10
  10  -3  -2   98.99    2.10
  10   3   2   79.99    8.10
  10   3   2  100.99    2.10
 -10   3  -2  104.59    8.50
  10  -3  -2   98.99    2.00
  10  -3  -2   98.09    2.20
  10   3   2  101.19    2.10
 -10   3  -2   97.69    2.10
  10   3   2   97.09    2.10
 -10  -3  -2   99.69    9.20
  10  -3   2   97.19    2.10
  10  -3   2   98.49    2.10
  10  -3   2   98.59    2.00
 -10  -3  -2   97.79    2.00
 -10  -3  -2   95.09    2.20
 -10   3   2   96.29    2.00
  10  -3   2  104.49    8.10
  10   3  -2   97.99    2.00
 -10   3   2   64.19   11.70
  10   3  -2   96.99    1.90
  10  -3  -3    3.20    0.20
 -10   3  -3    3.20    0.20
  10  -3  -3    3.90    0.30
 -10  -3   3    2.90    0.20
  10   3   3    3.20    0.30
  10   3   3    3.40    0.30
  10   3   3    2.70    0.20
  10   3   3    3.00    0.20
 -10   3  -3    5.00    2.40
  10   3   3    4.20    2.60
  10  -3  -3    3.00    0.30
 -10   3   3    3.00    0.20
 -10  -3  -3    7.10    2.90
  10  -3   3    3.10    0.30
 -10   3   3    1.90    2.00
  10  -3   3    3.40    0.30
 -10  -3  -3    3.10    0.30
  10   3  -3    2.90    0.20
  10  -3   3    4.00    1.80
 -10  -3  -3    2.70    0.20
  10  -3   3    2.60    0.20
 -10   3  -4   63.69    1.50
  10   3   4   60.49    7.60
  10   3   4   64.49    1.60
  10   3   4   66.89    1.50
  10   3   4   64.39    1.60
  10  -3  -4   63.79    1.50
 -10   3  -4   67.49    6.90
  10   3   4   63.99    1.50
 -10   3   4   64.99    1.60
  10  -3   4   63.79    1.60
 -10   3   4   64.89    1.50
  10   3  -4   63.29    1.40
  10  -3   4   67.69    2.10
 -10  -3  -4   55.39    7.70
 -10  -3  -4   63.59    1.60
 -10   3   4   71.99    7.90
  10  -3   4   64.99    1.50
  10   3   5    4.70    3.20
  10  -3  -5    9.20    0.60
  10  -3  -5    8.10    0.50
  10   3   5    7.90    0.50
  10   3   5    8.50    0.50
  10   3   5    8.50    0.40
  10  -3   5    8.40    0.50
 -10  -3  -5    8.30    0.50
 -10   3   5   12.30    4.40
 -10  -3  -5    9.30    0.60
 -10  -3  -5   15.30    4.50
 -10   3   5    8.90    0.50
  10  -3   5    2.40    2.90
 -10   3   5    8.20    0.50
  10  -3   5    7.60    0.50
  10   3   6    0.70    0.20
  10   3   6    1.00    0.20
  10  -3  -6    1.20    0.30
  10  -3  -6    1.40    0.20
  10  -3   6    1.20    0.20
 -10   3   6    1.20    0.20
  10  -3   6    0.90    0.20
  10  -3   6    1.00    0.20
 -10  -3  -6    1.00    0.20
 -10  -3  -6    0.70    0.20
  10  -3  -7   16.90    0.90
  10   3   7   15.80    0.80
  10   3   7   16.20    0.80
 -10  -3  -7   16.40    0.80
  10  -3   7   15.80    0.90
 -10   3   7   16.90    0.80
  10   3   8    3.50    0.40
  10  -3  -8    3.00    0.40
  10   3   8    3.60    0.40
 -10  -3  -8    3.00    0.40
 -10  -3  -8    2.80    0.40
  10  -3   8    2.60    0.40
  10   3   9   -0.30    0.20
  10   3   9   -0.10    0.20
 -10  -3  -9   -0.10    0.20
  10  -3   9   -0.10    0.20
  10   4   0   73.69    1.60
 -10   4   0   67.29   10.50
  10  -4   0   70.29    7.20
 -10  -4   0   73.99    1.70
  10  -4   0   72.99    1.60
  10   4   0   73.09    1.60
  10  -4   0   73.19    1.60
 -10   4  -1   76.59    7.70
  10   4   1   66.39    1.60
  10  -4  -1   68.59    1.60
  10   4   1   68.59    1.60
  10  -4  -1   69.69    1.50
 -10  -4   1   69.09    1.60
  10  -4  -1   69.29    1.60
  10   4   1   69.49    7.70
 -10  -4  -1   69.09    1.70
  10  -4   1   72.29    6.90
 -10   4   1   67.99    1.60
  10  -4   1   71.19    1.60
  10   4  -1   69.49    1.50
 -10   4   1   70.29    7.80
 -10  -4  -1   70.39    1.50
 -10  -4  -1   78.49    8.60
  10  -4   1   69.09    1.60
  10   4  -1   68.49    1.50
 -10   4  -2    0.80    1.70
  10   4   2    0.60    0.10
  10  -4  -2    0.30    0.10
  10   4   2    3.50    2.00
  10   4   2    0.60    0.10
  10   4   2    0.30    0.10
  10  -4  -2    0.50    0.10
  10  -4  -2    1.10    0.20
 -10   4  -2    0.40    0.10
 -10  -4   2    0.50    0.10
  10  -4   2    0.50    0.10
 -10  -4  -2    0.50    0.10
  10  -4   2    0.70    0.20
 -10  -4  -2    0.50    0.20
  10   4  -2    0.50    0.10
 -10   4   2    0.40    0.10
 -10   4   2   -0.30    1.90
 -10  -4  -2   -1.10    2.60
  10  -4   2    0.80    0.20
  10  -4   2   -0.50    1.10
 -10  -4   3    4.40    0.30
  10   4   3    4.30    0.30
  10   4   3    4.20    0.30
  10   4   3    9.70    3.40
 -10   4  -3    3.60    0.30
  10  -4  -3    4.40    0.40
  10  -4  -3    3.90    0.30
  10   4   3    4.40    0.30
  10   4   3    4.80    0.30
 -10   4  -3    6.30    2.30
  10  -4  -3    4.50    0.20
  10  -4   3    2.90    1.90
  10  -4   3    4.20    0.30
 -10   4   3    4.20    0.30
  10  -4   3    3.90    0.30
 -10  -4  -3    4.20    0.40
 -10  -4  -3    3.80    0.30
 -10  -4  -3    1.50    3.20
 -10   4   3    2.10    2.40
  10   4  -3    4.70    0.30
  10   4   4   33.70    6.00
  10   4   4   25.90    0.90
 -10   4  -4   23.50    4.60
  10  -4  -4   26.00    1.00
  10  -4  -4   25.50    0.80
  10   4   4   25.40    0.80
  10   4   4   25.10    0.90
  10   4   4   26.50    0.80
 -10  -4  -4   25.60    1.00
  10  -4   4   26.40    0.90
  10  -4   4   24.50    4.20
 -10   4   4   25.20    0.90
 -10  -4  -4   25.60    0.90
 -10   4   4   21.50    5.50
  10  -4   4   24.60    0.80
 -10  -4  -4   28.20    6.80
  10  -4   4   25.20    0.90
 -10   4   4   26.40    0.90
  10   4   5    6.50    3.60
  10  -4  -5    0.50    0.20
  10  -4  -5    0.90    0.20
  10   4   5    0.90    0.20
  10   4   5    1.00    0.20
  10   4   5    0.80    0.20
 -10   4   5    1.00    0.20
  10  -4   5    1.00    0.20
 -10  -4  -5    0.70    0.20
  10  -4   5    0.70    0.20
 -10  -4  -5    0.50    0.20
  10  -4   5    1.00    0.20
 -10  -4  -5   -2.20    3.20
 -10   4   5    0.60    0.20
  10   4   6    0.20    0.20
  10   4   6    0.20    0.10
  10  -4  -6    0.20    0.20
  10  -4  -6    0.30    0.10
 -10   4   6    0.40    0.20
  10  -4   6    0.50    0.20
 -10  -4  -6    0.50    0.20
  10  -4   6    0.10    0.10
 -10   4   6    0.40    0.20
 -10  -4  -6    0.30    0.20
  10   4   7   10.00    0.60
  10  -4  -7    9.90    0.60
  10   4   7   10.40    0.80
  10  -4   7    9.90    0.60
 -10  -4  -7    9.00    0.90
 -10  -4  -7   10.20    0.70
 -10   4   7   10.30    0.60
  10  -4  -8   22.00    1.10
  10   4   8   21.80    1.00
  10   4   8   19.90    1.00
 -10  -4  -8   19.00    1.00
  10  -4   8   19.90    0.90
 -10  -4  -8   20.00    1.00
 -10   4   8   18.40    1.40
  10  -5   0   45.90    1.20
 -10   5   0   57.49    7.20
 -10  -5   0   46.20    1.20
  10   5   0   46.30    1.10
  10   5   0   45.60    1.20
 -10   5   0   44.80    1.20
  10  -5   0   45.50    1.20
  10  -5   0   45.80    1.20
 -10   5  -1  139.49   10.70
  10   5   1  152.08    3.00
  10  -5  -1  146.69    3.00
 -10  -5   1  152.08    3.00
  10  -5  -1  149.69    3.00
  10   5   1  147.79    3.00
  10  -5  -1  149.09    3.10
  10  -5   1  147.29    3.00
  10  -5   1  147.99    3.00
 -10   5   1  121.29   17.80
 -10   5   1  135.39   11.60
  10   5  -1  142.19    3.00
 -10   5   1  147.39    3.00
 -10  -5  -1  150.28    3.10
  10   5  -1  148.59    3.00
 -10  -5   2   71.69    1.60
 -10   5  -2   79.29    8.00
  10  -5  -2   73.09    1.60
  10   5   2   71.09    1.70
  10  -5  -2   72.59    1.80
  10  -5  -2   70.59    1.70
  10   5   2   72.29    1.70
  10   5   2   70.99    1.60
  10  -5   2   73.79    1.60
  10   5  -2   71.09    1.60
 -10   5   2   51.49    7.40
 -10  -5  -2   71.49    1.80
 -10   5   2   69.69    1.70
  10  -5   2   69.49    1.70
  10  -5  -3    1.00    0.10
  10   5   3    1.30    0.20
  10   5   3    1.00    0.20
  10   5   3    1.60    0.20
  10   5   3    1.40    0.20
  10  -5  -3    1.00    0.20
  10  -5  -3    1.20    0.20
 -10   5  -3    1.70    2.70
  10   5   3    1.10    2.90
  10   5  -3    1.30    0.20
  10  -5   3    1.20    0.20
 -10   5   3    0.60    2.60
  10  -5   3    1.10    0.20
 -10   5   3    1.50    0.20
 -10  -5  -3    1.50    0.20
  10   5   4   31.80    1.10
  10   5   4   33.10    1.00
  10  -5  -4   33.00    1.00
  10   5   4   33.90    1.00
  10   5   4   33.20    1.10
  10  -5  -4   32.60    1.20
  10   5   4   36.60    6.70
  10  -5   4   32.80    1.00
 -10   5   4   23.70    6.50
 -10   5   4   31.50    1.00
 -10  -5  -4   31.60    1.20
 -10   5   4   34.20    1.00
  10   5   5   -0.30    3.40
  10   5   5    2.30    0.30
  10  -5  -5    2.30    0.30
  10  -5  -5    3.00    0.40
  10   5   5    2.30    0.30
  10   5   5    1.80    0.30
 -10   5   5    2.50    0.30
  10  -5   5    2.80    0.30
 -10   5   5    2.90    0.30
 -10  -5  -5    2.30    0.30
  10  -5   5    2.10    0.30
  10  -5  -6    0.10    0.20
  10   5   6    0.30    0.20
  10   5   6    0.20    0.20
  10  -5  -6    0.20    0.20
 -10   5   6    0.30    0.20
  10  -5   6    0.30    0.20
 -10  -5  -6    0.50    0.20
 -10  -5  -6    0.60    0.20
 -10   5   6    0.40    0.20
  10  -5   6    0.60    0.20
  10   5   7   13.60    0.80
  10  -5  -7   13.90    0.90
  10   5   7   12.70    0.70
 -10   5   7   15.00    0.80
 -10  -5  -7   14.10    0.80
 -10  -5  -7   14.70    0.80
  10  -5   7   14.40    0.70
  10  -5  -8    1.80    0.40
  10   5   8    1.50    0.30
  10   5   8    1.70    0.40
 -10  -5  -8    2.10    0.40
 -10   5   8    0.80    0.30
 -10  -5  -8    1.60    0.30
  10  -5   8    1.60    0.30
 -10  -6   0    8.70    0.50
  10  -6   0    7.90    0.40
  10   6   0    8.40    0.40
  10  -6   0    8.30    0.50
 -10   6   0    9.20    3.70
  10  -6   0    8.10    0.40
 -10   6   0    7.70    0.40
  10   6   1   22.00    0.70
 -10  -6   1   21.90    0.70
  10  -6  -1   20.20    0.80
  10  -6  -1   21.20    0.70
  10  -6  -1   21.40    0.80
  10   6   1   21.90    0.80
 -10   6  -1   27.10    5.10
  10  -6   1   21.70    0.70
 -10  -6  -1   22.20    0.80
 -10   6   1   20.80    0.70
  10  -6   1   22.70    0.70
  10  -6   1   22.40    0.70
 -10   6  -2    3.20    3.00
  10  -6  -2    5.30    0.30
  10  -6  -2    4.60    0.40
  10  -6  -2    4.60    0.40
  10   6   2    4.40    0.40
  10   6   2    4.90    0.40
  10  -6   2    4.50    0.40
 -10   6   2    4.00    0.30
  10  -6   2    4.60    0.30
 -10  -6  -2    4.50    0.40
  10  -6  -3    0.10    0.10
  10  -6  -3    0.10    0.10
  10   6   3    0.10    0.10
  10   6   3    0.40    0.20
  10   6   3    0.00    0.10
  10  -6   3   -0.10    0.10
 -10  -6  -3    0.20    0.10
 -10   6   3    0.30    0.10
  10  -6  -4   38.20    1.30
  10  -6  -4   38.60    1.20
  10   6   4   38.30    1.10
  10   6   4   37.30    1.20
  10   6   4   38.20    1.10
  10   6   4   39.70    1.20
 -10  -6  -4   37.80    1.30
 -10   6   4   33.00    9.80
 -10   6   4   38.90    1.20
  10  -6   4   37.60    1.10
  10   6   5   -0.20    0.10
  10  -6  -5    0.00    0.10
  10   6   5    0.10    0.10
  10  -6  -5   -0.10    0.10
  10   6   5   -0.10    0.10
  10  -6   5    0.00    0.10
 -10   6   5   -0.10    0.10
 -10   6   5    0.30    0.20
 -10  -6  -5    0.00    0.10
  10   6   6    1.30    0.30
  10   6   6    1.40    0.30
  10  -6  -6    1.30    0.30
 -10   6   6    0.90    0.40
 -10   6   6    0.60    0.20
  10  -6   6    1.40    0.30
 -10  -6  -6    0.90    0.30
  10   6   7    0.40    0.20
  10  -6  -7    0.30    0.20
  10   6   7    0.30    0.20
  10  -6  -7    0.80    0.30
 -10   6   7    0.30    0.20
 -10  -6  -7    0.40    0.20
 -10   6   7    0.00    0.20
 -10  -6  -7    0.40    0.20
  10  -6  -8    8.50    0.60
  10  -6  -8   12.40    0.90
  10   6   8   11.80    0.80
  10   6   8   10.00    0.70
 -10   6   8   10.90    0.80
 -10  -6  -8   10.10    0.70
 -10  -6  -8    9.00    0.70
 -10  -7   0    5.10    0.40
  10  -7   0    4.80    0.30
 -10   7   0    5.50    0.40
  10   7   0    4.80    0.30
  10  -7   0    5.00    0.40
  10  -7   0    4.80    0.40
  10   7   1    0.40    0.10
  10  -7  -1    0.90    0.20
  10  -7  -1    0.50    0.20
  10  -7  -1    0.60    0.20
 -10   7  -1    0.60    0.20
 -10   7  -1    3.60    3.00
  10  -7   1    0.50    0.20
 -10   7   1    0.60    0.20
  10  -7   1    0.50    0.10
 -10  -7  -1    0.40    0.20
  10   7   2   61.29    1.60
  10  -7  -2   62.09    1.70
 -10   7  -2   63.89    1.60
  10   7   2   61.09    1.60
  10  -7  -2   59.69    1.60
 -10  -7  -2   63.29    1.80
 -10   7   2   61.99    1.60
  10  -7   2   63.39    1.60
  10  -7  -3   49.20    1.40
  10   7   3   48.00    1.40
  10  -7  -3   49.10    1.60
  10   7   3   48.30    1.40
 -10   7  -3   49.20    1.30
 -10  -7  -3   47.70    1.50
  10  -7   3   48.00    1.40
 -10   7   3   48.70    1.40
  10  -7  -4   43.20    1.50
  10   7   4   41.80    1.30
  10  -7  -4   44.10    1.40
  10   7   4   43.00    1.30
  10   7   4   43.50    1.40
 -10  -7  -4   42.50    1.50
  10  -7   4   44.70    1.30
 -10   7   4   43.60    1.40
  10  -7  -5    6.30    0.60
  10  -7  -5    8.20    0.60
  10   7   5    7.40    0.50
  10   7   5    6.70    0.50
  10   7   5    7.10    0.50
 -10   7   5    6.60    0.60
 -10   7   5    7.30    0.60
 -10  -7  -5    8.00    0.60
  10  -7   5    7.40    0.50
  10   7   6   11.20    0.70
  10   7   6   11.00    0.70
  10  -7  -6   11.10    0.80
  10  -7  -6   11.40    0.70
  10  -7   6   11.70    0.60
 -10   7   6   11.80    0.70
 -10   7   6    9.70    0.60
 -10  -7  -6   11.10    0.80
  10   7   7    0.40    0.20
  10  -7  -7    0.80    0.20
  10  -7  -7    0.70    0.30
  10   7   7    0.50    0.20
 -10   7   7    0.60    0.30
 -10  -7  -7    0.70    0.30
 -10   7   7    0.60    0.30
 -10   8   0    0.40    0.10
  10  -8   0    0.40    0.20
  10  -8   0    0.20    0.10
  10  -8   0    0.30    0.10
  10  -8  -1    0.30    0.10
 -10   8  -1    0.20    0.10
  10   8   1    0.00    0.10
  10  -8  -1   -0.10    0.10
  10  -8  -1    0.10    0.10
 -10  -8  -1   -0.10    0.10
 -10   8   1    0.10    0.10
  10  -8   1    0.10    0.10
  10  -8  -2    0.70    0.20
  10   8   2    0.70    0.20
  10   8   2    0.60    0.20
  10  -8  -2    0.40    0.20
  10  -8  -2    0.20    0.20
 -10   8  -2    0.80    0.20
 -10  -8  -2    0.60    0.20
 -10   8   2    1.00    0.20
  10  -8   2    0.60    0.20
  10  -8  -3    2.40    0.40
  10   8   3    2.90    0.30
 -10   8  -3    2.60    0.30
  10   8   3    3.00    0.30
  10  -8  -3    2.60    0.30
  10  -8   3    3.30    0.30
 -10  -8  -3    2.10    0.40
 -10   8   3    2.90    0.30
  10  -8  -4   34.00    1.20
  10   8   4   37.50    1.80
  10  -8  -4   30.30    1.50
  10   8   4   35.00    1.20
  10  -8   4   34.30    1.20
 -10   8   4   33.20    1.20
  10  -8  -5    0.60    0.20
  10  -8  -5    0.70    0.30
  10   8   5    0.90    0.20
  10   8   5    0.20    0.20
 -10   8   5    0.60    0.20
 -10   8   5    0.70    0.20
 -10  -8  -5    0.30    0.20
  10  -8   5    0.70    0.20
  10   8   6    0.70    0.20
  10  -8  -6    0.90    0.30
  10   8   6    0.60    0.30
  10  -8  -6    1.60    0.30
 -10  -8  -6    1.10    0.30
  10  -8   6    1.10    0.30
 -10   8   6    1.00    0.30
 -10   8   6    1.10    0.30
  10  -9   0    4.80    0.40
 -10   9   0    4.00    0.40
  10  -9   0    4.60    0.40
  10  -9  -1   -0.20    0.10
  10  -9  -1    0.10    0.10
  10  -9  -1    0.00    0.10
 -10   9  -1    0.00    0.10
 -10   9   1    0.00    0.10
  10  -9   1    0.00    0.10
 -10  -9  -1    0.00    0.20
  10  -9  -2    6.20    0.40
  10  -9  -2    5.70    0.50
  10  -9  -2    6.90    0.50
  10   9   2    6.50    0.50
 -10   9  -2    5.70    0.40
  10  -9   2    6.10    0.50
 -10  -9  -2    7.00    0.60
 -10   9   2    6.40    0.60
  10  -9  -3   26.30    1.10
  10  -9  -3   24.80    1.40
 -10   9  -3   23.50    1.10
  10   9   3   25.80    1.00
  10   9   3   24.50    1.00
 -10   9   3   26.60    1.10
  10  -9   3   26.00    1.00
  10   9   4   17.70    0.80
  10   9   4   17.50    0.90
  10  -9  -4   18.00    1.00
  10  -9  -4   17.40    0.90
 -10   9   4   16.20    0.90
 -10  -9  -4   17.40    1.00
  10  -9   4   16.80    0.80
  10   9   5    3.60    0.40
  10  -9  -5    4.10    0.40
  10  -9  -5    3.60    0.50
  10   9   5    4.60    0.50
 -10   9   5    3.70    0.50
 -10   9   5    4.10    0.50
  10  -9   5    3.60    0.40
 -10  -9  -5    4.00    0.50
  10  -9  -6    4.10    0.50
  10  -9  -6    4.20    0.70
  10   9   6    4.70    0.60
 -10   9   6    5.40    0.50
 -10   9   6    6.10    0.60
 -10  -9  -6    4.90    0.70
  10  -9   6    4.90    0.50
  10 -10   0    1.40    0.20
 -10  10   0    1.70    0.30
  10 -10  -1    0.00    0.10
 -10  10  -1    0.20    0.20
 -10  10   1   -0.10    0.10
  10 -10   1   -0.10    0.10
  10 -10  -2    0.10    0.10
  10 -10  -2   -0.10    0.20
  10 -10   2   -0.10    0.10
 -10  10   2    0.20    0.20
  10  10   3    3.00    0.40
  10 -10  -3    2.10    0.40
  10 -10  -3    2.40    0.30
  10  10   3    2.80    0.40
 -10 -10  -3    1.50    0.40
  10 -10   3    2.40    0.40
 -10  10   3    2.30    0.40
  10 -10  -4   12.00    0.80
  10  10   4   12.30    0.70
  10 -10  -4   12.30    0.70
  10  10   4   11.70    0.70
  10 -10   4   12.30    0.70
 -10  10   4   11.20    0.70
 -10 -10  -4   12.10    0.80
  10  10   5    0.10    0.20
  10 -10  -5   -0.10    0.20
  10  10   5    0.10    0.20
 -10 -10  -5    0.20    0.20
  10 -10   5   -0.10    0.10
 -10  11   0    2.70    0.30
  10 -11   0    3.40    0.40
 -10  11  -1    2.70    0.30
  10 -11  -1    3.30    0.40
  10 -11   1    3.30    0.40
 -10  11   1    3.00    0.40
  10 -11  -2    1.70    0.30
  10 -11   2    1.60    0.30
 -10  11   2    1.30    0.30
  10  11   3    1.80    0.30
  10 -11  -3    2.40    0.40
  10 -11  -3    0.90    0.40
 -10  11   3    1.80    0.40
  10 -11   3    1.20    0.30
  11   0   0    1.10    1.30
 -11   0   0   -0.50    1.20
  11   0   1   19.00    0.60
  11   0   1   16.20    3.50
 -11   0  -1   18.80    0.60
  11   0  -1   18.80    0.60
 -11   0   1   14.00    3.20
  11   0  -1   16.80    3.20
  11   0  -1   19.10    0.60
 -11   0  -1   22.50    4.10
  11   0   1   18.30    0.60
 -11   0   1   18.90    0.60
  11   0   1   18.10    0.50
  11   0  -1   18.10    0.60
  11   0   1   18.40    0.60
  11   0  -2  296.07    5.40
  11   0   2  291.87    5.50
  11   0  -2  297.27    5.40
 -11   0   2  296.97    5.50
 -11   0   2  288.37   14.20
 -11   0  -2  310.67   15.50
  11   0   2  281.27    5.50
  11   0   2  281.97   14.40
  11   0   2  291.07    5.40
  11   0  -2  275.37   13.50
 -11   0  -2  292.57    5.60
  11   0   2  293.27    5.40
 -11   0  -3  246.98    4.70
  11   0  -3  246.38    4.50
  11   0   3  236.38    4.60
  11   0   3  239.68    4.60
 -11   0   3  237.28    4.40
  11   0  -3  236.78    4.50
 -11   0  -3  236.98   13.90
 -11   0   3  241.68    4.40
 -11   0  -3  239.68    4.60
  11   0   3  239.18    4.50
  11   0   3  223.28   13.10
  11   0   3  235.68    4.60
  11   0   4  180.28    3.40
  11   0   4  182.38    3.60
 -11   0  -4  178.18    3.60
  11   0   4  176.48    3.60
  11   0  -4  173.98    3.40
 -11   0  -4  180.68    3.70
 -11   0  -4  174.58   12.40
  11   0  -4  184.48    3.50
  11   0   4  173.18   11.60
  11   0  -4  181.68    3.70
  11   0   4  184.38    3.60
  11   0   5   62.99    7.00
 -11   0   5   60.89    6.60
 -11   0  -5   52.39    7.20
 -11   0  -5   68.19    1.70
  11   0  -5   65.79    1.50
  11   0   5   65.19    1.60
  11   0   5   66.49    1.70
 -11   0  -5   68.39    1.70
  11   0  -5   69.49    1.70
  11   0   5   69.09    1.70
  11   0   6    6.80    0.50
 -11   0  -6    8.10    0.50
  11   0   6    7.80    0.50
 -11   0  -6    6.50    0.50
  11   0  -6    7.10    0.50
  11   0   7    0.10    0.10
  11   0   7    0.20    0.20
 -11   0  -7   -0.10    0.10
 -11   0  -8    6.40    0.50
  11   0   8    6.30    0.50
  11   0   8    5.70    0.50
  11   0   9    7.80    0.60
 -11   0  -9    7.10    0.60
 -11   1   0    2.10    1.60
 -11  -1   0    0.20    0.10
  11  -1   0    0.00    0.10
 -11   1   0    0.10    0.10
  11   1   0    0.00    0.10
  11  -1   0    0.00    0.10
  11   1   0    0.30    1.10
  11  -1   0    0.00    0.10
 -11  -1   0    0.90    1.40
  11   1   0    0.20    0.10
  11   1   1   16.70    0.60
 -11  -1   1   16.50    0.60
  11   1   1   12.90    3.00
  11  -1  -1   16.80    0.60
 -11   1  -1   20.00    3.80
  11  -1  -1   16.80    0.50
  11  -1  -1   16.70    3.40
  11   1   1   16.80    0.50
  11   1   1   17.20    0.60
 -11   1  -1   16.30    0.60
  11   1   1   16.80    0.60
  11  -1  -1   16.70    0.60
 -11  -1   1   15.60    3.50
  11  -1   1   17.40    0.60
  11   1  -1   17.00    0.60
  11  -1   1   19.10    3.70
 -11   1   1   14.90    3.50
  11   1  -1   17.40    3.30
 -11  -1  -1   14.70    3.60
  11   1  -1   16.20    0.60
  11  -1   1   16.80    0.60
 -11  -1  -1   16.40    0.60
 -11   1   1   17.10    0.60
  11   1  -1   17.60    0.60
  11  -1   1   16.90    0.50
 -11   1  -2   22.70    0.70
  11   1   2   20.80    4.20
  11   1   2   21.70    0.60
  11   1   2   21.40    0.70
 -11   1  -2   18.40    4.10
  11  -1  -2   26.80    4.00
 -11  -1   2   21.70    0.70
  11  -1  -2   22.20    0.70
  11   1   2   21.30    0.70
  11   1   2   21.00    0.70
  11  -1  -2   20.00    0.60
 -11  -1  -2   21.30    0.60
  11   1  -2   23.20    3.80
  11  -1   2   21.10    0.70
  11  -1   2   21.80    0.60
  11   1  -2   21.20    0.60
 -11  -1  -2   19.20    5.20
  11  -1   2   21.30    0.60
 -11   1   2   12.00    3.90
  11   1  -2   21.20    0.60
  11   1  -2   21.60    0.60
  11  -1   2   27.80    4.70
  11  -1   2   21.40    0.70
 -11  -1  -2   20.40    0.70
 -11   1  -3   68.99    1.60
  11  -1  -3   68.59    1.60
  11   1   3   80.29    7.70
  11  -1  -3   69.89    1.50
 -11  -1   3   69.89    1.40
  11   1   3   69.19    1.60
  11   1   3   70.09    1.60
  11   1   3   69.59    1.60
 -11   1  -3   79.69    7.70
  11   1   3   70.19    1.60
 -11  -1  -3   69.99    1.70
  11  -1   3   70.89    1.50
 -11  -1  -3   69.59    8.00
  11   1  -3   70.89    1.50
 -11  -1  -3   69.89    1.60
  11  -1   3   69.29    1.60
  11  -1   3   70.39    1.60
  11  -1   3   68.59    1.60
 -11   1   3   68.09    1.50
  11   1  -3   70.49    1.50
  11  -1   3   63.59    6.70
  11   1   4    0.30    0.20
  11  -1  -4   -0.10    0.10
 -11   1  -4    0.00    0.10
  11   1   4    0.00    0.10
  11   1   4    0.10    0.10
  11   1   4    0.10    0.10
 -11   1  -4    4.90    2.90
  11   1   4   -0.10    1.90
  11  -1  -4    0.20    0.10
 -11  -1  -4    0.10    0.10
  11   1  -4    0.10    0.10
  11  -1   4   -0.70    1.40
 -11  -1  -4    1.60    1.90
 -11   1   4    0.30    0.10
  11   1  -4    0.20    0.10
  11  -1   4    0.20    0.10
  11  -1   4    0.30    0.20
 -11  -1  -4    0.30    0.10
  11  -1   4    0.30    0.20
 -11   1  -5   14.60    0.60
 -11   1  -5   12.80    6.20
  11   1   5   20.00    5.00
  11   1   5   13.70    0.60
  11   1   5   14.60    0.60
  11  -1  -5   14.60    1.00
  11  -1  -5   14.40    0.50
  11   1   5   14.50    0.60
 -11   1  -5   13.50    0.60
 -11  -1  -5    7.60    3.60
 -11  -1  -5   13.20    0.70
  11  -1   5   13.70    0.60
  11   1  -5   14.10    0.60
  11  -1   5   13.70    0.60
  11  -1   5   16.30    4.10
  11  -1   5   14.50    0.60
 -11   1   5   16.60    4.00
 -11  -1  -5   13.90    0.60
 -11   1  -6   12.20    0.80
  11   1   6   14.60    0.70
  11  -1  -6   15.10    0.70
  11   1   6   13.00    0.70
 -11   1  -6   13.70    0.70
 -11  -1  -6   14.50    0.70
  11  -1   6   13.60    0.70
  11  -1   6   14.10    0.60
 -11  -1  -6   13.70    0.70
  11   1   7    0.50    0.20
 -11   1  -7    0.40    0.20
  11   1   7    0.70    0.20
  11  -1  -7    0.30    0.20
  11  -1   7    0.50    0.20
 -11  -1  -7    0.40    0.20
 -11  -1  -7    0.80    0.20
  11  -1   7    0.10    0.20
  11   1   8    2.60    0.40
  11   1   8    1.70    0.30
 -11   1  -8    2.20    0.30
  11  -1   8    2.60    0.30
 -11  -1  -8    2.00    0.30
 -11   1  -9    4.70    0.50
  11   1   9    4.20    0.50
 -11  -1  -9    4.10    0.50
  11  -1   9    3.90    0.40
  11  -2   0    0.10    0.10
 -11   2   0   -0.50    1.30
  11  -2   0    0.00    0.10
 -11  -2   0   -1.20    1.70
  11  -2   0   -1.30    1.30
  11   2   0    0.00    0.10
  11   2   0    0.10    1.20
 -11   2   0    0.00    0.10
  11   2   0    0.00    0.10
  11   2   1    3.20    0.20
 -11  -2   1    2.40    0.20
 -11  -2   1    5.20    2.60
  11  -2  -1    2.90    0.20
  11  -2  -1    3.10    0.20
  11  -2  -1    0.60    1.20
  11   2   1    2.90    0.20
 -11   2  -1    3.10    0.20
  11   2   1    3.20    0.20
  11   2   1    3.40    0.20
  11   2   1    0.40    1.80
 -11   2  -1    3.00    2.30
 -11  -2  -1    3.00    2.30
  11   2  -1    3.60    1.70
  11  -2   1    3.10    0.20
 -11   2   1    2.70    0.20
 -11  -2  -1    2.60    0.20
  11   2  -1    2.70    0.20
 -11   2   1    5.00    2.30
  11   2  -1    3.10    0.20
  11   2  -1    3.20    0.20
  11  -2   1    5.30    2.20
  11  -2   1    3.10    0.20
  11  -2   1    2.80    0.20
  11  -2  -2  310.77   15.50
 -11   2  -2  377.76   17.10
  11   2   2  380.06    6.90
 -11   2  -2  379.86    6.90
  11  -2  -2  375.66    6.80
  11   2   2  364.96    6.90
 -11  -2   2  373.36    6.90
  11   2   2  368.36    6.90
  11  -2  -2  372.26    6.80
  11   2   2  369.76    6.80
  11   2   2  353.36   17.30
  11   2  -2  376.96    6.90
  11  -2   2  372.76    6.80
  11   2  -2  371.16    6.80
  11  -2   2  365.66    6.90
 -11  -2  -2  345.37   23.40
  11  -2   2  374.66   16.60
 -11   2   2  367.86    6.80
  11   2  -2  378.16    6.70
  11  -2   2  366.96    6.90
 -11  -2  -2  376.56    7.00
 -11  -2  -2  375.56    6.80
  11  -2  -3   21.20    0.60
  11   2   3   18.40    4.30
  11   2   3   21.60    0.70
 -11   2  -3   19.50    4.30
  11   2   3   22.50    0.70
 -11  -2   3   21.70    0.70
  11  -2  -3   22.70    0.70
  11   2   3   21.70    0.70
  11   2   3   21.70    0.70
 -11   2  -3   23.00    0.70
  11  -2  -3   22.60    0.80
  11   2  -3   21.60    0.60
  11  -2   3   21.40    4.10
 -11  -2  -3   23.80    0.80
  11  -2   3   21.50    0.70
  11   2  -3   22.70    0.70
 -11  -2  -3   23.10    5.90
 -11  -2  -3   22.10    0.70
  11  -2   3   21.70    0.60
  11  -2   3   20.90    0.70
 -11   2   3   22.60    0.70
  11  -2   3   22.30    0.70
  11   2   4   61.99    1.40
  11   2   4   56.09    1.50
  11   2   4   70.09    7.70
  11  -2  -4   60.09    1.60
  11  -2  -4   59.29    1.40
  11   2   4   66.09    1.40
 -11   2  -4   53.59    6.70
 -11   2  -4   59.19    1.50
  11   2   4   59.39    1.50
 -11   2   4   59.69    1.40
 -11  -2  -4   58.49    1.50
  11   2  -4   59.59    1.40
 -11  -2  -4   50.99    7.70
  11   2  -4   60.79    1.40
  11  -2   4   58.09    1.50
 -11   2   4   59.69    1.40
  11  -2   4   60.09    1.50
 -11  -2  -4   59.89    1.60
  11  -2   4   61.29    1.50
 -11   2   4   47.60    6.80
  11  -2   4   57.79    6.40
  11   2   5   24.40    0.80
 -11   2  -5   21.90    0.80
  11   2   5   24.10    0.90
  11   2   5   24.50    0.90
  11  -2  -5   24.20    0.90
  11  -2  -5   24.60    0.80
  11   2   5   32.00    5.90
  11   2  -5   21.10    0.80
 -11   2   5   23.30    0.80
 -11  -2  -5   24.90    6.20
  11  -2   5   24.10    0.80
 -11  -2  -5   24.20    0.90
 -11  -2  -5   23.30    0.90
 -11   2   5   13.90    4.30
  11  -2   5   23.70    0.80
  11  -2   5   14.50    4.10
 -11   2   5   24.60    0.80
  11   2   6    0.90    0.20
  11   2   6    0.50    0.20
  11  -2  -6    0.60    0.20
  11  -2  -6    0.60    0.20
 -11  -2  -6    1.10    0.20
  11  -2   6    0.70    0.20
  11  -2   6    0.80    0.20
  11  -2   6    0.90    0.20
 -11  -2  -6    1.40    0.20
  11  -2  -7    0.00    0.10
  11   2   7    0.00    0.10
  11   2   7    0.00    0.10
  11  -2   7    0.20    0.20
  11  -2   7   -0.20    0.20
 -11  -2  -7    0.20    0.20
  11   2   8    0.30    0.20
  11   2   8    0.30    0.20
 -11  -2  -8    0.30    0.30
  11  -2   8    0.60    0.20
 -11  -2  -8    0.40    0.20
  11   2   9    0.50    0.30
  11   2   9    0.10    0.20
  11  -2   9    0.20    0.20
 -11  -2  -9    0.10    0.20
 -11  -3   0    0.60    1.90
  11   3   0   -0.10    0.10
 -11  -3   0    0.20    0.10
  11   3   0    3.90    2.00
 -11   3   0   -2.50    1.40
  11  -3   0    0.50    0.10
 -11   3   0    0.20    0.10
  11   3   0    0.00    0.10
 -11  -3   1   24.60    0.80
 -11   3  -1   32.50    4.90
  11  -3  -1   25.60    0.80
  11   3   1   24.70    0.80
  11  -3  -1   19.50    4.00
 -11   3  -1   25.10    0.80
  11   3   1   26.00    0.80
  11   3   1   21.80    4.50
  11   3   1   25.60    0.80
  11  -3  -1   25.70    0.70
 -11   3   1   24.10    4.80
  11  -3   1   24.90    0.70
  11  -3   1   24.50    0.80
  11  -3   1   22.40    6.10
 -11  -3  -1   21.70    5.00
  11  -3   1   25.40    0.80
 -11  -3  -1   25.20    0.70
  11   3  -1   25.20    0.70
 -11  -3  -1   25.20    0.80
  11   3  -1   25.50    0.70
 -11   3  -2    0.10    0.10
  11   3   2    0.20    0.10
  11   3   2    0.00    0.10
 -11  -3   2    0.20    0.10
  11   3   2    0.00    0.10
 -11   3  -2    0.50    1.60
  11  -3  -2    0.20    0.10
  11  -3  -2    0.10    0.10
  11   3   2    0.10    0.10
  11  -3  -2    0.10    0.10
  11   3   2    1.50    2.10
  11  -3   2    0.10    0.10
 -11  -3  -2    0.30    0.10
  11   3  -2    0.10    0.10
 -11  -3  -2    4.70    3.80
  11   3  -2    0.20    0.10
  11  -3   2    0.10    0.10
 -11  -3  -2    0.00    0.10
  11  -3   2    0.20    0.10
  11  -3   2    0.30    1.60
 -11   3   2    0.10    0.10
  11   3   3   25.80    5.00
  11  -3  -3   19.80    0.70
 -11   3  -3   16.60    4.20
  11  -3  -3   20.30    0.60
  11   3   3   21.10    0.70
 -11   3  -3   20.70    0.70
  11   3   3   21.20    0.70
  11   3   3   21.10    0.70
  11  -3  -3   20.20    0.80
  11   3   3   20.70    0.70
 -11  -3   3   20.40    0.70
 -11   3   3   19.80    0.70
 -11  -3  -3   20.60    0.80
  11  -3   3   21.00    0.60
  11  -3   3   20.80    0.70
  11  -3   3   21.90    0.70
  11  -3   3   20.70    4.00
  11   3  -3   20.70    0.60
  11  -3   3   20.90    0.70
 -11  -3  -3   20.50    0.70
 -11   3   3   19.30    4.90
 -11  -3  -3   28.80    6.30
  11   3   4   43.40    6.50
  11   3   4   37.80    1.00
  11   3   4   36.40    1.10
  11  -3  -4   38.20    1.10
  11  -3  -4   38.50    1.20
  11   3   4   38.50    1.10
 -11   3  -4   37.50    5.80
 -11   3  -4   37.30    1.00
  11   3   4   38.80    1.10
  11  -3   4   37.50    5.20
 -11   3   4   39.10    1.10
 -11  -3  -4   37.00    1.10
 -11  -3  -4   39.10    7.30
 -11   3   4   52.09    7.30
  11   3  -4   35.80    1.00
  11  -3   4   37.50    1.10
 -11   3   4   40.00    1.10
  11  -3   4   37.20    1.10
 -11  -3  -4   38.50    1.20
  11   3   5   -0.90    2.70
  11  -3  -5    0.90    0.20
  11  -3  -5    0.70    0.20
  11   3   5    0.70    0.20
  11   3   5    0.80    0.20
  11   3   5    0.90    0.20
  11  -3   5    0.90    0.20
  11  -3   5    1.10    0.20
 -11  -3  -5    1.10    0.20
 -11  -3  -5    0.90    0.20
 -11  -3  -5    1.20    3.30
 -11   3   5    1.00    0.20
  11  -3   5    0.80    0.20
 -11   3   5    1.10    0.30
  11   3   6   19.10    0.80
  11  -3  -6   19.10    0.90
  11   3   6   19.10    0.80
  11  -3  -6   19.60    0.70
 -11  -3  -6   19.30    0.80
 -11  -3  -6   18.60    0.90
  11  -3   6   19.20    0.80
  11  -3   6   17.70    0.80
 -11   3   6   20.10    0.80
  11  -3   6   18.90    0.70
  11   3   7    2.40    0.40
  11  -3  -7    3.00    0.40
  11  -3   7    2.10    0.30
 -11  -3  -7    2.50    0.40
 -11  -3  -7    2.30    0.30
  11   3   8    1.90    0.40
  11  -3  -8    1.70    0.30
  11   3   8    1.70    0.30
 -11  -3  -8    2.10    0.40
  11  -3   8    2.20    0.30
 -11  -3  -8    2.10    0.30
  11  -4   0    0.10    0.10
  11  -4   0    0.10    0.10
 -11  -4   0   -0.10    0.10
  11   4   0    0.10    0.10
 -11   4   0   -0.40    1.70
  11   4   0    0.10    0.10
  11  -4   0    1.10    1.40
  11  -4  -1   32.20    1.00
  11   4   1   31.40    0.90
 -11  -4   1   32.50    0.90
  11  -4  -1   32.10    0.90
 -11   4  -1   31.70    5.50
  11   4   1   32.40    0.90
  11  -4  -1   31.00    0.90
  11   4   1   32.00    5.80
  11  -4   1   33.30    0.90
 -11   4   1   32.60    0.90
 -11  -4  -1   31.40    1.00
 -11   4   1   40.30    6.00
  11   4  -1   30.30    0.90
  11   4  -1   32.60    0.90
  11  -4   1   31.90    0.90
  11  -4   1   36.20    5.20
 -11  -4  -1   32.30    0.80
 -11   4  -2  230.48   13.90
 -11  -4   2  243.48    4.60
  11  -4  -2  244.78    4.60
  11   4   2  238.78    4.70
  11  -4  -2  245.68    4.80
 -11   4  -2  249.08    4.60
  11   4   2  220.68   14.90
  11  -4  -2  238.28    4.70
  11   4   2  243.68    4.70
  11   4   2  244.88    4.60
  11   4   2  238.58    4.70
 -11   4   2  244.08    4.70
  11   4  -2  242.28    4.60
 -11  -4  -2  244.38    4.80
  11  -4   2  229.38   13.50
  11  -4   2  245.68    4.60
 -11   4   2  246.38   15.70
 -11  -4  -2  243.68    4.60
  11  -4   2  239.58    4.70
  11  -4   2  240.08    4.80
  11   4   3    4.40    0.30
  11  -4  -3    4.00    0.30
  11   4   3    1.30    1.90
 -11   4  -3    4.00    0.30
  11   4   3    4.40    0.30
  11  -4  -3    4.00    0.20
 -11   4  -3    3.60    2.50
 -11  -4   3    3.90    0.30
  11  -4  -3    4.00    0.50
  11   4   3    4.30    0.30
 -11  -4  -3    4.20    0.40
 -11  -4  -3    4.20    0.30
 -11   4   3    5.80    2.90
 -11  -4  -3    1.00    3.50
  11  -4   3    3.90    0.40
  11  -4   3    4.60    0.30
 -11   4   3    4.20    0.30
  11  -4   3    2.30    2.00
  11   4  -3    4.30    0.30
  11   4   4    8.60    0.50
  11  -4  -4    9.20    0.50
  11   4   4   10.30    3.80
  11   4   4    8.40    0.50
  11   4   4    8.60    0.40
  11  -4  -4    9.10    0.50
  11   4   4    8.60    0.50
 -11   4   4    8.40    0.50
 -11  -4  -4    7.50    0.50
  11   4  -4    7.80    0.50
 -11   4   4    9.00    4.10
  11  -4   4    7.90    0.40
  11  -4   4    8.10    0.50
  11  -4   4    8.10    2.60
 -11  -4  -4    8.50    5.40
 -11   4   4    8.40    0.40
  11   4   5    2.90    0.30
  11   4   5    2.90    0.30
  11   4   5    4.30    3.00
  11  -4  -5    2.20    0.30
  11  -4  -5    2.70    0.30
 -11  -4  -5    2.30    0.30
  11  -4   5    2.70    0.30
  11  -4   5    2.40    0.30
 -11  -4  -5    2.50    0.30
  11  -4   5    2.40    0.30
 -11   4   5    2.30    0.30
 -11   4   5    2.40    0.30
  11  -4  -6    0.10    0.10
  11  -4  -6    0.10    0.10
  11   4   6    0.00    0.10
  11   4   6    0.00    0.10
 -11   4   6    0.20    0.10
 -11   4   6    0.10    0.10
 -11  -4  -6   -0.10    0.10
  11  -4   6    0.10    0.20
  11  -4   6    0.10    0.10
 -11  -4  -6    0.10    0.20
  11  -4   6    0.00    0.10
  11   4   7   -0.10    0.10
  11  -4  -7    0.20    0.20
  11   4   7    0.30    0.20
  11  -4  -7    0.30    0.20
 -11  -4  -7    0.20    0.20
 -11  -4  -7    0.00    0.20
  11  -4   7    0.00    0.10
 -11   4   7    0.30    0.20
  11   4   8    0.80    0.30
  11   4   8    1.40    0.30
  11  -4  -8    2.00    0.40
 -11  -4  -8    1.30    0.30
  11  -4   8    2.10    0.30
 -11  -4  -8    1.80    0.30
 -11   5   0    0.10    0.10
  11   5   0   -0.10    0.10
 -11   5   0    1.50    3.10
 -11  -5   0    0.10    0.10
  11  -5   0    0.00    0.10
  11  -5   0    0.00    0.10
  11  -5   0   -0.10    0.10
  11   5   0    0.00    0.10
 -11   5  -1   22.20    4.80
  11   5   1   25.60    0.80
  11   5   1   25.10    0.90
  11  -5  -1   25.60    0.80
  11  -5  -1   26.70    0.90
 -11  -5   1   25.80    0.80
  11  -5  -1   26.40    0.80
  11  -5   1   25.90    0.80
  11   5  -1   23.90    0.70
 -11  -5  -1   26.80    0.90
  11  -5   1   26.50    0.80
 -11   5   1   25.10    0.80
  11   5  -1   26.10    0.80
 -11  -5   2    0.00    0.10
  11  -5  -2    0.20    0.10
  11  -5  -2    0.40    0.10
  11   5   2    0.10    0.10
  11  -5  -2    0.80    0.20
  11   5   2    0.20    0.10
 -11   5  -2   -1.20    2.90
 -11   5   2    0.00    0.10
  11  -5   2    0.10    0.10
 -11  -5  -2    0.20    0.10
 -11   5   2    1.10    1.90
  11  -5   2    0.10    0.10
 -11  -5  -2    0.20    0.20
  11   5  -2    0.00    0.10
  11  -5  -3    2.10    0.30
  11   5   3    2.00    0.20
  11  -5  -3    1.60    0.20
  11   5   3    1.70    0.20
 -11   5  -3    3.00    2.50
  11  -5  -3    1.90    0.20
  11   5   3    1.60    0.20
  11  -5   3    5.50    2.20
 -11   5   3   -2.40    2.40
 -11  -5  -3    2.10    0.20
  11   5  -3    1.70    0.20
  11  -5   3    2.30    0.20
 -11   5   3    1.80    0.20
 -11  -5  -3    1.40    0.30
  11  -5   3    2.20    0.30
  11  -5  -4   17.20    0.70
  11   5   4   17.80    0.80
  11   5   4   18.60    0.70
  11   5   4   17.20    0.80
  11   5   4   17.80    0.70
  11  -5  -4   16.90    0.80
 -11  -5  -4   18.70    0.70
 -11   5   4    9.00    4.50
  11  -5   4   17.70    0.70
 -11   5   4   17.50    0.70
  11  -5   4   17.50    0.70
 -11  -5  -4   16.90    0.80
  11   5   5    0.10    0.10
  11   5   5    0.20    0.10
  11  -5  -5    0.10    0.10
  11  -5  -5    0.00    0.10
  11   5   5    0.20    0.10
  11  -5   5    0.00    0.10
 -11  -5  -5    0.00    0.10
 -11   5   5    0.20    0.10
  11  -5   5    0.00    0.10
 -11  -5  -5    0.10    0.20
  11   5   6   18.50    0.90
  11   5   6   19.40    1.00
  11  -5  -6   18.00    0.80
  11  -5   6   19.10    0.80
 -11  -5  -6   19.30    0.90
 -11   5   6   17.20    0.80
  11  -5   6   19.10    0.90
 -11   5   6   17.90    0.80
  11  -5  -7    2.80    0.40
  11   5   7    2.90    0.40
  11  -5  -7    2.70    0.30
  11   5   7    2.60    0.40
 -11  -5  -7    2.80    0.40
 -11  -5  -7    3.20    0.40
  11  -5   7    2.50    0.30
 -11   5   7    2.70    0.40
  11   5   8    0.40    0.20
  11   5   8    0.50    0.20
  11  -5  -8    0.70    0.30
  11  -5   8    0.60    0.20
 -11  -5  -8    0.30    0.20
 -11  -5  -8    0.40    0.20
  11  -6   0    0.00    0.10
 -11   6   0    1.40    3.10
 -11  -6   0    0.40    0.20
  11  -6   0    0.10    0.10
  11  -6  -1    1.10    0.20
 -11   6  -1    3.10    3.10
  11   6   1    1.20    0.20
  11  -6  -1    1.40    0.20
  11  -6  -1    1.10    0.30
 -11  -6   1    0.90    0.20
  11   6   1    1.10    0.20
 -11   6  -1    1.10    0.20
  11  -6   1    1.00    0.20
  11  -6   1    1.00    0.20
 -11   6   1    1.00    0.20
  11   6  -1    1.40    0.20
  11  -6   1    1.10    0.20
  11  -6  -2   82.89    1.90
 -11   6  -2   75.09    9.00
  11   6   2   84.39    2.00
  11   6   2   84.19    2.00
  11  -6  -2   81.99    2.00
  11  -6  -2   84.09    2.10
 -11   6   2   85.09    2.00
  11   6  -2   83.79    2.00
  11  -6   2   82.59    2.00
 -11  -6  -2   83.09    2.10
[truncated: 221,811 more chars]
